# Supplementary material for: Folate-deficiency induced acyl-CoA synthetase short-chain family member 2 increases lysine crotonylome involved in neural tube defects
Source: Front Mol Neurosci. 2023 Jan 20;15:1064509. doi: 10.3389/fnmol.2022.1064509 (PMC9895841; doi:10.3389/fnmol.2022.1064509)
Supplement: Supplementary file 3 [file Table_2.XLSX]

## Sheet: 定量信息 (2)
样品代谢物含量（ng/g）
ID	Metabolites	case1	case2	case3	case4	case5	case6		control1	control2	control3	control4	control5	control6
ID	Metabolites	case	case	case	case	case	case		control	control	control	control	control	control
1	Acetic Acid	16205.9	15343.5	14504.4	15852.6	15060.9	16236.1	687.911	19661.9	19480.6	20407.9	18629.7	19594.8	20172.8	619.707
2	Butyric Acid	251265	255588	256754	253815	256407	253272	2113.74	1047.49	865.657	1130.41	1010.7	1017.62	976.212	87.0826
3	Hexanoic Acid	524.536	507.601	526.453	488.252	782.57	696.791	121.591	613.343	616.452	582.166	570.14	590.198	509.39	39.0683
4	Isobutyric acid	0	0	0	0	0	0	0	178.932	181.242	172.527	167.885	156.684	171.447	8.76095
5	Isovaleric acid	87.2676	91.9574	95.9547	89.9278	92.7175	95.4461	3.30008	30.9876	34.4352	32.9878	29.0463	32.2528	32.6695	1.85166
6	Pentanoic acid	171.618	148.757	131.483	178.214	194.336	198.532	26.1143	194.085	152.91	180.801	154.439	160.346	150.366	17.8196
7	Propionic acid	1572.82	1474.25	1251.61	1592.57	1183.9	1714.41	207.241	1684.44	1472.98	1790.45	1520.62	1657.32	1572.21	116.869

## Sheet: Statistics
Metabolites	Ave(case)	control	SD	case	SD	p-Value(case/control)
Acetic Acid	15533.9	19658	619.707	15533.9	687.911	7.8012e-07
Butyric Acid	254517	1008.02	87.0826	254517	2113.74	8.07391e-12
Hexanoic Acid	587.7	580.281	39.0683	587.7	121.591	0.891489
Isovaleric acid	92.2118	32.0632	1.85166	92.2118	3.30008	2.80077e-10
Pentanoic acid	170.49	165.491	17.8196	170.49	26.1143	0.707715
Propionic acid	1464.93	1616.34	116.869	1464.93	207.241	0.158188

## Sheet: Information
Name	Name	Group	取样量（g或mL）
case1	case1	case	0.0209
case2	case2	case	0.0205
case3	case3	case	0.0206
case4	case4	case	0.0209
case5	case5	case	0.0205
case6	case6	case	0.0206
control1	control1	control	0.0205
control2	control2	control	0.0203
control3	control3	control	0.0203
control4	control4	control	0.0209
control5	control5	control	0.0205
control6	control6	control	0.0206

## Sheet: Peak area
Metabolites	case1	case2	case3	case4	case5	case6	control1	control2	control3	control4	control5	control6
Acetic Acid	9.87061e+06	9.38094e+06	9.06174e+06	9.72095e+06	9.26354e+06	9.7847e+06	1.11751e+07	1.10208e+07	1.14023e+07	1.08972e+07	1.11472e+07	1.14282e+07
Butyric Acid	7.9941e+08	7.97608e+08	8.05128e+08	8.07496e+08	800152557	794247498	6.01471e+06	5.42295e+06	6.23829e+06	5.96161e+06	5.92181e+06	5.80784e+06
Hexanoic Acid	4.22943e+06	4.10001e+06	4.20205e+06	4.05322e+06	5.40986e+06	5.01743e+06	4.60372e+06	4.58989e+06	4.42815e+06	4.45092e+06	4.49347e+06	4.12037e+06
Isovaleric acid	399367	408196	421395	407383	410443	419884	227978	237176	232939	223915	231718	233421
Pentanoic acid	938098	871945	829965	955073	986987	1.00002e+06	986355	878662	948374	893893	901196	877859
Propionic acid	8.53037e+06	8.12525e+06	7.44664e+06	8.59348e+06	7.2153e+06	8.90413e+06	8.784e+06	8.07626e+06	9.0615e+06	8.36358e+06	8.699e+06	8.45632e+06

## Sheet: Concentration
下机浓度（ng/mL）
Metabolites	case1	case2	case3	case4	case5	case6	control1	control2	control3	control4	control5	control6
Acetic Acid	1129.01	1048.47	995.968	1104.39	1029.16	1114.88	1343.56	1318.19	1380.93	1297.87	1338.98	1385.2
Butyric Acid	17504.8	17465.2	17630.4	17682.5	17521.1	17391.4	71.5786	58.5761	76.4914	70.4118	69.5374	67.0332
Hexanoic Acid	36.5426	34.6861	36.1498	34.0149	53.4756	47.8463	41.9118	41.7133	39.3932	39.7198	40.3302	34.9781
Isovaleric acid	6.07964	6.28376	6.58889	6.26497	6.33569	6.55397	2.11749	2.33011	2.23217	2.02356	2.20394	2.2433
Pentanoic acid	11.956	10.165	9.0285	12.4156	13.2796	13.6325	13.2625	10.3469	12.2342	10.7593	10.957	10.3252
Propionic acid	109.573	100.74	85.9438	110.949	80.8997	117.723	115.103	99.6718	121.154	105.937	113.25	107.959

## Sheet: Quantitative
样品代谢物含量（ng/g）
ID	Metabolites	case1	case2	case3	case4	case5	case6	control1	control2	control3	control4	control5	control6
ID	Metabolites	case	case	case	case	case	case	control	control	control	control	control	control
1	Acetic Acid	16205.9	15343.5	14504.4	15852.6	15060.9	16236.1	19661.9	19480.6	20407.9	18629.7	19594.8	20172.8
2	Butyric Acid	251265	255588	256754	253815	256407	253272	1047.49	865.657	1130.41	1010.7	1017.62	976.212
3	Hexanoic Acid	524.536	507.601	526.453	488.252	782.57	696.791	613.343	616.452	582.166	570.14	590.198	509.39
5	Isovaleric acid	87.2676	91.9574	95.9547	89.9278	92.7175	95.4461	30.9876	34.4352	32.9878	29.0463	32.2528	32.6695
6	Pentanoic acid	171.618	148.757	131.483	178.214	194.336	198.532	194.085	152.91	180.801	154.439	160.346	150.366
7	Propionic acid	1572.82	1474.25	1251.61	1592.57	1183.9	1714.41	1684.44	1472.98	1790.45	1520.62	1657.32	1572.21
