# Supplementary material for: Folate-deficiency induced acyl-CoA synthetase short-chain family member 2 increases lysine crotonylome involved in neural tube defects
Source: Front Mol Neurosci. 2023 Jan 20;15:1064509. doi: 10.3389/fnmol.2022.1064509 (PMC9895841; doi:10.3389/fnmol.2022.1064509)
Supplement: Supplementary file 4 [file Table_3.XLSX]

## Sheet: Diff_distribution
Compared sample name	Up-regulated	Down-regulated
Case/Con_F	460	258

## Sheet: CasevsCon_F
Protein accession	Protein description	Gene name	Case/Con_F Ratio	Case/Con_F P value	Regulated Type	MW [kDa]	Coverage [%]	Peptides	Unique peptides	Con_F1	Con_F2	Con_F3	Case1	Case2	Case3	Subcellular localization	KEGG KO No.	KEGG Gene	KEGG pathway	Biological Process	Cellular Component	Molecular Function	Pfam ID	Domain description	KOG category	KOG NO.	KOG description
A2AF47	Dedicator of cytokinesis protein 11 OS=Mus musculus OX=10090 GN=Dock11 PE=1 SV=1	Dock11	1.911	0.0134526	Up	237.77	4.1	6	6	0.492966	0.764736	0.803157	1.39476	1.2481	1.29628	plasma membrane	K21853			GO:0001775 cell activation; GO:0001776 leukocyte homeostasis; GO:0001782 B cell homeostasis; GO:0002252 immune effector process; GO:0002260 lymphocyte homeostasis; GO:0002263 cell activation involved in immune response; GO:0002285 lymphocyte activation involved in immune response; GO:0002312 B cell activation involved in immune response; GO:0002313 mature B cell differentiation involved in immune…	GO:0005622 intracellular; GO:0005623 cell; GO:0005737 cytoplasm; GO:0005829 cytosol;	GO:0005085 guanyl-nucleotide exchange factor activity; GO:0005088 Ras guanyl-nucleotide exchange factor activity; GO:0005089 Rho guanyl-nucleotide exchange factor activity; GO:0005488 binding; GO:0005515 protein binding; GO:0017016 Ras GTPase binding; GO:0017048 Rho GTPase binding; GO:0019899 enzyme binding; GO:0031267 small GTPase binding; GO:0051020 GTPase binding; GO:0098772 molecular function…	PF11878; PF00169	Domain of unknown function (DUF3398); PH domain	T	KOG1997	PH domain-containing protein
A2ALS5	Rap1 GTPase-activating protein 1 OS=Mus musculus OX=10090 GN=Rap1gap PE=1 SV=2	Rap1gap	0.347	0.000399256	Down	73.432	5.9	3	3	1.56181	1.37685	1.51555	0.429873	0.580656	0.53526	nucleus	K17700	RAP1GAP; RAP1 GTPase activating protein 1	mmu04015 Rap1 signaling pathway	GO:0000902 cell morphogenesis; GO:0000904 cell morphogenesis involved in differentiation; GO:0006928 movement of cell or subcellular component; GO:0006935 chemotaxis; GO:0007154 cell communication; GO:0007165 signal transduction; GO:0007275 multicellular organism development; GO:0007399 nervous system development; GO:0007409 axonogenesis; GO:0007411 axon guidance; GO:0008285 negative regulation o…	GO:0000139 Golgi membrane; GO:0005622 intracellular; GO:0005623 cell; GO:0005737 cytoplasm; GO:0005768 endosome; GO:0005769 early endosome; GO:0005794 Golgi apparatus; GO:0005829 cytosol; GO:0012505 endomembrane system; GO:0016020 membrane; GO:0030424 axon; GO:0030425 dendrite; GO:0031090 organelle membrane; GO:0031410 cytoplasmic vesicle; GO:0031982 vesicle; GO:0031984 organelle subcompartment; …	GO:0003824 catalytic activity; GO:0003924 GTPase activity; GO:0005096 GTPase activator activity; GO:0005488 binding; GO:0005515 protein binding; GO:0008047 enzyme activator activity; GO:0016462 pyrophosphatase activity; GO:0016787 hydrolase activity; GO:0016817 hydrolase activity, acting on acid anhydrides; GO:0016818 hydrolase activity, acting on acid anhydrides, in phosphorus-containing anhydri…			T	KOG3686	Rap1-GTPase-activating protein (Rap1GAP)
A2AN08	E3 ubiquitin-protein ligase UBR4 OS=Mus musculus OX=10090 GN=Ubr4 PE=1 SV=1	Ubr4	0.598	5.20325e-05	Down	572.28	22.6	91	91	1.21391	1.22244	1.3195	0.751031	0.735797	0.757314	plasma membrane	K10691	UBR4; E3 ubiquitin-protein ligase UBR4 [EC:2.3.2.27]	mmu05165 Human papillomavirus infection; mmu05203 Viral carcinogenesis	GO:0001775 cell activation; GO:0002252 immune effector process; GO:0002263 cell activation involved in immune response; GO:0002274 myeloid leukocyte activation; GO:0002275 myeloid cell activation involved in immune response; GO:0002283 neutrophil activation involved in immune response; GO:0002366 leukocyte activation involved in immune response; GO:0002376 immune system process; GO:0002443 leukoc…	GO:0005622 intracellular; GO:0005623 cell; GO:0005634 nucleus; GO:0005654 nucleoplasm; GO:0005737 cytoplasm; GO:0005813 centrosome; GO:0005815 microtubule organizing center; GO:0005829 cytosol; GO:0005856 cytoskeleton; GO:0005886 plasma membrane; GO:0012505 endomembrane system; GO:0012506 vesicle membrane; GO:0015630 microtubule cytoskeleton; GO:0016020 membrane; GO:0030141 secretory granule; GO:…	GO:0003824 catalytic activity; GO:0004842 ubiquitin-protein transferase activity; GO:0016740 transferase activity; GO:0019787 ubiquitin-like protein transferase activity; GO:0140096 catalytic activity, acting on a protein;			O	KOG1776	Zn-binding protein Push
A2APB8	Targeting protein for Xklp2 OS=Mus musculus OX=10090 GN=Tpx2 PE=1 SV=1	Tpx2	0.624	6.055e-05	Down	85.893	39.9	26	26	1.21522	1.20125	1.2785	0.74671	0.762652	0.795662	nucleus	K16812			GO:0000226 microtubule cytoskeleton organization; GO:0000278 mitotic cell cycle; GO:0000280 nuclear division; GO:0001932 regulation of protein phosphorylation; GO:0001934 positive regulation of protein phosphorylation; GO:0006996 organelle organization; GO:0007010 cytoskeleton organization; GO:0007017 microtubule-based process; GO:0007049 cell cycle; GO:0007051 spindle organization; GO:0007052 mi…	GO:0005576 extracellular region; GO:0005622 intracellular; GO:0005623 cell; GO:0005634 nucleus; GO:0005654 nucleoplasm; GO:0005737 cytoplasm; GO:0005815 microtubule organizing center; GO:0005818 aster; GO:0005819 spindle; GO:0005829 cytosol; GO:0005856 cytoskeleton; GO:0015630 microtubule cytoskeleton; GO:0030424 axon; GO:0031974 membrane-enclosed lumen; GO:0031981 nuclear lumen; GO:0036477 somat…	GO:0000166 nucleotide binding; GO:0001882 nucleoside binding; GO:0001883 purine nucleoside binding; GO:0005488 binding; GO:0005515 protein binding; GO:0005524 ATP binding; GO:0005525 GTP binding; GO:0008144 drug binding; GO:0017076 purine nucleotide binding; GO:0019001 guanyl nucleotide binding; GO:0019899 enzyme binding; GO:0019900 kinase binding; GO:0019901 protein kinase binding; GO:0030554 ad…	PF09041	Aurora-A binding
A2ARV4	Low-density lipoprotein receptor-related protein 2 OS=Mus musculus OX=10090 GN=Lrp2 PE=1 SV=1	Lrp2	0.393	2.15841e-05	Down	519.2	11.3	43	43	1.3925	1.36926	1.54555	0.577322	0.548431	0.566939	plasma membrane	K06233	LRP2; low density lipoprotein-related protein 2	mmu04918 Thyroid hormone synthesis; mmu04979 Cholesterol metabolism; mmu04340 Hedgehog signaling pathway	GO:0000003 reproduction; GO:0000902 cell morphogenesis; GO:0001523 retinoid metabolic process; GO:0001568 blood vessel development; GO:0001838 embryonic epithelial tube formation; GO:0001841 neural tube formation; GO:0001843 neural tube closure; GO:0001944 vasculature development; GO:0002009 morphogenesis of an epithelium; GO:0003002 regionalization; GO:0003006 developmental process involved in r…	GO:0000323 lytic vacuole; GO:0005576 extracellular region; GO:0005615 extracellular space; GO:0005622 intracellular; GO:0005623 cell; GO:0005737 cytoplasm; GO:0005764 lysosome; GO:0005768 endosome; GO:0005773 vacuole; GO:0005783 endoplasmic reticulum; GO:0005794 Golgi apparatus; GO:0005886 plasma membrane; GO:0005903 brush border; GO:0005905 clathrin-coated pit; GO:0009897 external side of plasma…	GO:0005041 low-density lipoprotein particle receptor activity; GO:0005102 signaling receptor binding; GO:0005215 transporter activity; GO:0005488 binding; GO:0005509 calcium ion binding; GO:0005515 protein binding; GO:0008134 transcription factor binding; GO:0008144 drug binding; GO:0019904 protein domain specific binding; GO:0030165 PDZ domain binding; GO:0030228 lipoprotein particle receptor ac…	PF07645; PF12662	Calcium-binding EGF domain; Complement Clr-like EGF-like	T	KOG1215	Low-density lipoprotein receptors containing Ca2+-binding EGF-like domains
A2RSY6	TRMT1-like protein OS=Mus musculus OX=10090 GN=Trmt1l PE=1 SV=1	Trmt1l	0.519	0.00018386	Down	80.86	24.6	14	14	1.31064	1.26486	1.37353	0.740713	0.670288	0.639975	nucleus				GO:0007610 behavior; GO:0007626 locomotory behavior; GO:0008344 adult locomotory behavior; GO:0030534 adult behavior; GO:0032501 multicellular organismal process;					J	KOG1253	tRNA methyltransferase
A2TJV2	Paralemmin-3 OS=Mus musculus OX=10090 GN=Palm3 PE=1 SV=1	Palm3	1.931	3.32509e-06	Up	78.787	40.1	21	21	0.701144	0.662246	0.683465	1.32911	1.32494	1.2991	nucleus				GO:0001959 regulation of cytokine-mediated signaling pathway; GO:0001960 negative regulation of cytokine-mediated signaling pathway; GO:0002237 response to molecule of bacterial origin; GO:0007154 cell communication; GO:0007165 signal transduction; GO:0007166 cell surface receptor signaling pathway; GO:0008063 Toll signaling pathway; GO:0009605 response to external stimulus; GO:0009607 response t…
A6H5Y3	Methionine synthase OS=Mus musculus OX=10090 GN=Mtr PE=1 SV=1	Mtr	0.475	0.000252903	Down	139.07	15.7	15	15	1.40023	1.28544	1.3811	0.687428	0.576614	0.669196	cytoplasm	K00548	metH; 5-methyltetrahydrofolate--homocysteine methyltransferase [EC:2.1.1.13]	mmu01230 Biosynthesis of amino acids; mmu00450 Selenocompound metabolism; mmu00270 Cysteine and methionine metabolism; mmu01100 Metabolic pathways; mmu00670 One carbon pool by folate	GO:0000096 sulfur amino acid metabolic process; GO:0000097 sulfur amino acid biosynthetic process; GO:0000302 response to reactive oxygen species; GO:0001101 response to acid chemical; GO:0006082 organic acid metabolic process; GO:0006464 cellular protein modification process; GO:0006479 protein methylation; GO:0006520 cellular amino acid metabolic process; GO:0006555 methionine metabolic process…	GO:0005622 intracellular; GO:0005623 cell; GO:0005737 cytoplasm; GO:0005829 cytosol;	GO:0003824 catalytic activity; GO:0005488 binding; GO:0005542 folic acid binding; GO:0008144 drug binding; GO:0008168 methyltransferase activity; GO:0008172 S-methyltransferase activity; GO:0008705 methionine synthase activity; GO:0016597 amino acid binding; GO:0016740 transferase activity; GO:0016741 transferase activity, transferring one-carbon groups; GO:0019842 vitamin binding; GO:0031406 car…	PF00809; PF02607; PF02310; PF02965	Pterin binding enzyme; B12 binding domain; B12 binding domain; Vitamin B12 dependent methionine synthase, activation domain	H	KOG1579	Homocysteine S-methyltransferase
A6X919	Probable C-mannosyltransferase DPY19L1 OS=Mus musculus OX=10090 GN=Dpy19l1 PE=1 SV=1	Dpy19l1	2.03	0.00199916	Up	84.186	8	4	4	0.731494	0.677138	0.571649	1.46921	1.17351	1.37701	plasma membrane	K24553			GO:0006464 cellular protein modification process; GO:0006486 protein glycosylation; GO:0006807 nitrogen compound metabolic process; GO:0008152 metabolic process; GO:0009058 biosynthetic process; GO:0009059 macromolecule biosynthetic process; GO:0009100 glycoprotein metabolic process; GO:0009101 glycoprotein biosynthetic process; GO:0009987 cellular process; GO:0018103 protein C-linked glycosylati…	GO:0005622 intracellular; GO:0005623 cell; GO:0005634 nucleus; GO:0005635 nuclear envelope; GO:0005637 nuclear inner membrane; GO:0012505 endomembrane system; GO:0016020 membrane; GO:0019866 organelle inner membrane; GO:0031090 organelle membrane; GO:0031965 nuclear membrane; GO:0031967 organelle envelope; GO:0031975 envelope; GO:0043226 organelle; GO:0043227 membrane-bounded organelle; GO:004322…	GO:0000030 mannosyltransferase activity; GO:0003824 catalytic activity; GO:0016740 transferase activity; GO:0016757 transferase activity, transferring glycosyl groups; GO:0016758 transferase activity, transferring hexosyl groups;			S	KOG4587	Predicted membrane protein
A8Y5H7	SEC14-like protein 1 OS=Mus musculus OX=10090 GN=Sec14l1 PE=1 SV=1	Sec14l1	0.627	0.0127886	Down	81.215	6.7	4	4	1.0656	1.28886	1.33232	0.900598	0.733917	0.678705	nucleus				GO:0001817 regulation of cytokine production; GO:0002682 regulation of immune system process; GO:0002683 negative regulation of immune system process; GO:0002697 regulation of immune effector process; GO:0002698 negative regulation of immune effector process; GO:0002831 regulation of response to biotic stimulus; GO:0002832 negative regulation of response to biotic stimulus; GO:0006810 transport; …	GO:0005622 intracellular; GO:0005623 cell; GO:0005634 nucleus; GO:0005654 nucleoplasm; GO:0005737 cytoplasm; GO:0005829 cytosol; GO:0031974 membrane-enclosed lumen; GO:0031981 nuclear lumen; GO:0043226 organelle; GO:0043227 membrane-bounded organelle; GO:0043229 intracellular organelle; GO:0043231 intracellular membrane-bounded organelle; GO:0043233 organelle lumen; GO:0070013 intracellular organ…	GO:0005102 signaling receptor binding; GO:0005488 binding; GO:0005515 protein binding; GO:0039552 RIG-I binding; GO:0098772 molecular function regulator;	PF03765; PF00650	CRAL/TRIO, N-terminal domain; CRAL/TRIO domain	I	KOG1471	Phosphatidylinositol transfer protein SEC14 and related proteins
B2RRD7	Peregrin OS=Mus musculus OX=10090 GN=Brpf1 PE=1 SV=1	Brpf1	1.606	0.000254912	Up	137.31	9	11	9	0.714724	0.795925	0.79186	1.19415	1.24043	1.26291	nucleus	K11348			GO:0001568 blood vessel development; GO:0001570 vasculogenesis; GO:0001838 embryonic epithelial tube formation; GO:0001841 neural tube formation; GO:0001944 vasculature development; GO:0002009 morphogenesis of an epithelium; GO:0006325 chromatin organization; GO:0006355 regulation of transcription, DNA-templated; GO:0006464 cellular protein modification process; GO:0006473 protein acetylation; GO…	GO:0000123 histone acetyltransferase complex; GO:0005622 intracellular; GO:0005623 cell; GO:0005634 nucleus; GO:0005654 nucleoplasm; GO:0005737 cytoplasm; GO:0005829 cytosol; GO:0005886 plasma membrane; GO:0016020 membrane; GO:0031248 protein acetyltransferase complex; GO:0031974 membrane-enclosed lumen; GO:0031981 nuclear lumen; GO:0032991 protein-containing complex; GO:0043226 organelle; GO:004…		PF13832; PF00439; PF00855	PHD-zinc-finger like domain; Bromodomain; PWWP domain	K	KOG0955	PHD finger protein BR140/LIN-49
B2RUR8	OTU domain-containing protein 7B OS=Mus musculus OX=10090 GN=Otud7b PE=1 SV=1	Otud7b	0.658	0.0019176	Down	91.982	13.5	8	8	1.2307	1.09036	1.29755	0.832549	0.763937	0.7849	nucleus	K11860			GO:0000122 negative regulation of transcription by RNA polymerase II; GO:0001817 regulation of cytokine production; GO:0001818 negative regulation of cytokine production; GO:0002251 organ or tissue specific immune response; GO:0002376 immune system process; GO:0002385 mucosal immune response; GO:0006355 regulation of transcription, DNA-templated; GO:0006357 regulation of transcription by RNA poly…	GO:0005622 intracellular; GO:0005623 cell; GO:0005634 nucleus; GO:0005737 cytoplasm; GO:0005829 cytosol; GO:0043226 organelle; GO:0043227 membrane-bounded organelle; GO:0043229 intracellular organelle; GO:0043231 intracellular membrane-bounded organelle;	GO:0003824 catalytic activity; GO:0004843 thiol-dependent ubiquitin-specific protease activity; GO:0005488 binding; GO:0005515 protein binding; GO:0008233 peptidase activity; GO:0008234 cysteine-type peptidase activity; GO:0016787 hydrolase activity; GO:0019783 ubiquitin-like protein-specific protease activity; GO:0031593 polyubiquitin modification-dependent protein binding; GO:0036459 thiol-depe…			T	KOG4345	NF-kappa B regulator AP20/Cezanne
B2RX14	Terminal uridylyltransferase 4 OS=Mus musculus OX=10090 GN=Tut4 PE=1 SV=2	Tut4	0.604	0.000129975	Down	184.65	12.8	16	15	1.27304	1.16635	1.30208	0.744045	0.765359	0.749117	nucleus	K13291			GO:0000288 nuclear-transcribed mRNA catabolic process, deadenylation-dependent decay; GO:0000289 nuclear-transcribed mRNA poly(A) tail shortening; GO:0000956 nuclear-transcribed mRNA catabolic process; GO:0001816 cytokine production; GO:0001817 regulation of cytokine production; GO:0001819 positive regulation of cytokine production; GO:0002831 regulation of response to biotic stimulus; GO:0006139…	GO:0005622 intracellular; GO:0005623 cell; GO:0005634 nucleus; GO:0005730 nucleolus; GO:0005737 cytoplasm; GO:0005829 cytosol; GO:0031974 membrane-enclosed lumen; GO:0031981 nuclear lumen; GO:0043226 organelle; GO:0043227 membrane-bounded organelle; GO:0043228 non-membrane-bounded organelle; GO:0043229 intracellular organelle; GO:0043231 intracellular membrane-bounded organelle; GO:0043232 intrac…	GO:0003824 catalytic activity; GO:0016740 transferase activity; GO:0016772 transferase activity, transferring phosphorus-containing groups; GO:0016779 nucleotidyltransferase activity; GO:0050265 RNA uridylyltransferase activity; GO:0070569 uridylyltransferase activity; GO:0140098 catalytic activity, acting on RNA;	PF00098	Zinc knuckle	D	KOG2277	S-M checkpoint control protein CID1 and related nucleotidyltransferases
E9PYL2	Proline-rich protein 12 OS=Mus musculus OX=10090 GN=Prr12 PE=1 SV=1	Prr12	0.513	6.95677e-05	Down	211.87	3.9	5	5	1.30566	1.33121	1.32901	0.657783	0.645314	0.731027	nucleus									S	KOG4805	Uncharacterized conserved protein
E9Q1P8	Interferon regulatory factor 2-binding protein 2 OS=Mus musculus OX=10090 GN=Irf2bp2 PE=1 SV=1	Irf2bp2	0.262	0.000524673	Down	59.291	33.9	13	9	1.52732	1.57284	1.65334	0.522656	0.334278	0.389569	nucleus	K22383			GO:0000122 negative regulation of transcription by RNA polymerase II; GO:0006355 regulation of transcription, DNA-templated; GO:0006357 regulation of transcription by RNA polymerase II; GO:0009889 regulation of biosynthetic process; GO:0009890 negative regulation of biosynthetic process; GO:0009892 negative regulation of metabolic process; GO:0010468 regulation of gene expression; GO:0010556 regu…	GO:0005622 intracellular; GO:0005623 cell; GO:0005634 nucleus; GO:0005654 nucleoplasm; GO:0005737 cytoplasm; GO:0031974 membrane-enclosed lumen; GO:0031981 nuclear lumen; GO:0043226 organelle; GO:0043227 membrane-bounded organelle; GO:0043229 intracellular organelle; GO:0043231 intracellular membrane-bounded organelle; GO:0043233 organelle lumen; GO:0070013 intracellular organelle lumen;	GO:0003712 transcription coregulator activity; GO:0003714 transcription corepressor activity; GO:0140110 transcription regulator activity;	PF11261	Interferon regulatory factor 2-binding protein zinc finger	K	KOG3579	Predicted E3 ubiquitin ligase
E9Q4F7	Ankyrin repeat domain-containing protein 11 OS=Mus musculus OX=10090 GN=Ankrd11 PE=1 SV=1	Ankrd11	1.711	0.0215851	Up	296.18	2	4	4	0.551973	0.801787	0.859207	1.12414	1.27163	1.39127	nucleus	K21436			GO:0001501 skeletal system development; GO:0001701 in utero embryonic development; GO:0001894 tissue homeostasis; GO:0007275 multicellular organism development; GO:0009653 anatomical structure morphogenesis; GO:0009790 embryo development; GO:0009792 embryo development ending in birth or egg hatching; GO:0009887 animal organ morphogenesis; GO:0010171 body morphogenesis; GO:0032501 multicellular or…	GO:0005622 intracellular; GO:0005623 cell; GO:0005634 nucleus; GO:0005654 nucleoplasm; GO:0005737 cytoplasm; GO:0005829 cytosol; GO:0005886 plasma membrane; GO:0016020 membrane; GO:0031974 membrane-enclosed lumen; GO:0031981 nuclear lumen; GO:0043226 organelle; GO:0043227 membrane-bounded organelle; GO:0043229 intracellular organelle; GO:0043231 intracellular membrane-bounded organelle; GO:004323…
E9Q4N7	AT-rich interactive domain-containing protein 1B OS=Mus musculus OX=10090 GN=Arid1b PE=1 SV=1	Arid1b	1.779	0.00104	Up	237.79	5.8	8	6	0.70805	0.728938	0.722007	1.44695	1.23878	1.15528	plasma membrane	K11653	ARID1; AT-rich interactive domain-containing protein 1	mmu04714 Thermogenesis; mmu05225 Hepatocellular carcinoma	GO:0006325 chromatin organization; GO:0006338 chromatin remodeling; GO:0006996 organelle organization; GO:0007154 cell communication; GO:0007267 cell-cell signaling; GO:0007268 chemical synaptic transmission; GO:0007270 neuron-neuron synaptic transmission; GO:0007275 multicellular organism development; GO:0007399 nervous system development; GO:0009987 cellular process; GO:0016043 cellular compone…	GO:0000228 nuclear chromosome; GO:0000785 chromatin; GO:0000790 nuclear chromatin; GO:0005622 intracellular; GO:0005623 cell; GO:0005634 nucleus; GO:0005654 nucleoplasm; GO:0005694 chromosome; GO:0005737 cytoplasm; GO:0005829 cytosol; GO:0005886 plasma membrane; GO:0016020 membrane; GO:0016514 SWI/SNF complex; GO:0031974 membrane-enclosed lumen; GO:0031981 nuclear lumen; GO:0032991 protein-contai…		PF01388	ARID/BRIGHT DNA binding domain	K	KOG2510	SWI-SNF chromatin-remodeling complex protein
E9Q4P1	WD repeat and FYVE domain-containing protein 1 OS=Mus musculus OX=10090 GN=Wdfy1 PE=1 SV=1	Wdfy1	1.634	6.77314e-05	Up	46.217	21.2	7	7	0.801783	0.729503	0.746653	1.24732	1.243	1.23173	cytoplasm,nucleus	K23299			GO:0002682 regulation of immune system process; GO:0002684 positive regulation of immune system process; GO:0009966 regulation of signal transduction; GO:0009967 positive regulation of signal transduction; GO:0010646 regulation of cell communication; GO:0010647 positive regulation of cell communication; GO:0023051 regulation of signaling; GO:0023056 positive regulation of signaling; GO:0031347 re…	GO:0005622 intracellular; GO:0005623 cell; GO:0005634 nucleus; GO:0005737 cytoplasm; GO:0005768 endosome; GO:0005769 early endosome; GO:0005829 cytosol; GO:0012505 endomembrane system; GO:0031410 cytoplasmic vesicle; GO:0031982 vesicle; GO:0043226 organelle; GO:0043227 membrane-bounded organelle; GO:0043229 intracellular organelle; GO:0043231 intracellular membrane-bounded organelle; GO:0097708 i…	GO:0005488 binding; GO:0005543 phospholipid binding; GO:0005545 1-phosphatidylinositol binding; GO:0008270 zinc ion binding; GO:0008289 lipid binding; GO:0035091 phosphatidylinositol binding; GO:0043167 ion binding; GO:0043168 anion binding; GO:0043169 cation binding; GO:0046872 metal ion binding; GO:0046914 transition metal ion binding;	PF01363	FYVE zinc finger	S	KOG1409	Uncharacterized conserved protein, contains WD40 repeats and FYVE domains
E9Q555	E3 ubiquitin-protein ligase RNF213 OS=Mus musculus OX=10090 GN=Rnf213 PE=1 SV=2	Rnf213	0.393	4.6963e-06	Down	584.78	13.8	53	53	1.44127	1.36523	1.50018	0.568408	0.566052	0.558863	plasma membrane	K22754			GO:0001525 angiogenesis; GO:0001568 blood vessel development; GO:0001944 vasculature development; GO:0002040 sprouting angiogenesis; GO:0006464 cellular protein modification process; GO:0006508 proteolysis; GO:0006511 ubiquitin-dependent protein catabolic process; GO:0006807 nitrogen compound metabolic process; GO:0007275 multicellular organism development; GO:0008152 metabolic process; GO:000905…	GO:0005622 intracellular; GO:0005623 cell; GO:0005634 nucleus; GO:0005730 nucleolus; GO:0005737 cytoplasm; GO:0005829 cytosol; GO:0031974 membrane-enclosed lumen; GO:0031981 nuclear lumen; GO:0043226 organelle; GO:0043227 membrane-bounded organelle; GO:0043228 non-membrane-bounded organelle; GO:0043229 intracellular organelle; GO:0043231 intracellular membrane-bounded organelle; GO:0043232 intrac…	GO:0003824 catalytic activity; GO:0004842 ubiquitin-protein transferase activity; GO:0016462 pyrophosphatase activity; GO:0016740 transferase activity; GO:0016787 hydrolase activity; GO:0016817 hydrolase activity, acting on acid anhydrides; GO:0016818 hydrolase activity, acting on acid anhydrides, in phosphorus-containing anhydrides; GO:0016887 ATPase activity; GO:0017111 nucleoside-triphosphatas…
E9Q5G3	Kinesin-like protein KIF23 OS=Mus musculus OX=10090 GN=Kif23 PE=1 SV=1	Kif23	0.66	0.000187494	Down	108.77	29.8	21	21	1.1532	1.1879	1.27326	0.778183	0.805859	0.801601	nucleus	K17387	KIF23; kinesin family member 23	mmu05206 MicroRNAs in cancer	GO:0000022 mitotic spindle elongation; GO:0000070 mitotic sister chromatid segregation; GO:0000226 microtubule cytoskeleton organization; GO:0000278 mitotic cell cycle; GO:0000280 nuclear division; GO:0000281 mitotic cytokinesis; GO:0000819 sister chromatid segregation; GO:0000910 cytokinesis; GO:0002376 immune system process; GO:0002478 antigen processing and presentation of exogenous peptide an…	GO:0005576 extracellular region; GO:0005622 intracellular; GO:0005623 cell; GO:0005634 nucleus; GO:0005654 nucleoplasm; GO:0005737 cytoplasm; GO:0005813 centrosome; GO:0005815 microtubule organizing center; GO:0005819 spindle; GO:0005829 cytosol; GO:0005856 cytoskeleton; GO:0005871 kinesin complex; GO:0005875 microtubule associated complex; GO:0015630 microtubule cytoskeleton; GO:0030496 midbody;…	GO:0003774 motor activity; GO:0003777 microtubule motor activity; GO:0003824 catalytic activity; GO:0005488 binding; GO:0005515 protein binding; GO:0008017 microtubule binding; GO:0008092 cytoskeletal protein binding; GO:0015631 tubulin binding; GO:0016462 pyrophosphatase activity; GO:0016787 hydrolase activity; GO:0016817 hydrolase activity, acting on acid anhydrides; GO:0016818 hydrolase activi…	PF00225	Kinesin motor domain	Z	KOG0247	Kinesin-like protein
E9Q912	Rap1 GTPase-GDP dissociation stimulator 1 OS=Mus musculus OX=10090 GN=Rap1gds1 PE=2 SV=1	Rap1gds1	1.874	4.12298e-05	Up	66.076	25.4	12	11	0.658976	0.708353	0.720424	1.2674	1.29979	1.34506	cytoplasm				GO:0006873 cellular ion homeostasis; GO:0006874 cellular calcium ion homeostasis; GO:0006875 cellular metal ion homeostasis; GO:0007154 cell communication; GO:0007165 signal transduction; GO:0007264 small GTPase mediated signal transduction; GO:0009987 cellular process; GO:0019725 cellular homeostasis; GO:0023052 signaling; GO:0030003 cellular cation homeostasis; GO:0032469 endoplasmic reticulum …	GO:0005622 intracellular; GO:0005623 cell; GO:0005737 cytoplasm; GO:0005739 mitochondrion; GO:0005783 endoplasmic reticulum; GO:0005829 cytosol; GO:0012505 endomembrane system; GO:0043226 organelle; GO:0043227 membrane-bounded organelle; GO:0043229 intracellular organelle; GO:0043231 intracellular membrane-bounded organelle;	GO:0005096 GTPase activator activity; GO:0008047 enzyme activator activity; GO:0030234 enzyme regulator activity; GO:0030695 GTPase regulator activity; GO:0060589 nucleoside-triphosphatase regulator activity; GO:0098772 molecular function regulator;			T	KOG4500	Rho/Rac GTPase guanine nucleotide exchange factor smgGDS/Vimar
O08528	Hexokinase-2 OS=Mus musculus OX=10090 GN=Hk2 PE=1 SV=1	Hk2	0.591	1.6253e-05	Down	102.53	49.1	37	33	1.2387	1.2289	1.30296	0.737205	0.732865	0.75936	cytoplasm	K00844	HK; hexokinase [EC:2.7.1.1]	mmu01200 Carbon metabolism; mmu00520 Amino sugar and nucleotide sugar metabolism; mmu05230 Central carbon metabolism in cancer; mmu04973 Carbohydrate digestion and absorption; mmu01100 Metabolic pathways; mmu00500 Starch and sucrose metabolism; mmu00051 Fructose and mannose metabolism; mmu04930 Type II diabetes mellitus; mmu00052 Galactose metabolism; mmu00010 Glycolysis / Gluconeogenesis; mmu005…	GO:0001678 cellular glucose homeostasis; GO:0002931 response to ischemia; GO:0005975 carbohydrate metabolic process; GO:0005996 monosaccharide metabolic process; GO:0006006 glucose metabolic process; GO:0006007 glucose catabolic process; GO:0006082 organic acid metabolic process; GO:0006090 pyruvate metabolic process; GO:0006091 generation of precursor metabolites and energy; GO:0006096 glycolyti…	GO:0005622 intracellular; GO:0005623 cell; GO:0005737 cytoplasm; GO:0005739 mitochondrion; GO:0005740 mitochondrial envelope; GO:0005741 mitochondrial outer membrane; GO:0005829 cytosol; GO:0016020 membrane; GO:0019867 outer membrane; GO:0031090 organelle membrane; GO:0031966 mitochondrial membrane; GO:0031967 organelle envelope; GO:0031968 organelle outer membrane; GO:0031975 envelope; GO:004322…	GO:0000166 nucleotide binding; GO:0003824 catalytic activity; GO:0004340 glucokinase activity; GO:0004396 hexokinase activity; GO:0005488 binding; GO:0005524 ATP binding; GO:0005536 glucose binding; GO:0008144 drug binding; GO:0008865 fructokinase activity; GO:0016301 kinase activity; GO:0016740 transferase activity; GO:0016772 transferase activity, transferring phosphorus-containing groups; GO:0…	PF00349; PF03727	Hexokinase; Hexokinase	G	KOG1369	Hexokinase
O08529	Calpain-2 catalytic subunit OS=Mus musculus OX=10090 GN=Capn2 PE=1 SV=4	Capn2	3.863	0.000637159	Up	79.871	13.9	7	7	0.352032	0.399772	0.481963	1.6839	1.80431	1.27801	cytoplasm	K03853	CAPN2; calpain-2 [EC:3.4.22.53]	mmu04210 Apoptosis; mmu04217 Necroptosis; mmu04218 Cellular senescence; mmu05022 Pathways of neurodegeneration - multiple diseases; mmu04510 Focal adhesion; mmu04141 Protein processing in endoplasmic reticulum; mmu05010 Alzheimer disease	GO:0000768 syncytium formation by plasma membrane fusion; GO:0001101 response to acid chemical; GO:0001666 response to hypoxia; GO:0001701 in utero embryonic development; GO:0001824 blastocyst development; GO:0006508 proteolysis; GO:0006807 nitrogen compound metabolic process; GO:0006949 syncytium formation; GO:0006950 response to stress; GO:0007275 multicellular organism development; GO:0007520 …	GO:0000323 lytic vacuole; GO:0000785 chromatin; GO:0005622 intracellular; GO:0005623 cell; GO:0005634 nucleus; GO:0005694 chromosome; GO:0005737 cytoplasm; GO:0005764 lysosome; GO:0005773 vacuole; GO:0005783 endoplasmic reticulum; GO:0005794 Golgi apparatus; GO:0005829 cytosol; GO:0005856 cytoskeleton; GO:0005886 plasma membrane; GO:0005938 cell cortex; GO:0012505 endomembrane system; GO:0015629 …	GO:0003824 catalytic activity; GO:0004175 endopeptidase activity; GO:0004197 cysteine-type endopeptidase activity; GO:0004198 calcium-dependent cysteine-type endopeptidase activity; GO:0005488 binding; GO:0005509 calcium ion binding; GO:0005515 protein binding; GO:0008092 cytoskeletal protein binding; GO:0008233 peptidase activity; GO:0008234 cysteine-type peptidase activity; GO:0016787 hydrolase…	PF01067; PF13833	Calpain large subunit, domain III; EF-hand domain pair	OT	KOG0045	Cytosolic Ca2+-dependent cysteine protease (calpain), large subunit (EF-Hand protein superfamily)
O08553	Dihydropyrimidinase-related protein 2 OS=Mus musculus OX=10090 GN=Dpysl2 PE=1 SV=2	Dpysl2	3.402	0.00046035	Up	62.277	20.8	9	7	0.393246		0.425932	1.28549	1.53176	1.36357	cytoplasm,nucleus	K07528	DPYSL2; dihydropyrimidinase-like 2	mmu04360 Axon guidance	GO:0001558 regulation of cell growth; GO:0001975 response to amphetamine; GO:0006139 nucleobase-containing compound metabolic process; GO:0006725 cellular aromatic compound metabolic process; GO:0006807 nitrogen compound metabolic process; GO:0006810 transport; GO:0006897 endocytosis; GO:0006996 organelle organization; GO:0007010 cytoskeleton organization; GO:0007154 cell communication; GO:000716…	GO:0005622 intracellular; GO:0005623 cell; GO:0005737 cytoplasm; GO:0005829 cytosol; GO:0005886 plasma membrane; GO:0016020 membrane; GO:0030424 axon; GO:0030425 dendrite; GO:0030426 growth cone; GO:0030427 site of polarized growth; GO:0032991 protein-containing complex; GO:0036477 somatodendritic compartment; GO:0042995 cell projection; GO:0043005 neuron projection; GO:0043025 neuronal cell body…	GO:0003824 catalytic activity; GO:0004157 dihydropyrimidinase activity; GO:0005488 binding; GO:0005515 protein binding; GO:0016787 hydrolase activity; GO:0016810 hydrolase activity, acting on carbon-nitrogen (but not peptide) bonds; GO:0016812 hydrolase activity, acting on carbon-nitrogen (but not peptide) bonds, in cyclic amides; GO:0019899 enzyme binding; GO:0019900 kinase binding; GO:0019901 p…	PF01979	Amidohydrolase family	F	KOG2584	Dihydroorotase and related enzymes
O08688	Calpain-5 OS=Mus musculus OX=10090 GN=Capn5 PE=1 SV=1	Capn5	1.827	0.000334523	Up	72.954	12	6	6	0.663222	0.699588	0.7595	1.37743	1.27915	1.2211	cytoplasm,nucleus	K08574			GO:0000003 reproduction; GO:0001541 ovarian follicle development; GO:0001553 luteinization; GO:0003006 developmental process involved in reproduction; GO:0006508 proteolysis; GO:0006807 nitrogen compound metabolic process; GO:0007154 cell communication; GO:0007165 signal transduction; GO:0007275 multicellular organism development; GO:0007548 sex differentiation; GO:0008152 metabolic process; GO:0…	GO:0005622 intracellular; GO:0005623 cell; GO:0005737 cytoplasm; GO:0009986 cell surface;	GO:0003824 catalytic activity; GO:0004175 endopeptidase activity; GO:0004197 cysteine-type endopeptidase activity; GO:0004198 calcium-dependent cysteine-type endopeptidase activity; GO:0008233 peptidase activity; GO:0008234 cysteine-type peptidase activity; GO:0016787 hydrolase activity; GO:0070011 peptidase activity, acting on L-amino acid peptides; GO:0140096 catalytic activity, acting on a pro…	PF01067	Calpain large subunit, domain III	OT	KOG0045	Cytosolic Ca2+-dependent cysteine protease (calpain), large subunit (EF-Hand protein superfamily)
O08734	Bcl-2 homologous antagonist/killer OS=Mus musculus OX=10090 GN=Bak1 PE=1 SV=3	Bak1	1.623	0.000310137	Up	23.294	24.9	4	4	0.720898	0.754733	0.812037	1.22518	1.19509	1.29206	cytoplasm	K14021	BAK; Bcl-2 homologous antagonist/killer	mmu05213 Endometrial cancer; mmu04215 Apoptosis - multiple species; mmu05226 Gastric cancer; mmu01524 Platinum drug resistance; mmu05160 Hepatitis C; mmu05162 Measles; mmu05163 Human cytomegalovirus infection; mmu05170 Human immunodeficiency virus 1 infection; mmu05203 Viral carcinogenesis; mmu05164 Influenza A; mmu05132 Salmonella infection; mmu05210 Colorectal cancer; mmu05223 Non-small cell lu…	GO:0000003 reproduction; GO:0001568 blood vessel development; GO:0001654 eye development; GO:0001775 cell activation; GO:0001776 leukocyte homeostasis; GO:0001782 B cell homeostasis; GO:0001783 B cell apoptotic process; GO:0001836 release of cytochrome c from mitochondria; GO:0001932 regulation of protein phosphorylation; GO:0001933 negative regulation of protein phosphorylation; GO:0001944 vascu…	GO:0005622 intracellular; GO:0005623 cell; GO:0005737 cytoplasm; GO:0005739 mitochondrion; GO:0005740 mitochondrial envelope; GO:0005741 mitochondrial outer membrane; GO:0005783 endoplasmic reticulum; GO:0005829 cytosol; GO:0012505 endomembrane system; GO:0016020 membrane; GO:0016021 integral component of membrane; GO:0019867 outer membrane; GO:0031090 organelle membrane; GO:0031224 intrinsic com…	GO:0005488 binding; GO:0005515 protein binding; GO:0019904 protein domain specific binding; GO:0031072 heat shock protein binding; GO:0042802 identical protein binding; GO:0042803 protein homodimerization activity; GO:0044325 ion channel binding; GO:0046982 protein heterodimerization activity; GO:0046983 protein dimerization activity; GO:0051087 chaperone binding; GO:0051400 BH domain binding;			T	KOG4728	Anti-apoptotic Bcl-2 family proteins, prevent opening of mitochondrial porin channel
O08760	N-glycosylase/DNA lyase OS=Mus musculus OX=10090 GN=Ogg1 PE=1 SV=2	Ogg1	2.887	0.00422617	Up	38.883	16.8	4	4	0.46153	0.416284	0.665876	1.17844	1.72504	1.55282	mitochondria	K03660	OGG1; N-glycosylase/DNA lyase [EC:3.2.2.- 4.2.99.18]	mmu03410 Base excision repair	GO:0001101 response to acid chemical; GO:0002526 acute inflammatory response; GO:0006139 nucleobase-containing compound metabolic process; GO:0006220 pyrimidine nucleotide metabolic process; GO:0006244 pyrimidine nucleotide catabolic process; GO:0006259 DNA metabolic process; GO:0006281 DNA repair; GO:0006282 regulation of DNA repair; GO:0006284 base-excision repair; GO:0006285 base-excision repa…	GO:0005622 intracellular; GO:0005623 cell; GO:0005634 nucleus; GO:0005654 nucleoplasm; GO:0005737 cytoplasm; GO:0005739 mitochondrion; GO:0016363 nuclear matrix; GO:0016604 nuclear body; GO:0016607 nuclear speck; GO:0031974 membrane-enclosed lumen; GO:0031981 nuclear lumen; GO:0032991 protein-containing complex; GO:0034399 nuclear periphery; GO:0043226 organelle; GO:0043227 membrane-bounded organ…	GO:0000702 oxidized base lesion DNA N-glycosylase activity; GO:0003676 nucleic acid binding; GO:0003677 DNA binding; GO:0003684 damaged DNA binding; GO:0003824 catalytic activity; GO:0004518 nuclease activity; GO:0004519 endonuclease activity; GO:0005488 binding; GO:0005515 protein binding; GO:0008017 microtubule binding; GO:0008092 cytoskeletal protein binding; GO:0008534 oxidized purine nucleob…	PF00730	HhH-GPD superfamily base excision DNA repair protein	L	KOG2875	8-oxoguanine DNA glycosylase
O08795	Glucosidase 2 subunit beta OS=Mus musculus OX=10090 GN=Prkcsh PE=1 SV=1	Prkcsh	1.641	6.66514e-05	Up	58.792	30.5	13	13	0.744187	0.72761	0.799785	1.24135	1.23483	1.25224	extracellular	K08288	PRKCSH; protein kinase C substrate 80K-H	mmu04141 Protein processing in endoplasmic reticulum	GO:0001655 urogenital system development; GO:0001701 in utero embryonic development; GO:0001889 liver development; GO:0006464 cellular protein modification process; GO:0006491 N-glycan processing; GO:0006807 nitrogen compound metabolic process; GO:0007154 cell communication; GO:0007165 signal transduction; GO:0007275 multicellular organism development; GO:0007399 nervous system development; GO:00…	GO:0005622 intracellular; GO:0005623 cell; GO:0005737 cytoplasm; GO:0005783 endoplasmic reticulum; GO:0005788 endoplasmic reticulum lumen; GO:0012505 endomembrane system; GO:0017177 glucosidase II complex; GO:0031974 membrane-enclosed lumen; GO:0032991 protein-containing complex; GO:0043226 organelle; GO:0043227 membrane-bounded organelle; GO:0043229 intracellular organelle; GO:0043231 intracellu…	GO:0003676 nucleic acid binding; GO:0003723 RNA binding; GO:0005080 protein kinase C binding; GO:0005488 binding; GO:0005509 calcium ion binding; GO:0005515 protein binding; GO:0019899 enzyme binding; GO:0019900 kinase binding; GO:0019901 protein kinase binding; GO:0043167 ion binding; GO:0043169 cation binding; GO:0044325 ion channel binding; GO:0046872 metal ion binding; GO:0051219 phosphoprote…	PF13202	EF hand	T	KOG2397	Protein kinase C substrate, 80 KD protein, heavy chain
O08901	Mitotic checkpoint serine/threonine-protein kinase BUB1 OS=Mus musculus OX=10090 GN=Bub1 PE=1 SV=1	Bub1	0.516	1.35327e-05	Down	119.56	24.1	18	18	1.30523	1.27038	1.3817	0.685184	0.671687	0.685818	nucleus	K02178	BUB1; checkpoint serine/threonine-protein kinase [EC:2.7.11.1]	mmu04914 Progesterone-mediated oocyte maturation; mmu04114 Oocyte meiosis; mmu04110 Cell cycle	GO:0000003 reproduction; GO:0000075 cell cycle checkpoint; GO:0000278 mitotic cell cycle; GO:0000280 nuclear division; GO:0000819 sister chromatid segregation; GO:0006464 cellular protein modification process; GO:0006468 protein phosphorylation; GO:0006793 phosphorus metabolic process; GO:0006796 phosphate-containing compound metabolic process; GO:0006807 nitrogen compound metabolic process; GO:0…	GO:0000228 nuclear chromosome; GO:0000775 chromosome, centromeric region; GO:0000776 kinetochore; GO:0000777 condensed chromosome kinetochore; GO:0000778 condensed nuclear chromosome kinetochore; GO:0000779 condensed chromosome, centromeric region; GO:0000780 condensed nuclear chromosome, centromeric region; GO:0000793 condensed chromosome; GO:0000794 condensed nuclear chromosome; GO:0000940 cond…	GO:0003824 catalytic activity; GO:0004672 protein kinase activity; GO:0016301 kinase activity; GO:0016740 transferase activity; GO:0016772 transferase activity, transferring phosphorus-containing groups; GO:0016773 phosphotransferase activity, alcohol group as acceptor; GO:0140096 catalytic activity, acting on a protein;	PF08311; PF00069	Mad3/BUB1 homology region 1; Protein kinase domain	D	KOG1166	Mitotic checkpoint serine/threonine protein kinase
O09000	Nuclear receptor coactivator 3 OS=Mus musculus OX=10090 GN=Ncoa3 PE=1 SV=2	Ncoa3	0.598	0.000837868	Down	151.57	15.6	15	14	1.26079	1.24087	1.25235	0.79034	0.789964	0.665685	nucleus	K11256	NCOA3; nuclear receptor coactivator 3 [EC:2.3.1.48]	mmu04919 Thyroid hormone signaling pathway; mmu01522 Endocrine resistance; mmu04915 Estrogen signaling pathway; mmu05224 Breast cancer; mmu05200 Pathways in cancer	GO:0000003 reproduction; GO:0001558 regulation of cell growth; GO:0001701 in utero embryonic development; GO:0001763 morphogenesis of a branching structure; GO:0001890 placenta development; GO:0001892 embryonic placenta development; GO:0002009 morphogenesis of an epithelium; GO:0003006 developmental process involved in reproduction; GO:0006139 nucleobase-containing compound metabolic process; GO:…	GO:0000228 nuclear chromosome; GO:0000785 chromatin; GO:0000790 nuclear chromatin; GO:0005622 intracellular; GO:0005623 cell; GO:0005634 nucleus; GO:0005654 nucleoplasm; GO:0005667 transcription regulator complex; GO:0005694 chromosome; GO:0005737 cytoplasm; GO:0005794 Golgi apparatus; GO:0005829 cytosol; GO:0012505 endomembrane system; GO:0031974 membrane-enclosed lumen; GO:0031981 nuclear lumen…	GO:0000981 DNA-binding transcription factor activity, RNA polymerase II-specific; GO:0000993 RNA polymerase II complex binding; GO:0001067 regulatory region nucleic acid binding; GO:0001098 basal transcription machinery binding; GO:0001099 basal RNA polymerase II transcription machinery binding; GO:0001228 DNA-binding transcription activator activity, RNA polymerase II-specific; GO:0003676 nuclei…	PF00989; PF08832; PF08815; PF07469	PAS fold; Steroid receptor coactivator; Nuclear receptor coactivator; Domain of unknown function (DUF1518)	K	KOG3561	Aryl-hydrocarbon receptor nuclear translocator
O09012	Peroxisomal targeting signal 1 receptor OS=Mus musculus OX=10090 GN=Pex5 PE=1 SV=2	Pex5	5.706	0.000496617	Up	70.755	28.5	12	12	0.305392	0.212774	0.376497	1.78911	1.74162	1.5746	nucleus	K13342	PEX5; peroxin-5	mmu04146 Peroxisome	GO:0000038 very long-chain fatty acid metabolic process; GO:0001764 neuron migration; GO:0003008 system process; GO:0006082 organic acid metabolic process; GO:0006464 cellular protein modification process; GO:0006605 protein targeting; GO:0006612 protein targeting to membrane; GO:0006625 protein targeting to peroxisome; GO:0006629 lipid metabolic process; GO:0006631 fatty acid metabolic process; …	GO:0005622 intracellular; GO:0005623 cell; GO:0005737 cytoplasm; GO:0005777 peroxisome; GO:0005778 peroxisomal membrane; GO:0005782 peroxisomal matrix; GO:0005794 Golgi apparatus; GO:0005829 cytosol; GO:0012505 endomembrane system; GO:0016020 membrane; GO:0031090 organelle membrane; GO:0031903 microbody membrane; GO:0031907 microbody lumen; GO:0031974 membrane-enclosed lumen; GO:0032991 protein-c…	GO:0000268 peroxisome targeting sequence binding; GO:0005048 signal sequence binding; GO:0005052 peroxisome matrix targeting signal-1 binding; GO:0005488 binding; GO:0005515 protein binding; GO:0008022 protein C-terminus binding; GO:0019899 enzyme binding; GO:0031267 small GTPase binding; GO:0033218 amide binding; GO:0042277 peptide binding; GO:0047485 protein N-terminus binding; GO:0051020 GTPas…			S	KOG1125	TPR repeat-containing protein
O09043	Napsin-A OS=Mus musculus OX=10090 GN=Napsa PE=1 SV=1	Napsa	1.973	0.021528	Up	45.544	6.4	2	2	0.71006	0.635481		1.21543		1.43903	extracellular	K08565	NAPSA; napsin-A [EC:3.4.23.-]	mmu04142 Lysosome	GO:0001894 tissue homeostasis; GO:0006508 proteolysis; GO:0006807 nitrogen compound metabolic process; GO:0006914 autophagy; GO:0008152 metabolic process; GO:0009056 catabolic process; GO:0009057 macromolecule catabolic process; GO:0009987 cellular process; GO:0019538 protein metabolic process; GO:0030163 protein catabolic process; GO:0032501 multicellular organismal process; GO:0033619 membrane …	GO:0000323 lytic vacuole; GO:0005576 extracellular region; GO:0005615 extracellular space; GO:0005622 intracellular; GO:0005623 cell; GO:0005737 cytoplasm; GO:0005764 lysosome; GO:0005768 endosome; GO:0005770 late endosome; GO:0005771 multivesicular body; GO:0005773 vacuole; GO:0012505 endomembrane system; GO:0030141 secretory granule; GO:0031410 cytoplasmic vesicle; GO:0031904 endosome lumen; GO…	GO:0003824 catalytic activity; GO:0004175 endopeptidase activity; GO:0004190 aspartic-type endopeptidase activity; GO:0008233 peptidase activity; GO:0016787 hydrolase activity; GO:0070001 aspartic-type peptidase activity; GO:0070011 peptidase activity, acting on L-amino acid peptides; GO:0140096 catalytic activity, acting on a protein;			O	KOG1339	Aspartyl protease
O09130	NFATC2-interacting protein OS=Mus musculus OX=10090 GN=Nfatc2ip PE=1 SV=1	Nfatc2ip	0.632	4.95312e-05	Down	45.121	38.8	10	10	1.25695	1.24914	1.17131	0.764959	0.767754	0.789884	nucleus				GO:0001816 cytokine production; GO:0006355 regulation of transcription, DNA-templated; GO:0006357 regulation of transcription by RNA polymerase II; GO:0006464 cellular protein modification process; GO:0006807 nitrogen compound metabolic process; GO:0008152 metabolic process; GO:0009889 regulation of biosynthetic process; GO:0009891 positive regulation of biosynthetic process; GO:0009893 positive …	GO:0005622 intracellular; GO:0005623 cell; GO:0005634 nucleus; GO:0005737 cytoplasm; GO:0043226 organelle; GO:0043227 membrane-bounded organelle; GO:0043229 intracellular organelle; GO:0043231 intracellular membrane-bounded organelle;	GO:0031386 protein tag;			K	KOG1769	Ubiquitin-like proteins
O09159	Lysosomal alpha-mannosidase OS=Mus musculus OX=10090 GN=Man2b1 PE=1 SV=4	Man2b1	1.616	0.000163099	Up	114.65	12.7	9	9	0.747037	0.741436	0.805438	1.29161	1.21555	1.19894	nucleus	K12311	MAN2B1; lysosomal alpha-mannosidase [EC:3.2.1.24]	mmu00511 Other glycan degradation; mmu04142 Lysosome	GO:0001775 cell activation; GO:0002252 immune effector process; GO:0002263 cell activation involved in immune response; GO:0002274 myeloid leukocyte activation; GO:0002275 myeloid cell activation involved in immune response; GO:0002283 neutrophil activation involved in immune response; GO:0002366 leukocyte activation involved in immune response; GO:0002376 immune system process; GO:0002443 leukoc…	GO:0000323 lytic vacuole; GO:0005576 extracellular region; GO:0005615 extracellular space; GO:0005622 intracellular; GO:0005623 cell; GO:0005737 cytoplasm; GO:0005764 lysosome; GO:0005766 primary lysosome; GO:0005773 vacuole; GO:0005775 vacuolar lumen; GO:0012505 endomembrane system; GO:0030141 secretory granule; GO:0031410 cytoplasmic vesicle; GO:0031974 membrane-enclosed lumen; GO:0031982 vesic…	GO:0003824 catalytic activity; GO:0004553 hydrolase activity, hydrolyzing O-glycosyl compounds; GO:0004559 alpha-mannosidase activity; GO:0005488 binding; GO:0005537 mannose binding; GO:0015923 mannosidase activity; GO:0016787 hydrolase activity; GO:0016798 hydrolase activity, acting on glycosyl bonds; GO:0030246 carbohydrate binding; GO:0036094 small molecule binding; GO:0048029 monosaccharide b…	PF01074; PF09261; PF07748	Glycosyl hydrolases family 38 N-terminal domain; Alpha mannosidase, middle domain; Glycosyl hydrolases family 38 C-terminal domain	G	KOG1959	Glycosyl hydrolase, family 38 - alpha-mannosidase
O35054	Claudin-4 OS=Mus musculus OX=10090 GN=Cldn4 PE=1 SV=1	Cldn4	3.315	0.000552506	Up	22.338	18.6	3	3		0.393275	0.443804	1.43941	1.26017	1.46334	plasma membrane	K06087	CLDN; claudin	mmu04670 Leukocyte transendothelial migration; mmu05160 Hepatitis C; mmu04514 Cell adhesion molecules; mmu04530 Tight junction	GO:0003008 system process; GO:0003014 renal system process; GO:0006810 transport; GO:0006811 ion transport; GO:0006820 anion transport; GO:0006821 chloride transport; GO:0007154 cell communication; GO:0007155 cell adhesion; GO:0007165 signal transduction; GO:0007275 multicellular organism development; GO:0009987 cellular process; GO:0015698 inorganic anion transport; GO:0016338 calcium-independen…	GO:0005623 cell; GO:0005886 plasma membrane; GO:0005887 integral component of plasma membrane; GO:0005911 cell-cell junction; GO:0005923 bicellular tight junction; GO:0009925 basal plasma membrane; GO:0016020 membrane; GO:0016021 integral component of membrane; GO:0016323 basolateral plasma membrane; GO:0016324 apical plasma membrane; GO:0016327 apicolateral plasma membrane; GO:0016328 lateral pl…	GO:0004888 transmembrane signaling receptor activity; GO:0005215 transporter activity; GO:0005216 ion channel activity; GO:0005253 anion channel activity; GO:0005254 chloride channel activity; GO:0005488 binding; GO:0005515 protein binding; GO:0008509 anion transmembrane transporter activity; GO:0015075 ion transmembrane transporter activity; GO:0015103 inorganic anion transmembrane transporter a…
O35114	Lysosome membrane protein 2 OS=Mus musculus OX=10090 GN=Scarb2 PE=1 SV=3	Scarb2	2.292	0.000139613	Up	54.043	14.9	7	7	0.554171	0.67542	0.59314	1.38725	1.38249	1.40753	plasma membrane	K12384	SCARB2; lysosome membrane protein 2	mmu04142 Lysosome	GO:0001508 action potential; GO:0002532 production of molecular mediator involved in inflammatory response; GO:0002831 regulation of response to biotic stimulus; GO:0006082 organic acid metabolic process; GO:0006605 protein targeting; GO:0006622 protein targeting to lysosome; GO:0006623 protein targeting to vacuole; GO:0006629 lipid metabolic process; GO:0006631 fatty acid metabolic process; GO:0…	GO:0000139 Golgi membrane; GO:0000323 lytic vacuole; GO:0005622 intracellular; GO:0005623 cell; GO:0005737 cytoplasm; GO:0005764 lysosome; GO:0005765 lysosomal membrane; GO:0005768 endosome; GO:0005770 late endosome; GO:0005773 vacuole; GO:0005774 vacuolar membrane; GO:0005775 vacuolar lumen; GO:0005783 endoplasmic reticulum; GO:0005789 endoplasmic reticulum membrane; GO:0005794 Golgi apparatus; …	GO:0004888 transmembrane signaling receptor activity; GO:0005044 scavenger receptor activity; GO:0005488 binding; GO:0005515 protein binding; GO:0019899 enzyme binding; GO:0038023 signaling receptor activity; GO:0038024 cargo receptor activity; GO:0060089 molecular transducer activity;			T	KOG3776	Plasma membrane glycoprotein CD36 and related membrane receptors
O35143	ATPase inhibitor, mitochondrial OS=Mus musculus OX=10090 GN=Atp5if1 PE=1 SV=2	Atp5if1	1.709	0.000397606	Up	12.159	25.5	3	3	0.702325	0.700737	0.811775	1.24533	1.26164	1.2782	mitochondria	K22255			GO:0001936 regulation of endothelial cell proliferation; GO:0001937 negative regulation of endothelial cell proliferation; GO:0002262 myeloid cell homeostasis; GO:0002376 immune system process; GO:0002520 immune system development; GO:0006140 regulation of nucleotide metabolic process; GO:0006725 cellular aromatic compound metabolic process; GO:0006778 porphyrin-containing compound metabolic proc…	GO:0005622 intracellular; GO:0005623 cell; GO:0005737 cytoplasm; GO:0005739 mitochondrion; GO:0009986 cell surface; GO:0043226 organelle; GO:0043227 membrane-bounded organelle; GO:0043229 intracellular organelle; GO:0043231 intracellular membrane-bounded organelle;	GO:0004857 enzyme inhibitor activity; GO:0005488 binding; GO:0005515 protein binding; GO:0005516 calmodulin binding; GO:0019899 enzyme binding; GO:0030234 enzyme regulator activity; GO:0042030 ATPase inhibitor activity; GO:0042802 identical protein binding; GO:0042803 protein homodimerization activity; GO:0043532 angiostatin binding; GO:0046983 protein dimerization activity; GO:0051117 ATPase bin…
O35316	Sodium- and chloride-dependent taurine transporter OS=Mus musculus OX=10090 GN=Slc6a6 PE=1 SV=2	Slc6a6	3.507	0.0013297	Up	69.855	5.5	3	2	0.414704	0.431374	0.485266	1.13654	1.72896	1.80316	plasma membrane	K05039			GO:0003333 amino acid transmembrane transport; GO:0006082 organic acid metabolic process; GO:0006520 cellular amino acid metabolic process; GO:0006807 nitrogen compound metabolic process; GO:0006810 transport; GO:0006811 ion transport; GO:0006812 cation transport; GO:0006814 sodium ion transport; GO:0006820 anion transport; GO:0006865 amino acid transport; GO:0008152 metabolic process; GO:0009987…	GO:0005623 cell; GO:0005886 plasma membrane; GO:0005887 integral component of plasma membrane; GO:0016020 membrane; GO:0016021 integral component of membrane; GO:0031224 intrinsic component of membrane; GO:0031226 intrinsic component of plasma membrane; GO:0071944 cell periphery;	GO:0005215 transporter activity; GO:0005342 organic acid transmembrane transporter activity; GO:0005343 organic acid:sodium symporter activity; GO:0005368 taurine transmembrane transporter activity; GO:0005369 taurine:sodium symporter activity; GO:0005488 binding; GO:0008324 cation transmembrane transporter activity; GO:0008509 anion transmembrane transporter activity; GO:0008514 organic anion tr…			P	KOG3660	Sodium-neurotransmitter symporter
O35350	Calpain-1 catalytic subunit OS=Mus musculus OX=10090 GN=Capn1 PE=1 SV=1	Capn1	1.681	3.28272e-05	Up	82.105	22.9	14	14	0.738523	0.717921	0.78181	1.25753	1.24662	1.2576	cytoplasm	K01367	CAPN1; calpain-1 [EC:3.4.22.52]	mmu04210 Apoptosis; mmu04217 Necroptosis; mmu04218 Cellular senescence; mmu05022 Pathways of neurodegeneration - multiple diseases; mmu04141 Protein processing in endoplasmic reticulum; mmu05010 Alzheimer disease	GO:0001775 cell activation; GO:0002252 immune effector process; GO:0002263 cell activation involved in immune response; GO:0002274 myeloid leukocyte activation; GO:0002275 myeloid cell activation involved in immune response; GO:0002283 neutrophil activation involved in immune response; GO:0002366 leukocyte activation involved in immune response; GO:0002376 immune system process; GO:0002443 leukoc…	GO:0000323 lytic vacuole; GO:0005576 extracellular region; GO:0005622 intracellular; GO:0005623 cell; GO:0005737 cytoplasm; GO:0005739 mitochondrion; GO:0005764 lysosome; GO:0005773 vacuole; GO:0005829 cytosol; GO:0005886 plasma membrane; GO:0012505 endomembrane system; GO:0016020 membrane; GO:0030141 secretory granule; GO:0031410 cytoplasmic vesicle; GO:0031974 membrane-enclosed lumen; GO:003198…	GO:0003824 catalytic activity; GO:0004175 endopeptidase activity; GO:0004197 cysteine-type endopeptidase activity; GO:0004198 calcium-dependent cysteine-type endopeptidase activity; GO:0005488 binding; GO:0005509 calcium ion binding; GO:0005515 protein binding; GO:0008092 cytoskeletal protein binding; GO:0008233 peptidase activity; GO:0008234 cysteine-type peptidase activity; GO:0016787 hydrolase…	PF01067; PF13833	Calpain large subunit, domain III; EF-hand domain pair	OT	KOG0045	Cytosolic Ca2+-dependent cysteine protease (calpain), large subunit (EF-Hand protein superfamily)
O35379	Multidrug resistance-associated protein 1 OS=Mus musculus OX=10090 GN=Abcc1 PE=1 SV=1	Abcc1	0.453	0.00469314	Down	171.18	5.6	5	5	1.11878	1.46251	1.2583		0.560938	0.599477	plasma membrane	K05665	ABCC1; ATP-binding cassette, subfamily C (CFTR/MRP), member 1 [EC:7.6.2.3]	mmu05206 MicroRNAs in cancer; mmu02010 ABC transporters; mmu04977 Vitamin digestion and absorption; mmu01523 Antifolate resistance; mmu04071 Sphingolipid signaling pathway	GO:0006082 organic acid metabolic process; GO:0006690 icosanoid metabolic process; GO:0006691 leukotriene metabolic process; GO:0006725 cellular aromatic compound metabolic process; GO:0006766 vitamin metabolic process; GO:0006767 water-soluble vitamin metabolic process; GO:0006807 nitrogen compound metabolic process; GO:0006810 transport; GO:0006811 ion transport; GO:0006820 anion transport; GO:…	GO:0005622 intracellular; GO:0005623 cell; GO:0005737 cytoplasm; GO:0005886 plasma membrane; GO:0005887 integral component of plasma membrane; GO:0016020 membrane; GO:0016021 integral component of membrane; GO:0016323 basolateral plasma membrane; GO:0031224 intrinsic component of membrane; GO:0031226 intrinsic component of plasma membrane; GO:0071944 cell periphery; GO:0098590 plasma membrane reg…	GO:0000166 nucleotide binding; GO:0003824 catalytic activity; GO:0005215 transporter activity; GO:0005319 lipid transporter activity; GO:0005324 long-chain fatty acid transporter activity; GO:0005488 binding; GO:0005524 ATP binding; GO:0005548 phospholipid transporter activity; GO:0008144 drug binding; GO:0008509 anion transmembrane transporter activity; GO:0008514 organic anion transmembrane tra…	PF00005	ABC transporter	Q	KOG0054	Multidrug resistance-associated protein/mitoxantrone resistance protein, ABC superfamily
O35435	Dihydroorotate dehydrogenase (quinone), mitochondrial OS=Mus musculus OX=10090 GN=Dhodh PE=1 SV=2	Dhodh	2.131	6.62001e-05	Up	42.699	36.7	11	11	0.617176	0.605311	0.693618	1.3335	1.36499	1.38541	mitochondria	K00254	DHODH; dihydroorotate dehydrogenase [EC:1.3.5.2]	mmu00240 Pyrimidine metabolism; mmu01100 Metabolic pathways; mmu01240 Biosynthesis of cofactors	GO:0000003 reproduction; GO:0001101 response to acid chemical; GO:0006139 nucleobase-containing compound metabolic process; GO:0006206 pyrimidine nucleobase metabolic process; GO:0006207 'de novo' pyrimidine nucleobase biosynthetic process; GO:0006213 pyrimidine nucleoside metabolic process; GO:0006725 cellular aromatic compound metabolic process; GO:0006807 nitrogen compound metabolic process; G…	GO:0005622 intracellular; GO:0005623 cell; GO:0005634 nucleus; GO:0005654 nucleoplasm; GO:0005737 cytoplasm; GO:0005739 mitochondrion; GO:0005740 mitochondrial envelope; GO:0005743 mitochondrial inner membrane; GO:0005829 cytosol; GO:0016020 membrane; GO:0019866 organelle inner membrane; GO:0031090 organelle membrane; GO:0031966 mitochondrial membrane; GO:0031967 organelle envelope; GO:0031974 me…	GO:0000166 nucleotide binding; GO:0003824 catalytic activity; GO:0004152 dihydroorotate dehydrogenase activity; GO:0005488 binding; GO:0008144 drug binding; GO:0010181 FMN binding; GO:0016491 oxidoreductase activity; GO:0016627 oxidoreductase activity, acting on the CH-CH group of donors; GO:0016635 oxidoreductase activity, acting on the CH-CH group of donors, quinone or related compound as accep…	PF01180	Dihydroorotate dehydrogenase	F	KOG1436	Dihydroorotate dehydrogenase
O35465	Peptidyl-prolyl cis-trans isomerase FKBP8 OS=Mus musculus OX=10090 GN=Fkbp8 PE=1 SV=2	Fkbp8	1.622	4.21396e-05	Up	43.528	28.1	9	9	0.741479	0.746883	0.799894	1.25271	1.23405	1.22498	cytoplasm	K09574			GO:0000413 protein peptidyl-prolyl isomerization; GO:0001654 eye development; GO:0001708 cell fate specification; GO:0001932 regulation of protein phosphorylation; GO:0001933 negative regulation of protein phosphorylation; GO:0003002 regionalization; GO:0006355 regulation of transcription, DNA-templated; GO:0006357 regulation of transcription by RNA polymerase II; GO:0006457 protein folding; GO:0…	GO:0005622 intracellular; GO:0005623 cell; GO:0005737 cytoplasm; GO:0005739 mitochondrion; GO:0005740 mitochondrial envelope; GO:0005783 endoplasmic reticulum; GO:0005789 endoplasmic reticulum membrane; GO:0005829 cytosol; GO:0012505 endomembrane system; GO:0016020 membrane; GO:0016021 integral component of membrane; GO:0030176 integral component of endoplasmic reticulum membrane; GO:0031224 intr…	GO:0003755 peptidyl-prolyl cis-trans isomerase activity; GO:0003824 catalytic activity; GO:0005488 binding; GO:0005515 protein binding; GO:0005527 macrolide binding; GO:0005528 FK506 binding; GO:0008144 drug binding; GO:0016853 isomerase activity; GO:0016859 cis-trans isomerase activity; GO:0019904 protein domain specific binding; GO:0042802 identical protein binding; GO:0097159 organic cyclic co…	PF00254	FKBP-type peptidyl-prolyl cis-trans isomerase	T	KOG0543	FKBP-type peptidyl-prolyl cis-trans isomerase
O35594	Intraflagellar transport protein 81 homolog OS=Mus musculus OX=10090 GN=Ift81 PE=1 SV=4	Ift81	0.622	0.0449332	Down	79.284	7.4	3	3	1.19335	1.27225		0.843719	0.690683		nucleus	K19677			GO:0000003 reproduction; GO:0006810 transport; GO:0006928 movement of cell or subcellular component; GO:0006996 organelle organization; GO:0007017 microtubule-based process; GO:0007018 microtubule-based movement; GO:0007276 gamete generation; GO:0007283 spermatogenesis; GO:0008589 regulation of smoothened signaling pathway; GO:0009966 regulation of signal transduction; GO:0009987 cellular process…	GO:0005622 intracellular; GO:0005623 cell; GO:0005813 centrosome; GO:0005815 microtubule organizing center; GO:0005856 cytoskeleton; GO:0005929 cilium; GO:0015630 microtubule cytoskeleton; GO:0030990 intraciliary transport particle; GO:0030992 intraciliary transport particle B; GO:0031514 motile cilium; GO:0032991 protein-containing complex; GO:0036064 ciliary basal body; GO:0036126 sperm flagell…	GO:0005488 binding; GO:0005515 protein binding; GO:0008092 cytoskeletal protein binding; GO:0015631 tubulin binding;
O35604	NPC intracellular cholesterol transporter 1 OS=Mus musculus OX=10090 GN=Npc1 PE=1 SV=2	Npc1	1.929	0.000141362	Up	142.88	4.9	5	5	0.707996	0.705571	0.634792	1.27693	1.27964	1.39507	plasma membrane	K12385	NPC1; Niemann-Pick C1 protein	mmu04979 Cholesterol metabolism; mmu04142 Lysosome	GO:0006082 organic acid metabolic process; GO:0006464 cellular protein modification process; GO:0006486 protein glycosylation; GO:0006629 lipid metabolic process; GO:0006807 nitrogen compound metabolic process; GO:0006810 transport; GO:0006869 lipid transport; GO:0006897 endocytosis; GO:0006914 autophagy; GO:0007034 vacuolar transport; GO:0007041 lysosomal transport; GO:0007154 cell communication…	GO:0000323 lytic vacuole; GO:0005576 extracellular region; GO:0005622 intracellular; GO:0005623 cell; GO:0005634 nucleus; GO:0005635 nuclear envelope; GO:0005737 cytoplasm; GO:0005764 lysosome; GO:0005765 lysosomal membrane; GO:0005768 endosome; GO:0005770 late endosome; GO:0005773 vacuole; GO:0005774 vacuolar membrane; GO:0005783 endoplasmic reticulum; GO:0005794 Golgi apparatus; GO:0005886 plas…	GO:0004888 transmembrane signaling receptor activity; GO:0005215 transporter activity; GO:0005319 lipid transporter activity; GO:0005488 binding; GO:0005496 steroid binding; GO:0008289 lipid binding; GO:0015248 sterol transporter activity; GO:0015485 cholesterol binding; GO:0032934 sterol binding; GO:0036094 small molecule binding; GO:0038023 signaling receptor activity; GO:0043178 alcohol bindin…			I	KOG1933	Cholesterol transport protein (Niemann-Pick C disease protein)
O35613	Death domain-associated protein 6 OS=Mus musculus OX=10090 GN=Daxx PE=1 SV=1	Daxx	0.37	0.0348681	Down	81.488	8.4	4	4	1.52734	1.83969	1.0137	0.299982	0.529044	0.790243	nucleus	K02308	DAXX; death-associated protein 6	mmu04210 Apoptosis; mmu04010 MAPK signaling pathway; mmu05022 Pathways of neurodegeneration - multiple diseases; mmu05168 Herpes simplex virus 1 infection; mmu05014 Amyotrophic lateral sclerosis; mmu05012 Parkinson disease	GO:0000122 negative regulation of transcription by RNA polymerase II; GO:0000165 MAPK cascade; GO:0000187 activation of MAPK activity; GO:0000278 mitotic cell cycle; GO:0000281 mitotic cytokinesis; GO:0000910 cytokinesis; GO:0001932 regulation of protein phosphorylation; GO:0001934 positive regulation of protein phosphorylation; GO:0006323 DNA packaging; GO:0006325 chromatin organization; GO:0006…	GO:0000775 chromosome, centromeric region; GO:0000785 chromatin; GO:0000792 heterochromatin; GO:0000803 sex chromosome; GO:0001741 XY body; GO:0005622 intracellular; GO:0005623 cell; GO:0005634 nucleus; GO:0005654 nucleoplasm; GO:0005694 chromosome; GO:0005737 cytoplasm; GO:0005829 cytosol; GO:0005856 cytoskeleton; GO:0005874 microtubule; GO:0005938 cell cortex; GO:0015630 microtubule cytoskeleto…	GO:0002039 p53 binding; GO:0003712 transcription coregulator activity; GO:0003713 transcription coactivator activity; GO:0003714 transcription corepressor activity; GO:0005102 signaling receptor binding; GO:0005488 binding; GO:0005515 protein binding; GO:0008047 enzyme activator activity; GO:0008092 cytoskeletal protein binding; GO:0008134 transcription factor binding; GO:0008432 JUN kinase bindi…	PF03344	Daxx Family
O35639	Annexin A3 OS=Mus musculus OX=10090 GN=Anxa3 PE=1 SV=4	Anxa3	1.563	0.000473758	Up	36.384	30.3	9	9	0.724026	0.838136	0.779135	1.23529	1.20427	1.21915	cytoplasm	K17089			GO:0001775 cell activation; GO:0002252 immune effector process; GO:0002263 cell activation involved in immune response; GO:0002274 myeloid leukocyte activation; GO:0002275 myeloid cell activation involved in immune response; GO:0002283 neutrophil activation involved in immune response; GO:0002366 leukocyte activation involved in immune response; GO:0002376 immune system process; GO:0002443 leukoc…	GO:0005622 intracellular; GO:0005623 cell; GO:0005737 cytoplasm; GO:0005829 cytosol; GO:0005886 plasma membrane; GO:0012505 endomembrane system; GO:0012506 vesicle membrane; GO:0016020 membrane; GO:0030139 endocytic vesicle; GO:0030141 secretory granule; GO:0030424 axon; GO:0030425 dendrite; GO:0030659 cytoplasmic vesicle membrane; GO:0030666 endocytic vesicle membrane; GO:0030670 phagocytic vesi…	GO:0004857 enzyme inhibitor activity; GO:0004859 phospholipase inhibitor activity; GO:0005488 binding; GO:0005515 protein binding; GO:0005543 phospholipid binding; GO:0005544 calcium-dependent phospholipid binding; GO:0008289 lipid binding; GO:0019834 phospholipase A2 inhibitor activity; GO:0030234 enzyme regulator activity; GO:0043167 ion binding; GO:0043168 anion binding; GO:0048306 calcium-dep…			U	KOG0819	Annexin
O35855	Branched-chain-amino-acid aminotransferase, mitochondrial OS=Mus musculus OX=10090 GN=Bcat2 PE=1 SV=2	Bcat2	1.544	0.000849501	Up	44.127	42.2	15	15	0.726108	0.77963	0.852592	1.1837	1.24337	1.2146	mitochondria	K00826	E2.6.1.42; branched-chain amino acid aminotransferase [EC:2.6.1.42]	mmu01230 Biosynthesis of amino acids; mmu00770 Pantothenate and CoA biosynthesis; mmu00290 Valine, leucine and isoleucine biosynthesis; mmu01100 Metabolic pathways; mmu01210 2-Oxocarboxylic acid metabolism; mmu00270 Cysteine and methionine metabolism; mmu00280 Valine, leucine and isoleucine degradation; mmu01240 Biosynthesis of cofactors	GO:0006082 organic acid metabolic process; GO:0006520 cellular amino acid metabolic process; GO:0006549 isoleucine metabolic process; GO:0006550 isoleucine catabolic process; GO:0006551 leucine metabolic process; GO:0006573 valine metabolic process; GO:0006807 nitrogen compound metabolic process; GO:0006810 transport; GO:0007275 multicellular organism development; GO:0007589 body fluid secretion;…	GO:0005622 intracellular; GO:0005623 cell; GO:0005634 nucleus; GO:0005737 cytoplasm; GO:0005739 mitochondrion; GO:0005759 mitochondrial matrix; GO:0031974 membrane-enclosed lumen; GO:0043226 organelle; GO:0043227 membrane-bounded organelle; GO:0043229 intracellular organelle; GO:0043231 intracellular membrane-bounded organelle; GO:0043233 organelle lumen; GO:0070013 intracellular organelle lumen;	GO:0003824 catalytic activity; GO:0004084 branched-chain-amino-acid transaminase activity; GO:0008483 transaminase activity; GO:0016740 transferase activity; GO:0016769 transferase activity, transferring nitrogenous groups;	PF01063	Aminotransferase class IV	E	KOG0975	Branched chain aminotransferase BCAT1, pyridoxal phosphate enzymes type IV superfamily
O35887	Calumenin OS=Mus musculus OX=10090 GN=Calu PE=1 SV=1	Calu	1.852	3.46723e-06	Up	37.063	54	13	13	0.683246	0.704043	0.716448	1.29943	1.27622	1.32062	extracellular	K23901			GO:0043086 negative regulation of catalytic activity; GO:0044092 negative regulation of molecular function; GO:0050790 regulation of catalytic activity; GO:0065007 biological regulation; GO:0065009 regulation of molecular function;	GO:0005576 extracellular region; GO:0005622 intracellular; GO:0005623 cell; GO:0005737 cytoplasm; GO:0005783 endoplasmic reticulum; GO:0005788 endoplasmic reticulum lumen; GO:0012505 endomembrane system; GO:0031974 membrane-enclosed lumen; GO:0043226 organelle; GO:0043227 membrane-bounded organelle; GO:0043229 intracellular organelle; GO:0043231 intracellular membrane-bounded organelle; GO:004323…	GO:0004857 enzyme inhibitor activity; GO:0005488 binding; GO:0005509 calcium ion binding; GO:0005515 protein binding; GO:0019899 enzyme binding; GO:0030234 enzyme regulator activity; GO:0043167 ion binding; GO:0043169 cation binding; GO:0046872 metal ion binding; GO:0098772 molecular function regulator;	PF13202; PF13833	EF hand; EF-hand domain pair	T	KOG4223	Reticulocalbin, calumenin, DNA supercoiling factor, and related Ca2+-binding proteins of the CREC family (EF-Hand protein superfamily)
O54786	DNA fragmentation factor subunit alpha OS=Mus musculus OX=10090 GN=Dffa PE=1 SV=2	Dffa	1.624	0.00136996	Up	36.572	31.4	8	8	0.740706	0.69257	0.853174	1.24783	1.23857	1.22715	nucleus	K02310	DFFA; DNA fragmentation factor, 45 kD, alpha subunit	mmu04210 Apoptosis	GO:0000737 DNA catabolic process, endonucleolytic; GO:0006139 nucleobase-containing compound metabolic process; GO:0006259 DNA metabolic process; GO:0006308 DNA catabolic process; GO:0006309 apoptotic DNA fragmentation; GO:0006457 protein folding; GO:0006725 cellular aromatic compound metabolic process; GO:0006807 nitrogen compound metabolic process; GO:0006915 apoptotic process; GO:0006921 cellu…	GO:0000228 nuclear chromosome; GO:0000785 chromatin; GO:0000790 nuclear chromatin; GO:0005622 intracellular; GO:0005623 cell; GO:0005634 nucleus; GO:0005654 nucleoplasm; GO:0005694 chromosome; GO:0005737 cytoplasm; GO:0005829 cytosol; GO:0005886 plasma membrane; GO:0016020 membrane; GO:0031974 membrane-enclosed lumen; GO:0031981 nuclear lumen; GO:0043226 organelle; GO:0043227 membrane-bounded org…	GO:0004857 enzyme inhibitor activity; GO:0005488 binding; GO:0005515 protein binding; GO:0019904 protein domain specific binding; GO:0030234 enzyme regulator activity; GO:0044183 protein folding chaperone; GO:0060703 deoxyribonuclease inhibitor activity; GO:0098772 molecular function regulator;	PF02017; PF09033	CIDE-N domain; DNA Fragmentation factor 45kDa, C terminal domain
O54836	Zinc finger matrin-type protein 3 OS=Mus musculus OX=10090 GN=Zmat3 PE=2 SV=1	Zmat3	0.508	0.000461659	Down	32.001	28.6	5	5	1.17547	1.36503	1.43739	0.679993	0.64673	0.695394	nucleus	K10137	ZMAT3; zinc finger, matrin type 3	mmu04115 p53 signaling pathway	GO:0001558 regulation of cell growth; GO:0006915 apoptotic process; GO:0007154 cell communication; GO:0007165 signal transduction; GO:0008219 cell death; GO:0009987 cellular process; GO:0010941 regulation of cell death; GO:0010942 positive regulation of cell death; GO:0012501 programmed cell death; GO:0023052 signaling; GO:0030308 negative regulation of cell growth; GO:0035556 intracellular signa…	GO:0005622 intracellular; GO:0005623 cell; GO:0005634 nucleus; GO:0005654 nucleoplasm; GO:0005730 nucleolus; GO:0005886 plasma membrane; GO:0016020 membrane; GO:0031974 membrane-enclosed lumen; GO:0031981 nuclear lumen; GO:0043226 organelle; GO:0043227 membrane-bounded organelle; GO:0043228 non-membrane-bounded organelle; GO:0043229 intracellular organelle; GO:0043231 intracellular membrane-bound…	GO:0002039 p53 binding; GO:0003676 nucleic acid binding; GO:0003723 RNA binding; GO:0005488 binding; GO:0005515 protein binding; GO:0097159 organic cyclic compound binding; GO:1901363 heterocyclic compound binding;	PF12874	Zinc-finger of C2H2 type
O54946	DnaJ homolog subfamily B member 6 OS=Mus musculus OX=10090 GN=Dnajb6 PE=1 SV=4	Dnajb6	0.65	0.000316626	Down	39.807	42.2	11	10	1.14954	1.21056	1.27648	0.819473	0.760969	0.782971	nucleus	K09512			GO:0000003 reproduction; GO:0001701 in utero embryonic development; GO:0001890 placenta development; GO:0001892 embryonic placenta development; GO:0003006 developmental process involved in reproduction; GO:0006355 regulation of transcription, DNA-templated; GO:0006457 protein folding; GO:0006996 organelle organization; GO:0007010 cytoskeleton organization; GO:0007155 cell adhesion; GO:0007275 mul…	GO:0005622 intracellular; GO:0005623 cell; GO:0005634 nucleus; GO:0005654 nucleoplasm; GO:0005737 cytoplasm; GO:0005829 cytosol; GO:0030016 myofibril; GO:0030017 sarcomere; GO:0030018 Z disc; GO:0031674 I band; GO:0031974 membrane-enclosed lumen; GO:0031981 nuclear lumen; GO:0043226 organelle; GO:0043227 membrane-bounded organelle; GO:0043228 non-membrane-bounded organelle; GO:0043229 intracellul…	GO:0001671 ATPase activator activity; GO:0003676 nucleic acid binding; GO:0003677 DNA binding; GO:0005488 binding; GO:0005515 protein binding; GO:0008047 enzyme activator activity; GO:0030234 enzyme regulator activity; GO:0031072 heat shock protein binding; GO:0042802 identical protein binding; GO:0044183 protein folding chaperone; GO:0051082 unfolded protein binding; GO:0051087 chaperone binding…	PF00226	DnaJ domain	O	KOG0714	Molecular chaperone (DnaJ superfamily)
O54983	Ketimine reductase mu-crystallin OS=Mus musculus OX=10090 GN=Crym PE=1 SV=1	Crym	1.771	0.00459251	Up	33.523	24.3	5	5	0.663686	0.70424	0.797318	1.0759	1.3944	1.36445	cytoplasm,nucleus	K18258			GO:0000122 negative regulation of transcription by RNA polymerase II; GO:0003008 system process; GO:0006082 organic acid metabolic process; GO:0006355 regulation of transcription, DNA-templated; GO:0006357 regulation of transcription by RNA polymerase II; GO:0006520 cellular amino acid metabolic process; GO:0006553 lysine metabolic process; GO:0006554 lysine catabolic process; GO:0006575 cellular…	GO:0005622 intracellular; GO:0005623 cell; GO:0005634 nucleus; GO:0005737 cytoplasm; GO:0005739 mitochondrion; GO:0005777 peroxisome; GO:0005782 peroxisomal matrix; GO:0005829 cytosol; GO:0031907 microbody lumen; GO:0031974 membrane-enclosed lumen; GO:0042579 microbody; GO:0043226 organelle; GO:0043227 membrane-bounded organelle; GO:0043229 intracellular organelle; GO:0043231 intracellular membra…	GO:0000166 nucleotide binding; GO:0003712 transcription coregulator activity; GO:0003714 transcription corepressor activity; GO:0003824 catalytic activity; GO:0005488 binding; GO:0005515 protein binding; GO:0016491 oxidoreductase activity; GO:0016638 oxidoreductase activity, acting on the CH-NH2 group of donors; GO:0016639 oxidoreductase activity, acting on the CH-NH2 group of donors, NAD or NADP…			E	KOG3007	Mu-crystallin
O55003	BCL2/adenovirus E1B 19 kDa protein-interacting protein 3 OS=Mus musculus OX=10090 GN=Bnip3 PE=1 SV=1	Bnip3	0.281	4.44864e-05	Down	20.978	11.8	2	2	1.62791	1.59916	1.45787	0.394616	0.439321	0.481117	cytoplasm	K15464	BNIP3; BCL2/adenovirus E1B 19 kDa protein-interacting protein 3	mmu04137 Mitophagy - animal; mmu05134 Legionellosis; mmu04140 Autophagy - animal; mmu04068 FoxO signaling pathway	GO:0000302 response to reactive oxygen species; GO:0000422 autophagy of mitochondrion; GO:0001666 response to hypoxia; GO:0002252 immune effector process; GO:0002376 immune system process; GO:0006807 nitrogen compound metabolic process; GO:0006810 transport; GO:0006839 mitochondrial transport; GO:0006873 cellular ion homeostasis; GO:0006874 cellular calcium ion homeostasis; GO:0006875 cellular me…	GO:0005622 intracellular; GO:0005623 cell; GO:0005634 nucleus; GO:0005635 nuclear envelope; GO:0005654 nucleoplasm; GO:0005737 cytoplasm; GO:0005739 mitochondrion; GO:0005740 mitochondrial envelope; GO:0005741 mitochondrial outer membrane; GO:0005783 endoplasmic reticulum; GO:0012505 endomembrane system; GO:0014069 postsynaptic density; GO:0016020 membrane; GO:0016021 integral component of membra…	GO:0005488 binding; GO:0005515 protein binding; GO:0019899 enzyme binding; GO:0042802 identical protein binding; GO:0042803 protein homodimerization activity; GO:0046982 protein heterodimerization activity; GO:0046983 protein dimerization activity; GO:0051020 GTPase binding;
O55091	Protein IMPACT OS=Mus musculus OX=10090 GN=Impact PE=1 SV=2	Impact	1.566	0.00012536	Up	36.276	46.9	12	12	0.745216	0.770647	0.822084	1.23612	1.19568	1.23025	cytoplasm				GO:0000122 negative regulation of transcription by RNA polymerase II; GO:0000302 response to reactive oxygen species; GO:0000902 cell morphogenesis; GO:0001932 regulation of protein phosphorylation; GO:0001933 negative regulation of protein phosphorylation; GO:0006355 regulation of transcription, DNA-templated; GO:0006357 regulation of transcription by RNA polymerase II; GO:0006417 regulation of …	GO:0005844 polysome; GO:0032991 protein-containing complex; GO:1990904 ribonucleoprotein complex;	GO:0003779 actin binding; GO:0005488 binding; GO:0005515 protein binding; GO:0008092 cytoskeletal protein binding; GO:0043021 ribonucleoprotein complex binding; GO:0043022 ribosome binding; GO:0044877 protein-containing complex binding;	PF05773	RWD domain	S	KOG3299	Uncharacterized conserved protein
O55242	Sigma non-opioid intracellular receptor 1 OS=Mus musculus OX=10090 GN=Sigmar1 PE=1 SV=1	Sigmar1	1.608	0.00399356	Up	25.25	9.4	2	2	0.684446		0.780702	1.13074	1.16932	1.23479	extracellular	K20719	SIGMAR1; sigma non-opioid intracellular receptor	mmu05022 Pathways of neurodegeneration - multiple diseases; mmu05014 Amyotrophic lateral sclerosis	GO:0000302 response to reactive oxygen species; GO:0006950 response to stress; GO:0006979 response to oxidative stress; GO:0007154 cell communication; GO:0007165 signal transduction; GO:0007186 G protein-coupled receptor signaling pathway; GO:0007275 multicellular organism development; GO:0007399 nervous system development; GO:0008219 cell death; GO:0009636 response to toxic substance; GO:0009987…	GO:0005622 intracellular; GO:0005623 cell; GO:0005634 nucleus; GO:0005635 nuclear envelope; GO:0005737 cytoplasm; GO:0005783 endoplasmic reticulum; GO:0012505 endomembrane system; GO:0014069 postsynaptic density; GO:0016020 membrane; GO:0016021 integral component of membrane; GO:0031224 intrinsic component of membrane; GO:0031967 organelle envelope; GO:0031975 envelope; GO:0032279 asymmetric syna…	GO:0001653 peptide receptor activity; GO:0004888 transmembrane signaling receptor activity; GO:0004930 G protein-coupled receptor activity; GO:0004985 opioid receptor activity; GO:0005488 binding; GO:0005515 protein binding; GO:0008528 G protein-coupled peptide receptor activity; GO:0038023 signaling receptor activity; GO:0042802 identical protein binding; GO:0060089 molecular transducer activity;			T	KOG4143	Sigma receptor and C-8 sterol isomerase
O70279	Splicing factor ESS-2 homolog OS=Mus musculus OX=10090 GN=Ess2 PE=1 SV=2	Ess2	0.66	0.0172178	Down	52.603	21.7	6	6	1.1728	1.1609	1.28068	0.679948	0.743862	0.961819	nucleus	K13118			GO:0000375 RNA splicing, via transesterification reactions; GO:0000377 RNA splicing, via transesterification reactions with bulged adenosine as nucleophile; GO:0000398 mRNA splicing, via spliceosome; GO:0006139 nucleobase-containing compound metabolic process; GO:0006396 RNA processing; GO:0006397 mRNA processing; GO:0006725 cellular aromatic compound metabolic process; GO:0006807 nitrogen compou…	GO:0005622 intracellular; GO:0005623 cell; GO:0005634 nucleus; GO:0005681 spliceosomal complex; GO:0032991 protein-containing complex; GO:0043226 organelle; GO:0043227 membrane-bounded organelle; GO:0043229 intracellular organelle; GO:0043231 intracellular membrane-bounded organelle; GO:0071013 catalytic step 2 spliceosome; GO:1902494 catalytic complex; GO:1990904 ribonucleoprotein complex;				S	KOG2627	Nuclear protein ES2
O70401	Tetraspanin-6 OS=Mus musculus OX=10090 GN=Tspan6 PE=1 SV=1	Tspan6	2.38	0.0430073	Up	27.333	17.1	3	3		0.610664	0.483456	1.12292	0.991235	1.79172	plasma membrane	K17295			GO:0001817 regulation of cytokine production; GO:0002682 regulation of immune system process; GO:0002683 negative regulation of immune system process; GO:0002697 regulation of immune effector process; GO:0002698 negative regulation of immune effector process; GO:0002831 regulation of response to biotic stimulus; GO:0002832 negative regulation of response to biotic stimulus; GO:0007154 cell commun…	GO:0005623 cell; GO:0005886 plasma membrane; GO:0005887 integral component of plasma membrane; GO:0016020 membrane; GO:0016021 integral component of membrane; GO:0031224 intrinsic component of membrane; GO:0031226 intrinsic component of plasma membrane; GO:0071944 cell periphery;				S	KOG3882	Tetraspanin family integral membrane protein
O70475	UDP-glucose 6-dehydrogenase OS=Mus musculus OX=10090 GN=Ugdh PE=1 SV=1	Ugdh	1.668	1.31441e-05	Up	54.831	53.3	20	20	0.732737	0.740366	0.775684	1.23129	1.24921	1.27071	cytoplasm	K00012	UGDH; UDPglucose 6-dehydrogenase [EC:1.1.1.22]	mmu00040 Pentose and glucuronate interconversions; mmu00520 Amino sugar and nucleotide sugar metabolism; mmu00053 Ascorbate and aldarate metabolism; mmu01100 Metabolic pathways; mmu01240 Biosynthesis of cofactors	GO:0001702 gastrulation with mouth forming second; GO:0006011 UDP-glucose metabolic process; GO:0006022 aminoglycan metabolic process; GO:0006023 aminoglycan biosynthetic process; GO:0006024 glycosaminoglycan biosynthetic process; GO:0006065 UDP-glucuronate biosynthetic process; GO:0006082 organic acid metabolic process; GO:0006091 generation of precursor metabolites and energy; GO:0006139 nucleo…	GO:0005622 intracellular; GO:0005623 cell; GO:0005634 nucleus; GO:0005654 nucleoplasm; GO:0005737 cytoplasm; GO:0005829 cytosol; GO:0031974 membrane-enclosed lumen; GO:0031981 nuclear lumen; GO:0043226 organelle; GO:0043227 membrane-bounded organelle; GO:0043229 intracellular organelle; GO:0043231 intracellular membrane-bounded organelle; GO:0043233 organelle lumen; GO:0070013 intracellular organ…	GO:0003824 catalytic activity; GO:0003979 UDP-glucose 6-dehydrogenase activity; GO:0009055 electron transfer activity; GO:0016491 oxidoreductase activity; GO:0016614 oxidoreductase activity, acting on CH-OH group of donors; GO:0016616 oxidoreductase activity, acting on the CH-OH group of donors, NAD or NADP as acceptor;	PF03721; PF00984; PF03720	UDP-glucose/GDP-mannose dehydrogenase family, NAD binding domain; UDP-glucose/GDP-mannose dehydrogenase family, central domain; UDP-glucose/GDP-mannose dehydrogenase family, UDP binding domain	GT	KOG2666	UDP-glucose/GDP-mannose dehydrogenase
O88322	Nidogen-2 OS=Mus musculus OX=10090 GN=Nid2 PE=1 SV=2	Nid2	0.428	6.91688e-05	Down	153.91	22	20	19	1.37183	1.35615	1.4732	0.565224	0.583243	0.650352	extracellular	K06826			GO:0007155 cell adhesion; GO:0007160 cell-matrix adhesion; GO:0009987 cellular process; GO:0016043 cellular component organization; GO:0022610 biological adhesion; GO:0030198 extracellular matrix organization; GO:0031589 cell-substrate adhesion; GO:0043062 extracellular structure organization; GO:0071711 basement membrane organization; GO:0071840 cellular component organization or biogenesis;	GO:0005576 extracellular region; GO:0005604 basement membrane; GO:0005623 cell; GO:0005886 plasma membrane; GO:0009986 cell surface; GO:0016020 membrane; GO:0031012 extracellular matrix; GO:0062023 collagen-containing extracellular matrix; GO:0071944 cell periphery;	GO:0005488 binding; GO:0005518 collagen binding; GO:0044877 protein-containing complex binding;	PF07474; PF07645; PF00086	G2F domain; Calcium-binding EGF domain; Thyroglobulin type-1 repeat	T	KOG1214	Nidogen and related basement membrane protein proteins
O88379	Bromodomain adjacent to zinc finger domain protein 1A OS=Mus musculus OX=10090 GN=Baz1a PE=1 SV=3	Baz1a	0.649	0.000412365	Down	178.46	15.8	19	19	1.20231	1.15503	1.2822	0.794271	0.748649	0.817531	nucleus	K11655			GO:0006139 nucleobase-containing compound metabolic process; GO:0006259 DNA metabolic process; GO:0006260 DNA replication; GO:0006261 DNA-dependent DNA replication; GO:0006325 chromatin organization; GO:0006338 chromatin remodeling; GO:0006725 cellular aromatic compound metabolic process; GO:0006807 nitrogen compound metabolic process; GO:0006996 organelle organization; GO:0008152 metabolic proce…	GO:0000228 nuclear chromosome; GO:0000785 chromatin; GO:0000790 nuclear chromatin; GO:0005622 intracellular; GO:0005623 cell; GO:0005634 nucleus; GO:0005694 chromosome; GO:0008623 CHRAC; GO:0031010 ISWI-type complex; GO:0031974 membrane-enclosed lumen; GO:0031981 nuclear lumen; GO:0032991 protein-containing complex; GO:0043226 organelle; GO:0043227 membrane-bounded organelle; GO:0043228 non-membr…		PF10537; PF00628; PF00439	ATP-utilising chromatin assembly and remodelling N-terminal; PHD-finger; Bromodomain	B	KOG1245	Chromatin remodeling complex WSTF-ISWI, large subunit (contains heterochromatin localization, PHD and BROMO domains)
O88396	GrpE protein homolog 2, mitochondrial OS=Mus musculus OX=10090 GN=Grpel2 PE=2 SV=2	Grpel2	0.397	0.00303471	Down	25.029	17.4	4	4	1.56746	1.66615	1.06234	0.570067	0.558735	0.57525	mitochondria	K03687			GO:0006605 protein targeting; GO:0006626 protein targeting to mitochondrion; GO:0006810 transport; GO:0006839 mitochondrial transport; GO:0006886 intracellular protein transport; GO:0006996 organelle organization; GO:0007005 mitochondrion organization; GO:0008104 protein localization; GO:0009987 cellular process; GO:0015031 protein transport; GO:0015833 peptide transport; GO:0016043 cellular comp…	GO:0001405 PAM complex, Tim23 associated import motor; GO:0005622 intracellular; GO:0005623 cell; GO:0005737 cytoplasm; GO:0005739 mitochondrion; GO:0005740 mitochondrial envelope; GO:0005743 mitochondrial inner membrane; GO:0005744 TIM23 mitochondrial import inner membrane translocase complex; GO:0005759 mitochondrial matrix; GO:0016020 membrane; GO:0019866 organelle inner membrane; GO:0031090 o…	GO:0000166 nucleotide binding; GO:0000774 adenyl-nucleotide exchange factor activity; GO:0005488 binding; GO:0005515 protein binding; GO:0017076 purine nucleotide binding; GO:0030234 enzyme regulator activity; GO:0030554 adenyl nucleotide binding; GO:0036094 small molecule binding; GO:0051082 unfolded protein binding; GO:0060589 nucleoside-triphosphatase regulator activity; GO:0060590 ATPase regu…			O	KOG3003	Molecular chaperone of the GrpE family
O88413	Tubby-related protein 3 OS=Mus musculus OX=10090 GN=Tulp3 PE=1 SV=1	Tulp3	1.543	7.72276e-05	Up	51.23	31.7	11	11	0.758912	0.774011	0.826045	1.21597	1.20118	1.22389	nucleus	K19600			GO:0001501 skeletal system development; GO:0001654 eye development; GO:0001838 embryonic epithelial tube formation; GO:0001841 neural tube formation; GO:0001843 neural tube closure; GO:0002009 morphogenesis of an epithelium; GO:0003002 regionalization; GO:0006355 regulation of transcription, DNA-templated; GO:0007154 cell communication; GO:0007165 signal transduction; GO:0007166 cell surface rece…	GO:0005576 extracellular region; GO:0005622 intracellular; GO:0005623 cell; GO:0005634 nucleus; GO:0005730 nucleolus; GO:0005737 cytoplasm; GO:0005856 cytoskeleton; GO:0005886 plasma membrane; GO:0005929 cilium; GO:0005930 axoneme; GO:0016020 membrane; GO:0031974 membrane-enclosed lumen; GO:0031981 nuclear lumen; GO:0032838 plasma membrane bounded cell projection cytoplasm; GO:0042995 cell projec…	GO:0005488 binding; GO:0005515 protein binding; GO:0005543 phospholipid binding; GO:0005546 phosphatidylinositol-4,5-bisphosphate binding; GO:0008289 lipid binding; GO:0019899 enzyme binding; GO:0035091 phosphatidylinositol binding; GO:0043167 ion binding; GO:0043168 anion binding; GO:0044877 protein-containing complex binding; GO:1901981 phosphatidylinositol phosphate binding; GO:1902936 phospha…	PF01167	Tub family	S	KOG2502	Tub family proteins
O88456	Calpain small subunit 1 OS=Mus musculus OX=10090 GN=Capns1 PE=1 SV=1	Capns1	1.645	1.67851e-05	Up	28.463	21.2	4	4	0.736676	0.747245	0.784266	1.24875	1.25745	1.22562	cytoplasm	K08583			GO:0006508 proteolysis; GO:0006807 nitrogen compound metabolic process; GO:0007275 multicellular organism development; GO:0008152 metabolic process; GO:0008219 cell death; GO:0008284 positive regulation of cell population proliferation; GO:0008544 epidermis development; GO:0009888 tissue development; GO:0009894 regulation of catabolic process; GO:0009913 epidermal cell differentiation; GO:0009987…	GO:0005622 intracellular; GO:0005623 cell; GO:0005737 cytoplasm; GO:0005829 cytosol; GO:0005886 plasma membrane; GO:0016020 membrane; GO:0071944 cell periphery;	GO:0003824 catalytic activity; GO:0004175 endopeptidase activity; GO:0004197 cysteine-type endopeptidase activity; GO:0004198 calcium-dependent cysteine-type endopeptidase activity; GO:0005488 binding; GO:0005509 calcium ion binding; GO:0005515 protein binding; GO:0008233 peptidase activity; GO:0008234 cysteine-type peptidase activity; GO:0016787 hydrolase activity; GO:0043167 ion binding; GO:004…	PF13833	EF-hand domain pair	T	KOG0037	Ca2+-binding protein, EF-Hand protein superfamily
O88466	Zinc finger protein 106 OS=Mus musculus OX=10090 GN=Znf106 PE=1 SV=3	Znf106	0.539	0.000386394	Down	208.96	13.1	19	19	1.24781	1.23509	1.41489	0.708581	0.655264	0.738372	nucleus	K24691			GO:0007154 cell communication; GO:0007165 signal transduction; GO:0007166 cell surface receptor signaling pathway; GO:0007167 enzyme linked receptor protein signaling pathway; GO:0007169 transmembrane receptor protein tyrosine kinase signaling pathway; GO:0008286 insulin receptor signaling pathway; GO:0009719 response to endogenous stimulus; GO:0009725 response to hormone; GO:0009966 regulation o…	GO:0005622 intracellular; GO:0005623 cell; GO:0005737 cytoplasm; GO:0005829 cytosol; GO:0016020 membrane;	GO:0001515 opioid peptide activity; GO:0005102 signaling receptor binding; GO:0005488 binding; GO:0005515 protein binding; GO:0017124 SH3 domain binding; GO:0019904 protein domain specific binding; GO:0030545 receptor regulator activity; GO:0048018 receptor ligand activity; GO:0098772 molecular function regulator;			S	KOG1721	FOG: Zn-finger
O88508	DNA (cytosine-5)-methyltransferase 3A OS=Mus musculus OX=10090 GN=Dnmt3a PE=1 SV=2	Dnmt3a	0.47	2.44363e-05	Down	101.67	36.2	27	23	1.29903	1.33642	1.44719	0.628588	0.636933	0.651839	cytoplasm	K17398	DNMT3A; DNA (cytosine-5)-methyltransferase 3A [EC:2.1.1.37]	mmu05206 MicroRNAs in cancer; mmu00270 Cysteine and methionine metabolism; mmu01100 Metabolic pathways	GO:0000003 reproduction; GO:0000122 negative regulation of transcription by RNA polymerase II; GO:0000278 mitotic cell cycle; GO:0001101 response to acid chemical; GO:0001666 response to hypoxia; GO:0006139 nucleobase-containing compound metabolic process; GO:0006259 DNA metabolic process; GO:0006304 DNA modification; GO:0006305 DNA alkylation; GO:0006306 DNA methylation; GO:0006325 chromatin org…	GO:0000228 nuclear chromosome; GO:0000775 chromosome, centromeric region; GO:0000785 chromatin; GO:0000790 nuclear chromatin; GO:0000791 euchromatin; GO:0000792 heterochromatin; GO:0000803 sex chromosome; GO:0001741 XY body; GO:0005622 intracellular; GO:0005623 cell; GO:0005634 nucleus; GO:0005654 nucleoplasm; GO:0005694 chromosome; GO:0005720 nuclear heterochromatin; GO:0005737 cytoplasm; GO:001…	GO:0000981 DNA-binding transcription factor activity, RNA polymerase II-specific; GO:0003676 nucleic acid binding; GO:0003677 DNA binding; GO:0003682 chromatin binding; GO:0003700 DNA-binding transcription factor activity; GO:0003824 catalytic activity; GO:0003886 DNA (cytosine-5-)-methyltransferase activity; GO:0005488 binding; GO:0005515 protein binding; GO:0008168 methyltransferase activity; G…	PF00855; PF00145	PWWP domain; C-5 cytosine-specific DNA methylase
O88509	DNA (cytosine-5)-methyltransferase 3B OS=Mus musculus OX=10090 GN=Dnmt3b PE=1 SV=2	Dnmt3b	0.543	4.09553e-06	Down	97.227	31.2	20	10	1.27269	1.28579	1.33096	0.717405	0.690032	0.703132	nucleus	K17399	DNMT3B; DNA (cytosine-5)-methyltransferase 3B [EC:2.1.1.37]	mmu05206 MicroRNAs in cancer; mmu00270 Cysteine and methionine metabolism; mmu01100 Metabolic pathways	GO:0000122 negative regulation of transcription by RNA polymerase II; GO:0001101 response to acid chemical; GO:0006139 nucleobase-containing compound metabolic process; GO:0006259 DNA metabolic process; GO:0006304 DNA modification; GO:0006305 DNA alkylation; GO:0006306 DNA methylation; GO:0006325 chromatin organization; GO:0006342 chromatin silencing; GO:0006346 DNA methylation-dependent heteroch…	GO:0000228 nuclear chromosome; GO:0000775 chromosome, centromeric region; GO:0000785 chromatin; GO:0000790 nuclear chromatin; GO:0000792 heterochromatin; GO:0005622 intracellular; GO:0005623 cell; GO:0005634 nucleus; GO:0005654 nucleoplasm; GO:0005694 chromosome; GO:0005720 nuclear heterochromatin; GO:0005737 cytoplasm; GO:0031974 membrane-enclosed lumen; GO:0031981 nuclear lumen; GO:0043226 orga…	GO:0000981 DNA-binding transcription factor activity, RNA polymerase II-specific; GO:0003676 nucleic acid binding; GO:0003677 DNA binding; GO:0003682 chromatin binding; GO:0003700 DNA-binding transcription factor activity; GO:0003712 transcription coregulator activity; GO:0003714 transcription corepressor activity; GO:0003824 catalytic activity; GO:0003886 DNA (cytosine-5-)-methyltransferase acti…	PF00855; PF00145	PWWP domain; C-5 cytosine-specific DNA methylase
O88643	Serine/threonine-protein kinase PAK 1 OS=Mus musculus OX=10090 GN=Pak1 PE=1 SV=1	Pak1	1.581	0.00244408	Up	60.736	19.8	7	3	0.773157	0.863038	0.688704	1.26995	1.21534	1.18982	cytoplasm,nucleus	K04409	PAK1; p21-activated kinase 1 [EC:2.7.11.1]	mmu04810 Regulation of actin cytoskeleton; mmu04012 ErbB signaling pathway; mmu04510 Focal adhesion; mmu04392 Hippo signaling pathway - multiple species; mmu04014 Ras signaling pathway; mmu05205 Proteoglycans in cancer; mmu04650 Natural killer cell mediated cytotoxicity; mmu05170 Human immunodeficiency virus 1 infection; mmu04625 C-type lectin receptor signaling pathway; mmu04010 MAPK signaling p…	GO:0000165 MAPK cascade; GO:0000186 activation of MAPKK activity; GO:0000902 cell morphogenesis; GO:0001505 regulation of neurotransmitter levels; GO:0001558 regulation of cell growth; GO:0001666 response to hypoxia; GO:0001763 morphogenesis of a branching structure; GO:0001932 regulation of protein phosphorylation; GO:0001934 positive regulation of protein phosphorylation; GO:0002009 morphogenes…	GO:0001726 ruffle; GO:0005622 intracellular; GO:0005623 cell; GO:0005634 nucleus; GO:0005635 nuclear envelope; GO:0005737 cytoplasm; GO:0005829 cytosol; GO:0005886 plasma membrane; GO:0005911 cell-cell junction; GO:0005912 adherens junction; GO:0005925 focal adhesion; GO:0012505 endomembrane system; GO:0014069 postsynaptic density; GO:0014704 intercalated disc; GO:0016020 membrane; GO:0030016 myo…	GO:0003824 catalytic activity; GO:0004672 protein kinase activity; GO:0004674 protein serine/threonine kinase activity; GO:0004709 MAP kinase kinase kinase activity; GO:0005488 binding; GO:0005515 protein binding; GO:0005518 collagen binding; GO:0016301 kinase activity; GO:0016740 transferase activity; GO:0016772 transferase activity, transferring phosphorus-containing groups; GO:0016773 phosphot…	PF00786; PF00069	P21-Rho-binding domain; Protein kinase domain	T	KOG0578	p21-activated serine/threonine protein kinase
O88653	Ragulator complex protein LAMTOR3 OS=Mus musculus OX=10090 GN=Lamtor3 PE=1 SV=1	Lamtor3	1.632	0.000462029	Up	13.553	31.5	4	4	0.818737	0.705912	0.754836	1.2046	1.28358	1.23234	cytoplasm	K04370	LAMTOR3; ragulator complex protein LAMTOR3	mmu04010 MAPK signaling pathway; mmu04150 mTOR signaling pathway	GO:0000186 activation of MAPKK activity; GO:0001101 response to acid chemical; GO:0001932 regulation of protein phosphorylation; GO:0001934 positive regulation of protein phosphorylation; GO:0008104 protein localization; GO:0009719 response to endogenous stimulus; GO:0009893 positive regulation of metabolic process; GO:0009966 regulation of signal transduction; GO:0009967 positive regulation of s…	GO:0005622 intracellular; GO:0005623 cell; GO:0005737 cytoplasm; GO:0005768 endosome; GO:0005770 late endosome; GO:0010008 endosome membrane; GO:0012505 endomembrane system; GO:0016020 membrane; GO:0031090 organelle membrane; GO:0031410 cytoplasmic vesicle; GO:0031902 late endosome membrane; GO:0031982 vesicle; GO:0032991 protein-containing complex; GO:0043226 organelle; GO:0043227 membrane-bound…	GO:0008047 enzyme activator activity; GO:0019207 kinase regulator activity; GO:0019209 kinase activator activity; GO:0030234 enzyme regulator activity; GO:0098772 molecular function regulator;	PF08923	Mitogen-activated protein kinase kinase 1 interacting
O88700	Bloom syndrome protein homolog OS=Mus musculus OX=10090 GN=Blm PE=1 SV=1	Blm	0.632	0.000651972	Down	158.36	17.9	18	18	1.21041	1.24089	1.2261	0.845808	0.720654	0.756139	nucleus	K10901	BLM; bloom syndrome protein [EC:3.6.4.12]	mmu03440 Homologous recombination; mmu03460 Fanconi anemia pathway	GO:0000018 regulation of DNA recombination; GO:0000019 regulation of mitotic recombination; GO:0000075 cell cycle checkpoint; GO:0000077 DNA damage checkpoint; GO:0000079 regulation of cyclin-dependent protein serine/threonine kinase activity; GO:0000278 mitotic cell cycle; GO:0000723 telomere maintenance; GO:0000724 double-strand break repair via homologous recombination; GO:0000725 recombinatio…	GO:0000228 nuclear chromosome; GO:0000781 chromosome, telomeric region; GO:0000793 condensed chromosome; GO:0000794 condensed nuclear chromosome; GO:0000795 synaptonemal complex; GO:0000800 lateral element; GO:0001673 male germ cell nucleus; GO:0005622 intracellular; GO:0005623 cell; GO:0005634 nucleus; GO:0005654 nucleoplasm; GO:0005657 replication fork; GO:0005694 chromosome; GO:0005730 nucleol…	GO:0000166 nucleotide binding; GO:0000217 DNA secondary structure binding; GO:0000400 four-way junction DNA binding; GO:0000403 Y-form DNA binding; GO:0000405 bubble DNA binding; GO:0002039 p53 binding; GO:0003676 nucleic acid binding; GO:0003677 DNA binding; GO:0003678 DNA helicase activity; GO:0003684 damaged DNA binding; GO:0003697 single-stranded DNA binding; GO:0003824 catalytic activity; GO…	PF08072; PF00270; PF09382; PF00570	BDHCT (NUC031) domain; DEAD/DEAH box helicase; RQC domain; HRDC domain	A	KOG0351	ATP-dependent DNA helicase
O88712	C-terminal-binding protein 1 OS=Mus musculus OX=10090 GN=Ctbp1 PE=1 SV=2	Ctbp1	1.791	0.000707114	Up	47.744	17	6	3	0.643189	0.710193	0.796305	1.30056	1.26404	1.28571	mitochondria	K04496	CTBP; C-terminal binding protein	mmu04330 Notch signaling pathway; mmu05220 Chronic myeloid leukemia; mmu04310 Wnt signaling pathway; mmu05200 Pathways in cancer	GO:0000122 negative regulation of transcription by RNA polymerase II; GO:0006325 chromatin organization; GO:0006355 regulation of transcription, DNA-templated; GO:0006357 regulation of transcription by RNA polymerase II; GO:0006464 cellular protein modification process; GO:0006468 protein phosphorylation; GO:0006793 phosphorus metabolic process; GO:0006796 phosphate-containing compound metabolic …	GO:0005622 intracellular; GO:0005623 cell; GO:0005634 nucleus; GO:0005654 nucleoplasm; GO:0005667 transcription regulator complex; GO:0005737 cytoplasm; GO:0005829 cytosol; GO:0017053 transcription repressor complex; GO:0031974 membrane-enclosed lumen; GO:0031981 nuclear lumen; GO:0032991 protein-containing complex; GO:0043226 organelle; GO:0043227 membrane-bounded organelle; GO:0043229 intracell…	GO:0000166 nucleotide binding; GO:0003700 DNA-binding transcription factor activity; GO:0003712 transcription coregulator activity; GO:0003714 transcription corepressor activity; GO:0003824 catalytic activity; GO:0005488 binding; GO:0005515 protein binding; GO:0008022 protein C-terminus binding; GO:0008134 transcription factor binding; GO:0016491 oxidoreductase activity; GO:0016614 oxidoreductase…	PF00389; PF02826	D-isomer specific 2-hydroxyacid dehydrogenase, catalytic domain; D-isomer specific 2-hydroxyacid dehydrogenase, NAD binding domain	K	KOG0067	Transcription factor CtBP
O88958	Glucosamine-6-phosphate isomerase 1 OS=Mus musculus OX=10090 GN=Gnpda1 PE=1 SV=3	Gnpda1	1.723	4.03248e-05	Up	32.549	61.9	13	11	0.706751	0.723813	0.773041	1.26233	1.25069	1.28338	cytoplasm	K02564	nagB; glucosamine-6-phosphate deaminase [EC:3.5.99.6]	mmu00520 Amino sugar and nucleotide sugar metabolism; mmu01100 Metabolic pathways	GO:0000003 reproduction; GO:0005975 carbohydrate metabolic process; GO:0005996 monosaccharide metabolic process; GO:0006000 fructose metabolic process; GO:0006002 fructose 6-phosphate metabolic process; GO:0006040 amino sugar metabolic process; GO:0006041 glucosamine metabolic process; GO:0006043 glucosamine catabolic process; GO:0006091 generation of precursor metabolites and energy; GO:0006793 …	GO:0005622 intracellular; GO:0005623 cell; GO:0005737 cytoplasm; GO:0005829 cytosol;	GO:0003824 catalytic activity; GO:0004342 glucosamine-6-phosphate deaminase activity; GO:0016787 hydrolase activity; GO:0016853 isomerase activity; GO:0016860 intramolecular oxidoreductase activity; GO:0016861 intramolecular oxidoreductase activity, interconverting aldoses and ketoses; GO:0019239 deaminase activity;	PF01182	Glucosamine-6-phosphate isomerases/6-phosphogluconolactonase	G	KOG3148	Glucosamine-6-phosphate isomerase
O88990	Alpha-actinin-3 OS=Mus musculus OX=10090 GN=Actn3 PE=2 SV=1	Actn3	0.547	0.00859828	Down	103.04	16.6	13	4	1.23472	1.07598	1.35294	0.709309	0.627053		cytoplasm	K21073	ACTN2_3; actinin alpha 2/3	mmu05412 Arrhythmogenic right ventricular cardiomyopathy	GO:0001501 skeletal system development; GO:0002082 regulation of oxidative phosphorylation; GO:0003008 system process; GO:0003012 muscle system process; GO:0006109 regulation of carbohydrate metabolic process; GO:0006110 regulation of glycolytic process; GO:0006140 regulation of nucleotide metabolic process; GO:0006928 movement of cell or subcellular component; GO:0006936 muscle contraction; GO:0…	GO:0005622 intracellular; GO:0005623 cell; GO:0005737 cytoplasm; GO:0005829 cytosol; GO:0005856 cytoskeleton; GO:0005865 striated muscle thin filament; GO:0005884 actin filament; GO:0005903 brush border; GO:0005912 adherens junction; GO:0005925 focal adhesion; GO:0015629 actin cytoskeleton; GO:0030016 myofibril; GO:0030017 sarcomere; GO:0030018 Z disc; GO:0030054 cell junction; GO:0030055 cell-su…	GO:0003779 actin binding; GO:0005102 signaling receptor binding; GO:0005178 integrin binding; GO:0005198 structural molecule activity; GO:0005488 binding; GO:0005515 protein binding; GO:0008092 cytoskeletal protein binding; GO:0008307 structural constituent of muscle; GO:0030674 protein-macromolecule adaptor activity; GO:0042802 identical protein binding; GO:0042803 protein homodimerization activ…	PF00307; PF00435; PF08726	Calponin homology (CH) domain; Spectrin repeat; Ca2+ insensitive EF hand	Z	KOG0035	Ca2+-binding actin-bundling protein (actinin), alpha chain (EF-Hand protein superfamily)
O89023	Tripeptidyl-peptidase 1 OS=Mus musculus OX=10090 GN=Tpp1 PE=1 SV=2	Tpp1	1.742	0.00959437	Up	61.341	10.7	4	4	0.585176	0.717775	0.885183	1.31643	1.28494	1.21049	extracellular	K01279	TPP1; tripeptidyl-peptidase I [EC:3.4.14.9]	mmu04142 Lysosome	GO:0001894 tissue homeostasis; GO:0003008 system process; GO:0006508 proteolysis; GO:0006518 peptide metabolic process; GO:0006629 lipid metabolic process; GO:0006807 nitrogen compound metabolic process; GO:0006950 response to stress; GO:0006986 response to unfolded protein; GO:0006996 organelle organization; GO:0007033 vacuole organization; GO:0007040 lysosome organization; GO:0007154 cell commu…	GO:0000323 lytic vacuole; GO:0005622 intracellular; GO:0005623 cell; GO:0005737 cytoplasm; GO:0005764 lysosome; GO:0005773 vacuole; GO:0005775 vacuolar lumen; GO:0031974 membrane-enclosed lumen; GO:0043202 lysosomal lumen; GO:0043226 organelle; GO:0043227 membrane-bounded organelle; GO:0043229 intracellular organelle; GO:0043231 intracellular membrane-bounded organelle; GO:0043233 organelle lumen…	GO:0003824 catalytic activity; GO:0004175 endopeptidase activity; GO:0005488 binding; GO:0008233 peptidase activity; GO:0008236 serine-type peptidase activity; GO:0008238 exopeptidase activity; GO:0008240 tripeptidyl-peptidase activity; GO:0016787 hydrolase activity; GO:0017171 serine hydrolase activity; GO:0033218 amide binding; GO:0042277 peptide binding; GO:0070011 peptidase activity, acting o…	PF09286	Pro-kumamolisin, activation domain
O89086	RNA-binding protein 3 OS=Mus musculus OX=10090 GN=Rbm3 PE=1 SV=1	Rbm3	1.654	1.40055e-06	Up	16.604	34.6	5	5	0.751709	0.75213	0.756492	1.26121	1.2196	1.25886	nucleus	K13186			GO:0006139 nucleobase-containing compound metabolic process; GO:0006396 RNA processing; GO:0006412 translation; GO:0006417 regulation of translation; GO:0006518 peptide metabolic process; GO:0006725 cellular aromatic compound metabolic process; GO:0006807 nitrogen compound metabolic process; GO:0006950 response to stress; GO:0008152 metabolic process; GO:0009058 biosynthetic process; GO:0009059 m…	GO:0005622 intracellular; GO:0005623 cell; GO:0005634 nucleus; GO:0005654 nucleoplasm; GO:0005730 nucleolus; GO:0005737 cytoplasm; GO:0030425 dendrite; GO:0031974 membrane-enclosed lumen; GO:0031981 nuclear lumen; GO:0036477 somatodendritic compartment; GO:0042995 cell projection; GO:0043005 neuron projection; GO:0043226 organelle; GO:0043227 membrane-bounded organelle; GO:0043228 non-membrane-bo…	GO:0005488 binding; GO:0043021 ribonucleoprotein complex binding; GO:0043023 ribosomal large subunit binding; GO:0044877 protein-containing complex binding;	PF00076	RNA recognition motif. (a.k.a. RRM, RBD, or RNP domain)	A	KOG0118	FOG: RRM domain
P00397	Cytochrome c oxidase subunit 1 OS=Mus musculus OX=10090 GN=Mtco1 PE=1 SV=2	Mtco1	1.63	0.00209025	Up	56.909	10.5	3	3	0.703057	0.713624	0.864506	1.19122	1.25563	1.27197	plasma membrane	K02256	COX1; cytochrome c oxidase subunit 1 [EC:7.1.1.9]	mmu05020 Prion disease; mmu00190 Oxidative phosphorylation; mmu04714 Thermogenesis; mmu05016 Huntington disease; mmu01100 Metabolic pathways; mmu05208 Chemical carcinogenesis - reactive oxygen species; mmu05014 Amyotrophic lateral sclerosis; mmu05415 Diabetic cardiomyopathy; mmu05010 Alzheimer disease; mmu04260 Cardiac muscle contraction; mmu05022 Pathways of neurodegeneration - multiple diseases…	GO:0006091 generation of precursor metabolites and energy; GO:0006119 oxidative phosphorylation; GO:0006123 mitochondrial electron transport, cytochrome c to oxygen; GO:0006139 nucleobase-containing compound metabolic process; GO:0006163 purine nucleotide metabolic process; GO:0006725 cellular aromatic compound metabolic process; GO:0006753 nucleoside phosphate metabolic process; GO:0006793 phosp…	GO:0005622 intracellular; GO:0005623 cell; GO:0005737 cytoplasm; GO:0005739 mitochondrion; GO:0005740 mitochondrial envelope; GO:0005743 mitochondrial inner membrane; GO:0005746 mitochondrial respirasome; GO:0005750 mitochondrial respiratory chain complex III; GO:0005751 mitochondrial respiratory chain complex IV; GO:0016020 membrane; GO:0019866 organelle inner membrane; GO:0031090 organelle memb…	GO:0003824 catalytic activity; GO:0004129 cytochrome-c oxidase activity; GO:0005215 transporter activity; GO:0008324 cation transmembrane transporter activity; GO:0009055 electron transfer activity; GO:0015002 heme-copper terminal oxidase activity; GO:0015075 ion transmembrane transporter activity; GO:0015077 monovalent inorganic cation transmembrane transporter activity; GO:0015078 proton transm…			C	KOG4769	Cytochrome c oxidase, subunit I
P00405	Cytochrome c oxidase subunit 2 OS=Mus musculus OX=10090 GN=Mtco2 PE=1 SV=1	Mtco2	1.555	0.00205402	Up	25.976	44.9	7	7	0.839151	0.796493	0.712572	1.12924	1.23199	1.29056	plasma membrane	K02261	COX2; cytochrome c oxidase subunit 2	mmu05020 Prion disease; mmu00190 Oxidative phosphorylation; mmu04714 Thermogenesis; mmu05016 Huntington disease; mmu01100 Metabolic pathways; mmu05208 Chemical carcinogenesis - reactive oxygen species; mmu05014 Amyotrophic lateral sclerosis; mmu05415 Diabetic cardiomyopathy; mmu05010 Alzheimer disease; mmu04260 Cardiac muscle contraction; mmu05022 Pathways of neurodegeneration - multiple diseases…	GO:0006091 generation of precursor metabolites and energy; GO:0006119 oxidative phosphorylation; GO:0006123 mitochondrial electron transport, cytochrome c to oxygen; GO:0006139 nucleobase-containing compound metabolic process; GO:0006140 regulation of nucleotide metabolic process; GO:0006163 purine nucleotide metabolic process; GO:0006725 cellular aromatic compound metabolic process; GO:0006753 n…	GO:0005622 intracellular; GO:0005623 cell; GO:0005737 cytoplasm; GO:0005739 mitochondrion; GO:0005740 mitochondrial envelope; GO:0005743 mitochondrial inner membrane; GO:0005746 mitochondrial respirasome; GO:0005751 mitochondrial respiratory chain complex IV; GO:0016020 membrane; GO:0019866 organelle inner membrane; GO:0031090 organelle membrane; GO:0031966 mitochondrial membrane; GO:0031967 orga…	GO:0003824 catalytic activity; GO:0004129 cytochrome-c oxidase activity; GO:0005215 transporter activity; GO:0008324 cation transmembrane transporter activity; GO:0009055 electron transfer activity; GO:0015002 heme-copper terminal oxidase activity; GO:0015075 ion transmembrane transporter activity; GO:0015077 monovalent inorganic cation transmembrane transporter activity; GO:0015078 proton transm…	PF00116	Cytochrome C oxidase subunit II, periplasmic domain	C	KOG4767	Cytochrome c oxidase, subunit II, and related proteins
P02463	Collagen alpha-1(IV) chain OS=Mus musculus OX=10090 GN=Col4a1 PE=1 SV=4	Col4a1	0.421	0.000306451	Down	160.68	2.3	3	3	1.43955	1.35804	1.42491	0.552256	0.680816	0.544426	extracellular	K06237	COL4A; collagen type IV alpha	mmu05165 Human papillomavirus infection; mmu05146 Amoebiasis; mmu04510 Focal adhesion; mmu04933 AGE-RAGE signaling pathway in diabetic complications; mmu04151 PI3K-Akt signaling pathway; mmu04974 Protein digestion and absorption; mmu04512 ECM-receptor interaction; mmu05222 Small cell lung cancer; mmu04926 Relaxin signaling pathway; mmu05200 Pathways in cancer	GO:0001101 response to acid chemical; GO:0001525 angiogenesis; GO:0001568 blood vessel development; GO:0001569 branching involved in blood vessel morphogenesis; GO:0001654 eye development; GO:0001655 urogenital system development; GO:0001763 morphogenesis of a branching structure; GO:0001944 vasculature development; GO:0002009 morphogenesis of an epithelium; GO:0007154 cell communication; GO:0007…	GO:0005576 extracellular region; GO:0005581 collagen trimer; GO:0005587 collagen type IV trimer; GO:0005604 basement membrane; GO:0005622 intracellular; GO:0005623 cell; GO:0005737 cytoplasm; GO:0005783 endoplasmic reticulum; GO:0005788 endoplasmic reticulum lumen; GO:0012505 endomembrane system; GO:0031012 extracellular matrix; GO:0031974 membrane-enclosed lumen; GO:0032991 protein-containing co…	GO:0005198 structural molecule activity; GO:0005201 extracellular matrix structural constituent; GO:0005488 binding; GO:0005515 protein binding; GO:0019838 growth factor binding; GO:0030023 extracellular matrix constituent conferring elasticity; GO:0048407 platelet-derived growth factor binding; GO:0097493 structural molecule activity conferring elasticity;	PF01413	C-terminal tandem repeated domain in type 4 procollagen	W	KOG3544	Collagens (type IV and type XIII), and related proteins
P02469	Laminin subunit beta-1 OS=Mus musculus OX=10090 GN=Lamb1 PE=1 SV=3	Lamb1	0.485	0.00331511	Down	197.09	4.1	6	6	1.18715	1.29715	1.29343		0.673132	0.549129	extracellular	K05636	LAMB1; laminin, beta 1	mmu05165 Human papillomavirus infection; mmu04151 PI3K-Akt signaling pathway; mmu04512 ECM-receptor interaction; mmu05222 Small cell lung cancer; mmu05146 Amoebiasis; mmu04510 Focal adhesion; mmu05145 Toxoplasmosis; mmu05200 Pathways in cancer	GO:0000003 reproduction; GO:0000902 cell morphogenesis; GO:0000904 cell morphogenesis involved in differentiation; GO:0001704 formation of primary germ layer; GO:0001706 endoderm formation; GO:0003008 system process; GO:0006464 cellular protein modification process; GO:0006807 nitrogen compound metabolic process; GO:0006928 movement of cell or subcellular component; GO:0007155 cell adhesion; GO:0…	GO:0005576 extracellular region; GO:0005604 basement membrane; GO:0005606 laminin-1 complex; GO:0005607 laminin-2 complex; GO:0005615 extracellular space; GO:0005622 intracellular; GO:0005623 cell; GO:0005634 nucleus; GO:0005737 cytoplasm; GO:0005783 endoplasmic reticulum; GO:0005788 endoplasmic reticulum lumen; GO:0012505 endomembrane system; GO:0031012 extracellular matrix; GO:0031974 membrane-…	GO:0005102 signaling receptor binding; GO:0005178 integrin binding; GO:0005198 structural molecule activity; GO:0005201 extracellular matrix structural constituent; GO:0005488 binding; GO:0005515 protein binding; GO:0008289 lipid binding; GO:0019899 enzyme binding; GO:0043208 glycosphingolipid binding; GO:0044877 protein-containing complex binding; GO:0046625 sphingolipid binding; GO:0050839 cell…	PF00053	Laminin EGF-like (Domains III and V)	W	KOG0994	Extracellular matrix glycoprotein Laminin subunit beta
P05063	Fructose-bisphosphate aldolase C OS=Mus musculus OX=10090 GN=Aldoc PE=1 SV=4	Aldoc	0.419	6.87631e-05	Down	39.394	51	14	10	1.39272	1.41284	1.42185	0.583576	0.54274	0.646269	cytoplasm	K01623	ALDO; fructose-bisphosphate aldolase, class I [EC:4.1.2.13]	mmu01230 Biosynthesis of amino acids; mmu01200 Carbon metabolism; mmu00030 Pentose phosphate pathway; mmu01100 Metabolic pathways; mmu00010 Glycolysis / Gluconeogenesis; mmu00051 Fructose and mannose metabolism; mmu04066 HIF-1 signaling pathway	GO:0001666 response to hypoxia; GO:0001775 cell activation; GO:0002252 immune effector process; GO:0002263 cell activation involved in immune response; GO:0002274 myeloid leukocyte activation; GO:0002275 myeloid cell activation involved in immune response; GO:0002283 neutrophil activation involved in immune response; GO:0002366 leukocyte activation involved in immune response; GO:0002376 immune s…	GO:0005576 extracellular region; GO:0005622 intracellular; GO:0005623 cell; GO:0005737 cytoplasm; GO:0005829 cytosol; GO:0005856 cytoskeleton; GO:0012505 endomembrane system; GO:0030141 secretory granule; GO:0030424 axon; GO:0031410 cytoplasmic vesicle; GO:0031974 membrane-enclosed lumen; GO:0031982 vesicle; GO:0031983 vesicle lumen; GO:0034774 secretory granule lumen; GO:0042995 cell projection;…	GO:0003824 catalytic activity; GO:0004332 fructose-bisphosphate aldolase activity; GO:0005488 binding; GO:0005515 protein binding; GO:0008092 cytoskeletal protein binding; GO:0016829 lyase activity; GO:0016830 carbon-carbon lyase activity; GO:0016832 aldehyde-lyase activity;	PF00274	Fructose-bisphosphate aldolase class-I	G	KOG1557	Fructose-biphosphate aldolase
P05132	cAMP-dependent protein kinase catalytic subunit alpha OS=Mus musculus OX=10090 GN=Prkaca PE=1 SV=3	Prkaca	1.682	1.09305e-07	Up	40.57	31.1	10	4	0.745376	0.743655	0.748089	1.26402	1.24013	1.25873	mitochondria	K04345	PKA; protein kinase A [EC:2.7.11.11]	mmu04371 Apelin signaling pathway; mmu04727 GABAergic synapse; mmu04020 Calcium signaling pathway; mmu04916 Melanogenesis; mmu05205 Proteoglycans in cancer; mmu04211 Longevity regulating pathway; mmu04740 Olfactory transduction; mmu05163 Human cytomegalovirus infection; mmu04970 Salivary secretion; mmu04910 Insulin signaling pathway; mmu05012 Parkinson disease; mmu04914 Progesterone-mediated oocy…	GO:0000003 reproduction; GO:0001678 cellular glucose homeostasis; GO:0001704 formation of primary germ layer; GO:0001707 mesoderm formation; GO:0001838 embryonic epithelial tube formation; GO:0001841 neural tube formation; GO:0001843 neural tube closure; GO:0002009 morphogenesis of an epithelium; GO:0003006 developmental process involved in reproduction; GO:0006139 nucleobase-containing compound …	GO:0001669 acrosomal vesicle; GO:0005576 extracellular region; GO:0005622 intracellular; GO:0005623 cell; GO:0005634 nucleus; GO:0005654 nucleoplasm; GO:0005737 cytoplasm; GO:0005739 mitochondrion; GO:0005794 Golgi apparatus; GO:0005813 centrosome; GO:0005815 microtubule organizing center; GO:0005829 cytosol; GO:0005856 cytoskeleton; GO:0005886 plasma membrane; GO:0005929 cilium; GO:0005952 cAMP-…	GO:0000166 nucleotide binding; GO:0000287 magnesium ion binding; GO:0003824 catalytic activity; GO:0004672 protein kinase activity; GO:0004674 protein serine/threonine kinase activity; GO:0004690 cyclic nucleotide-dependent protein kinase activity; GO:0004691 cAMP-dependent protein kinase activity; GO:0004712 protein serine/threonine/tyrosine kinase activity; GO:0005488 binding; GO:0005515 protei…	PF00069	Protein kinase domain	T	KOG0616	cAMP-dependent protein kinase catalytic subunit (PKA)
P05202	Aspartate aminotransferase, mitochondrial OS=Mus musculus OX=10090 GN=Got2 PE=1 SV=1	Got2	1.706	2.56036e-05	Up	47.411	47.7	19	19	0.735687	0.709714	0.771504	1.26883	1.25459	1.25968	mitochondria	K14455	GOT2; aspartate aminotransferase, mitochondrial [EC:2.6.1.1]	mmu01230 Biosynthesis of amino acids; mmu01200 Carbon metabolism; mmu00360 Phenylalanine metabolism; mmu00250 Alanine, aspartate and glutamate metabolism; mmu01100 Metabolic pathways; mmu00400 Phenylalanine, tyrosine and tryptophan biosynthesis; mmu01210 2-Oxocarboxylic acid metabolism; mmu00330 Arginine and proline metabolism; mmu00270 Cysteine and methionine metabolism; mmu00220 Arginine biosyn…	GO:0000003 reproduction; GO:0006082 organic acid metabolic process; GO:0006103 2-oxoglutarate metabolic process; GO:0006106 fumarate metabolic process; GO:0006107 oxaloacetate metabolic process; GO:0006457 protein folding; GO:0006520 cellular amino acid metabolic process; GO:0006531 aspartate metabolic process; GO:0006532 aspartate biosynthetic process; GO:0006533 aspartate catabolic process; GO:…	GO:0005622 intracellular; GO:0005623 cell; GO:0005737 cytoplasm; GO:0005739 mitochondrion; GO:0005740 mitochondrial envelope; GO:0005743 mitochondrial inner membrane; GO:0005759 mitochondrial matrix; GO:0005886 plasma membrane; GO:0009986 cell surface; GO:0016020 membrane; GO:0019866 organelle inner membrane; GO:0030315 T-tubule; GO:0031090 organelle membrane; GO:0031966 mitochondrial membrane; G…	GO:0003824 catalytic activity; GO:0004069 L-aspartate:2-oxoglutarate aminotransferase activity; GO:0005488 binding; GO:0005515 protein binding; GO:0005543 phospholipid binding; GO:0008144 drug binding; GO:0008289 lipid binding; GO:0008483 transaminase activity; GO:0016597 amino acid binding; GO:0016740 transferase activity; GO:0016769 transferase activity, transferring nitrogenous groups; GO:0019…	PF00155	Aminotransferase class I and II	E	KOG1411	Aspartate aminotransferase/Glutamic oxaloacetic transaminase AAT1/GOT2
P05214	Tubulin alpha-3 chain OS=Mus musculus OX=10090 GN=Tuba3a PE=1 SV=1	Tuba3a	0.578	9.10884e-05	Down	49.959	56.9	19	2	1.29513	1.32285	1.18478	0.726439	0.728937	0.741869	cytoskeleton	K07374	TUBA; tubulin alpha	mmu05020 Prion disease; mmu05016 Huntington disease; mmu05132 Salmonella infection; mmu05014 Amyotrophic lateral sclerosis; mmu05010 Alzheimer disease; mmu04540 Gap junction; mmu04210 Apoptosis; mmu05022 Pathways of neurodegeneration - multiple diseases; mmu04145 Phagosome; mmu04530 Tight junction; mmu05012 Parkinson disease		GO:0005622 intracellular; GO:0005623 cell; GO:0005815 microtubule organizing center; GO:0005856 cytoskeleton; GO:0005874 microtubule; GO:0005929 cilium; GO:0015630 microtubule cytoskeleton; GO:0036064 ciliary basal body; GO:0042995 cell projection; GO:0043226 organelle; GO:0043228 non-membrane-bounded organelle; GO:0043229 intracellular organelle; GO:0043232 intracellular non-membrane-bounded org…		PF00091; PF03953	Tubulin/FtsZ family, GTPase domain; Tubulin C-terminal domain	Z	KOG1376	Alpha tubulin
P07214	SPARC OS=Mus musculus OX=10090 GN=Sparc PE=1 SV=1	Sparc	0.341	1.0794e-05	Down	34.45	16.2	4	4	1.49144	1.52009	1.46278	0.547844	0.487819	0.490025	extracellular	K24262			GO:0001101 response to acid chemical; GO:0001501 skeletal system development; GO:0001503 ossification; GO:0001936 regulation of endothelial cell proliferation; GO:0001937 negative regulation of endothelial cell proliferation; GO:0002237 response to molecule of bacterial origin; GO:0002576 platelet degranulation; GO:0006810 transport; GO:0006887 exocytosis; GO:0006897 endocytosis; GO:0006898 recep…	GO:0005576 extracellular region; GO:0005604 basement membrane; GO:0005615 extracellular space; GO:0005622 intracellular; GO:0005623 cell; GO:0005634 nucleus; GO:0005737 cytoplasm; GO:0009986 cell surface; GO:0012505 endomembrane system; GO:0012506 vesicle membrane; GO:0016020 membrane; GO:0016363 nuclear matrix; GO:0030139 endocytic vesicle; GO:0030141 secretory granule; GO:0030659 cytoplasmic ve…	GO:0005488 binding; GO:0005509 calcium ion binding; GO:0005518 collagen binding; GO:0043167 ion binding; GO:0043169 cation binding; GO:0044877 protein-containing complex binding; GO:0046872 metal ion binding; GO:0050840 extracellular matrix binding;	PF09289; PF00050; PF10591	Follistatin/Osteonectin-like EGF domain; Kazal-type serine protease inhibitor domain; Secreted protein acidic and rich in cysteine Ca binding region	W	KOG4004	Matricellular protein Osteonectin/SPARC/BM-40
P08030	Adenine phosphoribosyltransferase OS=Mus musculus OX=10090 GN=Aprt PE=1 SV=2	Aprt	1.512	0.00532377	Up	19.724	50	7	7	0.719357	0.865481	0.804019	1.33319	1.13949	1.13846	cytoplasm	K00759	APRT; adenine phosphoribosyltransferase [EC:2.4.2.7]	mmu01100 Metabolic pathways; mmu00230 Purine metabolism	GO:0001775 cell activation; GO:0002252 immune effector process; GO:0002263 cell activation involved in immune response; GO:0002274 myeloid leukocyte activation; GO:0002275 myeloid cell activation involved in immune response; GO:0002283 neutrophil activation involved in immune response; GO:0002366 leukocyte activation involved in immune response; GO:0002376 immune system process; GO:0002443 leukoc…	GO:0005576 extracellular region; GO:0005622 intracellular; GO:0005623 cell; GO:0005634 nucleus; GO:0005654 nucleoplasm; GO:0005737 cytoplasm; GO:0005829 cytosol; GO:0012505 endomembrane system; GO:0030141 secretory granule; GO:0031410 cytoplasmic vesicle; GO:0031974 membrane-enclosed lumen; GO:0031981 nuclear lumen; GO:0031982 vesicle; GO:0031983 vesicle lumen; GO:0034774 secretory granule lumen;…	GO:0000166 nucleotide binding; GO:0002054 nucleobase binding; GO:0002055 adenine binding; GO:0002060 purine nucleobase binding; GO:0003824 catalytic activity; GO:0003999 adenine phosphoribosyltransferase activity; GO:0005488 binding; GO:0008144 drug binding; GO:0016208 AMP binding; GO:0016740 transferase activity; GO:0016757 transferase activity, transferring glycosyl groups; GO:0016763 transfera…	PF00156	Phosphoribosyl transferase domain	F	KOG1712	Adenine phosphoribosyl transferases
P08207	Protein S100-A10 OS=Mus musculus OX=10090 GN=S100a10 PE=1 SV=2	S100a10	2.253	0.000570558	Up	11.186	27.8	3	3	0.571111	0.570522		1.3087	1.18869	1.36097	cytoplasm	K17274	S100A10; protein S100-A10	mmu05132 Salmonella infection	GO:0001558 regulation of cell growth; GO:0001765 membrane raft assembly; GO:0001952 regulation of cell-matrix adhesion; GO:0001954 positive regulation of cell-matrix adhesion; GO:0006810 transport; GO:0006900 vesicle budding from membrane; GO:0006996 organelle organization; GO:0008104 protein localization; GO:0009987 cellular process; GO:0010638 positive regulation of organelle organization; GO:0…	GO:0005622 intracellular; GO:0005623 cell; GO:0005737 cytoplasm; GO:0005783 endoplasmic reticulum; GO:0005886 plasma membrane; GO:0012505 endomembrane system; GO:0016020 membrane; GO:0019897 extrinsic component of plasma membrane; GO:0019898 extrinsic component of membrane; GO:0043226 organelle; GO:0043227 membrane-bounded organelle; GO:0043229 intracellular organelle; GO:0043231 intracellular me…	GO:0005488 binding; GO:0005515 protein binding; GO:0042802 identical protein binding; GO:0042803 protein homodimerization activity; GO:0044325 ion channel binding; GO:0046983 protein dimerization activity;	PF01023	S-100/ICaBP type calcium binding domain
P09528	Ferritin heavy chain OS=Mus musculus OX=10090 GN=Fth1 PE=1 SV=2	Fth1	7.453	1.45481e-06	Up	21.066	56.6	8	8	0.240971	0.217629	0.251229	1.71802	1.79428	1.77788	cytoplasm	K00522	FTH1; ferritin heavy chain [EC:1.16.3.2]	mmu04216 Ferroptosis; mmu04217 Necroptosis; mmu04978 Mineral absorption	GO:0000041 transition metal ion transport; GO:0002376 immune system process; GO:0006810 transport; GO:0006811 ion transport; GO:0006812 cation transport; GO:0006826 iron ion transport; GO:0006873 cellular ion homeostasis; GO:0006875 cellular metal ion homeostasis; GO:0006879 cellular iron ion homeostasis; GO:0006880 intracellular sequestering of iron ion; GO:0006955 immune response; GO:0008285 ne…	GO:0000323 lytic vacuole; GO:0005576 extracellular region; GO:0005622 intracellular; GO:0005623 cell; GO:0005737 cytoplasm; GO:0005764 lysosome; GO:0005767 secondary lysosome; GO:0005773 vacuole; GO:0005776 autophagosome; GO:0030139 endocytic vesicle; GO:0031410 cytoplasmic vesicle; GO:0031974 membrane-enclosed lumen; GO:0031982 vesicle; GO:0031983 vesicle lumen; GO:0043226 organelle; GO:0043227 …	GO:0005488 binding; GO:0005506 iron ion binding; GO:0043167 ion binding; GO:0043169 cation binding; GO:0046872 metal ion binding; GO:0046914 transition metal ion binding;	PF00210	Ferritin-like domain	P	KOG2332	Ferritin
P09671	Superoxide dismutase [Mn], mitochondrial OS=Mus musculus OX=10090 GN=Sod2 PE=1 SV=3	Sod2	1.967	9.21938e-05	Up	24.603	26.6	5	5	0.639088	0.651052	0.732156	1.3157	1.329	1.33301	mitochondria	K04564	SOD2; superoxide dismutase, Fe-Mn family [EC:1.15.1.1]	mmu04146 Peroxisome; mmu05016 Huntington disease; mmu04211 Longevity regulating pathway; mmu05417 Lipid and atherosclerosis; mmu05208 Chemical carcinogenesis - reactive oxygen species; mmu04068 FoxO signaling pathway; mmu04213 Longevity regulating pathway - multiple species	GO:0000302 response to reactive oxygen species; GO:0000303 response to superoxide; GO:0000305 response to oxygen radical; GO:0001101 response to acid chemical; GO:0001306 age-dependent response to oxidative stress; GO:0001315 age-dependent response to reactive oxygen species; GO:0001505 regulation of neurotransmitter levels; GO:0001666 response to hypoxia; GO:0001836 release of cytochrome c from …	GO:0005622 intracellular; GO:0005623 cell; GO:0005737 cytoplasm; GO:0005739 mitochondrion; GO:0005759 mitochondrial matrix; GO:0009295 nucleoid; GO:0031974 membrane-enclosed lumen; GO:0042645 mitochondrial nucleoid; GO:0043209 myelin sheath; GO:0043226 organelle; GO:0043227 membrane-bounded organelle; GO:0043228 non-membrane-bounded organelle; GO:0043229 intracellular organelle; GO:0043231 intrac…	GO:0003676 nucleic acid binding; GO:0003677 DNA binding; GO:0003824 catalytic activity; GO:0004784 superoxide dismutase activity; GO:0005488 binding; GO:0005515 protein binding; GO:0008144 drug binding; GO:0016209 antioxidant activity; GO:0016491 oxidoreductase activity; GO:0016721 oxidoreductase activity, acting on superoxide radicals as acceptor; GO:0019825 oxygen binding; GO:0019899 enzyme bin…	PF00081; PF02777	Iron/manganese superoxide dismutases, alpha-hairpin domain; Iron/manganese superoxide dismutases, C-terminal domain	P	KOG0876	Manganese superoxide dismutase
P0C7N9	Proteasome assembly chaperone 4 OS=Mus musculus OX=10090 GN=Psmg4 PE=1 SV=1	Psmg4	0.663	0.00564157	Down	13.974	42.3	3	3	1.30924	1.2534	1.0448	0.774454	0.845324	0.772784	cytoplasm,nucleus	K11878
P10107	Annexin A1 OS=Mus musculus OX=10090 GN=Anxa1 PE=1 SV=2	Anxa1	3.036	0.0104155	Up	38.734	18.8	4	4	0.558164	0.57465	0.353787	1.81564	1.68733	1.01042	cytoplasm	K17091			GO:0000003 reproduction; GO:0000302 response to reactive oxygen species; GO:0001655 urogenital system development; GO:0001775 cell activation; GO:0001776 leukocyte homeostasis; GO:0001780 neutrophil homeostasis; GO:0001817 regulation of cytokine production; GO:0001818 negative regulation of cytokine production; GO:0001819 positive regulation of cytokine production; GO:0001889 liver development; G…	GO:0000323 lytic vacuole; GO:0001533 cornified envelope; GO:0005576 extracellular region; GO:0005615 extracellular space; GO:0005622 intracellular; GO:0005623 cell; GO:0005634 nucleus; GO:0005654 nucleoplasm; GO:0005737 cytoplasm; GO:0005739 mitochondrion; GO:0005740 mitochondrial envelope; GO:0005764 lysosome; GO:0005768 endosome; GO:0005769 early endosome; GO:0005773 vacuole; GO:0005829 cytosol…	GO:0003676 nucleic acid binding; GO:0003677 DNA binding; GO:0003697 single-stranded DNA binding; GO:0003824 catalytic activity; GO:0004857 enzyme inhibitor activity; GO:0004859 phospholipase inhibitor activity; GO:0005102 signaling receptor binding; GO:0005198 structural molecule activity; GO:0005488 binding; GO:0005509 calcium ion binding; GO:0005515 protein binding; GO:0005543 phospholipid bind…			U	KOG0819	Annexin
P10630	Eukaryotic initiation factor 4A-II OS=Mus musculus OX=10090 GN=Eif4a2 PE=1 SV=2	Eif4a2	0.398	7.4162e-05	Down	46.402	50.6	21	8	1.33635	1.40035	1.55509	0.536233	0.574267	0.597705	nucleus	K03257	EIF4A; translation initiation factor 4A	mmu03013 RNA transport	GO:0006139 nucleobase-containing compound metabolic process; GO:0006412 translation; GO:0006413 translational initiation; GO:0006417 regulation of translation; GO:0006446 regulation of translational initiation; GO:0006518 peptide metabolic process; GO:0006725 cellular aromatic compound metabolic process; GO:0006807 nitrogen compound metabolic process; GO:0008152 metabolic process; GO:0009058 bios…	GO:0005622 intracellular; GO:0005623 cell; GO:0005634 nucleus; GO:0005730 nucleolus; GO:0005737 cytoplasm; GO:0005829 cytosol; GO:0016281 eukaryotic translation initiation factor 4F complex; GO:0031974 membrane-enclosed lumen; GO:0031981 nuclear lumen; GO:0032991 protein-containing complex; GO:0043226 organelle; GO:0043227 membrane-bounded organelle; GO:0043228 non-membrane-bounded organelle; GO:…	GO:0003676 nucleic acid binding; GO:0003723 RNA binding; GO:0003724 RNA helicase activity; GO:0003743 translation initiation factor activity; GO:0003824 catalytic activity; GO:0004386 helicase activity; GO:0005488 binding; GO:0008135 translation factor activity, RNA binding; GO:0008186 RNA-dependent ATPase activity; GO:0016462 pyrophosphatase activity; GO:0016787 hydrolase activity; GO:0016817 hy…	PF00270	DEAD/DEAH box helicase	J	KOG0327	Translation initiation factor 4F, helicase subunit (eIF-4A) and related helicases
P10852	4F2 cell-surface antigen heavy chain OS=Mus musculus OX=10090 GN=Slc3a2 PE=1 SV=1	Slc3a2	1.955	2.34497e-05	Up	58.336	35.7	18	18	0.650575	0.665309	0.714484	1.29734	1.33304	1.33925	cytoplasm	K06519	SLC3A2; solute carrier family 3, member 2	mmu04216 Ferroptosis; mmu04974 Protein digestion and absorption; mmu04150 mTOR signaling pathway	GO:0002376 immune system process; GO:0003333 amino acid transmembrane transport; GO:0006810 transport; GO:0006811 ion transport; GO:0006812 cation transport; GO:0006814 sodium ion transport; GO:0006816 calcium ion transport; GO:0006820 anion transport; GO:0006865 amino acid transport; GO:0006928 movement of cell or subcellular component; GO:0009987 cellular process; GO:0010033 response to organic…	GO:0005622 intracellular; GO:0005623 cell; GO:0005634 nucleus; GO:0005737 cytoplasm; GO:0005829 cytosol; GO:0005886 plasma membrane; GO:0009986 cell surface; GO:0016020 membrane; GO:0016021 integral component of membrane; GO:0016324 apical plasma membrane; GO:0031224 intrinsic component of membrane; GO:0031410 cytoplasmic vesicle; GO:0031982 vesicle; GO:0042470 melanosome; GO:0043226 organelle; G…	GO:0003676 nucleic acid binding; GO:0003723 RNA binding; GO:0003725 double-stranded RNA binding; GO:0005215 transporter activity; GO:0005342 organic acid transmembrane transporter activity; GO:0005432 calcium:sodium antiporter activity; GO:0005488 binding; GO:0008324 cation transmembrane transporter activity; GO:0008509 anion transmembrane transporter activity; GO:0008514 organic anion transmembr…	PF00128	Alpha amylase, catalytic domain	G	KOG0471	Alpha-amylase
P10922	Histone H1.0 OS=Mus musculus OX=10090 GN=H1-0 PE=2 SV=4	H1-0	0.477	0.00669377	Down	20.861	10.8	2	2	1.36663	1.36619	1.06131	0.609448	0.596419		nucleus	K11275			GO:0000737 DNA catabolic process, endonucleolytic; GO:0006139 nucleobase-containing compound metabolic process; GO:0006259 DNA metabolic process; GO:0006308 DNA catabolic process; GO:0006309 apoptotic DNA fragmentation; GO:0006725 cellular aromatic compound metabolic process; GO:0006807 nitrogen compound metabolic process; GO:0006915 apoptotic process; GO:0006921 cellular component disassembly in…	GO:0000228 nuclear chromosome; GO:0000785 chromatin; GO:0000790 nuclear chromatin; GO:0000791 euchromatin; GO:0005622 intracellular; GO:0005623 cell; GO:0005634 nucleus; GO:0005654 nucleoplasm; GO:0005694 chromosome; GO:0005719 nuclear euchromatin; GO:0005737 cytoplasm; GO:0005794 Golgi apparatus; GO:0005856 cytoskeleton; GO:0012505 endomembrane system; GO:0015629 actin cytoskeleton; GO:0016604 n…	GO:0003676 nucleic acid binding; GO:0003677 DNA binding; GO:0003680 AT DNA binding; GO:0003682 chromatin binding; GO:0003690 double-stranded DNA binding; GO:0005488 binding; GO:0031490 chromatin DNA binding; GO:0043565 sequence-specific DNA binding; GO:0097159 organic cyclic compound binding; GO:1901363 heterocyclic compound binding; GO:1990837 sequence-specific double-stranded DNA binding;	PF00538	linker histone H1 and H5 family	B	KOG4012	Histone H1
P11352	Glutathione peroxidase 1 OS=Mus musculus OX=10090 GN=Gpx1 PE=1 SV=2	Gpx1	1.774	2.10604e-05	Up	22.329	67.2	11	11	0.706222	0.718269	0.73824	1.33146	1.23908	1.26673	mitochondria	K00432	gpx; glutathione peroxidase [EC:1.11.1.9]	mmu04918 Thyroid hormone synthesis; mmu00480 Glutathione metabolism; mmu05022 Pathways of neurodegeneration - multiple diseases; mmu05016 Huntington disease; mmu01100 Metabolic pathways; mmu05014 Amyotrophic lateral sclerosis; mmu00590 Arachidonic acid metabolism	GO:0000302 response to reactive oxygen species; GO:0001101 response to acid chemical; GO:0001525 angiogenesis; GO:0001568 blood vessel development; GO:0001659 temperature homeostasis; GO:0001667 ameboidal-type cell migration; GO:0001678 cellular glucose homeostasis; GO:0001885 endothelial cell development; GO:0001944 vasculature development; GO:0002064 epithelial cell development; GO:0002682 regu…	GO:0005622 intracellular; GO:0005623 cell; GO:0005634 nucleus; GO:0005737 cytoplasm; GO:0005739 mitochondrion; GO:0005759 mitochondrial matrix; GO:0005829 cytosol; GO:0031974 membrane-enclosed lumen; GO:0043226 organelle; GO:0043227 membrane-bounded organelle; GO:0043229 intracellular organelle; GO:0043231 intracellular membrane-bounded organelle; GO:0043233 organelle lumen; GO:0070013 intracellu…	GO:0003824 catalytic activity; GO:0004601 peroxidase activity; GO:0004602 glutathione peroxidase activity; GO:0005488 binding; GO:0005515 protein binding; GO:0016209 antioxidant activity; GO:0016491 oxidoreductase activity; GO:0016684 oxidoreductase activity, acting on peroxide as acceptor; GO:0017124 SH3 domain binding; GO:0019904 protein domain specific binding;			O	KOG1651	Glutathione peroxidase
P11438	Lysosome-associated membrane glycoprotein 1 OS=Mus musculus OX=10090 GN=Lamp1 PE=1 SV=2	Lamp1	1.649	0.000104488	Up	43.865	7.6	3	3	0.746315	0.719123	0.799585	1.2308	1.2695	1.23468	plasma membrane	K06528	LAMP1_2; lysosomal-associated membrane protein 1/2	mmu04142 Lysosome; mmu04140 Autophagy - animal; mmu04145 Phagosome; mmu05152 Tuberculosis	GO:0000003 reproduction; GO:0001910 regulation of leukocyte mediated cytotoxicity; GO:0001912 positive regulation of leukocyte mediated cytotoxicity; GO:0002682 regulation of immune system process; GO:0002684 positive regulation of immune system process; GO:0002694 regulation of leukocyte activation; GO:0002696 positive regulation of leukocyte activation; GO:0002697 regulation of immune effector …	GO:0000323 lytic vacuole; GO:0005622 intracellular; GO:0005623 cell; GO:0005737 cytoplasm; GO:0005764 lysosome; GO:0005765 lysosomal membrane; GO:0005767 secondary lysosome; GO:0005768 endosome; GO:0005770 late endosome; GO:0005771 multivesicular body; GO:0005773 vacuole; GO:0005774 vacuolar membrane; GO:0005776 autophagosome; GO:0005886 plasma membrane; GO:0005901 caveola; GO:0008021 synaptic ve…	GO:0005488 binding; GO:0005515 protein binding; GO:0019899 enzyme binding; GO:0019904 protein domain specific binding;			T	KOG4818	Lysosomal-associated membrane protein
P11881	Inositol 1,4,5-trisphosphate receptor type 1 OS=Mus musculus OX=10090 GN=Itpr1 PE=1 SV=2	Itpr1	1.746	0.00122415	Up	313.16	8.7	19	16	0.639681	0.80055	0.744724	1.27463	1.31149	1.22892	plasma membrane	K04958	ITPR1; inositol 1,4,5-triphosphate receptor type 1	mmu04371 Apelin signaling pathway; mmu04218 Cellular senescence; mmu04270 Vascular smooth muscle contraction; mmu05417 Lipid and atherosclerosis; mmu04723 Retrograde endocannabinoid signaling; mmu04020 Calcium signaling pathway; mmu05017 Spinocerebellar ataxia; mmu05205 Proteoglycans in cancer; mmu04924 Renin secretion; mmu05163 Human cytomegalovirus infection; mmu04970 Salivary secretion; mmu040…	GO:0001666 response to hypoxia; GO:0001775 cell activation; GO:0002791 regulation of peptide secretion; GO:0006810 transport; GO:0006811 ion transport; GO:0006812 cation transport; GO:0006816 calcium ion transport; GO:0006873 cellular ion homeostasis; GO:0006874 cellular calcium ion homeostasis; GO:0006875 cellular metal ion homeostasis; GO:0006915 apoptotic process; GO:0006950 response to stress…	GO:0005622 intracellular; GO:0005623 cell; GO:0005634 nucleus; GO:0005635 nuclear envelope; GO:0005637 nuclear inner membrane; GO:0005730 nucleolus; GO:0005737 cytoplasm; GO:0005783 endoplasmic reticulum; GO:0005789 endoplasmic reticulum membrane; GO:0005886 plasma membrane; GO:0005955 calcineurin complex; GO:0008287 protein serine/threonine phosphatase complex; GO:0012505 endomembrane system; GO…	GO:0005215 transporter activity; GO:0005216 ion channel activity; GO:0005217 intracellular ligand-gated ion channel activity; GO:0005220 inositol 1,4,5-trisphosphate-sensitive calcium-release channel activity; GO:0005246 calcium channel regulator activity; GO:0005261 cation channel activity; GO:0005262 calcium channel activity; GO:0005488 binding; GO:0005509 calcium ion binding; GO:0005515 protei…	PF08709; PF02815	Inositol 1,4,5-trisphosphate/ryanodine receptor; MIR domain	T	KOG3533	Inositol 1,4,5-trisphosphate receptor
P11928	2'-5'-oligoadenylate synthase 1A OS=Mus musculus OX=10090 GN=Oas1a PE=1 SV=2	Oas1a	0.575	0.000420076	Down	42.428	17.2	4	4	1.25634	1.21127	1.34259	0.77082	0.671649	0.74734	cytoplasm	K14216	OAS; 2'-5'-oligoadenylate synthetase [EC:2.7.7.84]	mmu05171 Coronavirus disease - COVID-19; mmu05160 Hepatitis C; mmu05164 Influenza A; mmu05162 Measles; mmu04621 NOD-like receptor signaling pathway; mmu05168 Herpes simplex virus 1 infection; mmu05169 Epstein-Barr virus infection	GO:0000003 reproduction; GO:0001541 ovarian follicle development; GO:0001542 ovulation from ovarian follicle; GO:0003006 developmental process involved in reproduction; GO:0006139 nucleobase-containing compound metabolic process; GO:0006163 purine nucleotide metabolic process; GO:0006164 purine nucleotide biosynthetic process; GO:0006725 cellular aromatic compound metabolic process; GO:0006753 nu…	GO:0005622 intracellular; GO:0005623 cell; GO:0005634 nucleus; GO:0005737 cytoplasm; GO:0005829 cytosol; GO:0043226 organelle; GO:0043227 membrane-bounded organelle; GO:0043229 intracellular organelle; GO:0043231 intracellular membrane-bounded organelle;	GO:0001730 2'-5'-oligoadenylate synthetase activity; GO:0003676 nucleic acid binding; GO:0003723 RNA binding; GO:0003725 double-stranded RNA binding; GO:0003824 catalytic activity; GO:0004857 enzyme inhibitor activity; GO:0005488 binding; GO:0016740 transferase activity; GO:0016772 transferase activity, transferring phosphorus-containing groups; GO:0016779 nucleotidyltransferase activity; GO:0030…	PF10421	2'-5'-oligoadenylate synthetase 1, domain 2, C-terminus	O	KOG0001	Ubiquitin and ubiquitin-like proteins
P14211	Calreticulin OS=Mus musculus OX=10090 GN=Calr PE=1 SV=1	Calr	1.604	2.01216e-05	Up	47.994	50.2	18	18	0.764119	0.746714	0.79315	1.25329	1.21002	1.23271	endoplasmic reticulum	K08057	CALR; calreticulin	mmu04612 Antigen processing and presentation; mmu05166 Human T-cell leukemia virus 1 infection; mmu05142 Chagas disease; mmu05169 Epstein-Barr virus infection; mmu05168 Herpes simplex virus 1 infection; mmu05163 Human cytomegalovirus infection; mmu05170 Human immunodeficiency virus 1 infection; mmu04145 Phagosome; mmu04141 Protein processing in endoplasmic reticulum	GO:0000003 reproduction; GO:0000122 negative regulation of transcription by RNA polymerase II; GO:0002376 immune system process; GO:0002396 MHC protein complex assembly; GO:0002397 MHC class I protein complex assembly; GO:0002474 antigen processing and presentation of peptide antigen via MHC class I; GO:0002478 antigen processing and presentation of exogenous peptide antigen; GO:0002479 antigen p…	GO:0001669 acrosomal vesicle; GO:0005576 extracellular region; GO:0005615 extracellular space; GO:0005622 intracellular; GO:0005623 cell; GO:0005634 nucleus; GO:0005635 nuclear envelope; GO:0005737 cytoplasm; GO:0005783 endoplasmic reticulum; GO:0005788 endoplasmic reticulum lumen; GO:0005789 endoplasmic reticulum membrane; GO:0005790 smooth endoplasmic reticulum; GO:0005793 endoplasmic reticulum…	GO:0001846 opsonin binding; GO:0001848 complement binding; GO:0001849 complement component C1q complex binding; GO:0003676 nucleic acid binding; GO:0003677 DNA binding; GO:0003723 RNA binding; GO:0003729 mRNA binding; GO:0005102 signaling receptor binding; GO:0005178 integrin binding; GO:0005488 binding; GO:0005506 iron ion binding; GO:0005509 calcium ion binding; GO:0005515 protein binding; GO:0…			O	KOG0674	Calreticulin
P15105	Glutamine synthetase OS=Mus musculus OX=10090 GN=Glul PE=1 SV=6	Glul	1.591	8.46917e-05	Up	42.119	36.5	10	10	0.773074	0.734977	0.807541	1.24024	1.2059	1.23827	cytoplasm	K01915	glnA; glutamine synthetase [EC:6.3.1.2]	mmu01230 Biosynthesis of amino acids; mmu00630 Glyoxylate and dicarboxylate metabolism; mmu00250 Alanine, aspartate and glutamate metabolism; mmu01100 Metabolic pathways; mmu04727 GABAergic synapse; mmu00910 Nitrogen metabolism; mmu04217 Necroptosis; mmu04724 Glutamatergic synapse; mmu00220 Arginine biosynthesis	GO:0001504 neurotransmitter uptake; GO:0001505 regulation of neurotransmitter levels; GO:0002791 regulation of peptide secretion; GO:0002793 positive regulation of peptide secretion; GO:0006082 organic acid metabolic process; GO:0006520 cellular amino acid metabolic process; GO:0006536 glutamate metabolic process; GO:0006538 glutamate catabolic process; GO:0006541 glutamine metabolic process; GO:…	GO:0005622 intracellular; GO:0005623 cell; GO:0005737 cytoplasm; GO:0005739 mitochondrion; GO:0005783 endoplasmic reticulum; GO:0005791 rough endoplasmic reticulum; GO:0005829 cytosol; GO:0012505 endomembrane system; GO:0030424 axon; GO:0032991 protein-containing complex; GO:0036477 somatodendritic compartment; GO:0042995 cell projection; GO:0043005 neuron projection; GO:0043025 neuronal cell bod…	GO:0000166 nucleotide binding; GO:0000287 magnesium ion binding; GO:0003824 catalytic activity; GO:0004356 glutamate-ammonia ligase activity; GO:0005488 binding; GO:0005515 protein binding; GO:0005524 ATP binding; GO:0008144 drug binding; GO:0016211 ammonia ligase activity; GO:0016595 glutamate binding; GO:0016597 amino acid binding; GO:0016874 ligase activity; GO:0016879 ligase activity, forming…	PF03951; PF00120	Glutamine synthetase, beta-Grasp domain; Glutamine synthetase, catalytic domain	E	KOG0683	Glutamine synthetase
P15920	V-type proton ATPase 116 kDa subunit a2 OS=Mus musculus OX=10090 GN=Atp6v0a2 PE=1 SV=2	Atp6v0a2	2.843	0.0103747	Up	98.144	5.8	4	3	0.56476	0.53225	0.62975		1.27874	1.9945	plasma membrane	K02154	ATPeV0A; V-type H+-transporting ATPase subunit a	mmu04966 Collecting duct acid secretion; mmu05165 Human papillomavirus infection; mmu00190 Oxidative phosphorylation; mmu01100 Metabolic pathways; mmu05323 Rheumatoid arthritis; mmu05152 Tuberculosis; mmu04142 Lysosome; mmu04145 Phagosome; mmu04721 Synaptic vesicle cycle	GO:0000041 transition metal ion transport; GO:0002376 immune system process; GO:0006139 nucleobase-containing compound metabolic process; GO:0006163 purine nucleotide metabolic process; GO:0006164 purine nucleotide biosynthetic process; GO:0006725 cellular aromatic compound metabolic process; GO:0006753 nucleoside phosphate metabolic process; GO:0006754 ATP biosynthetic process; GO:0006793 phosph…	GO:0001669 acrosomal vesicle; GO:0005622 intracellular; GO:0005623 cell; GO:0005737 cytoplasm; GO:0005768 endosome; GO:0005773 vacuole; GO:0005774 vacuolar membrane; GO:0005886 plasma membrane; GO:0005929 cilium; GO:0010008 endosome membrane; GO:0012505 endomembrane system; GO:0012506 vesicle membrane; GO:0016020 membrane; GO:0016469 proton-transporting two-sector ATPase complex; GO:0016471 vacuo…	GO:0003824 catalytic activity; GO:0005215 transporter activity; GO:0005488 binding; GO:0005515 protein binding; GO:0008324 cation transmembrane transporter activity; GO:0015075 ion transmembrane transporter activity; GO:0015077 monovalent inorganic cation transmembrane transporter activity; GO:0015078 proton transmembrane transporter activity; GO:0015318 inorganic molecular entity transmembrane t…			C	KOG2189	Vacuolar H+-ATPase V0 sector, subunit a
P16045	Galectin-1 OS=Mus musculus OX=10090 GN=Lgals1 PE=1 SV=3	Lgals1	1.684	0.000291779	Up	14.866	64.4	8	8	0.73068	0.696531	0.808066	1.23955	1.2644	1.26077	extracellular	K06830			GO:0001678 cellular glucose homeostasis; GO:0001775 cell activation; GO:0002252 immune effector process; GO:0002263 cell activation involved in immune response; GO:0002285 lymphocyte activation involved in immune response; GO:0002312 B cell activation involved in immune response; GO:0002313 mature B cell differentiation involved in immune response; GO:0002317 plasma cell differentiation; GO:00023…	GO:0005576 extracellular region; GO:0005615 extracellular space; GO:0005622 intracellular; GO:0005623 cell; GO:0005634 nucleus; GO:0005737 cytoplasm; GO:0005783 endoplasmic reticulum; GO:0005788 endoplasmic reticulum lumen; GO:0005829 cytosol; GO:0009986 cell surface; GO:0012505 endomembrane system; GO:0031974 membrane-enclosed lumen; GO:0043226 organelle; GO:0043227 membrane-bounded organelle; G…	GO:0005488 binding; GO:0005515 protein binding; GO:0005534 galactose binding; GO:0030246 carbohydrate binding; GO:0030395 lactose binding; GO:0036094 small molecule binding; GO:0042802 identical protein binding; GO:0042803 protein homodimerization activity; GO:0043236 laminin binding; GO:0046983 protein dimerization activity; GO:0048029 monosaccharide binding; GO:0048030 disaccharide binding; GO:…	PF00337	Galactoside-binding lectin	W	KOG3587	Galectin, galactose-binding lectin
P16110	Galectin-3 OS=Mus musculus OX=10090 GN=Lgals3 PE=1 SV=3	Lgals3	2.915	2.15592e-06	Up	27.515	24.6	7	7	0.537204	0.497346	0.498044	1.50247	1.47108	1.49385	cytoplasm	K06831			GO:0001501 skeletal system development; GO:0001775 cell activation; GO:0001906 cell killing; GO:0002252 immune effector process; GO:0002263 cell activation involved in immune response; GO:0002274 myeloid leukocyte activation; GO:0002275 myeloid cell activation involved in immune response; GO:0002283 neutrophil activation involved in immune response; GO:0002366 leukocyte activation involved in imm…	GO:0001772 immunological synapse; GO:0005576 extracellular region; GO:0005615 extracellular space; GO:0005622 intracellular; GO:0005623 cell; GO:0005634 nucleus; GO:0005737 cytoplasm; GO:0005739 mitochondrion; GO:0005740 mitochondrial envelope; GO:0005743 mitochondrial inner membrane; GO:0005886 plasma membrane; GO:0009897 external side of plasma membrane; GO:0009986 cell surface; GO:0012505 endo…	GO:0005102 signaling receptor binding; GO:0005488 binding; GO:0005515 protein binding; GO:0019863 IgE binding; GO:0019865 immunoglobulin binding; GO:0030246 carbohydrate binding; GO:0030545 receptor regulator activity; GO:0034987 immunoglobulin receptor binding; GO:0034988 Fc-gamma receptor I complex binding; GO:0036094 small molecule binding; GO:0038023 signaling receptor activity; GO:0042056 ch…	PF00337	Galactoside-binding lectin	W	KOG3587	Galectin, galactose-binding lectin
P16460	Argininosuccinate synthase OS=Mus musculus OX=10090 GN=Ass1 PE=1 SV=1	Ass1	1.62	1.33735e-05	Up	46.584	46.1	18	17	0.770318	0.7362	0.783386	1.24178	1.23153	1.23679	cytoplasm	K01940	argG; argininosuccinate synthase [EC:6.3.4.5]	mmu01230 Biosynthesis of amino acids; mmu05418 Fluid shear stress and atherosclerosis; mmu00250 Alanine, aspartate and glutamate metabolism; mmu01100 Metabolic pathways; mmu00220 Arginine biosynthesis	GO:0000050 urea cycle; GO:0000052 citrulline metabolic process; GO:0000053 argininosuccinate metabolic process; GO:0001101 response to acid chemical; GO:0001505 regulation of neurotransmitter levels; GO:0001655 urogenital system development; GO:0001822 kidney development; GO:0001889 liver development; GO:0002237 response to molecule of bacterial origin; GO:0002376 immune system process; GO:000252…	GO:0000323 lytic vacuole; GO:0005622 intracellular; GO:0005623 cell; GO:0005634 nucleus; GO:0005737 cytoplasm; GO:0005739 mitochondrion; GO:0005740 mitochondrial envelope; GO:0005741 mitochondrial outer membrane; GO:0005764 lysosome; GO:0005773 vacuole; GO:0005783 endoplasmic reticulum; GO:0005829 cytosol; GO:0012505 endomembrane system; GO:0016020 membrane; GO:0019867 outer membrane; GO:0031090 …	GO:0003824 catalytic activity; GO:0004055 argininosuccinate synthase activity; GO:0005488 binding; GO:0005515 protein binding; GO:0015643 toxic substance binding; GO:0016597 amino acid binding; GO:0016874 ligase activity; GO:0016879 ligase activity, forming carbon-nitrogen bonds; GO:0031406 carboxylic acid binding; GO:0036094 small molecule binding; GO:0042802 identical protein binding; GO:004316…			E	KOG1706	Argininosuccinate synthase
P16675	Lysosomal protective protein OS=Mus musculus OX=10090 GN=Ctsa PE=1 SV=1	Ctsa	1.548	0.000703551	Up	53.844	20.7	8	8	0.784224	0.758926	0.811521	1.13542	1.31104	1.19887	extracellular	K13289	CTSA; cathepsin A (carboxypeptidase C) [EC:3.4.16.5]	mmu04142 Lysosome; mmu04614 Renin-angiotensin system	GO:0001775 cell activation; GO:0002252 immune effector process; GO:0002263 cell activation involved in immune response; GO:0002274 myeloid leukocyte activation; GO:0002275 myeloid cell activation involved in immune response; GO:0002283 neutrophil activation involved in immune response; GO:0002366 leukocyte activation involved in immune response; GO:0002376 immune system process; GO:0002443 leukoc…	GO:0000323 lytic vacuole; GO:0005576 extracellular region; GO:0005622 intracellular; GO:0005623 cell; GO:0005634 nucleus; GO:0005654 nucleoplasm; GO:0005737 cytoplasm; GO:0005764 lysosome; GO:0005766 primary lysosome; GO:0005773 vacuole; GO:0005775 vacuolar lumen; GO:0005783 endoplasmic reticulum; GO:0012505 endomembrane system; GO:0030141 secretory granule; GO:0031410 cytoplasmic vesicle; GO:003…	GO:0003824 catalytic activity; GO:0004180 carboxypeptidase activity; GO:0004185 serine-type carboxypeptidase activity; GO:0004308 exo-alpha-sialidase activity; GO:0004553 hydrolase activity, hydrolyzing O-glycosyl compounds; GO:0008047 enzyme activator activity; GO:0008233 peptidase activity; GO:0008236 serine-type peptidase activity; GO:0008238 exopeptidase activity; GO:0016787 hydrolase activit…	PF00450	Serine carboxypeptidase	O	KOG1282	Serine carboxypeptidases (lysosomal cathepsin A)
P16858	Glyceraldehyde-3-phosphate dehydrogenase OS=Mus musculus OX=10090 GN=Gapdh PE=1 SV=2	Gapdh	1.8	1.03966e-05	Up	35.81	55	15	15	0.691514	0.730628	0.720664	1.31289	1.2909	1.2534	cytoplasm	K00134	GAPDH; glyceraldehyde 3-phosphate dehydrogenase [EC:1.2.1.12]	mmu01230 Biosynthesis of amino acids; mmu01200 Carbon metabolism; mmu01100 Metabolic pathways; mmu00010 Glycolysis / Gluconeogenesis; mmu04066 HIF-1 signaling pathway; mmu05132 Salmonella infection; mmu05415 Diabetic cardiomyopathy; mmu05010 Alzheimer disease	GO:0000226 microtubule cytoskeleton organization; GO:0001817 regulation of cytokine production; GO:0001819 positive regulation of cytokine production; GO:0001906 cell killing; GO:0001907 killing by symbiont of host cells; GO:0002376 immune system process; GO:0002791 regulation of peptide secretion; GO:0002793 positive regulation of peptide secretion; GO:0005975 carbohydrate metabolic process; GO:…	GO:0005622 intracellular; GO:0005623 cell; GO:0005634 nucleus; GO:0005635 nuclear envelope; GO:0005737 cytoplasm; GO:0005811 lipid droplet; GO:0005829 cytosol; GO:0005856 cytoskeleton; GO:0005886 plasma membrane; GO:0012505 endomembrane system; GO:0015630 microtubule cytoskeleton; GO:0016020 membrane; GO:0031090 organelle membrane; GO:0031965 nuclear membrane; GO:0031967 organelle envelope; GO:00…	GO:0003824 catalytic activity; GO:0004365 glyceraldehyde-3-phosphate dehydrogenase (NAD+) (phosphorylating) activity; GO:0004857 enzyme inhibitor activity; GO:0004866 endopeptidase inhibitor activity; GO:0005488 binding; GO:0005515 protein binding; GO:0008017 microtubule binding; GO:0008092 cytoskeletal protein binding; GO:0015631 tubulin binding; GO:0016491 oxidoreductase activity; GO:0016620 ox…	PF00044; PF02800	Glyceraldehyde 3-phosphate dehydrogenase, NAD binding domain; Glyceraldehyde 3-phosphate dehydrogenase, C-terminal domain	G	KOG0657	Glyceraldehyde 3-phosphate dehydrogenase
P17665	Cytochrome c oxidase subunit 7C, mitochondrial OS=Mus musculus OX=10090 GN=Cox7c PE=1 SV=1	Cox7c	1.747	0.0395214	Up	7.3325	28.6	2	2	0.5591	0.738369	0.887116	1.508	0.97835	1.32906	mitochondria	K02272	COX7C; cytochrome c oxidase subunit 7c	mmu05020 Prion disease; mmu00190 Oxidative phosphorylation; mmu04714 Thermogenesis; mmu05016 Huntington disease; mmu01100 Metabolic pathways; mmu05208 Chemical carcinogenesis - reactive oxygen species; mmu05014 Amyotrophic lateral sclerosis; mmu05415 Diabetic cardiomyopathy; mmu05010 Alzheimer disease; mmu04260 Cardiac muscle contraction; mmu05022 Pathways of neurodegeneration - multiple diseases…	GO:0006091 generation of precursor metabolites and energy; GO:0006119 oxidative phosphorylation; GO:0006123 mitochondrial electron transport, cytochrome c to oxygen; GO:0006139 nucleobase-containing compound metabolic process; GO:0006163 purine nucleotide metabolic process; GO:0006725 cellular aromatic compound metabolic process; GO:0006753 nucleoside phosphate metabolic process; GO:0006793 phosp…	GO:0005622 intracellular; GO:0005623 cell; GO:0005737 cytoplasm; GO:0005739 mitochondrion; GO:0005740 mitochondrial envelope; GO:0005743 mitochondrial inner membrane; GO:0005746 mitochondrial respirasome; GO:0005751 mitochondrial respiratory chain complex IV; GO:0016020 membrane; GO:0019866 organelle inner membrane; GO:0031090 organelle membrane; GO:0031966 mitochondrial membrane; GO:0031967 orga…				C	KOG4527	Cytochrome c oxidase, subunit VIIc/COX8
P17809	Solute carrier family 2, facilitated glucose transporter member 1 OS=Mus musculus OX=10090 GN=Slc2a1 PE=1 SV=4	Slc2a1	0.473	3.02897e-06	Down	53.984	10.4	5	5	1.3359	1.3526	1.38404	0.664557	0.632614	0.630293	plasma membrane	K07299	SLC2A1; MFS transporter, SP family, solute carrier family 2 (facilitated glucose transporter), member 1	mmu04920 Adipocytokine signaling pathway; mmu05230 Central carbon metabolism in cancer; mmu04922 Glucagon signaling pathway; mmu04931 Insulin resistance; mmu05166 Human T-cell leukemia virus 1 infection; mmu05415 Diabetic cardiomyopathy; mmu04919 Thyroid hormone signaling pathway; mmu04976 Bile secretion; mmu04911 Insulin secretion; mmu05211 Renal cell carcinoma; mmu04066 HIF-1 signaling pathway;…	GO:0000003 reproduction; GO:0002791 regulation of peptide secretion; GO:0005975 carbohydrate metabolic process; GO:0005984 disaccharide metabolic process; GO:0005988 lactose metabolic process; GO:0005989 lactose biosynthetic process; GO:0005996 monosaccharide metabolic process; GO:0006082 organic acid metabolic process; GO:0006732 coenzyme metabolic process; GO:0006766 vitamin metabolic process; …	GO:0000139 Golgi membrane; GO:0001939 female pronucleus; GO:0005622 intracellular; GO:0005623 cell; GO:0005634 nucleus; GO:0005737 cytoplasm; GO:0005794 Golgi apparatus; GO:0005829 cytosol; GO:0005856 cytoskeleton; GO:0005886 plasma membrane; GO:0005887 integral component of plasma membrane; GO:0005901 caveola; GO:0005911 cell-cell junction; GO:0005938 cell cortex; GO:0012505 endomembrane system;…	GO:0005215 transporter activity; GO:0005355 glucose transmembrane transporter activity; GO:0005488 binding; GO:0005515 protein binding; GO:0008509 anion transmembrane transporter activity; GO:0008514 organic anion transmembrane transporter activity; GO:0015075 ion transmembrane transporter activity; GO:0015144 carbohydrate transmembrane transporter activity; GO:0015145 monosaccharide transmembran…			G	KOG0569	Permease of the major facilitator superfamily
Q61696	Heat shock 70 kDa protein 1A OS=Mus musculus OX=10090 GN=Hspa1a PE=1 SV=2	Hspa1a	1.815	0.000153454	Up	70.078	26.8	13	7	0.760154	0.6969	0.674469	1.24621	1.27339	1.34888	cytoplasm	K03283	HSPA1s; heat shock 70kDa protein 1/2/6/8	mmu04612 Antigen processing and presentation; mmu05020 Prion disease; mmu04010 MAPK signaling pathway; mmu03040 Spliceosome; mmu05134 Legionellosis; mmu05417 Lipid and atherosclerosis; mmu04213 Longevity regulating pathway - multiple species; mmu05145 Toxoplasmosis; mmu05162 Measles; mmu04144 Endocytosis; mmu04141 Protein processing in endoplasmic reticulum; mmu04915 Estrogen signaling pathway	GO:0000003 reproduction; GO:0000122 negative regulation of transcription by RNA polymerase II; GO:0000723 telomere maintenance; GO:0001558 regulation of cell growth; GO:0001775 cell activation; GO:0001817 regulation of cytokine production; GO:0001819 positive regulation of cytokine production; GO:0001959 regulation of cytokine-mediated signaling pathway; GO:0001961 positive regulation of cytokine…	GO:0002199 zona pellucida receptor complex; GO:0005576 extracellular region; GO:0005622 intracellular; GO:0005623 cell; GO:0005634 nucleus; GO:0005654 nucleoplasm; GO:0005737 cytoplasm; GO:0005739 mitochondrion; GO:0005759 mitochondrial matrix; GO:0005783 endoplasmic reticulum; GO:0005813 centrosome; GO:0005814 centriole; GO:0005815 microtubule organizing center; GO:0005829 cytosol; GO:0005856 cy…	GO:0000166 nucleotide binding; GO:0001664 G protein-coupled receptor binding; GO:0002020 protease binding; GO:0003712 transcription coregulator activity; GO:0003714 transcription corepressor activity; GO:0003824 catalytic activity; GO:0005102 signaling receptor binding; GO:0005488 binding; GO:0005515 protein binding; GO:0005524 ATP binding; GO:0008134 transcription factor binding; GO:0008144 drug…			O	KOG0101	Molecular chaperones HSP70/HSC70, HSP70 superfamily
P18155	Bifunctional methylenetetrahydrofolate dehydrogenase/cyclohydrolase, mitochondrial OS=Mus musculus OX=10090 GN=Mthfd2 PE=1 SV=1	Mthfd2	0.391	0.000145276	Down	37.863	38.9	9	9	1.28287	1.42623	1.60345	0.547611	0.563574	0.576259	mitochondria	K13403	MTHFD2; methylenetetrahydrofolate dehydrogenase(NAD+) / 5,10-methenyltetrahydrofolate cyclohydrolase [EC:1.5.1.15 3.5.4.9]	mmu01100 Metabolic pathways; mmu00670 One carbon pool by folate; mmu01240 Biosynthesis of cofactors	GO:0006082 organic acid metabolic process; GO:0006575 cellular modified amino acid metabolic process; GO:0006725 cellular aromatic compound metabolic process; GO:0006730 one-carbon metabolic process; GO:0006732 coenzyme metabolic process; GO:0006760 folic acid-containing compound metabolic process; GO:0006766 vitamin metabolic process; GO:0006767 water-soluble vitamin metabolic process; GO:000680…	GO:0005622 intracellular; GO:0005623 cell; GO:0005737 cytoplasm; GO:0005739 mitochondrion; GO:0005759 mitochondrial matrix; GO:0031974 membrane-enclosed lumen; GO:0043226 organelle; GO:0043227 membrane-bounded organelle; GO:0043229 intracellular organelle; GO:0043231 intracellular membrane-bounded organelle; GO:0043233 organelle lumen; GO:0070013 intracellular organelle lumen;	GO:0000287 magnesium ion binding; GO:0003824 catalytic activity; GO:0004477 methenyltetrahydrofolate cyclohydrolase activity; GO:0004487 methylenetetrahydrofolate dehydrogenase (NAD+) activity; GO:0004488 methylenetetrahydrofolate dehydrogenase (NADP+) activity; GO:0005488 binding; GO:0016491 oxidoreductase activity; GO:0016645 oxidoreductase activity, acting on the CH-NH group of donors; GO:0016…	PF00763; PF02882	Tetrahydrofolate dehydrogenase/cyclohydrolase, catalytic domain; Tetrahydrofolate dehydrogenase/cyclohydrolase, NAD(P)-binding domain	H	KOG0089	Methylenetetrahydrofolate dehydrogenase/methylenetetrahydrofolate cyclohydrolase
P19182	Interferon-related developmental regulator 1 OS=Mus musculus OX=10090 GN=Ifrd1 PE=1 SV=2	Ifrd1	0.565	4.19809e-06	Down	49.935	24.7	9	9	1.27935	1.26924	1.28422	0.725683	0.700813	0.74069	cytoplasm,nucleus				GO:0001558 regulation of cell growth; GO:0001709 cell fate determination; GO:0006355 regulation of transcription, DNA-templated; GO:0006357 regulation of transcription by RNA polymerase II; GO:0006950 response to stress; GO:0007275 multicellular organism development; GO:0007399 nervous system development; GO:0007405 neuroblast proliferation; GO:0007518 myoblast fate determination; GO:0008283 cell…	GO:0005622 intracellular; GO:0005623 cell; GO:0005634 nucleus; GO:0005737 cytoplasm; GO:0043226 organelle; GO:0043227 membrane-bounded organelle; GO:0043229 intracellular organelle; GO:0043231 intracellular membrane-bounded organelle;	GO:0001085 RNA polymerase II transcription factor binding; GO:0005488 binding; GO:0005515 protein binding; GO:0008134 transcription factor binding; GO:0061629 RNA polymerase II-specific DNA-binding transcription factor binding;			K	KOG2842	Interferon-related protein PC4 like
P19536	Cytochrome c oxidase subunit 5B, mitochondrial OS=Mus musculus OX=10090 GN=Cox5b PE=1 SV=1	Cox5b	1.76	1.30757e-06	Up	13.813	30.5	4	4	0.730223	0.714192	0.729606	1.25309	1.29643	1.27646	mitochondria	K02265	COX5B; cytochrome c oxidase subunit 5b	mmu05020 Prion disease; mmu00190 Oxidative phosphorylation; mmu04714 Thermogenesis; mmu05016 Huntington disease; mmu01100 Metabolic pathways; mmu05208 Chemical carcinogenesis - reactive oxygen species; mmu05014 Amyotrophic lateral sclerosis; mmu05415 Diabetic cardiomyopathy; mmu05010 Alzheimer disease; mmu04260 Cardiac muscle contraction; mmu05022 Pathways of neurodegeneration - multiple diseases…	GO:0006091 generation of precursor metabolites and energy; GO:0006119 oxidative phosphorylation; GO:0006123 mitochondrial electron transport, cytochrome c to oxygen; GO:0006139 nucleobase-containing compound metabolic process; GO:0006163 purine nucleotide metabolic process; GO:0006164 purine nucleotide biosynthetic process; GO:0006725 cellular aromatic compound metabolic process; GO:0006753 nucle…	GO:0005622 intracellular; GO:0005623 cell; GO:0005737 cytoplasm; GO:0005739 mitochondrion; GO:0005740 mitochondrial envelope; GO:0005743 mitochondrial inner membrane; GO:0005746 mitochondrial respirasome; GO:0005751 mitochondrial respiratory chain complex IV; GO:0016020 membrane; GO:0019866 organelle inner membrane; GO:0031090 organelle membrane; GO:0031966 mitochondrial membrane; GO:0031967 orga…	GO:0003824 catalytic activity; GO:0004129 cytochrome-c oxidase activity; GO:0005215 transporter activity; GO:0008324 cation transmembrane transporter activity; GO:0009055 electron transfer activity; GO:0015002 heme-copper terminal oxidase activity; GO:0015075 ion transmembrane transporter activity; GO:0015077 monovalent inorganic cation transmembrane transporter activity; GO:0015078 proton transm…	PF01215	Cytochrome c oxidase subunit Vb	C	KOG3352	Cytochrome c oxidase, subunit Vb/COX4
P20108	Thioredoxin-dependent peroxide reductase, mitochondrial OS=Mus musculus OX=10090 GN=Prdx3 PE=1 SV=1	Prdx3	1.541	4.86589e-05	Up	28.127	42.8	9	9	0.78234	0.761516	0.817456	1.23732	1.20763	1.19374	mitochondria	K20011			GO:0000003 reproduction; GO:0000302 response to reactive oxygen species; GO:0001890 placenta development; GO:0001893 maternal placenta development; GO:0002237 response to molecule of bacterial origin; GO:0002376 immune system process; GO:0002520 immune system development; GO:0003006 developmental process involved in reproduction; GO:0006355 regulation of transcription, DNA-templated; GO:0006464 c…	GO:0005622 intracellular; GO:0005623 cell; GO:0005737 cytoplasm; GO:0005739 mitochondrion; GO:0005768 endosome; GO:0005769 early endosome; GO:0005829 cytosol; GO:0012505 endomembrane system; GO:0031410 cytoplasmic vesicle; GO:0031982 vesicle; GO:0032991 protein-containing complex; GO:0043209 myelin sheath; GO:0043226 organelle; GO:0043227 membrane-bounded organelle; GO:0043229 intracellular organ…	GO:0003824 catalytic activity; GO:0004601 peroxidase activity; GO:0004857 enzyme inhibitor activity; GO:0004866 endopeptidase inhibitor activity; GO:0004869 cysteine-type endopeptidase inhibitor activity; GO:0005488 binding; GO:0005515 protein binding; GO:0008022 protein C-terminus binding; GO:0008379 thioredoxin peroxidase activity; GO:0016209 antioxidant activity; GO:0016491 oxidoreductase acti…	PF00578; PF10417	AhpC/TSA family; C-terminal domain of 1-Cys peroxiredoxin	O	KOG0852	Alkyl hydroperoxide reductase, thiol specific antioxidant and related enzymes
P21956	Lactadherin OS=Mus musculus OX=10090 GN=Mfge8 PE=1 SV=3	Mfge8	1.767	6.20489e-05	Up	51.24	22.9	8	8	0.708233	0.751514	0.708606	1.21356	1.29695	1.32114	extracellular	K17253			GO:0006464 cellular protein modification process; GO:0006807 nitrogen compound metabolic process; GO:0006810 transport; GO:0006897 endocytosis; GO:0006909 phagocytosis; GO:0006910 phagocytosis, recognition; GO:0006911 phagocytosis, engulfment; GO:0008037 cell recognition; GO:0008152 metabolic process; GO:0008284 positive regulation of cell population proliferation; GO:0009987 cellular process; GO…	GO:0005576 extracellular region; GO:0005615 extracellular space; GO:0005622 intracellular; GO:0005623 cell; GO:0005737 cytoplasm; GO:0005783 endoplasmic reticulum; GO:0005788 endoplasmic reticulum lumen; GO:0005886 plasma membrane; GO:0009897 external side of plasma membrane; GO:0009986 cell surface; GO:0012505 endomembrane system; GO:0016020 membrane; GO:0019897 extrinsic component of plasma mem…	GO:0001786 phosphatidylserine binding; GO:0005102 signaling receptor binding; GO:0005178 integrin binding; GO:0005488 binding; GO:0005515 protein binding; GO:0005543 phospholipid binding; GO:0008289 lipid binding; GO:0008429 phosphatidylethanolamine binding; GO:0043167 ion binding; GO:0043168 anion binding; GO:0044877 protein-containing complex binding; GO:0050839 cell adhesion molecule binding; …	PF00008; PF00754	EGF-like domain; F5/8 type C domain
P21995	Embigin OS=Mus musculus OX=10090 GN=Emb PE=1 SV=2	Emb	2.129	1.51471e-06	Up	37.064	19.4	6	6	0.658457	0.625343	0.633497	1.34382	1.36279	1.3761	extracellular				GO:0006810 transport; GO:0006811 ion transport; GO:0006820 anion transport; GO:0007155 cell adhesion; GO:0015711 organic anion transport; GO:0015718 monocarboxylic acid transport; GO:0015727 lactate transport; GO:0015849 organic acid transport; GO:0015850 organic hydroxy compound transport; GO:0022610 biological adhesion; GO:0034220 ion transmembrane transport; GO:0035873 lactate transmembrane tr…	GO:0005623 cell; GO:0005886 plasma membrane; GO:0005887 integral component of plasma membrane; GO:0016020 membrane; GO:0016021 integral component of membrane; GO:0031224 intrinsic component of membrane; GO:0031226 intrinsic component of plasma membrane; GO:0071944 cell periphery;		PF07679	Immunoglobulin I-set domain
P22315	Ferrochelatase, mitochondrial OS=Mus musculus OX=10090 GN=Fech PE=1 SV=2	Fech	1.567	0.000696697	Up	47.13	23.1	7	7	0.757081	0.748754	0.831271	1.13955	1.26662	1.25673	mitochondria	K01772	hemH; protoporphyrin/coproporphyrin ferrochelatase [EC:4.99.1.1 4.99.1.9]	mmu01100 Metabolic pathways; mmu00860 Porphyrin and chlorophyll metabolism; mmu01240 Biosynthesis of cofactors	GO:0001932 regulation of protein phosphorylation; GO:0002262 myeloid cell homeostasis; GO:0002376 immune system process; GO:0002520 immune system development; GO:0006066 alcohol metabolic process; GO:0006091 generation of precursor metabolites and energy; GO:0006417 regulation of translation; GO:0006446 regulation of translational initiation; GO:0006629 lipid metabolic process; GO:0006725 cellula…	GO:0005622 intracellular; GO:0005623 cell; GO:0005737 cytoplasm; GO:0005739 mitochondrion; GO:0005740 mitochondrial envelope; GO:0005743 mitochondrial inner membrane; GO:0005759 mitochondrial matrix; GO:0016020 membrane; GO:0019866 organelle inner membrane; GO:0031090 organelle membrane; GO:0031966 mitochondrial membrane; GO:0031967 organelle envelope; GO:0031974 membrane-enclosed lumen; GO:00319…	GO:0003676 nucleic acid binding; GO:0003723 RNA binding; GO:0003729 mRNA binding; GO:0003824 catalytic activity; GO:0004325 ferrochelatase activity; GO:0005488 binding; GO:0005506 iron ion binding; GO:0008198 ferrous iron binding; GO:0016829 lyase activity; GO:0020037 heme binding; GO:0030350 iron-responsive element binding; GO:0043167 ion binding; GO:0043169 cation binding; GO:0046872 metal ion …	PF00762	Ferrochelatase	H	KOG1321	Protoheme ferro-lyase (ferrochelatase)
P22518	Dual specificity protein kinase CLK1 OS=Mus musculus OX=10090 GN=Clk1 PE=1 SV=2	Clk1	0.532	0.000309996	Down	57.093	20.1	7	3	1.26943	1.27442	1.37296	0.64161	0.756681	0.684904	nucleus	K23561	CLK1_4; dual specificity protein kinase CLK1/4 [EC:2.7.12.1]	mmu05134 Legionellosis	GO:0006464 cellular protein modification process; GO:0006468 protein phosphorylation; GO:0006793 phosphorus metabolic process; GO:0006796 phosphate-containing compound metabolic process; GO:0006807 nitrogen compound metabolic process; GO:0008152 metabolic process; GO:0008283 cell population proliferation; GO:0009987 cellular process; GO:0010468 regulation of gene expression; GO:0016310 phosphoryl…	GO:0005622 intracellular; GO:0005623 cell; GO:0005634 nucleus; GO:0005737 cytoplasm; GO:0043226 organelle; GO:0043227 membrane-bounded organelle; GO:0043229 intracellular organelle; GO:0043231 intracellular membrane-bounded organelle;	GO:0003824 catalytic activity; GO:0004672 protein kinase activity; GO:0004674 protein serine/threonine kinase activity; GO:0004713 protein tyrosine kinase activity; GO:0004715 non-membrane spanning protein tyrosine kinase activity; GO:0016301 kinase activity; GO:0016740 transferase activity; GO:0016772 transferase activity, transferring phosphorus-containing groups; GO:0016773 phosphotransferase …	PF00069	Protein kinase domain	T	KOG0671	LAMMER dual specificity kinases
P22892	AP-1 complex subunit gamma-1 OS=Mus musculus OX=10090 GN=Ap1g1 PE=1 SV=3	Ap1g1	1.604	0.000134338	Up	91.349	31.3	21	21	0.73731	0.748278	0.818184	1.22066	1.23951	1.23605	mitochondria	K12391	AP1G1; AP-1 complex subunit gamma-1	mmu04142 Lysosome; mmu05170 Human immunodeficiency virus 1 infection	GO:0000226 microtubule cytoskeleton organization; GO:0001910 regulation of leukocyte mediated cytotoxicity; GO:0001912 positive regulation of leukocyte mediated cytotoxicity; GO:0002376 immune system process; GO:0002478 antigen processing and presentation of exogenous peptide antigen; GO:0002495 antigen processing and presentation of peptide antigen via MHC class II; GO:0002504 antigen processing…	GO:0000139 Golgi membrane; GO:0000323 lytic vacuole; GO:0005622 intracellular; GO:0005623 cell; GO:0005737 cytoplasm; GO:0005764 lysosome; GO:0005765 lysosomal membrane; GO:0005768 endosome; GO:0005773 vacuole; GO:0005774 vacuolar membrane; GO:0005794 Golgi apparatus; GO:0005802 trans-Golgi network; GO:0005829 cytosol; GO:0005856 cytoskeleton; GO:0012505 endomembrane system; GO:0012506 vesicle me…	GO:0005215 transporter activity; GO:0005488 binding; GO:0005515 protein binding; GO:0005518 collagen binding; GO:0008022 protein C-terminus binding; GO:0008092 cytoskeletal protein binding; GO:0017016 Ras GTPase binding; GO:0017137 Rab GTPase binding; GO:0019894 kinesin binding; GO:0019899 enzyme binding; GO:0030742 GTP-dependent protein binding; GO:0031267 small GTPase binding; GO:0044877 protei…	PF02883	Adaptin C-terminal domain	U	KOG1062	Vesicle coat complex AP-1, gamma subunit
P23198	Chromobox protein homolog 3 OS=Mus musculus OX=10090 GN=Cbx3 PE=1 SV=2	Cbx3	1.754	0.000593989	Up	20.855	36.1	7	6	0.671993	0.700022	0.806869	1.27931	1.23955	1.30225	nucleus	K11586			GO:0006325 chromatin organization; GO:0006338 chromatin remodeling; GO:0006355 regulation of transcription, DNA-templated; GO:0006996 organelle organization; GO:0009889 regulation of biosynthetic process; GO:0009890 negative regulation of biosynthetic process; GO:0009892 negative regulation of metabolic process; GO:0009987 cellular process; GO:0010468 regulation of gene expression; GO:0010556 reg…	GO:0000228 nuclear chromosome; GO:0000775 chromosome, centromeric region; GO:0000779 condensed chromosome, centromeric region; GO:0000785 chromatin; GO:0000790 nuclear chromatin; GO:0000791 euchromatin; GO:0000792 heterochromatin; GO:0000793 condensed chromosome; GO:0005622 intracellular; GO:0005623 cell; GO:0005634 nucleus; GO:0005635 nuclear envelope; GO:0005637 nuclear inner membrane; GO:00056…	GO:0000976 transcription regulatory region sequence-specific DNA binding; GO:0001067 regulatory region nucleic acid binding; GO:0003676 nucleic acid binding; GO:0003677 DNA binding; GO:0003690 double-stranded DNA binding; GO:0005488 binding; GO:0005515 protein binding; GO:0019899 enzyme binding; GO:0019904 protein domain specific binding; GO:0042802 identical protein binding; GO:0043565 sequence-…	PF00385; PF01393	Chromo (CHRromatin Organisation MOdifier) domain; Chromo shadow domain	B	KOG1911	Heterochromatin-associated protein HP1 and related CHROMO domain proteins
P23780	Beta-galactosidase OS=Mus musculus OX=10090 GN=Glb1 PE=1 SV=1	Glb1	2.461	0.000155593	Up	73.12	26.3	13	13	0.545794	0.650134	0.537511	1.36574	1.42409	1.47673	mitochondria	K12309	GLB1; beta-galactosidase [EC:3.2.1.23]	mmu00511 Other glycan degradation; mmu04142 Lysosome; mmu00531 Glycosaminoglycan degradation; mmu01100 Metabolic pathways; mmu00604 Glycosphingolipid biosynthesis - ganglio series; mmu00052 Galactose metabolism; mmu00600 Sphingolipid metabolism	GO:0001775 cell activation; GO:0002252 immune effector process; GO:0002263 cell activation involved in immune response; GO:0002274 myeloid leukocyte activation; GO:0002275 myeloid cell activation involved in immune response; GO:0002283 neutrophil activation involved in immune response; GO:0002366 leukocyte activation involved in immune response; GO:0002376 immune system process; GO:0002443 leukoc…	GO:0000323 lytic vacuole; GO:0005576 extracellular region; GO:0005615 extracellular space; GO:0005622 intracellular; GO:0005623 cell; GO:0005737 cytoplasm; GO:0005764 lysosome; GO:0005766 primary lysosome; GO:0005773 vacuole; GO:0005775 vacuolar lumen; GO:0005794 Golgi apparatus; GO:0012505 endomembrane system; GO:0030141 secretory granule; GO:0031410 cytoplasmic vesicle; GO:0031974 membrane-encl…	GO:0003824 catalytic activity; GO:0004308 exo-alpha-sialidase activity; GO:0004553 hydrolase activity, hydrolyzing O-glycosyl compounds; GO:0004565 beta-galactosidase activity; GO:0005488 binding; GO:0005515 protein binding; GO:0015925 galactosidase activity; GO:0016787 hydrolase activity; GO:0016798 hydrolase activity, acting on glycosyl bonds; GO:0016936 galactoside binding; GO:0016997 alpha-si…	PF01301; PF13364	Glycosyl hydrolases family 35; Beta-galactosidase jelly roll domain	G	KOG0496	Beta-galactosidase
P23798	Polycomb group RING finger protein 2 OS=Mus musculus OX=10090 GN=Pcgf2 PE=1 SV=2	Pcgf2	0.663	0.00286167	Down	37.723	14.3	4	4	1.24334	1.29506	1.06927	0.804533	0.763119	0.824676	nucleus	K11460	PCGF2; polycomb group RING finger protein 2	mmu04550 Signaling pathways regulating pluripotency of stem cells	GO:0000122 negative regulation of transcription by RNA polymerase II; GO:0000302 response to reactive oxygen species; GO:0001501 skeletal system development; GO:0001701 in utero embryonic development; GO:0003002 regionalization; GO:0006325 chromatin organization; GO:0006355 regulation of transcription, DNA-templated; GO:0006357 regulation of transcription by RNA polymerase II; GO:0006464 cellular…	GO:0000151 ubiquitin ligase complex; GO:0000152 nuclear ubiquitin ligase complex; GO:0000228 nuclear chromosome; GO:0000785 chromatin; GO:0000790 nuclear chromatin; GO:0000792 heterochromatin; GO:0000803 sex chromosome; GO:0001739 sex chromatin; GO:0005622 intracellular; GO:0005623 cell; GO:0005634 nucleus; GO:0005654 nucleoplasm; GO:0005694 chromosome; GO:0005720 nuclear heterochromatin; GO:0016…	GO:0003682 chromatin binding; GO:0003700 DNA-binding transcription factor activity; GO:0005488 binding; GO:0140110 transcription regulator activity;	PF13923	Zinc finger, C3HC4 type (RING finger)	O	KOG2660	Locus-specific chromosome binding proteins
P23949	mRNA decay activator protein ZFP36L2 OS=Mus musculus OX=10090 GN=Zfp36l2 PE=1 SV=2	Zfp36l2	4.042	0.00176649	Up	50.069	12	4	3	0.282054	0.362536	0.545435	1.60339	1.66349	1.5431	nucleus	K18753	ZFP36L; butyrate response factor	mmu04218 Cellular senescence	GO:0000165 MAPK cascade; GO:0000288 nuclear-transcribed mRNA catabolic process, deadenylation-dependent decay; GO:0000956 nuclear-transcribed mRNA catabolic process; GO:0001775 cell activation; GO:0002376 immune system process; GO:0002520 immune system development; GO:0002521 leukocyte differentiation; GO:0002682 regulation of immune system process; GO:0002694 regulation of leukocyte activation; …	GO:0005622 intracellular; GO:0005623 cell; GO:0005634 nucleus; GO:0005737 cytoplasm; GO:0005829 cytosol; GO:0043226 organelle; GO:0043227 membrane-bounded organelle; GO:0043229 intracellular organelle; GO:0043231 intracellular membrane-bounded organelle;	GO:0000981 DNA-binding transcription factor activity, RNA polymerase II-specific; GO:0003676 nucleic acid binding; GO:0003700 DNA-binding transcription factor activity; GO:0003723 RNA binding; GO:0003729 mRNA binding; GO:0003730 mRNA 3'-UTR binding; GO:0005488 binding; GO:0017091 AU-rich element binding; GO:0035925 mRNA 3'-UTR AU-rich region binding; GO:0097159 organic cyclic compound binding; GO…			S	KOG1677	CCCH-type Zn-finger protein
P26041	Moesin OS=Mus musculus OX=10090 GN=Msn PE=1 SV=3	Msn	1.662	3.74735e-05	Up	67.766	45.6	28	18	0.736212	0.728726	0.788773	1.23608	1.2489	1.26131	cytoplasm	K05763	MSN; moesin	mmu04670 Leukocyte transendothelial migration; mmu05205 Proteoglycans in cancer; mmu05162 Measles; mmu04810 Regulation of actin cytoskeleton; mmu04530 Tight junction	GO:0001738 morphogenesis of a polarized epithelium; GO:0001771 immunological synapse formation; GO:0001775 cell activation; GO:0001885 endothelial cell development; GO:0002009 morphogenesis of an epithelium; GO:0002064 epithelial cell development; GO:0002376 immune system process; GO:0002682 regulation of immune system process; GO:0002685 regulation of leukocyte migration; GO:0003158 endothelium …	GO:0001931 uropod; GO:0005622 intracellular; GO:0005623 cell; GO:0005737 cytoplasm; GO:0005829 cytosol; GO:0005856 cytoskeleton; GO:0005886 plasma membrane; GO:0005902 microvillus; GO:0009898 cytoplasmic side of plasma membrane; GO:0009986 cell surface; GO:0012505 endomembrane system; GO:0012506 vesicle membrane; GO:0016020 membrane; GO:0016323 basolateral plasma membrane; GO:0016324 apical plasm…	GO:0003676 nucleic acid binding; GO:0003723 RNA binding; GO:0003725 double-stranded RNA binding; GO:0003779 actin binding; GO:0005102 signaling receptor binding; GO:0005198 structural molecule activity; GO:0005200 structural constituent of cytoskeleton; GO:0005488 binding; GO:0005515 protein binding; GO:0008092 cytoskeletal protein binding; GO:0019899 enzyme binding; GO:0019900 kinase binding; GO…	PF09379; PF00373; PF09380	FERM N-terminal domain ; FERM central domain; FERM C-terminal PH-like domain	Z	KOG3529	Radixin, moesin and related proteins of the ERM family
P26645	Myristoylated alanine-rich C-kinase substrate OS=Mus musculus OX=10090 GN=Marcks PE=1 SV=2	Marcks	1.763	4.57555e-05	Up	29.661	67.3	13	13	0.697855	0.707659	0.766304	1.26235	1.27303	1.2928	nucleus	K12561	MARCKS; myristoylated alanine-rich C-kinase substrate	mmu05206 MicroRNAs in cancer; mmu04666 Fc gamma R-mediated phagocytosis	GO:0001932 regulation of protein phosphorylation; GO:0001934 positive regulation of protein phosphorylation; GO:0003229 ventricular cardiac muscle tissue development; GO:0006810 transport; GO:0006886 intracellular protein transport; GO:0006996 organelle organization; GO:0007010 cytoskeleton organization; GO:0007015 actin filament organization; GO:0007155 cell adhesion; GO:0007275 multicellular or…	GO:0000323 lytic vacuole; GO:0001520 outer dense fiber; GO:0001674 female germ cell nucleus; GO:0005622 intracellular; GO:0005623 cell; GO:0005634 nucleus; GO:0005737 cytoplasm; GO:0005764 lysosome; GO:0005773 vacuole; GO:0005813 centrosome; GO:0005815 microtubule organizing center; GO:0005829 cytosol; GO:0005856 cytoskeleton; GO:0005886 plasma membrane; GO:0005929 cilium; GO:0005938 cell cortex;…	GO:0001786 phosphatidylserine binding; GO:0003779 actin binding; GO:0005080 protein kinase C binding; GO:0005488 binding; GO:0005515 protein binding; GO:0005516 calmodulin binding; GO:0005543 phospholipid binding; GO:0008092 cytoskeletal protein binding; GO:0008289 lipid binding; GO:0019899 enzyme binding; GO:0019900 kinase binding; GO:0019901 protein kinase binding; GO:0042802 identical protein …
P27046	Alpha-mannosidase 2 OS=Mus musculus OX=10090 GN=Man2a1 PE=1 SV=2	Man2a1	1.705	0.0158011	Up	131.63	5.9	5	5	0.735533	0.782564	0.699713	0.971607	1.4633	1.34728	endoplasmic reticulum	K01231	MAN2; alpha-mannosidase II [EC:3.2.1.114]	mmu00510 N-Glycan biosynthesis; mmu01100 Metabolic pathways; mmu00513 Various types of N-glycan biosynthesis	GO:0001654 eye development; GO:0001701 in utero embryonic development; GO:0001889 liver development; GO:0005975 carbohydrate metabolic process; GO:0005996 monosaccharide metabolic process; GO:0006013 mannose metabolic process; GO:0006464 cellular protein modification process; GO:0006491 N-glycan processing; GO:0006517 protein deglycosylation; GO:0006807 nitrogen compound metabolic process; GO:000…	GO:0000139 Golgi membrane; GO:0005576 extracellular region; GO:0005615 extracellular space; GO:0005622 intracellular; GO:0005623 cell; GO:0005737 cytoplasm; GO:0005794 Golgi apparatus; GO:0005795 Golgi stack; GO:0005797 Golgi medial cisterna; GO:0005801 cis-Golgi network; GO:0012505 endomembrane system; GO:0016020 membrane; GO:0031090 organelle membrane; GO:0031984 organelle subcompartment; GO:00…	GO:0003824 catalytic activity; GO:0004553 hydrolase activity, hydrolyzing O-glycosyl compounds; GO:0004559 alpha-mannosidase activity; GO:0004572 mannosyl-oligosaccharide 1,3-1,6-alpha-mannosidase activity; GO:0015923 mannosidase activity; GO:0015924 mannosyl-oligosaccharide mannosidase activity; GO:0016787 hydrolase activity; GO:0016798 hydrolase activity, acting on glycosyl bonds; GO:0016799 hy…	PF01074; PF09261; PF07748	Glycosyl hydrolases family 38 N-terminal domain; Alpha mannosidase, middle domain; Glycosyl hydrolases family 38 C-terminal domain	G	KOG1959	Glycosyl hydrolase, family 38 - alpha-mannosidase
P28740	Kinesin-like protein KIF2A OS=Mus musculus OX=10090 GN=Kif2a PE=1 SV=2	Kif2a	0.65	0.000287967	Down	79.755	34.9	21	19	1.16415	1.17151	1.30052	0.793979	0.782798	0.787043	nucleus	K10393			GO:0000226 microtubule cytoskeleton organization; GO:0000278 mitotic cell cycle; GO:0000280 nuclear division; GO:0002376 immune system process; GO:0002478 antigen processing and presentation of exogenous peptide antigen; GO:0002495 antigen processing and presentation of peptide antigen via MHC class II; GO:0002504 antigen processing and presentation of peptide or polysaccharide antigen via MHC cl…	GO:0000922 spindle pole; GO:0005622 intracellular; GO:0005623 cell; GO:0005634 nucleus; GO:0005654 nucleoplasm; GO:0005730 nucleolus; GO:0005737 cytoplasm; GO:0005813 centrosome; GO:0005814 centriole; GO:0005815 microtubule organizing center; GO:0005819 spindle; GO:0005829 cytosol; GO:0005856 cytoskeleton; GO:0005871 kinesin complex; GO:0005875 microtubule associated complex; GO:0005929 cilium; G…	GO:0003774 motor activity; GO:0003777 microtubule motor activity; GO:0003824 catalytic activity; GO:0005488 binding; GO:0005515 protein binding; GO:0008017 microtubule binding; GO:0008092 cytoskeletal protein binding; GO:0015631 tubulin binding; GO:0016462 pyrophosphatase activity; GO:0016787 hydrolase activity; GO:0016817 hydrolase activity, acting on acid anhydrides; GO:0016818 hydrolase activi…	PF00225	Kinesin motor domain	Z	KOG0246	Kinesin-like protein
P29391	Ferritin light chain 1 OS=Mus musculus OX=10090 GN=Ftl1 PE=1 SV=2	Ftl1	7.978	1.4092e-06	Up	20.802	44.8	7	7	0.209438	0.216562	0.242321	1.80925	1.7356	1.78683	mitochondria	K13625	FTL; ferritin light chain	mmu04216 Ferroptosis; mmu04217 Necroptosis; mmu04978 Mineral absorption	GO:0006873 cellular ion homeostasis; GO:0006875 cellular metal ion homeostasis; GO:0006879 cellular iron ion homeostasis; GO:0006880 intracellular sequestering of iron ion; GO:0009987 cellular process; GO:0010035 response to inorganic substance; GO:0010038 response to metal ion; GO:0010288 response to lead ion; GO:0019725 cellular homeostasis; GO:0030003 cellular cation homeostasis; GO:0042221 re…	GO:0000323 lytic vacuole; GO:0005576 extracellular region; GO:0005622 intracellular; GO:0005623 cell; GO:0005737 cytoplasm; GO:0005764 lysosome; GO:0005767 secondary lysosome; GO:0005773 vacuole; GO:0005776 autophagosome; GO:0008043 intracellular ferritin complex; GO:0030139 endocytic vesicle; GO:0031410 cytoplasmic vesicle; GO:0031974 membrane-enclosed lumen; GO:0031982 vesicle; GO:0031983 vesic…	GO:0005488 binding; GO:0005506 iron ion binding; GO:0005515 protein binding; GO:0042802 identical protein binding; GO:0043167 ion binding; GO:0043169 cation binding; GO:0046872 metal ion binding; GO:0046914 transition metal ion binding;	PF00210	Ferritin-like domain	P	KOG2332	Ferritin
P29416	Beta-hexosaminidase subunit alpha OS=Mus musculus OX=10090 GN=Hexa PE=1 SV=2	Hexa	1.917	4.3843e-05	Up	60.612	19.9	8	8	0.720214	0.644077	0.692887	1.29338	1.31413	1.33531	extracellular	K12373	HEXA_B; hexosaminidase [EC:3.2.1.52]	mmu00511 Other glycan degradation; mmu00520 Amino sugar and nucleotide sugar metabolism; mmu00531 Glycosaminoglycan degradation; mmu01100 Metabolic pathways; mmu00513 Various types of N-glycan biosynthesis; mmu04142 Lysosome; mmu00603 Glycosphingolipid biosynthesis - globo and isoglobo series; mmu00604 Glycosphingolipid biosynthesis - ganglio series	GO:0000003 reproduction; GO:0000902 cell morphogenesis; GO:0000904 cell morphogenesis involved in differentiation; GO:0001501 skeletal system development; GO:0001573 ganglioside metabolic process; GO:0003008 system process; GO:0006022 aminoglycan metabolic process; GO:0006023 aminoglycan biosynthetic process; GO:0006024 glycosaminoglycan biosynthetic process; GO:0006026 aminoglycan catabolic proc…	GO:0000323 lytic vacuole; GO:0005622 intracellular; GO:0005623 cell; GO:0005737 cytoplasm; GO:0005764 lysosome; GO:0005766 primary lysosome; GO:0005773 vacuole; GO:0005775 vacuolar lumen; GO:0012505 endomembrane system; GO:0016020 membrane; GO:0030141 secretory granule; GO:0031410 cytoplasmic vesicle; GO:0031974 membrane-enclosed lumen; GO:0031982 vesicle; GO:0042582 azurophil granule; GO:0043202…	GO:0003824 catalytic activity; GO:0004553 hydrolase activity, hydrolyzing O-glycosyl compounds; GO:0004563 beta-N-acetylhexosaminidase activity; GO:0005488 binding; GO:0005515 protein binding; GO:0008194 UDP-glycosyltransferase activity; GO:0008375 acetylglucosaminyltransferase activity; GO:0015929 hexosaminidase activity; GO:0016740 transferase activity; GO:0016757 transferase activity, transfer…	PF00728	Glycosyl hydrolase family 20, catalytic domain	G	KOG2499	Beta-N-acetylhexosaminidase
P30275	Creatine kinase U-type, mitochondrial OS=Mus musculus OX=10090 GN=Ckmt1 PE=1 SV=1	Ckmt1	1.645	8.67829e-05	Up	47.003	25.8	7	7	0.766344	0.782732	0.719092	1.28665	1.23129	1.21389	mitochondria	K00933	E2.7.3.2; creatine kinase [EC:2.7.3.2]	mmu00330 Arginine and proline metabolism; mmu01100 Metabolic pathways	GO:0001655 urogenital system development; GO:0001822 kidney development; GO:0006082 organic acid metabolic process; GO:0006520 cellular amino acid metabolic process; GO:0006575 cellular modified amino acid metabolic process; GO:0006600 creatine metabolic process; GO:0006793 phosphorus metabolic process; GO:0006796 phosphate-containing compound metabolic process; GO:0006807 nitrogen compound metab…	GO:0005622 intracellular; GO:0005623 cell; GO:0005737 cytoplasm; GO:0005739 mitochondrion; GO:0005740 mitochondrial envelope; GO:0005743 mitochondrial inner membrane; GO:0016020 membrane; GO:0019866 organelle inner membrane; GO:0031090 organelle membrane; GO:0031966 mitochondrial membrane; GO:0031967 organelle envelope; GO:0031975 envelope; GO:0036477 somatodendritic compartment; GO:0043025 neuro…	GO:0003824 catalytic activity; GO:0004111 creatine kinase activity; GO:0005488 binding; GO:0005515 protein binding; GO:0016301 kinase activity; GO:0016740 transferase activity; GO:0016772 transferase activity, transferring phosphorus-containing groups; GO:0016775 phosphotransferase activity, nitrogenous group as acceptor; GO:0042802 identical protein binding; GO:0042803 protein homodimerization a…	PF02807; PF00217	ATP:guanido phosphotransferase, N-terminal domain; ATP:guanido phosphotransferase, C-terminal catalytic domain	C	KOG3581	Creatine kinases
P30416	Peptidyl-prolyl cis-trans isomerase FKBP4 OS=Mus musculus OX=10090 GN=Fkbp4 PE=1 SV=5	Fkbp4	1.558	0.000170693	Up	51.572	65.3	31	31	0.748752	0.7659	0.830786	1.20081	1.21622	1.23753	cytoplasm	K09571	FKBP4_5; FK506-binding protein 4/5 [EC:5.2.1.8]	mmu04915 Estrogen signaling pathway	GO:0000003 reproduction; GO:0000041 transition metal ion transport; GO:0000413 protein peptidyl-prolyl isomerization; GO:0001655 urogenital system development; GO:0003006 developmental process involved in reproduction; GO:0006457 protein folding; GO:0006463 steroid hormone receptor complex assembly; GO:0006464 cellular protein modification process; GO:0006807 nitrogen compound metabolic process; …	GO:0005622 intracellular; GO:0005623 cell; GO:0005634 nucleus; GO:0005654 nucleoplasm; GO:0005737 cytoplasm; GO:0005829 cytosol; GO:0030424 axon; GO:0030426 growth cone; GO:0030427 site of polarized growth; GO:0031974 membrane-enclosed lumen; GO:0031981 nuclear lumen; GO:0032991 protein-containing complex; GO:0036477 somatodendritic compartment; GO:0042995 cell projection; GO:0043005 neuron proje…	GO:0000166 nucleotide binding; GO:0001882 nucleoside binding; GO:0001883 purine nucleoside binding; GO:0003755 peptidyl-prolyl cis-trans isomerase activity; GO:0003824 catalytic activity; GO:0005102 signaling receptor binding; GO:0005488 binding; GO:0005515 protein binding; GO:0005524 ATP binding; GO:0005525 GTP binding; GO:0005527 macrolide binding; GO:0005528 FK506 binding; GO:0008092 cytoskele…	PF00254	FKBP-type peptidyl-prolyl cis-trans isomerase	O	KOG0543	FKBP-type peptidyl-prolyl cis-trans isomerase
P30681	High mobility group protein B2 OS=Mus musculus OX=10090 GN=Hmgb2 PE=1 SV=3	Hmgb2	1.84	3.37108e-05	Up	24.162	37.1	10	9	0.692301	0.67499	0.745025	1.28702	1.2961	1.30457	nucleus	K11295			GO:0000003 reproduction; GO:0001817 regulation of cytokine production; GO:0001819 positive regulation of cytokine production; GO:0001936 regulation of endothelial cell proliferation; GO:0001938 positive regulation of endothelial cell proliferation; GO:0002237 response to molecule of bacterial origin; GO:0002376 immune system process; GO:0002437 inflammatory response to antigenic stimulus; GO:0002…	GO:0000228 nuclear chromosome; GO:0000785 chromatin; GO:0000790 nuclear chromatin; GO:0000793 condensed chromosome; GO:0005576 extracellular region; GO:0005615 extracellular space; GO:0005622 intracellular; GO:0005623 cell; GO:0005634 nucleus; GO:0005694 chromosome; GO:0005730 nucleolus; GO:0005737 cytoplasm; GO:0031974 membrane-enclosed lumen; GO:0031981 nuclear lumen; GO:0032991 protein-contain…	GO:0000976 transcription regulatory region sequence-specific DNA binding; GO:0001067 regulatory region nucleic acid binding; GO:0003676 nucleic acid binding; GO:0003677 DNA binding; GO:0003684 damaged DNA binding; GO:0003690 double-stranded DNA binding; GO:0003700 DNA-binding transcription factor activity; GO:0005102 signaling receptor binding; GO:0005488 binding; GO:0005515 protein binding; GO:0…	PF09011; PF00505	Domain of unknown function (DUF1898); HMG (high mobility group) box	K	KOG0381	HMG box-containing protein
P31254	Ubiquitin-like modifier-activating enzyme 1 Y OS=Mus musculus OX=10090 GN=Uba1y PE=1 SV=2	Uba1y	0.455	0.00101537	Down	118.04	14.8	13	6	1.27809	1.40283	1.44294	0.560535	0.580755	0.734853	nucleus	K03178	UBE1; ubiquitin-activating enzyme E1 [EC:6.2.1.45]	mmu05022 Pathways of neurodegeneration - multiple diseases; mmu04120 Ubiquitin mediated proteolysis; mmu05012 Parkinson disease	GO:0006464 cellular protein modification process; GO:0006508 proteolysis; GO:0006511 ubiquitin-dependent protein catabolic process; GO:0006807 nitrogen compound metabolic process; GO:0006950 response to stress; GO:0006974 cellular response to DNA damage stimulus; GO:0008152 metabolic process; GO:0009056 catabolic process; GO:0009057 macromolecule catabolic process; GO:0009987 cellular process; GO…	GO:0005622 intracellular; GO:0005623 cell; GO:0005737 cytoplasm;	GO:0003824 catalytic activity; GO:0004839 ubiquitin activating enzyme activity; GO:0008641 ubiquitin-like modifier activating enzyme activity; GO:0016874 ligase activity; GO:0016877 ligase activity, forming carbon-sulfur bonds;	PF00899; PF10585; PF09358	ThiF family; Ubiquitin-activating enzyme active site ; Ubiquitin-activating enzyme e1 C-terminal domain	O	KOG2012	Ubiquitin activating enzyme UBA1
P31750	RAC-alpha serine/threonine-protein kinase OS=Mus musculus OX=10090 GN=Akt1 PE=1 SV=2	Akt1	2.514	0.00222354	Up	55.707	16.9	6	4	0.707073	0.511612	0.488734	1.30341	1.36923	1.61994	cytoplasm	K04456	AKT; RAC serine/threonine-protein kinase [EC:2.7.11.1]	mmu04920 Adipocytokine signaling pathway; mmu04371 Apelin signaling pathway; mmu04218 Cellular senescence; mmu04510 Focal adhesion; mmu05142 Chagas disease; mmu05135 Yersinia infection; mmu05213 Endometrial cancer; mmu05145 Toxoplasmosis; mmu05160 Hepatitis C; mmu05205 Proteoglycans in cancer; mmu04211 Longevity regulating pathway; mmu05215 Prostate cancer; mmu05163 Human cytomegalovirus infectio…	GO:0000003 reproduction; GO:0000079 regulation of cyclin-dependent protein serine/threonine kinase activity; GO:0000271 polysaccharide biosynthetic process; GO:0000302 response to reactive oxygen species; GO:0001101 response to acid chemical; GO:0001503 ossification; GO:0001505 regulation of neurotransmitter levels; GO:0001558 regulation of cell growth; GO:0001568 blood vessel development; GO:000…	GO:0005622 intracellular; GO:0005623 cell; GO:0005634 nucleus; GO:0005654 nucleoplasm; GO:0005737 cytoplasm; GO:0005739 mitochondrion; GO:0005815 microtubule organizing center; GO:0005819 spindle; GO:0005829 cytosol; GO:0005856 cytoskeleton; GO:0005886 plasma membrane; GO:0005911 cell-cell junction; GO:0005929 cilium; GO:0015630 microtubule cytoskeleton; GO:0016020 membrane; GO:0030054 cell junct…	GO:0000166 nucleotide binding; GO:0003824 catalytic activity; GO:0004672 protein kinase activity; GO:0004674 protein serine/threonine kinase activity; GO:0004712 protein serine/threonine/tyrosine kinase activity; GO:0005080 protein kinase C binding; GO:0005488 binding; GO:0005515 protein binding; GO:0005524 ATP binding; GO:0005543 phospholipid binding; GO:0005547 phosphatidylinositol-3,4,5-trisph…	PF00169; PF00069	PH domain; Protein kinase domain	T	KOG0690	Serine/threonine protein kinase
P34914	Bifunctional epoxide hydrolase 2 OS=Mus musculus OX=10090 GN=Ephx2 PE=1 SV=2	Ephx2	0.648	0.000183244	Down	62.515	37.2	13	13	1.24413	1.16944	1.22796	0.779849	0.753279	0.825345	extracellular	K08726	EPHX2; soluble epoxide hydrolase / lipid-phosphate phosphatase [EC:3.3.2.10 3.1.3.76]	mmu05207 Chemical carcinogenesis - receptor activation; mmu04146 Peroxisome; mmu01100 Metabolic pathways; mmu05208 Chemical carcinogenesis - reactive oxygen species; mmu00590 Arachidonic acid metabolism	GO:0001676 long-chain fatty acid metabolic process; GO:0002532 production of molecular mediator involved in inflammatory response; GO:0002538 arachidonic acid metabolite production involved in inflammatory response; GO:0002539 prostaglandin production involved in inflammatory response; GO:0003008 system process; GO:0003013 circulatory system process; GO:0003018 vascular process in circulatory sys…	GO:0005622 intracellular; GO:0005623 cell; GO:0005737 cytoplasm; GO:0005777 peroxisome; GO:0005782 peroxisomal matrix; GO:0005829 cytosol; GO:0031907 microbody lumen; GO:0031974 membrane-enclosed lumen; GO:0042579 microbody; GO:0043226 organelle; GO:0043227 membrane-bounded organelle; GO:0043229 intracellular organelle; GO:0043231 intracellular membrane-bounded organelle; GO:0043233 organelle lum…	GO:0000287 magnesium ion binding; GO:0003824 catalytic activity; GO:0004301 epoxide hydrolase activity; GO:0005102 signaling receptor binding; GO:0005488 binding; GO:0005515 protein binding; GO:0015643 toxic substance binding; GO:0016787 hydrolase activity; GO:0016788 hydrolase activity, acting on ester bonds; GO:0016791 phosphatase activity; GO:0016801 hydrolase activity, acting on ether bonds; …	PF00561	alpha/beta hydrolase fold	I	KOG4178	Soluble epoxide hydrolase
P35456	Urokinase plasminogen activator surface receptor OS=Mus musculus OX=10090 GN=Plaur PE=1 SV=1	Plaur	3.211	0.00487154	Up	35.428	7.6	2	2	0.460596	0.478807	0.48544	0.985908	1.77015	1.8191	extracellular	K03985	PLAUR; plasminogen activator, urokinase receptor	mmu04610 Complement and coagulation cascades; mmu05205 Proteoglycans in cancer	GO:0000003 reproduction; GO:0001655 urogenital system development; GO:0001775 cell activation; GO:0001932 regulation of protein phosphorylation; GO:0001934 positive regulation of protein phosphorylation; GO:0002252 immune effector process; GO:0002263 cell activation involved in immune response; GO:0002274 myeloid leukocyte activation; GO:0002275 myeloid cell activation involved in immune response…	GO:0005622 intracellular; GO:0005623 cell; GO:0005737 cytoplasm; GO:0005783 endoplasmic reticulum; GO:0005788 endoplasmic reticulum lumen; GO:0005789 endoplasmic reticulum membrane; GO:0005886 plasma membrane; GO:0005887 integral component of plasma membrane; GO:0009986 cell surface; GO:0012505 endomembrane system; GO:0012506 vesicle membrane; GO:0016020 membrane; GO:0016021 integral component of…	GO:0005102 signaling receptor binding; GO:0005488 binding; GO:0005515 protein binding; GO:0019899 enzyme binding; GO:0019904 protein domain specific binding; GO:0030377 urokinase plasminogen activator receptor activity; GO:0035375 zymogen binding; GO:0038023 signaling receptor activity; GO:0060089 molecular transducer activity;	PF00021	u-PAR/Ly-6 domain
P35505	Fumarylacetoacetase OS=Mus musculus OX=10090 GN=Fah PE=1 SV=2	Fah	2.401	0.0305891	Up	46.175	8.4	3	3	0.501617	0.585074		1.55974	0.917153	1.43642	nucleus	K01555	FAH; fumarylacetoacetase [EC:3.7.1.2]	mmu01100 Metabolic pathways; mmu00350 Tyrosine metabolism	GO:0006082 organic acid metabolic process; GO:0006520 cellular amino acid metabolic process; GO:0006525 arginine metabolic process; GO:0006527 arginine catabolic process; GO:0006558 L-phenylalanine metabolic process; GO:0006559 L-phenylalanine catabolic process; GO:0006570 tyrosine metabolic process; GO:0006572 tyrosine catabolic process; GO:0006725 cellular aromatic compound metabolic process; G…	GO:0005622 intracellular; GO:0005623 cell; GO:0005737 cytoplasm; GO:0005829 cytosol;	GO:0003824 catalytic activity; GO:0004334 fumarylacetoacetase activity; GO:0016787 hydrolase activity; GO:0016822 hydrolase activity, acting on acid carbon-carbon bonds; GO:0016823 hydrolase activity, acting on acid carbon-carbon bonds, in ketonic substances;	PF09298	Domain of unknown function (DUF1969)	G	KOG2843	Fumarylacetoacetase
P35585	AP-1 complex subunit mu-1 OS=Mus musculus OX=10090 GN=Ap1m1 PE=1 SV=3	Ap1m1	1.608	2.19041e-05	Up	48.542	41.6	14	12	0.747673	0.757407	0.795206	1.2116	1.23921	1.2489	endoplasmic reticulum,mitochondria	K12393	AP1M; AP-1 complex subunit mu	mmu04142 Lysosome; mmu05170 Human immunodeficiency virus 1 infection	GO:0001775 cell activation; GO:0002252 immune effector process; GO:0002263 cell activation involved in immune response; GO:0002274 myeloid leukocyte activation; GO:0002275 myeloid cell activation involved in immune response; GO:0002283 neutrophil activation involved in immune response; GO:0002366 leukocyte activation involved in immune response; GO:0002376 immune system process; GO:0002443 leukoc…	GO:0000139 Golgi membrane; GO:0000323 lytic vacuole; GO:0005622 intracellular; GO:0005623 cell; GO:0005737 cytoplasm; GO:0005764 lysosome; GO:0005765 lysosomal membrane; GO:0005773 vacuole; GO:0005774 vacuolar membrane; GO:0005794 Golgi apparatus; GO:0005802 trans-Golgi network; GO:0005829 cytosol; GO:0005886 plasma membrane; GO:0012505 endomembrane system; GO:0012506 vesicle membrane; GO:0016020…				U	KOG0937	Adaptor complexes medium subunit family
P35846	Folate receptor alpha OS=Mus musculus OX=10090 GN=Folr1 PE=1 SV=2	Folr1	1.713	2.32123e-05	Up	29.449	33.7	6	6	0.764778	0.708883	0.737665	1.27035	1.239	1.27932	extracellular	K13649	FOLR; folate receptor	mmu01523 Antifolate resistance; mmu04144 Endocytosis	GO:0001101 response to acid chemical; GO:0001568 blood vessel development; GO:0001667 ameboidal-type cell migration; GO:0001755 neural crest cell migration; GO:0001838 embryonic epithelial tube formation; GO:0001841 neural tube formation; GO:0001843 neural tube closure; GO:0001944 vasculature development; GO:0001947 heart looping; GO:0002009 morphogenesis of an epithelium; GO:0003007 heart morpho…	GO:0000139 Golgi membrane; GO:0005622 intracellular; GO:0005623 cell; GO:0005634 nucleus; GO:0005737 cytoplasm; GO:0005783 endoplasmic reticulum; GO:0005789 endoplasmic reticulum membrane; GO:0005793 endoplasmic reticulum-Golgi intermediate compartment; GO:0005794 Golgi apparatus; GO:0005798 Golgi-associated vesicle; GO:0005886 plasma membrane; GO:0005903 brush border; GO:0009897 external side of…	GO:0005488 binding; GO:0005542 folic acid binding; GO:0008144 drug binding; GO:0019842 vitamin binding; GO:0031406 carboxylic acid binding; GO:0033218 amide binding; GO:0036094 small molecule binding; GO:0038023 signaling receptor activity; GO:0038024 cargo receptor activity; GO:0043167 ion binding; GO:0043168 anion binding; GO:0043177 organic acid binding; GO:0051870 methotrexate binding; GO:006…	PF03024	Folate receptor family	T	KOG3656	FOG: 7 transmembrane receptor
P36552	Oxygen-dependent coproporphyrinogen-III oxidase, mitochondrial OS=Mus musculus OX=10090 GN=Cpox PE=1 SV=2	Cpox	1.559	7.55299e-05	Up	49.714	33	13	13	0.798328	0.745907	0.800842	1.22386	1.18847	1.24259	nucleus	K00228	CPOX; coproporphyrinogen III oxidase [EC:1.3.3.3]	mmu01100 Metabolic pathways; mmu00860 Porphyrin and chlorophyll metabolism; mmu01240 Biosynthesis of cofactors	GO:0006725 cellular aromatic compound metabolic process; GO:0006778 porphyrin-containing compound metabolic process; GO:0006779 porphyrin-containing compound biosynthetic process; GO:0006782 protoporphyrinogen IX biosynthetic process; GO:0006783 heme biosynthetic process; GO:0006807 nitrogen compound metabolic process; GO:0006810 transport; GO:0006811 ion transport; GO:0006812 cation transport; G…	GO:0005622 intracellular; GO:0005623 cell; GO:0005737 cytoplasm; GO:0005739 mitochondrion; GO:0005740 mitochondrial envelope; GO:0005743 mitochondrial inner membrane; GO:0005758 mitochondrial intermembrane space; GO:0005829 cytosol; GO:0016020 membrane; GO:0019866 organelle inner membrane; GO:0031090 organelle membrane; GO:0031966 mitochondrial membrane; GO:0031967 organelle envelope; GO:0031970 …	GO:0003824 catalytic activity; GO:0004109 coproporphyrinogen oxidase activity; GO:0005198 structural molecule activity; GO:0005212 structural constituent of eye lens; GO:0005215 transporter activity; GO:0005391 sodium:potassium-exchanging ATPase activity; GO:0005488 binding; GO:0005515 protein binding; GO:0008324 cation transmembrane transporter activity; GO:0008556 potassium transmembrane transp…			H	KOG1518	Coproporphyrinogen III oxidase CPO/HEM13
P37804	Transgelin OS=Mus musculus OX=10090 GN=Tagln PE=1 SV=3	Tagln	0.384	0.00241472	Down	22.576	21.4	4	4	1.32459	1.53514	1.47507	0.455715	0.710985	0.498504	cytoplasm	K20526			GO:0009888 tissue development; GO:0009987 cellular process; GO:0030154 cell differentiation; GO:0030855 epithelial cell differentiation; GO:0032502 developmental process; GO:0048856 anatomical structure development; GO:0048869 cellular developmental process; GO:0060429 epithelium development;		GO:0003779 actin binding; GO:0005488 binding; GO:0005515 protein binding; GO:0008092 cytoskeletal protein binding; GO:0030674 protein-macromolecule adaptor activity; GO:0044877 protein-containing complex binding; GO:0051015 actin filament binding; GO:0060090 molecular adaptor activity;	PF00307	Calponin homology (CH) domain	Z	KOG2046	Calponin
P39061	Collagen alpha-1(XVIII) chain OS=Mus musculus OX=10090 GN=Col18a1 PE=1 SV=4	Col18a1	0.394	9.59599e-05	Down	182.17	8.7	10	10	1.36668	1.42082	1.51796	0.517749	0.559342	0.617455	extracellular	K06823	COL18A; collagen type XVIII alpha	mmu04974 Protein digestion and absorption	GO:0000902 cell morphogenesis; GO:0000904 cell morphogenesis involved in differentiation; GO:0001525 angiogenesis; GO:0001568 blood vessel development; GO:0001885 endothelial cell development; GO:0001886 endothelial cell morphogenesis; GO:0001944 vasculature development; GO:0002064 epithelial cell development; GO:0003008 system process; GO:0003158 endothelium development; GO:0003382 epithelial ce…	GO:0005576 extracellular region; GO:0005581 collagen trimer; GO:0005604 basement membrane; GO:0005622 intracellular; GO:0005623 cell; GO:0005737 cytoplasm; GO:0005783 endoplasmic reticulum; GO:0005788 endoplasmic reticulum lumen; GO:0012505 endomembrane system; GO:0031012 extracellular matrix; GO:0031974 membrane-enclosed lumen; GO:0032991 protein-containing complex; GO:0043226 organelle; GO:0043…	GO:0005488 binding; GO:0005515 protein binding; GO:0042802 identical protein binding;	PF06121; PF01392; PF13385; PF06482	Domain of Unknown Function (DUF959) ; Fz domain; Concanavalin A-like lectin/glucanases superfamily; Collagenase NC10 and Endostatin	W	KOG3577	Smoothened and related G-protein-coupled receptors
P40338	von Hippel-Lindau disease tumor suppressor OS=Mus musculus OX=10090 GN=Vhl PE=1 SV=1	Vhl	1.553	0.00124032	Up	20.769	38.1	6	6	0.859779	0.770477	0.720292	1.17976	1.21794	1.25175	cytoplasm,nucleus	K03871	VHL; von Hippel-Lindau disease tumor supressor	mmu05211 Renal cell carcinoma; mmu04120 Ubiquitin mediated proteolysis; mmu04066 HIF-1 signaling pathway; mmu05200 Pathways in cancer	GO:0000122 negative regulation of transcription by RNA polymerase II; GO:0001525 angiogenesis; GO:0001568 blood vessel development; GO:0001654 eye development; GO:0001666 response to hypoxia; GO:0001667 ameboidal-type cell migration; GO:0001894 tissue homeostasis; GO:0001895 retina homeostasis; GO:0001944 vasculature development; GO:0002065 columnar/cuboidal epithelial cell differentiation; GO:00…	GO:0000151 ubiquitin ligase complex; GO:0000153 cytoplasmic ubiquitin ligase complex; GO:0005622 intracellular; GO:0005623 cell; GO:0005634 nucleus; GO:0005654 nucleoplasm; GO:0005667 transcription regulator complex; GO:0005730 nucleolus; GO:0005737 cytoplasm; GO:0005739 mitochondrion; GO:0005829 cytosol; GO:0005929 cilium; GO:0030891 VCB complex; GO:0031461 cullin-RING ubiquitin ligase complex; …	GO:0003824 catalytic activity; GO:0004842 ubiquitin-protein transferase activity; GO:0005488 binding; GO:0005515 protein binding; GO:0008134 transcription factor binding; GO:0016740 transferase activity; GO:0019787 ubiquitin-like protein transferase activity; GO:0019899 enzyme binding; GO:0044877 protein-containing complex binding; GO:0061630 ubiquitin protein ligase activity; GO:0061659 ubiquiti…	PF01847	von Hippel-Lindau disease tumour suppressor protein	K	KOG4710	E3 ubiquitin ligase, VHL component (von Hippel-Lindau tumor suppressor in humans)
P41216	Long-chain-fatty-acid--CoA ligase 1 OS=Mus musculus OX=10090 GN=Acsl1 PE=1 SV=2	Acsl1	2.551	9.95409e-06	Up	77.951	38.8	21	21	0.536562	0.552759	0.600375	1.42941	1.43856	1.44233	cytoplasm	K01897	ACSL; long-chain acyl-CoA synthetase [EC:6.2.1.3]	mmu04920 Adipocytokine signaling pathway; mmu04146 Peroxisome; mmu03320 PPAR signaling pathway; mmu04714 Thermogenesis; mmu01100 Metabolic pathways; mmu00071 Fatty acid degradation; mmu01212 Fatty acid metabolism; mmu04216 Ferroptosis; mmu00061 Fatty acid biosynthesis	GO:0001101 response to acid chemical; GO:0001676 long-chain fatty acid metabolic process; GO:0001932 regulation of protein phosphorylation; GO:0001934 positive regulation of protein phosphorylation; GO:0006082 organic acid metabolic process; GO:0006139 nucleobase-containing compound metabolic process; GO:0006163 purine nucleotide metabolic process; GO:0006164 purine nucleotide biosynthetic proces…	GO:0005622 intracellular; GO:0005623 cell; GO:0005737 cytoplasm; GO:0005739 mitochondrion; GO:0005740 mitochondrial envelope; GO:0005741 mitochondrial outer membrane; GO:0005777 peroxisome; GO:0005778 peroxisomal membrane; GO:0005783 endoplasmic reticulum; GO:0005789 endoplasmic reticulum membrane; GO:0005886 plasma membrane; GO:0012505 endomembrane system; GO:0016020 membrane; GO:0019867 outer m…	GO:0003824 catalytic activity; GO:0003987 acetate-CoA ligase activity; GO:0004467 long-chain fatty acid-CoA ligase activity; GO:0015645 fatty acid ligase activity; GO:0016405 CoA-ligase activity; GO:0016874 ligase activity; GO:0016877 ligase activity, forming carbon-sulfur bonds; GO:0016878 acid-thiol ligase activity;	PF13193	Domain of unknown function (DUF4009)	I	KOG1256	Long-chain acyl-CoA synthetases (AMP-forming)
P42225	Signal transducer and activator of transcription 1 OS=Mus musculus OX=10090 GN=Stat1 PE=1 SV=1	Stat1	1.916	0.000129441	Up	87.196	17	10	9	0.650296	0.665923	0.741332	1.28975	1.28697	1.36573	nucleus	K11220	STAT1; signal transducer and activator of transcription 1	mmu04630 JAK-STAT signaling pathway; mmu05165 Human papillomavirus infection; mmu05161 Hepatitis B; mmu04658 Th1 and Th2 cell differentiation; mmu05145 Toxoplasmosis; mmu05167 Kaposi sarcoma-associated herpesvirus infection; mmu05169 Epstein-Barr virus infection; mmu04659 Th17 cell differentiation; mmu04919 Thyroid hormone signaling pathway; mmu05160 Hepatitis C; mmu05162 Measles; mmu04917 Prolac…	GO:0000122 negative regulation of transcription by RNA polymerase II; GO:0001655 urogenital system development; GO:0001656 metanephros development; GO:0001817 regulation of cytokine production; GO:0001819 positive regulation of cytokine production; GO:0001822 kidney development; GO:0001936 regulation of endothelial cell proliferation; GO:0001937 negative regulation of endothelial cell proliferati…	GO:0000228 nuclear chromosome; GO:0000785 chromatin; GO:0000790 nuclear chromatin; GO:0005622 intracellular; GO:0005623 cell; GO:0005634 nucleus; GO:0005654 nucleoplasm; GO:0005694 chromosome; GO:0005730 nucleolus; GO:0005737 cytoplasm; GO:0005829 cytosol; GO:0030424 axon; GO:0030425 dendrite; GO:0031974 membrane-enclosed lumen; GO:0031981 nuclear lumen; GO:0032991 protein-containing complex; GO:…	GO:0000976 transcription regulatory region sequence-specific DNA binding; GO:0000977 RNA polymerase II transcription regulatory region sequence-specific DNA binding; GO:0000978 RNA polymerase II cis-regulatory region sequence-specific DNA binding; GO:0000979 RNA polymerase II core promoter sequence-specific DNA binding; GO:0000981 DNA-binding transcription factor activity, RNA polymerase II-speci…	PF02865; PF02864; PF00017; PF12162	STAT protein, protein interaction domain; STAT protein, DNA binding domain; SH2 domain; STAT1 TAZ2 binding domain	K	KOG3667	STAT protein
P46662	Merlin OS=Mus musculus OX=10090 GN=Nf2 PE=1 SV=2	Nf2	1.84	0.0039404	Up	69.775	14.6	8	8	0.641958	0.770637	0.699849	1.4813	1.30696	1.0993	mitochondria	K16684	NF2; merlin	mmu04390 Hippo signaling pathway; mmu04392 Hippo signaling pathway - multiple species; mmu04530 Tight junction	GO:0001558 regulation of cell growth; GO:0001654 eye development; GO:0001704 formation of primary germ layer; GO:0001707 mesoderm formation; GO:0001932 regulation of protein phosphorylation; GO:0001933 negative regulation of protein phosphorylation; GO:0001952 regulation of cell-matrix adhesion; GO:0001953 negative regulation of cell-matrix adhesion; GO:0002088 lens development in camera-type eye…	GO:0001726 ruffle; GO:0005622 intracellular; GO:0005623 cell; GO:0005634 nucleus; GO:0005730 nucleolus; GO:0005737 cytoplasm; GO:0005768 endosome; GO:0005769 early endosome; GO:0005829 cytosol; GO:0005856 cytoskeleton; GO:0005886 plasma membrane; GO:0005912 adherens junction; GO:0005938 cell cortex; GO:0012505 endomembrane system; GO:0015629 actin cytoskeleton; GO:0016020 membrane; GO:0030027 lam…	GO:0005102 signaling receptor binding; GO:0005178 integrin binding; GO:0005488 binding; GO:0005515 protein binding; GO:0008013 beta-catenin binding; GO:0019904 protein domain specific binding; GO:0044877 protein-containing complex binding; GO:0050839 cell adhesion molecule binding;	PF09379; PF00373; PF09380	FERM N-terminal domain ; FERM central domain; FERM C-terminal PH-like domain	Z	KOG3529	Radixin, moesin and related proteins of the ERM family
P46935	E3 ubiquitin-protein ligase NEDD4 OS=Mus musculus OX=10090 GN=Nedd4 PE=1 SV=3	Nedd4	1.991	3.48363e-06	Up	102.71	46	34	31	0.662414	0.650851	0.692856	1.33034	1.32262	1.34092	cytoplasm	K10591	NEDD4; E3 ubiquitin-protein ligase NEDD4 [EC:2.3.2.26]	mmu04120 Ubiquitin mediated proteolysis; mmu04144 Endocytosis; mmu04530 Tight junction; mmu05169 Epstein-Barr virus infection	GO:0000122 negative regulation of transcription by RNA polymerase II; GO:0000209 protein polyubiquitination; GO:0001568 blood vessel development; GO:0001775 cell activation; GO:0001944 vasculature development; GO:0002028 regulation of sodium ion transport; GO:0002250 adaptive immune response; GO:0002376 immune system process; GO:0003007 heart morphogenesis; GO:0003151 outflow tract morphogenesis;…	GO:0000151 ubiquitin ligase complex; GO:0000785 chromatin; GO:0005622 intracellular; GO:0005623 cell; GO:0005694 chromosome; GO:0005737 cytoplasm; GO:0005794 Golgi apparatus; GO:0005829 cytosol; GO:0005886 plasma membrane; GO:0005902 microvillus; GO:0005938 cell cortex; GO:0012505 endomembrane system; GO:0016020 membrane; GO:0016327 apicolateral plasma membrane; GO:0030425 dendrite; GO:0032991 pr…	GO:0001664 G protein-coupled receptor binding; GO:0003824 catalytic activity; GO:0004842 ubiquitin-protein transferase activity; GO:0005102 signaling receptor binding; GO:0005488 binding; GO:0005515 protein binding; GO:0008022 protein C-terminus binding; GO:0008200 ion channel inhibitor activity; GO:0016247 channel regulator activity; GO:0016248 channel inhibitor activity; GO:0016740 transferase …	PF00168; PF00397; PF00632	C2 domain; WW domain; HECT-domain (ubiquitin-transferase)	O	KOG0940	Ubiquitin protein ligase RSP5/NEDD4
P47226	Testin OS=Mus musculus OX=10090 GN=Tes PE=1 SV=1	Tes	2.487	1.59276e-05	Up	47.983	21.3	6	6	0.545399	0.572128	0.60318	1.36267	1.45335	1.46328	nucleus	K24270			GO:0008285 negative regulation of cell population proliferation; GO:0042127 regulation of cell population proliferation; GO:0048519 negative regulation of biological process; GO:0048523 negative regulation of cellular process; GO:0050789 regulation of biological process; GO:0050794 regulation of cellular process; GO:0065007 biological regulation;	GO:0005622 intracellular; GO:0005623 cell; GO:0005737 cytoplasm; GO:0005829 cytosol; GO:0005886 plasma membrane; GO:0005912 adherens junction; GO:0005925 focal adhesion; GO:0016020 membrane; GO:0030054 cell junction; GO:0030055 cell-substrate junction; GO:0032991 protein-containing complex; GO:0070161 anchoring junction; GO:0071944 cell periphery;	GO:0005488 binding; GO:0008270 zinc ion binding; GO:0043167 ion binding; GO:0043169 cation binding; GO:0046872 metal ion binding; GO:0046914 transition metal ion binding;	PF06297; PF00412	PET Domain; LIM domain	TZ	KOG1704	FOG: LIM domain
P47738	Aldehyde dehydrogenase, mitochondrial OS=Mus musculus OX=10090 GN=Aldh2 PE=1 SV=1	Aldh2	1.813	3.36848e-06	Up	56.537	50.1	21	21	0.689805	0.717251	0.72618	1.30116	1.28706	1.27855	mitochondria	K00128	ALDH; aldehyde dehydrogenase (NAD+) [EC:1.2.1.3]	mmu00410 beta-Alanine metabolism; mmu00620 Pyruvate metabolism; mmu00310 Lysine degradation; mmu00770 Pantothenate and CoA biosynthesis; mmu00561 Glycerolipid metabolism; mmu00340 Histidine metabolism; mmu01100 Metabolic pathways; mmu00071 Fatty acid degradation; mmu00053 Ascorbate and aldarate metabolism; mmu00330 Arginine and proline metabolism; mmu00380 Tryptophan metabolism; mmu00010 Glycolys…	GO:0001101 response to acid chemical; GO:0001889 liver development; GO:0002237 response to molecule of bacterial origin; GO:0005975 carbohydrate metabolic process; GO:0006066 alcohol metabolic process; GO:0006067 ethanol metabolic process; GO:0006069 ethanol oxidation; GO:0006091 generation of precursor metabolites and energy; GO:0006950 response to stress; GO:0007275 multicellular organism devel…	GO:0005622 intracellular; GO:0005623 cell; GO:0005737 cytoplasm; GO:0005739 mitochondrion; GO:0005759 mitochondrial matrix; GO:0031974 membrane-enclosed lumen; GO:0043226 organelle; GO:0043227 membrane-bounded organelle; GO:0043229 intracellular organelle; GO:0043231 intracellular membrane-bounded organelle; GO:0043233 organelle lumen; GO:0070013 intracellular organelle lumen;	GO:0000166 nucleotide binding; GO:0003824 catalytic activity; GO:0004029 aldehyde dehydrogenase (NAD+) activity; GO:0004030 aldehyde dehydrogenase [NAD(P)+] activity; GO:0005488 binding; GO:0005515 protein binding; GO:0009055 electron transfer activity; GO:0016491 oxidoreductase activity; GO:0016620 oxidoreductase activity, acting on the aldehyde or oxo group of donors, NAD or NADP as acceptor; G…			C	KOG2450	Aldehyde dehydrogenase
P47810	Wee1-like protein kinase OS=Mus musculus OX=10090 GN=Wee1 PE=1 SV=2	Wee1	0.663	0.000163506	Down	71.577	11.1	5	5	1.13856	1.24946	1.22066	0.799497	0.781143	0.810678	nucleus	K06632	WEE1; wee1-like protein kinase [EC:2.7.11.1]	mmu04110 Cell cycle; mmu05170 Human immunodeficiency virus 1 infection	GO:0000082 G1/S transition of mitotic cell cycle; GO:0000086 G2/M transition of mitotic cell cycle; GO:0000226 microtubule cytoskeleton organization; GO:0000278 mitotic cell cycle; GO:0000902 cell morphogenesis; GO:0006464 cellular protein modification process; GO:0006468 protein phosphorylation; GO:0006793 phosphorus metabolic process; GO:0006796 phosphate-containing compound metabolic process; …	GO:0005622 intracellular; GO:0005623 cell; GO:0005634 nucleus; GO:0005654 nucleoplasm; GO:0005730 nucleolus; GO:0005737 cytoplasm; GO:0031974 membrane-enclosed lumen; GO:0031981 nuclear lumen; GO:0043226 organelle; GO:0043227 membrane-bounded organelle; GO:0043228 non-membrane-bounded organelle; GO:0043229 intracellular organelle; GO:0043231 intracellular membrane-bounded organelle; GO:0043232 in…	GO:0003824 catalytic activity; GO:0004672 protein kinase activity; GO:0004713 protein tyrosine kinase activity; GO:0016301 kinase activity; GO:0016740 transferase activity; GO:0016772 transferase activity, transferring phosphorus-containing groups; GO:0016773 phosphotransferase activity, alcohol group as acceptor; GO:0140096 catalytic activity, acting on a protein;	PF00069	Protein kinase domain	D	KOG0601	Cyclin-dependent kinase WEE1
P47857	ATP-dependent 6-phosphofructokinase, muscle type OS=Mus musculus OX=10090 GN=Pfkm PE=1 SV=3	Pfkm	0.494	0.000191863	Down	85.268	23.7	14	11	1.35563	1.23773	1.42189	0.656853	0.703626	0.624264	cytoplasm	K00850	pfkA; 6-phosphofructokinase 1 [EC:2.7.1.11]	mmu01230 Biosynthesis of amino acids; mmu01200 Carbon metabolism; mmu00030 Pentose phosphate pathway; mmu05230 Central carbon metabolism in cancer; mmu04922 Glucagon signaling pathway; mmu01100 Metabolic pathways; mmu00051 Fructose and mannose metabolism; mmu04919 Thyroid hormone signaling pathway; mmu04152 AMPK signaling pathway; mmu00052 Galactose metabolism; mmu00010 Glycolysis / Gluconeogenes…	GO:0000272 polysaccharide catabolic process; GO:0001678 cellular glucose homeostasis; GO:0002791 regulation of peptide secretion; GO:0002793 positive regulation of peptide secretion; GO:0005975 carbohydrate metabolic process; GO:0005976 polysaccharide metabolic process; GO:0005977 glycogen metabolic process; GO:0005980 glycogen catabolic process; GO:0005996 monosaccharide metabolic process; GO:00…	GO:0005622 intracellular; GO:0005623 cell; GO:0005634 nucleus; GO:0005737 cytoplasm; GO:0005829 cytosol; GO:0005886 plasma membrane; GO:0005929 cilium; GO:0005945 6-phosphofructokinase complex; GO:0016020 membrane; GO:0016324 apical plasma membrane; GO:0031514 motile cilium; GO:0032991 protein-containing complex; GO:0036126 sperm flagellum; GO:0042995 cell projection; GO:0043226 organelle; GO:004…	GO:0000166 nucleotide binding; GO:0003824 catalytic activity; GO:0003872 6-phosphofructokinase activity; GO:0005488 binding; GO:0005515 protein binding; GO:0005524 ATP binding; GO:0008022 protein C-terminus binding; GO:0008144 drug binding; GO:0008443 phosphofructokinase activity; GO:0016208 AMP binding; GO:0016301 kinase activity; GO:0016740 transferase activity; GO:0016772 transferase activity,…	PF00365	Phosphofructokinase	F	KOG2440	Pyrophosphate-dependent phosphofructo-1-kinase
P47877	Insulin-like growth factor-binding protein 2 OS=Mus musculus OX=10090 GN=Igfbp2 PE=2 SV=2	Igfbp2	0.655	0.000956547	Down	32.846	41	9	9	1.17972	1.12341	1.32135	0.797473	0.786334	0.791717	extracellular	K23575			GO:0000003 reproduction; GO:0001101 response to acid chemical; GO:0002682 regulation of immune system process; GO:0002684 positive regulation of immune system process; GO:0002694 regulation of leukocyte activation; GO:0002696 positive regulation of leukocyte activation; GO:0006807 nitrogen compound metabolic process; GO:0007154 cell communication; GO:0007165 signal transduction; GO:0007565 female…	GO:0005576 extracellular region; GO:0005615 extracellular space; GO:0005622 intracellular; GO:0005623 cell; GO:0005737 cytoplasm; GO:0005886 plasma membrane; GO:0016020 membrane; GO:0016324 apical plasma membrane; GO:0031410 cytoplasmic vesicle; GO:0031982 vesicle; GO:0043226 organelle; GO:0043227 membrane-bounded organelle; GO:0043229 intracellular organelle; GO:0045177 apical part of cell; GO:0…	GO:0005102 signaling receptor binding; GO:0005488 binding; GO:0005515 protein binding; GO:0005520 insulin-like growth factor binding; GO:0019838 growth factor binding; GO:0031994 insulin-like growth factor I binding; GO:0031995 insulin-like growth factor II binding;	PF00219; PF00086	Insulin-like growth factor binding protein; Thyroglobulin type-1 repeat
P47968	Ribose-5-phosphate isomerase OS=Mus musculus OX=10090 GN=Rpia PE=1 SV=2	Rpia	2.457	0.000695821	Up	32.45	21.5	4	4	0.556074	0.650809	0.528904	1.26099	1.39114	1.61208	cytoplasm	K01807	rpiA; ribose 5-phosphate isomerase A [EC:5.3.1.6]	mmu01230 Biosynthesis of amino acids; mmu01200 Carbon metabolism; mmu00030 Pentose phosphate pathway; mmu01100 Metabolic pathways	GO:0005975 carbohydrate metabolic process; GO:0005996 monosaccharide metabolic process; GO:0006014 D-ribose metabolic process; GO:0006081 cellular aldehyde metabolic process; GO:0006098 pentose-phosphate shunt; GO:0006139 nucleobase-containing compound metabolic process; GO:0006725 cellular aromatic compound metabolic process; GO:0006732 coenzyme metabolic process; GO:0006733 oxidoreduction coenz…	GO:0005622 intracellular; GO:0005623 cell; GO:0005737 cytoplasm; GO:0005829 cytosol; GO:0043226 organelle; GO:0043227 membrane-bounded organelle; GO:0043229 intracellular organelle; GO:0043231 intracellular membrane-bounded organelle;	GO:0003824 catalytic activity; GO:0004751 ribose-5-phosphate isomerase activity; GO:0005488 binding; GO:0005515 protein binding; GO:0016853 isomerase activity; GO:0016860 intramolecular oxidoreductase activity; GO:0016861 intramolecular oxidoreductase activity, interconverting aldoses and ketoses; GO:0030246 carbohydrate binding; GO:0036094 small molecule binding; GO:0042802 identical protein bin…			G	KOG3075	Ribose 5-phosphate isomerase
P48036	Annexin A5 OS=Mus musculus OX=10090 GN=Anxa5 PE=1 SV=1	Anxa5	1.959	0.00146986	Up	35.752	22.3	6	6	0.774756	0.678792	0.574239	1.30185	1.31921	1.35116	cytoplasm	K16646			GO:0002576 platelet degranulation; GO:0002791 regulation of peptide secretion; GO:0002792 negative regulation of peptide secretion; GO:0006810 transport; GO:0006811 ion transport; GO:0006812 cation transport; GO:0006816 calcium ion transport; GO:0006887 exocytosis; GO:0007154 cell communication; GO:0007165 signal transduction; GO:0009719 response to endogenous stimulus; GO:0009725 response to hor…	GO:0005576 extracellular region; GO:0005615 extracellular space; GO:0005622 intracellular; GO:0005623 cell; GO:0005634 nucleus; GO:0005737 cytoplasm; GO:0005783 endoplasmic reticulum; GO:0005829 cytosol; GO:0005886 plasma membrane; GO:0005911 cell-cell junction; GO:0008021 synaptic vesicle; GO:0009897 external side of plasma membrane; GO:0009986 cell surface; GO:0012505 endomembrane system; GO:00…	GO:0003824 catalytic activity; GO:0004857 enzyme inhibitor activity; GO:0004859 phospholipase inhibitor activity; GO:0005102 signaling receptor binding; GO:0005215 transporter activity; GO:0005388 calcium transmembrane transporter activity, phosphorylative mechanism; GO:0005488 binding; GO:0005515 protein binding; GO:0005539 glycosaminoglycan binding; GO:0005543 phospholipid binding; GO:0005544 c…			U	KOG0819	Annexin
P48432	Transcription factor SOX-2 OS=Mus musculus OX=10090 GN=Sox2 PE=1 SV=2	Sox2	0.619	0.000550704	Down	34.454	28.5	5	5	1.33096	1.2417	1.13233	0.771161	0.75335	0.7705	nucleus	K16796	SOX2; transcription factor SOX2 (SOX group B)	mmu04550 Signaling pathways regulating pluripotency of stem cells; mmu04390 Hippo signaling pathway	GO:0000003 reproduction; GO:0000122 negative regulation of transcription by RNA polymerase II; GO:0001101 response to acid chemical; GO:0001503 ossification; GO:0001649 osteoblast differentiation; GO:0001654 eye development; GO:0001704 formation of primary germ layer; GO:0001706 endoderm formation; GO:0001708 cell fate specification; GO:0001711 endodermal cell fate commitment; GO:0001714 endoderm…	GO:0005622 intracellular; GO:0005623 cell; GO:0005634 nucleus; GO:0005654 nucleoplasm; GO:0005667 transcription regulator complex; GO:0005737 cytoplasm; GO:0005829 cytosol; GO:0031974 membrane-enclosed lumen; GO:0031981 nuclear lumen; GO:0032991 protein-containing complex; GO:0043226 organelle; GO:0043227 membrane-bounded organelle; GO:0043229 intracellular organelle; GO:0043231 intracellular mem…	GO:0000976 transcription regulatory region sequence-specific DNA binding; GO:0000981 DNA-binding transcription factor activity, RNA polymerase II-specific; GO:0001067 regulatory region nucleic acid binding; GO:0003676 nucleic acid binding; GO:0003677 DNA binding; GO:0003682 chromatin binding; GO:0003690 double-stranded DNA binding; GO:0003700 DNA-binding transcription factor activity; GO:0003723 …	PF00505	HMG (high mobility group) box	K	KOG0527	HMG-box transcription factor
P48754	Breast cancer type 1 susceptibility protein homolog OS=Mus musculus OX=10090 GN=Brca1 PE=1 SV=3	Brca1	0.665	0.00459723	Down	198.79	13.7	17	17	1.10843	1.14905	1.3464	0.761826	0.860249	0.774047	nucleus	K10605	BRCA1; breast cancer type 1 susceptibility protein [EC:2.3.2.27]	mmu05206 MicroRNAs in cancer; mmu03440 Homologous recombination; mmu01524 Platinum drug resistance; mmu04151 PI3K-Akt signaling pathway; mmu03460 Fanconi anemia pathway; mmu04120 Ubiquitin mediated proteolysis; mmu05224 Breast cancer	GO:0000075 cell cycle checkpoint; GO:0000077 DNA damage checkpoint; GO:0000209 protein polyubiquitination; GO:0000226 microtubule cytoskeleton organization; GO:0000278 mitotic cell cycle; GO:0000724 double-strand break repair via homologous recombination; GO:0000725 recombinational repair; GO:0000726 non-recombinational repair; GO:0000729 DNA double-strand break processing; GO:0001817 regulation …	GO:0000151 ubiquitin ligase complex; GO:0000152 nuclear ubiquitin ligase complex; GO:0000228 nuclear chromosome; GO:0000793 condensed chromosome; GO:0000794 condensed nuclear chromosome; GO:0000795 synaptonemal complex; GO:0000800 lateral element; GO:0000930 gamma-tubulin complex; GO:0000931 gamma-tubulin large complex; GO:0005622 intracellular; GO:0005623 cell; GO:0005634 nucleus; GO:0005654 nuc…	GO:0001067 regulatory region nucleic acid binding; GO:0003676 nucleic acid binding; GO:0003677 DNA binding; GO:0003682 chromatin binding; GO:0003684 damaged DNA binding; GO:0003712 transcription coregulator activity; GO:0003713 transcription coactivator activity; GO:0003723 RNA binding; GO:0003824 catalytic activity; GO:0004842 ubiquitin-protein transferase activity; GO:0005102 signaling receptor…	PF00097; PF12820	Zinc finger, C3HC4 type (RING finger); Serine-rich domain associated with BRCT	KL	KOG4362	Transcriptional regulator BRCA1
P48771	Cytochrome c oxidase subunit 7A2, mitochondrial OS=Mus musculus OX=10090 GN=Cox7a2 PE=1 SV=2	Cox7a2	2.03	0.0017775	Up	9.2908	27.7	2	2	0.621863	0.598016	0.760626	1.40295	1.18389	1.43266	mitochondria	K02270	COX7A; cytochrome c oxidase subunit 7a	mmu05020 Prion disease; mmu00190 Oxidative phosphorylation; mmu04714 Thermogenesis; mmu05016 Huntington disease; mmu01100 Metabolic pathways; mmu05208 Chemical carcinogenesis - reactive oxygen species; mmu05014 Amyotrophic lateral sclerosis; mmu05415 Diabetic cardiomyopathy; mmu05010 Alzheimer disease; mmu04260 Cardiac muscle contraction; mmu05022 Pathways of neurodegeneration - multiple diseases…		GO:0005622 intracellular; GO:0005623 cell; GO:0005737 cytoplasm; GO:0005739 mitochondrion; GO:0005740 mitochondrial envelope; GO:0005743 mitochondrial inner membrane; GO:0016020 membrane; GO:0019866 organelle inner membrane; GO:0031090 organelle membrane; GO:0031966 mitochondrial membrane; GO:0031967 organelle envelope; GO:0031975 envelope; GO:0043226 organelle; GO:0043227 membrane-bounded organe…
P48962	ADP/ATP translocase 1 OS=Mus musculus OX=10090 GN=Slc25a4 PE=1 SV=4	Slc25a4	1.748	0.000123041	Up	32.904	55.4	15	8	0.686573	0.721717	0.77524	1.30513	1.24369	1.26765	mitochondria	K05863	SLC25A4S; solute carrier family 25 (mitochondrial adenine nucleotide translocator), member 4/5/6/31	mmu05020 Prion disease; mmu05164 Influenza A; mmu04218 Cellular senescence; mmu05166 Human T-cell leukemia virus 1 infection; mmu05016 Huntington disease; mmu05208 Chemical carcinogenesis - reactive oxygen species; mmu04613 Neutrophil extracellular trap formation; mmu05415 Diabetic cardiomyopathy; mmu05010 Alzheimer disease; mmu04020 Calcium signaling pathway; mmu04217 Necroptosis; mmu05017 Spino…	GO:0000002 mitochondrial genome maintenance; GO:0001558 regulation of cell growth; GO:0001889 liver development; GO:0002791 regulation of peptide secretion; GO:0006091 generation of precursor metabolites and energy; GO:0006810 transport; GO:0006811 ion transport; GO:0006820 anion transport; GO:0006839 mitochondrial transport; GO:0006855 drug transmembrane transport; GO:0006862 nucleotide transpor…	GO:0005622 intracellular; GO:0005623 cell; GO:0005737 cytoplasm; GO:0005739 mitochondrion; GO:0005740 mitochondrial envelope; GO:0005741 mitochondrial outer membrane; GO:0005743 mitochondrial inner membrane; GO:0005886 plasma membrane; GO:0005887 integral component of plasma membrane; GO:0016020 membrane; GO:0016021 integral component of membrane; GO:0019866 organelle inner membrane; GO:0019867 o…	GO:0000295 adenine nucleotide transmembrane transporter activity; GO:0005215 transporter activity; GO:0005345 purine nucleobase transmembrane transporter activity; GO:0005346 purine ribonucleotide transmembrane transporter activity; GO:0005347 ATP transmembrane transporter activity; GO:0005471 ATP:ADP antiporter activity; GO:0005488 binding; GO:0005515 protein binding; GO:0008509 anion transmembr…			C	KOG0749	Mitochondrial ADP/ATP carrier proteins
P50096	Inosine-5'-monophosphate dehydrogenase 1 OS=Mus musculus OX=10090 GN=Impdh1 PE=1 SV=2	Impdh1	2.078	7.85486e-06	Up	55.278	42.2	16	15	0.637892	0.638784	0.672631	1.3082	1.39038	1.35212	cytoplasm	K00088	IMPDH; IMP dehydrogenase [EC:1.1.1.205]	mmu01100 Metabolic pathways; mmu00983 Drug metabolism - other enzymes; mmu00230 Purine metabolism	GO:0001654 eye development; GO:0001775 cell activation; GO:0002252 immune effector process; GO:0002263 cell activation involved in immune response; GO:0002274 myeloid leukocyte activation; GO:0002275 myeloid cell activation involved in immune response; GO:0002283 neutrophil activation involved in immune response; GO:0002366 leukocyte activation involved in immune response; GO:0002376 immune syste…	GO:0000323 lytic vacuole; GO:0005576 extracellular region; GO:0005622 intracellular; GO:0005623 cell; GO:0005634 nucleus; GO:0005737 cytoplasm; GO:0005764 lysosome; GO:0005766 primary lysosome; GO:0005773 vacuole; GO:0005775 vacuolar lumen; GO:0005829 cytosol; GO:0012505 endomembrane system; GO:0030141 secretory granule; GO:0031410 cytoplasmic vesicle; GO:0031974 membrane-enclosed lumen; GO:00319…	GO:0003676 nucleic acid binding; GO:0003677 DNA binding; GO:0003824 catalytic activity; GO:0003938 IMP dehydrogenase activity; GO:0005488 binding; GO:0016491 oxidoreductase activity; GO:0016614 oxidoreductase activity, acting on CH-OH group of donors; GO:0016616 oxidoreductase activity, acting on the CH-OH group of donors, NAD or NADP as acceptor; GO:0097159 organic cyclic compound binding; GO:19…	PF00478; PF00571	IMP dehydrogenase / GMP reductase domain; CBS domain	F	KOG2550	IMP dehydrogenase/GMP reductase
P50171	(3R)-3-hydroxyacyl-CoA dehydrogenase OS=Mus musculus OX=10090 GN=Hsd17b8 PE=1 SV=2	Hsd17b8	1.515	0.00395112	Up	26.588	35.1	6	6	0.76231	0.739102	0.884682	1.1072	1.23394	1.27276	mitochondria	K13370	HSD17B8; 17beta-estradiol 17-dehydrogenase / 3alpha(17beta)-hydroxysteroid dehydrogenase (NAD+) / 3-oxoacyl-[acyl-carrier protein] reductase alpha subunit [EC:1.1.1.62 1.1.1.239]	mmu01100 Metabolic pathways; mmu00061 Fatty acid biosynthesis; mmu00140 Steroid hormone biosynthesis; mmu01212 Fatty acid metabolism	GO:0006082 organic acid metabolic process; GO:0006629 lipid metabolic process; GO:0006631 fatty acid metabolic process; GO:0006633 fatty acid biosynthetic process; GO:0006694 steroid biosynthetic process; GO:0006703 estrogen biosynthetic process; GO:0008152 metabolic process; GO:0008202 steroid metabolic process; GO:0008209 androgen metabolic process; GO:0008210 estrogen metabolic process; GO:000…	GO:0005622 intracellular; GO:0005623 cell; GO:0005737 cytoplasm; GO:0005739 mitochondrion; GO:0005740 mitochondrial envelope; GO:0005759 mitochondrial matrix; GO:0005886 plasma membrane; GO:0016020 membrane; GO:0031967 organelle envelope; GO:0031974 membrane-enclosed lumen; GO:0031975 envelope; GO:0043226 organelle; GO:0043227 membrane-bounded organelle; GO:0043229 intracellular organelle; GO:004…	GO:0000166 nucleotide binding; GO:0003824 catalytic activity; GO:0003857 3-hydroxyacyl-CoA dehydrogenase activity; GO:0004303 estradiol 17-beta-dehydrogenase activity; GO:0005488 binding; GO:0016229 steroid dehydrogenase activity; GO:0016491 oxidoreductase activity; GO:0016614 oxidoreductase activity, acting on CH-OH group of donors; GO:0016616 oxidoreductase activity, acting on the CH-OH group o…	PF13561	Enoyl-(Acyl carrier protein) reductase	Q	KOG1200	Mitochondrial/plastidial beta-ketoacyl-ACP reductase
P50428	Arylsulfatase A OS=Mus musculus OX=10090 GN=Arsa PE=1 SV=2	Arsa	2.191	0.000166305	Up	53.748	9.7	3	3	0.652868	0.625422	0.601866	1.4405	1.44556	1.23378	extracellular	K01134	ARSA; arylsulfatase A [EC:3.1.6.8]	mmu04142 Lysosome; mmu00600 Sphingolipid metabolism	GO:0000003 reproduction; GO:0001775 cell activation; GO:0002252 immune effector process; GO:0002263 cell activation involved in immune response; GO:0002274 myeloid leukocyte activation; GO:0002275 myeloid cell activation involved in immune response; GO:0002283 neutrophil activation involved in immune response; GO:0002366 leukocyte activation involved in immune response; GO:0002376 immune system p…	GO:0000323 lytic vacuole; GO:0001669 acrosomal vesicle; GO:0005576 extracellular region; GO:0005622 intracellular; GO:0005623 cell; GO:0005737 cytoplasm; GO:0005764 lysosome; GO:0005766 primary lysosome; GO:0005768 endosome; GO:0005773 vacuole; GO:0005775 vacuolar lumen; GO:0005783 endoplasmic reticulum; GO:0005788 endoplasmic reticulum lumen; GO:0005886 plasma membrane; GO:0009897 external side …	GO:0003824 catalytic activity; GO:0004065 arylsulfatase activity; GO:0004098 cerebroside-sulfatase activity; GO:0005488 binding; GO:0005509 calcium ion binding; GO:0008484 sulfuric ester hydrolase activity; GO:0016787 hydrolase activity; GO:0016788 hydrolase activity, acting on ester bonds; GO:0043167 ion binding; GO:0043169 cation binding; GO:0046872 metal ion binding;			P	KOG3867	Sulfatase
P50516	V-type proton ATPase catalytic subunit A OS=Mus musculus OX=10090 GN=Atp6v1a PE=1 SV=2	Atp6v1a	1.555	0.000136925	Up	68.325	50.6	26	26	0.757417	0.772759	0.818398	1.265	1.20411	1.18232	cytoplasm	K02145	ATPeV1A; V-type H+-transporting ATPase subunit A [EC:7.1.2.2]	mmu04966 Collecting duct acid secretion; mmu05165 Human papillomavirus infection; mmu00190 Oxidative phosphorylation; mmu01100 Metabolic pathways; mmu04721 Synaptic vesicle cycle; mmu05323 Rheumatoid arthritis; mmu04150 mTOR signaling pathway; mmu04145 Phagosome	GO:0000041 transition metal ion transport; GO:0006810 transport; GO:0006811 ion transport; GO:0006812 cation transport; GO:0006826 iron ion transport; GO:0006873 cellular ion homeostasis; GO:0006875 cellular metal ion homeostasis; GO:0006879 cellular iron ion homeostasis; GO:0007154 cell communication; GO:0007165 signal transduction; GO:0007166 cell surface receptor signaling pathway; GO:0007167 …	GO:0000323 lytic vacuole; GO:0005622 intracellular; GO:0005623 cell; GO:0005737 cytoplasm; GO:0005764 lysosome; GO:0005765 lysosomal membrane; GO:0005773 vacuole; GO:0005774 vacuolar membrane; GO:0005829 cytosol; GO:0005886 plasma membrane; GO:0005902 microvillus; GO:0016020 membrane; GO:0016324 apical plasma membrane; GO:0016469 proton-transporting two-sector ATPase complex; GO:0031090 organelle…	GO:0003824 catalytic activity; GO:0005215 transporter activity; GO:0008324 cation transmembrane transporter activity; GO:0015075 ion transmembrane transporter activity; GO:0015077 monovalent inorganic cation transmembrane transporter activity; GO:0015078 proton transmembrane transporter activity; GO:0015318 inorganic molecular entity transmembrane transporter activity; GO:0015399 primary active t…	PF02874; PF00006	ATP synthase alpha/beta family, beta-barrel domain; ATP synthase alpha/beta family, nucleotide-binding domain	C	KOG1352	Vacuolar H+-ATPase V1 sector, subunit A
P50518	V-type proton ATPase subunit E 1 OS=Mus musculus OX=10090 GN=Atp6v1e1 PE=1 SV=2	Atp6v1e1	1.6	0.000613895	Up	26.157	45.1	12	12	0.720156	0.751769	0.835998	1.18464	1.25846	1.24897	cytoplasm	K02150	ATPeV1E; V-type H+-transporting ATPase subunit E	mmu04966 Collecting duct acid secretion; mmu05165 Human papillomavirus infection; mmu00190 Oxidative phosphorylation; mmu01100 Metabolic pathways; mmu04721 Synaptic vesicle cycle; mmu05323 Rheumatoid arthritis; mmu04150 mTOR signaling pathway; mmu04145 Phagosome	GO:0006810 transport; GO:0006811 ion transport; GO:0006812 cation transport; GO:0015672 monovalent inorganic cation transport; GO:0015988 energy coupled proton transmembrane transport, against electrochemical gradient; GO:0034220 ion transmembrane transport; GO:0051179 localization; GO:0051234 establishment of localization; GO:0055085 transmembrane transport; GO:0098655 cation transmembrane trans…	GO:0005622 intracellular; GO:0005623 cell; GO:0005737 cytoplasm; GO:0005768 endosome; GO:0005829 cytosol; GO:0005886 plasma membrane; GO:0005902 microvillus; GO:0012505 endomembrane system; GO:0016020 membrane; GO:0016324 apical plasma membrane; GO:0031410 cytoplasmic vesicle; GO:0031982 vesicle; GO:0042995 cell projection; GO:0043226 organelle; GO:0043227 membrane-bounded organelle; GO:0043229 i…	GO:0003824 catalytic activity; GO:0005215 transporter activity; GO:0005488 binding; GO:0005515 protein binding; GO:0008324 cation transmembrane transporter activity; GO:0008553 proton-exporting ATPase activity, phosphorylative mechanism; GO:0015075 ion transmembrane transporter activity; GO:0015077 monovalent inorganic cation transmembrane transporter activity; GO:0015078 proton transmembrane tra…			C	KOG1664	Vacuolar H+-ATPase V1 sector, subunit E
P51125	Calpastatin OS=Mus musculus OX=10090 GN=Cast PE=1 SV=2	Cast	1.834	0.000534122	Up	84.921	22.5	10	10	0.675603	0.686523	0.754779	1.20132	1.41685	1.26493	nucleus	K04281			GO:0000003 reproduction; GO:0000768 syncytium formation by plasma membrane fusion; GO:0001775 cell activation; GO:0001889 liver development; GO:0006807 nitrogen compound metabolic process; GO:0006949 syncytium formation; GO:0007275 multicellular organism development; GO:0007338 single fertilization; GO:0007343 egg activation; GO:0007399 nervous system development; GO:0007417 central nervous syste…	GO:0005622 intracellular; GO:0005623 cell; GO:0005634 nucleus; GO:0005737 cytoplasm; GO:0005783 endoplasmic reticulum; GO:0005829 cytosol; GO:0012505 endomembrane system; GO:0014069 postsynaptic density; GO:0016020 membrane; GO:0032279 asymmetric synapse; GO:0043226 organelle; GO:0043227 membrane-bounded organelle; GO:0043229 intracellular organelle; GO:0043231 intracellular membrane-bounded orga…	GO:0002020 protease binding; GO:0004857 enzyme inhibitor activity; GO:0004866 endopeptidase inhibitor activity; GO:0004869 cysteine-type endopeptidase inhibitor activity; GO:0005488 binding; GO:0005515 protein binding; GO:0010859 calcium-dependent cysteine-type endopeptidase inhibitor activity; GO:0019899 enzyme binding; GO:0030234 enzyme regulator activity; GO:0030414 peptidase inhibitor activit…
P51150	Ras-related protein Rab-7a OS=Mus musculus OX=10090 GN=Rab7a PE=1 SV=2	Rab7a	1.508	1.01774e-05	Up	23.489	72.9	13	13	0.779111	0.812289	0.800612	1.22246	1.18842	1.19711	cytoplasm	K07897	RAB7A; Ras-related protein Rab-7A	mmu04137 Mitophagy - animal; mmu04140 Autophagy - animal; mmu05146 Amoebiasis; mmu04145 Phagosome; mmu05132 Salmonella infection; mmu04144 Endocytosis; mmu05152 Tuberculosis	GO:0000045 autophagosome assembly; GO:0001775 cell activation; GO:0001845 phagolysosome assembly; GO:0001894 tissue homeostasis; GO:0002252 immune effector process; GO:0002263 cell activation involved in immune response; GO:0002274 myeloid leukocyte activation; GO:0002275 myeloid cell activation involved in immune response; GO:0002283 neutrophil activation involved in immune response; GO:0002366 …	GO:0000306 extrinsic component of vacuolar membrane; GO:0000323 lytic vacuole; GO:0000407 phagophore assembly site; GO:0005622 intracellular; GO:0005623 cell; GO:0005737 cytoplasm; GO:0005764 lysosome; GO:0005765 lysosomal membrane; GO:0005768 endosome; GO:0005770 late endosome; GO:0005773 vacuole; GO:0005774 vacuolar membrane; GO:0005794 Golgi apparatus; GO:0005811 lipid droplet; GO:0005829 cyto…	GO:0000166 nucleotide binding; GO:0001882 nucleoside binding; GO:0001883 purine nucleoside binding; GO:0003824 catalytic activity; GO:0003924 GTPase activity; GO:0005488 binding; GO:0005515 protein binding; GO:0005525 GTP binding; GO:0016462 pyrophosphatase activity; GO:0016787 hydrolase activity; GO:0016817 hydrolase activity, acting on acid anhydrides; GO:0016818 hydrolase activity, acting on a…	PF00071	Ras family	U	KOG0394	Ras-related GTPase
P51174	Long-chain specific acyl-CoA dehydrogenase, mitochondrial OS=Mus musculus OX=10090 GN=Acadl PE=1 SV=2	Acadl	2.264	3.78062e-05	Up	47.907	30	12	12	0.582736	0.59208	0.663233	1.39834	1.37055	1.39307	mitochondria	K00255	ACADL; long-chain-acyl-CoA dehydrogenase [EC:1.3.8.8]	mmu03320 PPAR signaling pathway; mmu01100 Metabolic pathways; mmu00071 Fatty acid degradation; mmu01212 Fatty acid metabolism	GO:0001659 temperature homeostasis; GO:0001676 long-chain fatty acid metabolic process; GO:0006082 organic acid metabolic process; GO:0006575 cellular modified amino acid metabolic process; GO:0006577 amino-acid betaine metabolic process; GO:0006579 amino-acid betaine catabolic process; GO:0006629 lipid metabolic process; GO:0006631 fatty acid metabolic process; GO:0006635 fatty acid beta-oxidati…	GO:0005622 intracellular; GO:0005623 cell; GO:0005737 cytoplasm; GO:0005739 mitochondrion; GO:0005740 mitochondrial envelope; GO:0005759 mitochondrial matrix; GO:0016020 membrane; GO:0031090 organelle membrane; GO:0031966 mitochondrial membrane; GO:0031967 organelle envelope; GO:0031974 membrane-enclosed lumen; GO:0031975 envelope; GO:0043226 organelle; GO:0043227 membrane-bounded organelle; GO:0…	GO:0000062 fatty-acyl-CoA binding; GO:0000166 nucleotide binding; GO:0003824 catalytic activity; GO:0003995 acyl-CoA dehydrogenase activity; GO:0003997 acyl-CoA oxidase activity; GO:0004466 long-chain-acyl-CoA dehydrogenase activity; GO:0005488 binding; GO:0016401 palmitoyl-CoA oxidase activity; GO:0016491 oxidoreductase activity; GO:0016627 oxidoreductase activity, acting on the CH-CH group of d…	PF02771; PF02770; PF00441	Acyl-CoA dehydrogenase, N-terminal domain; Acyl-CoA dehydrogenase, middle domain; Acyl-CoA dehydrogenase, C-terminal domain	EI	KOG0141	Isovaleryl-CoA dehydrogenase
P51612	DNA repair protein complementing XP-C cells homolog OS=Mus musculus OX=10090 GN=Xpc PE=1 SV=2	Xpc	1.791	0.00158472	Up	104.52	6	4	4	0.800916	0.624682	0.724163	1.22752	1.34623	1.27648	nucleus	K10838	XPC; xeroderma pigmentosum group C-complementing protein	mmu03420 Nucleotide excision repair	GO:0000075 cell cycle checkpoint; GO:0000077 DNA damage checkpoint; GO:0000278 mitotic cell cycle; GO:0000715 nucleotide-excision repair, DNA damage recognition; GO:0006139 nucleobase-containing compound metabolic process; GO:0006259 DNA metabolic process; GO:0006281 DNA repair; GO:0006289 nucleotide-excision repair; GO:0006294 nucleotide-excision repair, preincision complex assembly; GO:0006298 …	GO:0000109 nucleotide-excision repair complex; GO:0000111 nucleotide-excision repair factor 2 complex; GO:0005622 intracellular; GO:0005623 cell; GO:0005634 nucleus; GO:0005654 nucleoplasm; GO:0005730 nucleolus; GO:0005737 cytoplasm; GO:0005739 mitochondrion; GO:0005886 plasma membrane; GO:0016020 membrane; GO:0031974 membrane-enclosed lumen; GO:0031981 nuclear lumen; GO:0032991 protein-containin…	GO:0000217 DNA secondary structure binding; GO:0000404 heteroduplex DNA loop binding; GO:0000405 bubble DNA binding; GO:0003676 nucleic acid binding; GO:0003677 DNA binding; GO:0003684 damaged DNA binding; GO:0003690 double-stranded DNA binding; GO:0003697 single-stranded DNA binding; GO:0005488 binding; GO:0030983 mismatched DNA binding; GO:0032135 DNA insertion or deletion binding; GO:0097159 o…	PF03835; PF10403; PF10404; PF10405	Rad4 transglutaminase-like domain; Rad4 beta-hairpin domain 1; Rad4 beta-hairpin domain 2; Rad4 beta-hairpin domain 3	L	KOG2179	Nucleotide excision repair complex XPC-HR23B, subunit XPC/DPB11
P51863	V-type proton ATPase subunit d 1 OS=Mus musculus OX=10090 GN=Atp6v0d1 PE=1 SV=2	Atp6v0d1	1.539	0.000534402	Up	40.301	42.5	11	11	0.738909	0.772672	0.851154	1.1913	1.22937	1.21659	cytoplasm	K02146	ATPeV0D; V-type H+-transporting ATPase subunit d	mmu04966 Collecting duct acid secretion; mmu05165 Human papillomavirus infection; mmu00190 Oxidative phosphorylation; mmu05203 Viral carcinogenesis; mmu01100 Metabolic pathways; mmu05323 Rheumatoid arthritis; mmu05152 Tuberculosis; mmu04142 Lysosome; mmu04721 Synaptic vesicle cycle; mmu04145 Phagosome	GO:0000041 transition metal ion transport; GO:0006810 transport; GO:0006811 ion transport; GO:0006812 cation transport; GO:0006826 iron ion transport; GO:0006873 cellular ion homeostasis; GO:0006875 cellular metal ion homeostasis; GO:0006879 cellular iron ion homeostasis; GO:0006885 regulation of pH; GO:0006950 response to stress; GO:0006986 response to unfolded protein; GO:0006996 organelle orga…	GO:0000323 lytic vacuole; GO:0005622 intracellular; GO:0005623 cell; GO:0005737 cytoplasm; GO:0005764 lysosome; GO:0005765 lysosomal membrane; GO:0005768 endosome; GO:0005769 early endosome; GO:0005773 vacuole; GO:0005774 vacuolar membrane; GO:0005886 plasma membrane; GO:0008021 synaptic vesicle; GO:0010008 endosome membrane; GO:0012505 endomembrane system; GO:0012506 vesicle membrane; GO:0016020…	GO:0003824 catalytic activity; GO:0005215 transporter activity; GO:0005488 binding; GO:0008324 cation transmembrane transporter activity; GO:0008553 proton-exporting ATPase activity, phosphorylative mechanism; GO:0015075 ion transmembrane transporter activity; GO:0015077 monovalent inorganic cation transmembrane transporter activity; GO:0015078 proton transmembrane transporter activity; GO:001531…			C	KOG2957	Vacuolar H+-ATPase V0 sector, subunit d
P52019	Squalene monooxygenase OS=Mus musculus OX=10090 GN=Sqle PE=2 SV=1	Sqle	0.163	0.000341026	Down	63.769	14.7	6	6	1.55284	1.61755	1.34021		0.223654	0.265744	plasma membrane	K00511	SQLE; squalene monooxygenase [EC:1.14.14.17]	mmu00100 Steroid biosynthesis; mmu01100 Metabolic pathways	GO:0006066 alcohol metabolic process; GO:0006629 lipid metabolic process; GO:0006694 steroid biosynthetic process; GO:0006695 cholesterol biosynthetic process; GO:0006725 cellular aromatic compound metabolic process; GO:0008152 metabolic process; GO:0008202 steroid metabolic process; GO:0008203 cholesterol metabolic process; GO:0008610 lipid biosynthetic process; GO:0009058 biosynthetic process; …	GO:0005622 intracellular; GO:0005623 cell; GO:0005737 cytoplasm; GO:0005783 endoplasmic reticulum; GO:0005789 endoplasmic reticulum membrane; GO:0012505 endomembrane system; GO:0016020 membrane; GO:0031090 organelle membrane; GO:0031984 organelle subcompartment; GO:0042175 nuclear outer membrane-endoplasmic reticulum membrane network; GO:0043226 organelle; GO:0043227 membrane-bounded organelle; G…	GO:0003824 catalytic activity; GO:0004497 monooxygenase activity; GO:0004506 squalene monooxygenase activity; GO:0016491 oxidoreductase activity; GO:0016705 oxidoreductase activity, acting on paired donors, with incorporation or reduction of molecular oxygen; GO:0016709 oxidoreductase activity, acting on paired donors, with incorporation or reduction of molecular oxygen, NAD(P)H as one donor, and…	PF13450	NAD(P)-binding Rossmann-like domain	I	KOG1298	Squalene monooxygenase
P52624	Uridine phosphorylase 1 OS=Mus musculus OX=10090 GN=Upp1 PE=1 SV=2	Upp1	0.61	6.64392e-05	Down	34.086	53.4	13	13	1.19188	1.22848	1.30583	0.750797	0.750026	0.772985	plasma membrane	K00757	udp; uridine phosphorylase [EC:2.4.2.3]	mmu00240 Pyrimidine metabolism; mmu01100 Metabolic pathways; mmu00983 Drug metabolism - other enzymes	GO:0006139 nucleobase-containing compound metabolic process; GO:0006213 pyrimidine nucleoside metabolic process; GO:0006218 uridine catabolic process; GO:0006220 pyrimidine nucleotide metabolic process; GO:0006725 cellular aromatic compound metabolic process; GO:0006753 nucleoside phosphate metabolic process; GO:0006793 phosphorus metabolic process; GO:0006796 phosphate-containing compound metabo…	GO:0005622 intracellular; GO:0005623 cell; GO:0005634 nucleus; GO:0005654 nucleoplasm; GO:0005737 cytoplasm; GO:0005829 cytosol; GO:0031974 membrane-enclosed lumen; GO:0031981 nuclear lumen; GO:0043226 organelle; GO:0043227 membrane-bounded organelle; GO:0043229 intracellular organelle; GO:0043231 intracellular membrane-bounded organelle; GO:0043233 organelle lumen; GO:0070013 intracellular organ…	GO:0003824 catalytic activity; GO:0004850 uridine phosphorylase activity; GO:0016740 transferase activity; GO:0016757 transferase activity, transferring glycosyl groups; GO:0016763 transferase activity, transferring pentosyl groups;	PF01048	Phosphorylase superfamily	F	KOG3728	Uridine phosphorylase
P52651	Homeobox protein Rhox5 OS=Mus musculus OX=10090 GN=Rhox5 PE=2 SV=1	Rhox5	0.605	0.00233113	Down	23.045	36.7	5	5	1.33351	1.1216	1.28385	0.681652	0.771493	0.807902	extracellular
P52825	Carnitine O-palmitoyltransferase 2, mitochondrial OS=Mus musculus OX=10090 GN=Cpt2 PE=1 SV=2	Cpt2	1.6	6.03875e-05	Up	73.98	21.7	11	11	0.736493	0.770863	0.799942	1.26011	1.21557	1.21702	mitochondria	K08766	CPT2; carnitine O-palmitoyltransferase 2 [EC:2.3.1.21]	mmu03320 PPAR signaling pathway; mmu04714 Thermogenesis; mmu00071 Fatty acid degradation; mmu01212 Fatty acid metabolism; mmu05415 Diabetic cardiomyopathy	GO:0006082 organic acid metabolic process; GO:0006629 lipid metabolic process; GO:0006631 fatty acid metabolic process; GO:0006635 fatty acid beta-oxidation; GO:0006810 transport; GO:0006811 ion transport; GO:0006820 anion transport; GO:0006839 mitochondrial transport; GO:0006853 carnitine shuttle; GO:0006869 lipid transport; GO:0008152 metabolic process; GO:0009056 catabolic process; GO:0009062 …	GO:0005622 intracellular; GO:0005623 cell; GO:0005634 nucleus; GO:0005654 nucleoplasm; GO:0005730 nucleolus; GO:0005737 cytoplasm; GO:0005739 mitochondrion; GO:0005740 mitochondrial envelope; GO:0005743 mitochondrial inner membrane; GO:0016020 membrane; GO:0019866 organelle inner membrane; GO:0031090 organelle membrane; GO:0031966 mitochondrial membrane; GO:0031967 organelle envelope; GO:0031974 …	GO:0003824 catalytic activity; GO:0004095 carnitine O-palmitoyltransferase activity; GO:0008374 O-acyltransferase activity; GO:0016406 carnitine O-acyltransferase activity; GO:0016409 palmitoyltransferase activity; GO:0016416 O-palmitoyltransferase activity; GO:0016740 transferase activity; GO:0016746 transferase activity, transferring acyl groups; GO:0016747 transferase activity, transferring ac…			I	KOG3719	Carnitine O-acyltransferase CPT2/YAT1
P52912	Nucleolysin TIA-1 OS=Mus musculus OX=10090 GN=Tia1 PE=1 SV=1	Tia1	3.657	0.000172327	Up	42.799	15.8	4	3	0.508271	0.404785	0.375384	1.67025	1.52524	1.51607	nucleus	K13201			GO:0001817 regulation of cytokine production; GO:0001818 negative regulation of cytokine production; GO:0006417 regulation of translation; GO:0006915 apoptotic process; GO:0007154 cell communication; GO:0007165 signal transduction; GO:0007166 cell surface receptor signaling pathway; GO:0007167 enzyme linked receptor protein signaling pathway; GO:0007169 transmembrane receptor protein tyrosine kin…	GO:0005622 intracellular; GO:0005623 cell; GO:0005634 nucleus; GO:0005654 nucleoplasm; GO:0005737 cytoplasm; GO:0005829 cytosol; GO:0010494 cytoplasmic stress granule; GO:0031974 membrane-enclosed lumen; GO:0031981 nuclear lumen; GO:0032991 protein-containing complex; GO:0035770 ribonucleoprotein granule; GO:0036464 cytoplasmic ribonucleoprotein granule; GO:0043226 organelle; GO:0043227 membrane-…	GO:0003676 nucleic acid binding; GO:0003723 RNA binding; GO:0003727 single-stranded RNA binding; GO:0005488 binding; GO:0008143 poly(A) binding; GO:0017091 AU-rich element binding; GO:0070717 poly-purine tract binding; GO:0097159 organic cyclic compound binding; GO:1901363 heterocyclic compound binding;	PF00076	RNA recognition motif. (a.k.a. RRM, RBD, or RNP domain)	A	KOG0148	Apoptosis-promoting RNA-binding protein TIA-1/TIAR (RRM superfamily)
P53702	Holocytochrome c-type synthase OS=Mus musculus OX=10090 GN=Hccs PE=1 SV=2	Hccs	1.568	1.41278e-05	Up	30.977	40.4	9	9	0.790552	0.77502	0.771252	1.2137	1.19148	1.25799	cytoplasm,nucleus	K01764	HCCS; cytochrome c heme-lyase [EC:4.4.1.17]	mmu00860 Porphyrin and chlorophyll metabolism	GO:0006464 cellular protein modification process; GO:0006807 nitrogen compound metabolic process; GO:0007275 multicellular organism development; GO:0008152 metabolic process; GO:0009653 anatomical structure morphogenesis; GO:0009887 animal organ morphogenesis; GO:0009987 cellular process; GO:0016043 cellular component organization; GO:0017003 protein-heme linkage; GO:0017004 cytochrome complex as…	GO:0005622 intracellular; GO:0005623 cell; GO:0005737 cytoplasm; GO:0005739 mitochondrion; GO:0005740 mitochondrial envelope; GO:0005743 mitochondrial inner membrane; GO:0016020 membrane; GO:0019866 organelle inner membrane; GO:0031090 organelle membrane; GO:0031966 mitochondrial membrane; GO:0031967 organelle envelope; GO:0031975 envelope; GO:0043226 organelle; GO:0043227 membrane-bounded organe…	GO:0003824 catalytic activity; GO:0004408 holocytochrome-c synthase activity; GO:0016829 lyase activity; GO:0016846 carbon-sulfur lyase activity;			CO	KOG3996	Holocytochrome c synthase/heme-lyase
P53986	Monocarboxylate transporter 1 OS=Mus musculus OX=10090 GN=Slc16a1 PE=1 SV=1	Slc16a1	1.732	0.000267032	Up	53.267	17.2	8	8	0.711691	0.693092	0.791263	1.21705	1.28367	1.30324	plasma membrane	K08179			GO:0000226 microtubule cytoskeleton organization; GO:0002376 immune system process; GO:0002791 regulation of peptide secretion; GO:0006082 organic acid metabolic process; GO:0006090 pyruvate metabolic process; GO:0006629 lipid metabolic process; GO:0006810 transport; GO:0006811 ion transport; GO:0006820 anion transport; GO:0006928 movement of cell or subcellular component; GO:0006996 organelle or…	GO:0005622 intracellular; GO:0005623 cell; GO:0005813 centrosome; GO:0005815 microtubule organizing center; GO:0005856 cytoskeleton; GO:0005886 plasma membrane; GO:0005887 integral component of plasma membrane; GO:0015630 microtubule cytoskeleton; GO:0016020 membrane; GO:0016021 integral component of membrane; GO:0030054 cell junction; GO:0031224 intrinsic component of membrane; GO:0031226 intrin…	GO:0005215 transporter activity; GO:0005342 organic acid transmembrane transporter activity; GO:0005488 binding; GO:0005515 protein binding; GO:0008028 monocarboxylic acid transmembrane transporter activity; GO:0008509 anion transmembrane transporter activity; GO:0008514 organic anion transmembrane transporter activity; GO:0015075 ion transmembrane transporter activity; GO:0015129 lactate transme…			G	KOG2504	Monocarboxylate transporter
P53996	Cellular nucleic acid-binding protein OS=Mus musculus OX=10090 GN=Cnbp PE=1 SV=2	Cnbp	1.51	0.000100213	Up	19.592	53.4	9	9	0.78938	0.791458	0.809573	1.14382	1.24063	1.22514	extracellular	K09250			GO:0000122 negative regulation of transcription by RNA polymerase II; GO:0006355 regulation of transcription, DNA-templated; GO:0006357 regulation of transcription by RNA polymerase II; GO:0008284 positive regulation of cell population proliferation; GO:0009889 regulation of biosynthetic process; GO:0009890 negative regulation of biosynthetic process; GO:0009891 positive regulation of biosyntheti…	GO:0005622 intracellular; GO:0005623 cell; GO:0005634 nucleus; GO:0005737 cytoplasm; GO:0005783 endoplasmic reticulum; GO:0005829 cytosol; GO:0012505 endomembrane system; GO:0043226 organelle; GO:0043227 membrane-bounded organelle; GO:0043229 intracellular organelle; GO:0043231 intracellular membrane-bounded organelle;	GO:0000976 transcription regulatory region sequence-specific DNA binding; GO:0000977 RNA polymerase II transcription regulatory region sequence-specific DNA binding; GO:0000981 DNA-binding transcription factor activity, RNA polymerase II-specific; GO:0001067 regulatory region nucleic acid binding; GO:0001227 DNA-binding transcription repressor activity, RNA polymerase II-specific; GO:0003676 nucl…	PF00098	Zinc knuckle	K	KOG4400	E3 ubiquitin ligase interacting with arginine methyltransferase
P54726	UV excision repair protein RAD23 homolog A OS=Mus musculus OX=10090 GN=Rad23a PE=1 SV=2	Rad23a	1.753	4.76478e-05	Up	39.706	39.9	11	8	0.763865	0.705812	0.710112	1.23462	1.3019	1.28369	mitochondria	K10839	RAD23; UV excision repair protein RAD23	mmu03420 Nucleotide excision repair; mmu04141 Protein processing in endoplasmic reticulum	GO:0006139 nucleobase-containing compound metabolic process; GO:0006259 DNA metabolic process; GO:0006281 DNA repair; GO:0006289 nucleotide-excision repair; GO:0006464 cellular protein modification process; GO:0006508 proteolysis; GO:0006725 cellular aromatic compound metabolic process; GO:0006807 nitrogen compound metabolic process; GO:0006950 response to stress; GO:0006974 cellular response to …	GO:0005622 intracellular; GO:0005623 cell; GO:0005634 nucleus; GO:0005654 nucleoplasm; GO:0005737 cytoplasm; GO:0005815 microtubule organizing center; GO:0005829 cytosol; GO:0005856 cytoskeleton; GO:0015630 microtubule cytoskeleton; GO:0031974 membrane-enclosed lumen; GO:0031981 nuclear lumen; GO:0032991 protein-containing complex; GO:0043226 organelle; GO:0043227 membrane-bounded organelle; GO:0…	GO:0002020 protease binding; GO:0003676 nucleic acid binding; GO:0003677 DNA binding; GO:0003697 single-stranded DNA binding; GO:0005488 binding; GO:0005515 protein binding; GO:0019899 enzyme binding; GO:0019900 kinase binding; GO:0031593 polyubiquitin modification-dependent protein binding; GO:0097159 organic cyclic compound binding; GO:0140030 modification-dependent protein binding; GO:1901363 …	PF00240; PF00627; PF09280	Ubiquitin family; UBA/TS-N domain; XPC-binding domain	L	KOG0011	Nucleotide excision repair factor NEF2, RAD23 component
P54763	Ephrin type-B receptor 2 OS=Mus musculus OX=10090 GN=Ephb2 PE=1 SV=3	Ephb2	0.623	0.000245568	Down	109.9	11.2	8	5	1.23863	1.2264	1.23178	0.747204	0.826521	0.729464	plasma membrane	K05111	EPHB2; Eph receptor B2 [EC:2.7.10.1]	mmu04360 Axon guidance	GO:0000902 cell morphogenesis; GO:0000904 cell morphogenesis involved in differentiation; GO:0001525 angiogenesis; GO:0001568 blood vessel development; GO:0001654 eye development; GO:0001655 urogenital system development; GO:0001932 regulation of protein phosphorylation; GO:0001933 negative regulation of protein phosphorylation; GO:0001944 vasculature development; GO:0003008 system process; GO:00…	GO:0005576 extracellular region; GO:0005622 intracellular; GO:0005623 cell; GO:0005634 nucleus; GO:0005737 cytoplasm; GO:0005829 cytosol; GO:0005886 plasma membrane; GO:0005887 integral component of plasma membrane; GO:0016020 membrane; GO:0016021 integral component of membrane; GO:0030424 axon; GO:0030425 dendrite; GO:0031224 intrinsic component of membrane; GO:0031226 intrinsic component of pla…	GO:0001540 amyloid-beta binding; GO:0003824 catalytic activity; GO:0004672 protein kinase activity; GO:0004713 protein tyrosine kinase activity; GO:0004714 transmembrane receptor protein tyrosine kinase activity; GO:0004888 transmembrane signaling receptor activity; GO:0005003 ephrin receptor activity; GO:0005005 transmembrane-ephrin receptor activity; GO:0005102 signaling receptor binding; GO:00…	PF01404; PF00041; PF07714; PF00536	Ephrin receptor ligand binding domain; Fibronectin type III domain; Protein tyrosine kinase; SAM domain (Sterile alpha motif)	T	KOG0196	Tyrosine kinase, EPH (ephrin) receptor family
P55012	Solute carrier family 12 member 2 OS=Mus musculus OX=10090 GN=Slc12a2 PE=1 SV=2	Slc12a2	1.708	0.000245244	Up	131.03	7.9	7	7	0.775011	0.680758	0.760116	1.24961	1.23404	1.30046	plasma membrane	K10951	SLC12A2; solute carrier family 12 (sodium/potassium/chloride transporter), member 2	mmu04970 Salivary secretion; mmu04972 Pancreatic secretion	GO:0001763 morphogenesis of a branching structure; GO:0002009 morphogenesis of an epithelium; GO:0003008 system process; GO:0006810 transport; GO:0006811 ion transport; GO:0006812 cation transport; GO:0006813 potassium ion transport; GO:0006814 sodium ion transport; GO:0006820 anion transport; GO:0006821 chloride transport; GO:0006884 cell volume homeostasis; GO:0006950 response to stress; GO:000…	GO:0005623 cell; GO:0005886 plasma membrane; GO:0005887 integral component of plasma membrane; GO:0016020 membrane; GO:0016021 integral component of membrane; GO:0016323 basolateral plasma membrane; GO:0016324 apical plasma membrane; GO:0031224 intrinsic component of membrane; GO:0031226 intrinsic component of plasma membrane; GO:0045177 apical part of cell; GO:0071944 cell periphery; GO:0098590 …	GO:0005215 transporter activity; GO:0005488 binding; GO:0005515 protein binding; GO:0008324 cation transmembrane transporter activity; GO:0008509 anion transmembrane transporter activity; GO:0008511 sodium:potassium:chloride symporter activity; GO:0008519 ammonium transmembrane transporter activity; GO:0009674 potassium:sodium symporter activity; GO:0015075 ion transmembrane transporter activity;…			P	KOG2083	Na+/K+ symporter
P55258	Ras-related protein Rab-8A OS=Mus musculus OX=10090 GN=Rab8a PE=1 SV=2	Rab8a	1.855	0.000171585	Up	23.668	32.4	7	4	0.639923	0.716663	0.745102	1.29759	1.29393	1.30679	cytoplasm	K07901	RAB8A; Ras-related protein Rab-8A	mmu04140 Autophagy - animal; mmu05022 Pathways of neurodegeneration - multiple diseases; mmu04152 AMPK signaling pathway; mmu04972 Pancreatic secretion; mmu04144 Endocytosis; mmu05014 Amyotrophic lateral sclerosis; mmu04530 Tight junction	GO:0000902 cell morphogenesis; GO:0000904 cell morphogenesis involved in differentiation; GO:0002790 peptide secretion; GO:0006464 cellular protein modification process; GO:0006807 nitrogen compound metabolic process; GO:0006810 transport; GO:0006886 intracellular protein transport; GO:0006887 exocytosis; GO:0006904 vesicle docking involved in exocytosis; GO:0006906 vesicle fusion; GO:0006996 org…	GO:0000139 Golgi membrane; GO:0005622 intracellular; GO:0005623 cell; GO:0005737 cytoplasm; GO:0005768 endosome; GO:0005794 Golgi apparatus; GO:0005798 Golgi-associated vesicle; GO:0005802 trans-Golgi network; GO:0005813 centrosome; GO:0005815 microtubule organizing center; GO:0005829 cytosol; GO:0005856 cytoskeleton; GO:0005886 plasma membrane; GO:0005929 cilium; GO:0008021 synaptic vesicle; GO:…	GO:0000166 nucleotide binding; GO:0001882 nucleoside binding; GO:0001883 purine nucleoside binding; GO:0003824 catalytic activity; GO:0003924 GTPase activity; GO:0005488 binding; GO:0005515 protein binding; GO:0005525 GTP binding; GO:0008092 cytoskeletal protein binding; GO:0016462 pyrophosphatase activity; GO:0016787 hydrolase activity; GO:0016817 hydrolase activity, acting on acid anhydrides; G…	PF00071	Ras family	U	KOG0078	GTP-binding protein SEC4, small G protein superfamily, and related Ras family GTP-binding proteins
P56391	Cytochrome c oxidase subunit 6B1 OS=Mus musculus OX=10090 GN=Cox6b1 PE=1 SV=2	Cox6b1	1.691	7.2661e-05	Up	10.071	52.3	4	4	0.725751	0.714065	0.789615	1.25663	1.25258	1.26136	extracellular	K02267	COX6B; cytochrome c oxidase subunit 6b	mmu05020 Prion disease; mmu00190 Oxidative phosphorylation; mmu04714 Thermogenesis; mmu05016 Huntington disease; mmu01100 Metabolic pathways; mmu05208 Chemical carcinogenesis - reactive oxygen species; mmu05014 Amyotrophic lateral sclerosis; mmu05415 Diabetic cardiomyopathy; mmu05010 Alzheimer disease; mmu04260 Cardiac muscle contraction; mmu05022 Pathways of neurodegeneration - multiple diseases…	GO:0006091 generation of precursor metabolites and energy; GO:0006810 transport; GO:0006811 ion transport; GO:0006812 cation transport; GO:0008152 metabolic process; GO:0009987 cellular process; GO:0015672 monovalent inorganic cation transport; GO:0022900 electron transport chain; GO:0034220 ion transmembrane transport; GO:0044237 cellular metabolic process; GO:0051179 localization; GO:0051234 es…	GO:0005622 intracellular; GO:0005623 cell; GO:0005737 cytoplasm; GO:0005739 mitochondrion; GO:0005740 mitochondrial envelope; GO:0005743 mitochondrial inner membrane; GO:0005758 mitochondrial intermembrane space; GO:0016020 membrane; GO:0019866 organelle inner membrane; GO:0031090 organelle membrane; GO:0031966 mitochondrial membrane; GO:0031967 organelle envelope; GO:0031970 organelle envelope l…	GO:0003824 catalytic activity; GO:0004129 cytochrome-c oxidase activity; GO:0005215 transporter activity; GO:0008324 cation transmembrane transporter activity; GO:0009055 electron transfer activity; GO:0015002 heme-copper terminal oxidase activity; GO:0015075 ion transmembrane transporter activity; GO:0015077 monovalent inorganic cation transmembrane transporter activity; GO:0015078 proton transm…	PF02297	Cytochrome oxidase c subunit VIb	C	KOG3057	Cytochrome c oxidase, subunit VIb/COX12
P56395	Cytochrome b5 OS=Mus musculus OX=10090 GN=Cyb5a PE=1 SV=2	Cyb5a	1.987	1.92569e-05	Up	15.241	47.8	5	5	0.689147	0.632552	0.68713	1.32042	1.31929	1.35146	cytoplasm	K23490			GO:0005975 carbohydrate metabolic process; GO:0005996 monosaccharide metabolic process; GO:0006082 organic acid metabolic process; GO:0006091 generation of precursor metabolites and energy; GO:0006629 lipid metabolic process; GO:0006631 fatty acid metabolic process; GO:0006732 coenzyme metabolic process; GO:0006766 vitamin metabolic process; GO:0006767 water-soluble vitamin metabolic process; GO:…	GO:0005622 intracellular; GO:0005623 cell; GO:0005737 cytoplasm; GO:0005739 mitochondrion; GO:0005740 mitochondrial envelope; GO:0005741 mitochondrial outer membrane; GO:0005783 endoplasmic reticulum; GO:0005789 endoplasmic reticulum membrane; GO:0005829 cytosol; GO:0012505 endomembrane system; GO:0016020 membrane; GO:0019867 outer membrane; GO:0031090 organelle membrane; GO:0031966 mitochondrial…	GO:0003824 catalytic activity; GO:0004033 aldo-keto reductase (NADP) activity; GO:0004129 cytochrome-c oxidase activity; GO:0004768 stearoyl-CoA 9-desaturase activity; GO:0005215 transporter activity; GO:0005488 binding; GO:0005515 protein binding; GO:0008324 cation transmembrane transporter activity; GO:0009055 electron transfer activity; GO:0015002 heme-copper terminal oxidase activity; GO:0015…	PF00173	Cytochrome b5-like Heme/Steroid binding domain	C	KOG0537	Cytochrome b5
P56399	Ubiquitin carboxyl-terminal hydrolase 5 OS=Mus musculus OX=10090 GN=Usp5 PE=1 SV=1	Usp5	1.833	1.02322e-09	Up	95.832	38.5	27	27	0.703743	0.707176	0.706876	1.29371	1.29769	1.2908	nucleus	K11836			GO:0006464 cellular protein modification process; GO:0006508 proteolysis; GO:0006807 nitrogen compound metabolic process; GO:0008152 metabolic process; GO:0009893 positive regulation of metabolic process; GO:0009894 regulation of catabolic process; GO:0009896 positive regulation of catabolic process; GO:0009987 cellular process; GO:0010604 positive regulation of macromolecule metabolic process; G…	GO:0000323 lytic vacuole; GO:0005622 intracellular; GO:0005623 cell; GO:0005737 cytoplasm; GO:0005764 lysosome; GO:0005773 vacuole; GO:0005829 cytosol; GO:0043226 organelle; GO:0043227 membrane-bounded organelle; GO:0043229 intracellular organelle; GO:0043231 intracellular membrane-bounded organelle;	GO:0003824 catalytic activity; GO:0004175 endopeptidase activity; GO:0004197 cysteine-type endopeptidase activity; GO:0004843 thiol-dependent ubiquitin-specific protease activity; GO:0005488 binding; GO:0005515 protein binding; GO:0008233 peptidase activity; GO:0008234 cysteine-type peptidase activity; GO:0016787 hydrolase activity; GO:0019783 ubiquitin-like protein-specific protease activity; GO…	PF02148; PF00627	Zn-finger in ubiquitin-hydrolases and other protein; UBA/TS-N domain	O	KOG0944	Ubiquitin-specific protease UBP14
P56542	Deoxyribonuclease-2-alpha OS=Mus musculus OX=10090 GN=Dnase2 PE=1 SV=1	Dnase2	3.519	0.000319223	Up	38.81	16.4	5	5	0.456402	0.419113	0.452184	1.2576	1.63527	1.77943	extracellular	K01158	DNASE2; deoxyribonuclease II [EC:3.1.22.1]	mmu04142 Lysosome	GO:0000737 DNA catabolic process, endonucleolytic; GO:0002262 myeloid cell homeostasis; GO:0002376 immune system process; GO:0002520 immune system development; GO:0006139 nucleobase-containing compound metabolic process; GO:0006259 DNA metabolic process; GO:0006308 DNA catabolic process; GO:0006309 apoptotic DNA fragmentation; GO:0006725 cellular aromatic compound metabolic process; GO:0006807 ni…	GO:0000323 lytic vacuole; GO:0005622 intracellular; GO:0005623 cell; GO:0005737 cytoplasm; GO:0005764 lysosome; GO:0005773 vacuole; GO:0043226 organelle; GO:0043227 membrane-bounded organelle; GO:0043229 intracellular organelle; GO:0043231 intracellular membrane-bounded organelle;	GO:0003676 nucleic acid binding; GO:0003677 DNA binding; GO:0003824 catalytic activity; GO:0004518 nuclease activity; GO:0004519 endonuclease activity; GO:0004520 endodeoxyribonuclease activity; GO:0004531 deoxyribonuclease II activity; GO:0004536 deoxyribonuclease activity; GO:0005488 binding; GO:0016787 hydrolase activity; GO:0016788 hydrolase activity, acting on ester bonds; GO:0016889 endodeo…			L	KOG3825	Deoxyribonuclease II
P57787	Monocarboxylate transporter 4 OS=Mus musculus OX=10090 GN=Slc16a3 PE=1 SV=1	Slc16a3	0.609	3.07315e-05	Down	50.373	15.5	6	6	1.20237	1.23284	1.29333	0.766565	0.742119	0.762774	plasma membrane	K08180	SLC16A3; MFS transporter, MCT family, solute carrier family 16 (monocarboxylic acid transporters), member 3	mmu05230 Central carbon metabolism in cancer	GO:0002376 immune system process; GO:0006082 organic acid metabolic process; GO:0006090 pyruvate metabolic process; GO:0006810 transport; GO:0006811 ion transport; GO:0006820 anion transport; GO:0006928 movement of cell or subcellular component; GO:0008152 metabolic process; GO:0009987 cellular process; GO:0015711 organic anion transport; GO:0015718 monocarboxylic acid transport; GO:0015727 lacta…	GO:0005622 intracellular; GO:0005623 cell; GO:0005634 nucleus; GO:0005635 nuclear envelope; GO:0005886 plasma membrane; GO:0005887 integral component of plasma membrane; GO:0012505 endomembrane system; GO:0016020 membrane; GO:0016021 integral component of membrane; GO:0031090 organelle membrane; GO:0031224 intrinsic component of membrane; GO:0031226 intrinsic component of plasma membrane; GO:0031…	GO:0005215 transporter activity; GO:0005342 organic acid transmembrane transporter activity; GO:0008028 monocarboxylic acid transmembrane transporter activity; GO:0008509 anion transmembrane transporter activity; GO:0008514 organic anion transmembrane transporter activity; GO:0015075 ion transmembrane transporter activity; GO:0015129 lactate transmembrane transporter activity; GO:0015318 inorgani…			G	KOG2504	Monocarboxylate transporter
P58242	Acid sphingomyelinase-like phosphodiesterase 3b OS=Mus musculus OX=10090 GN=Smpdl3b PE=1 SV=1	Smpdl3b	1.985	0.000375499	Up	51.599	20.8	6	6	0.6732	0.61614	0.720927	1.30218	1.24909	1.43847	mitochondria,peroxisome	K01128			GO:0002682 regulation of immune system process; GO:0002683 negative regulation of immune system process; GO:0006629 lipid metabolic process; GO:0006643 membrane lipid metabolic process; GO:0008152 metabolic process; GO:0009056 catabolic process; GO:0009966 regulation of signal transduction; GO:0009968 negative regulation of signal transduction; GO:0009987 cellular process; GO:0010646 regulation o…	GO:0005623 cell; GO:0005886 plasma membrane; GO:0016020 membrane; GO:0071944 cell periphery;	GO:0003824 catalytic activity; GO:0008081 phosphoric diester hydrolase activity; GO:0016787 hydrolase activity; GO:0016788 hydrolase activity, acting on ester bonds; GO:0042578 phosphoric ester hydrolase activity;	PF00149	Calcineurin-like phosphoesterase	I	KOG3770	Acid sphingomyelinase and PHM5 phosphate metabolism protein
P59017	Bcl-2-like protein 13 OS=Mus musculus OX=10090 GN=Bcl2l13 PE=1 SV=2	Bcl2l13	2.024	0.000330507	Up	46.719	18.7	6	6	0.738934	0.623596	0.621619	1.29842	1.31613	1.4013	cytoplasm	K15485	BCL2L13; Bcl-2-like protein 13	mmu04137 Mitophagy - animal; mmu05134 Legionellosis	GO:0006915 apoptotic process; GO:0006919 activation of cysteine-type endopeptidase activity involved in apoptotic process; GO:0008219 cell death; GO:0009893 positive regulation of metabolic process; GO:0009987 cellular process; GO:0010604 positive regulation of macromolecule metabolic process; GO:0010941 regulation of cell death; GO:0010942 positive regulation of cell death; GO:0010950 positive r…	GO:0005622 intracellular; GO:0005623 cell; GO:0005737 cytoplasm; GO:0005739 mitochondrion; GO:0016020 membrane; GO:0016021 integral component of membrane; GO:0031224 intrinsic component of membrane; GO:0043226 organelle; GO:0043227 membrane-bounded organelle; GO:0043229 intracellular organelle; GO:0043231 intracellular membrane-bounded organelle;	GO:0008047 enzyme activator activity; GO:0008656 cysteine-type endopeptidase activator activity involved in apoptotic process; GO:0016504 peptidase activator activity; GO:0016505 peptidase activator activity involved in apoptotic process; GO:0030234 enzyme regulator activity; GO:0043028 cysteine-type endopeptidase regulator activity involved in apoptotic process; GO:0061134 peptidase regulator ac…
P59242	Cingulin OS=Mus musculus OX=10090 GN=Cgn PE=1 SV=1	Cgn	0.151	4.09775e-06	Down	136.45	17.4	15	15	1.65985	1.91368	1.63819	0.252241	0.271782	0.264249	nucleus	K06102	CGN; cingulin	mmu04530 Tight junction	GO:0000226 microtubule cytoskeleton organization; GO:0000902 cell morphogenesis; GO:0000904 cell morphogenesis involved in differentiation; GO:0002064 epithelial cell development; GO:0003382 epithelial cell morphogenesis; GO:0006996 organelle organization; GO:0007010 cytoskeleton organization; GO:0007017 microtubule-based process; GO:0007043 cell-cell junction assembly; GO:0007154 cell communicat…	GO:0005623 cell; GO:0005886 plasma membrane; GO:0005903 brush border; GO:0005911 cell-cell junction; GO:0005923 bicellular tight junction; GO:0016020 membrane; GO:0030054 cell junction; GO:0043296 apical junction complex; GO:0070160 tight junction; GO:0071944 cell periphery; GO:0098862 cluster of actin-based cell projections;	GO:0003779 actin binding; GO:0005488 binding; GO:0005515 protein binding; GO:0008017 microtubule binding; GO:0008092 cytoskeletal protein binding; GO:0015631 tubulin binding;
P60330	Separin OS=Mus musculus OX=10090 GN=Espl1 PE=1 SV=1	Espl1	0.335	3.02602e-07	Down	233.03	11.8	16	16	1.49726	1.46843	1.52954	0.512642	0.498843	0.493295	plasma membrane	K02365	ESP1; separase [EC:3.4.22.49]	mmu04114 Oocyte meiosis; mmu04110 Cell cycle; mmu05166 Human T-cell leukemia virus 1 infection	GO:0000003 reproduction; GO:0000070 mitotic sister chromatid segregation; GO:0000212 meiotic spindle organization; GO:0000226 microtubule cytoskeleton organization; GO:0000278 mitotic cell cycle; GO:0000280 nuclear division; GO:0000281 mitotic cytokinesis; GO:0000819 sister chromatid segregation; GO:0000910 cytokinesis; GO:0006508 proteolysis; GO:0006807 nitrogen compound metabolic process; GO:00…	GO:0005622 intracellular; GO:0005623 cell; GO:0005634 nucleus; GO:0005737 cytoplasm; GO:0005813 centrosome; GO:0005815 microtubule organizing center; GO:0005819 spindle; GO:0005829 cytosol; GO:0005856 cytoskeleton; GO:0015630 microtubule cytoskeleton; GO:0043226 organelle; GO:0043227 membrane-bounded organelle; GO:0043228 non-membrane-bounded organelle; GO:0043229 intracellular organelle; GO:0043…	GO:0003824 catalytic activity; GO:0004175 endopeptidase activity; GO:0004197 cysteine-type endopeptidase activity; GO:0008233 peptidase activity; GO:0008234 cysteine-type peptidase activity; GO:0016787 hydrolase activity; GO:0070011 peptidase activity, acting on L-amino acid peptides; GO:0140096 catalytic activity, acting on a protein;			D	KOG1849	Regulator of spindle pole body duplication
P60335	Poly(rC)-binding protein 1 OS=Mus musculus OX=10090 GN=Pcbp1 PE=1 SV=1	Pcbp1	1.52	0.00013079	Up	37.497	71.6	16	11	0.762461	0.791366	0.827044	1.16798	1.21528	1.23587	cytoskeleton	K12889	PCBP1; poly(rC)-binding protein 1	mmu04216 Ferroptosis; mmu03040 Spliceosome	GO:0000375 RNA splicing, via transesterification reactions; GO:0000377 RNA splicing, via transesterification reactions with bulged adenosine as nucleophile; GO:0000398 mRNA splicing, via spliceosome; GO:0006139 nucleobase-containing compound metabolic process; GO:0006355 regulation of transcription, DNA-templated; GO:0006357 regulation of transcription by RNA polymerase II; GO:0006396 RNA process…	GO:0005622 intracellular; GO:0005623 cell; GO:0005634 nucleus; GO:0005654 nucleoplasm; GO:0005737 cytoplasm; GO:0005829 cytosol; GO:0016604 nuclear body; GO:0016607 nuclear speck; GO:0031974 membrane-enclosed lumen; GO:0031981 nuclear lumen; GO:0032991 protein-containing complex; GO:0035770 ribonucleoprotein granule; GO:0036464 cytoplasmic ribonucleoprotein granule; GO:0043226 organelle; GO:00432…	GO:0000981 DNA-binding transcription factor activity, RNA polymerase II-specific; GO:0003676 nucleic acid binding; GO:0003677 DNA binding; GO:0003697 single-stranded DNA binding; GO:0003700 DNA-binding transcription factor activity; GO:0003723 RNA binding; GO:0003729 mRNA binding; GO:0003730 mRNA 3'-UTR binding; GO:0005488 binding; GO:0008494 translation activator activity; GO:0043565 sequence-sp…	PF00013	KH domain	K	KOG2190	PolyC-binding proteins alphaCP-1 and related KH domain proteins
P60840	Alpha-endosulfine OS=Mus musculus OX=10090 GN=Ensa PE=1 SV=1	Ensa	1.664	0.00461317	Up	13.335	33.1	3	3	0.6575	0.731192	0.863382	1.29547	1.3061	1.14636	cytoplasm				GO:0000086 G2/M transition of mitotic cell cycle; GO:0000278 mitotic cell cycle; GO:0002791 regulation of peptide secretion; GO:0007049 cell cycle; GO:0009743 response to carbohydrate; GO:0009746 response to hexose; GO:0009749 response to glucose; GO:0009892 negative regulation of metabolic process; GO:0009987 cellular process; GO:0010033 response to organic substance; GO:0010563 negative regulat…	GO:0005622 intracellular; GO:0005623 cell; GO:0005737 cytoplasm;	GO:0004857 enzyme inhibitor activity; GO:0004864 protein phosphatase inhibitor activity; GO:0005102 signaling receptor binding; GO:0005488 binding; GO:0005515 protein binding; GO:0008200 ion channel inhibitor activity; GO:0015459 potassium channel regulator activity; GO:0016247 channel regulator activity; GO:0016248 channel inhibitor activity; GO:0019208 phosphatase regulator activity; GO:0019212…			TU	KOG4076	Regulator of ATP-sensitive K+ channels Alpha-endosulfine/ARPP-19 and related cAMP-regulated phosphoproteins
P61082	NEDD8-conjugating enzyme Ubc12 OS=Mus musculus OX=10090 GN=Ube2m PE=1 SV=1	Ube2m	0.606	0.000343668	Down	20.9	31.1	5	5	1.21482	1.29661	1.2235	0.814464	0.718417	0.732187	cytoplasm	K10579	UBE2M; ubiquitin-conjugating enzyme E2 M [EC:2.3.2.34]	mmu04120 Ubiquitin mediated proteolysis	GO:0006464 cellular protein modification process; GO:0006807 nitrogen compound metabolic process; GO:0008152 metabolic process; GO:0009987 cellular process; GO:0010941 regulation of cell death; GO:0010942 positive regulation of cell death; GO:0016567 protein ubiquitination; GO:0019538 protein metabolic process; GO:0032446 protein modification by small protein conjugation; GO:0036211 protein modif…	GO:0005622 intracellular; GO:0005623 cell; GO:0005634 nucleus; GO:0005654 nucleoplasm; GO:0005737 cytoplasm; GO:0005829 cytosol; GO:0031974 membrane-enclosed lumen; GO:0031981 nuclear lumen; GO:0043226 organelle; GO:0043227 membrane-bounded organelle; GO:0043229 intracellular organelle; GO:0043231 intracellular membrane-bounded organelle; GO:0043233 organelle lumen; GO:0070013 intracellular organ…	GO:0003824 catalytic activity; GO:0004842 ubiquitin-protein transferase activity; GO:0016740 transferase activity; GO:0019787 ubiquitin-like protein transferase activity; GO:0019788 NEDD8 transferase activity; GO:0140096 catalytic activity, acting on a protein;	PF00179	Ubiquitin-conjugating enzyme	O	KOG0420	Ubiquitin-protein ligase
P61620	Protein transport protein Sec61 subunit alpha isoform 1 OS=Mus musculus OX=10090 GN=Sec61a1 PE=1 SV=2	Sec61a1	1.529	5.14296e-05	Up	52.264	16.4	8	8	0.776387	0.773534	0.822306	1.23397	1.18404	1.20976	plasma membrane	K10956	SEC61A; protein transport protein SEC61 subunit alpha	mmu03060 Protein export; mmu04141 Protein processing in endoplasmic reticulum; mmu04145 Phagosome	GO:0001655 urogenital system development; GO:0001822 kidney development; GO:0002376 immune system process; GO:0006605 protein targeting; GO:0006612 protein targeting to membrane; GO:0006613 cotranslational protein targeting to membrane; GO:0006614 SRP-dependent cotranslational protein targeting to membrane; GO:0006620 posttranslational protein targeting to endoplasmic reticulum membrane; GO:00068…	GO:0005622 intracellular; GO:0005623 cell; GO:0005737 cytoplasm; GO:0005783 endoplasmic reticulum; GO:0005789 endoplasmic reticulum membrane; GO:0005791 rough endoplasmic reticulum; GO:0005829 cytosol; GO:0012505 endomembrane system; GO:0012506 vesicle membrane; GO:0016020 membrane; GO:0016021 integral component of membrane; GO:0030139 endocytic vesicle; GO:0030176 integral component of endoplasm…	GO:0005215 transporter activity; GO:0005488 binding; GO:0022857 transmembrane transporter activity; GO:0043021 ribonucleoprotein complex binding; GO:0043022 ribosome binding; GO:0044877 protein-containing complex binding;	PF10559	Plug domain of Sec61p	U	KOG1373	Transport protein Sec61, alpha subunit
P61967	AP-1 complex subunit sigma-1A OS=Mus musculus OX=10090 GN=Ap1s1 PE=1 SV=1	Ap1s1	1.605	0.000425547	Up	18.733	30.4	5	3	0.711766	0.769172	0.821996	1.25911	1.19736	1.2406	mitochondria	K12394	AP1S1_2; AP-1 complex subunit sigma 1/2	mmu04142 Lysosome; mmu05170 Human immunodeficiency virus 1 infection	GO:0002376 immune system process; GO:0002478 antigen processing and presentation of exogenous peptide antigen; GO:0002495 antigen processing and presentation of peptide antigen via MHC class II; GO:0002504 antigen processing and presentation of peptide or polysaccharide antigen via MHC class II; GO:0006810 transport; GO:0006886 intracellular protein transport; GO:0006897 endocytosis; GO:0006898 r…	GO:0000139 Golgi membrane; GO:0000323 lytic vacuole; GO:0005622 intracellular; GO:0005623 cell; GO:0005737 cytoplasm; GO:0005764 lysosome; GO:0005765 lysosomal membrane; GO:0005773 vacuole; GO:0005774 vacuolar membrane; GO:0005794 Golgi apparatus; GO:0005798 Golgi-associated vesicle; GO:0005802 trans-Golgi network; GO:0005829 cytosol; GO:0005905 clathrin-coated pit; GO:0012505 endomembrane system…	GO:0005215 transporter activity;	PF01217	Clathrin adaptor complex small chain	U	KOG0934	Clathrin adaptor complex, small subunit
P62814	V-type proton ATPase subunit B, brain isoform OS=Mus musculus OX=10090 GN=Atp6v1b2 PE=1 SV=1	Atp6v1b2	1.634	7.23226e-05	Up	56.55	45.8	18	18	0.725127	0.757458	0.795353	1.2249	1.22742	1.26975	mitochondria	K02147	ATPeV1B; V-type H+-transporting ATPase subunit B	mmu04966 Collecting duct acid secretion; mmu05165 Human papillomavirus infection; mmu00190 Oxidative phosphorylation; mmu01100 Metabolic pathways; mmu04721 Synaptic vesicle cycle; mmu05323 Rheumatoid arthritis; mmu04150 mTOR signaling pathway; mmu04145 Phagosome	GO:0000041 transition metal ion transport; GO:0006810 transport; GO:0006811 ion transport; GO:0006812 cation transport; GO:0006826 iron ion transport; GO:0006873 cellular ion homeostasis; GO:0006885 regulation of pH; GO:0007035 vacuolar acidification; GO:0007154 cell communication; GO:0007165 signal transduction; GO:0007166 cell surface receptor signaling pathway; GO:0007167 enzyme linked recepto…	GO:0001726 ruffle; GO:0005622 intracellular; GO:0005623 cell; GO:0005737 cytoplasm; GO:0005829 cytosol; GO:0005886 plasma membrane; GO:0005902 microvillus; GO:0012505 endomembrane system; GO:0016020 membrane; GO:0016021 integral component of membrane; GO:0031224 intrinsic component of membrane; GO:0031252 cell leading edge; GO:0031410 cytoplasmic vesicle; GO:0031982 vesicle; GO:0042470 melanosome…	GO:0003824 catalytic activity; GO:0005215 transporter activity; GO:0008324 cation transmembrane transporter activity; GO:0015075 ion transmembrane transporter activity; GO:0015077 monovalent inorganic cation transmembrane transporter activity; GO:0015078 proton transmembrane transporter activity; GO:0015318 inorganic molecular entity transmembrane transporter activity; GO:0015399 primary active t…	PF02874; PF00006	ATP synthase alpha/beta family, beta-barrel domain; ATP synthase alpha/beta family, nucleotide-binding domain	C	KOG1351	Vacuolar H+-ATPase V1 sector, subunit B
P62960	Y-box-binding protein 1 OS=Mus musculus OX=10090 GN=Ybx1 PE=1 SV=3	Ybx1	0.661	0.000155937	Down	35.73	64.6	17	14	1.17944	1.16305	1.26935	0.811775	0.778326	0.798057	nucleus	K09276			GO:0000122 negative regulation of transcription by RNA polymerase II; GO:0000375 RNA splicing, via transesterification reactions; GO:0000377 RNA splicing, via transesterification reactions with bulged adenosine as nucleophile; GO:0000398 mRNA splicing, via spliceosome; GO:0001701 in utero embryonic development; GO:0006139 nucleobase-containing compound metabolic process; GO:0006351 transcription,…	GO:0005576 extracellular region; GO:0005622 intracellular; GO:0005623 cell; GO:0005634 nucleus; GO:0005635 nuclear envelope; GO:0005654 nucleoplasm; GO:0005681 spliceosomal complex; GO:0005689 U12-type spliceosomal complex; GO:0005737 cytoplasm; GO:0005829 cytosol; GO:0010494 cytoplasmic stress granule; GO:0012505 endomembrane system; GO:0016020 membrane; GO:0030425 dendrite; GO:0031090 organelle…	GO:0000976 transcription regulatory region sequence-specific DNA binding; GO:0000977 RNA polymerase II transcription regulatory region sequence-specific DNA binding; GO:0000978 RNA polymerase II cis-regulatory region sequence-specific DNA binding; GO:0000981 DNA-binding transcription factor activity, RNA polymerase II-specific; GO:0000987 cis-regulatory region sequence-specific DNA binding; GO:00…	PF00313	'Cold-shock' DNA-binding domain	K	KOG3070	Predicted RNA-binding protein containing PIN domain and invovled in translation or RNA processing
P63254	Cysteine-rich protein 1 OS=Mus musculus OX=10090 GN=Crip1 PE=1 SV=2	Crip1	1.813	3.24516e-05	Up	8.5497	45.5	3	3	0.684566	0.70829	0.740185	1.33143	1.28347	1.25206	nucleus	K24412			GO:0000003 reproduction; GO:0001655 urogenital system development; GO:0002376 immune system process; GO:0003006 developmental process involved in reproduction; GO:0006915 apoptotic process; GO:0006950 response to stress; GO:0006955 immune response; GO:0006974 cellular response to DNA damage stimulus; GO:0007154 cell communication; GO:0007165 signal transduction; GO:0007275 multicellular organism …	GO:0005622 intracellular; GO:0005623 cell; GO:0005737 cytoplasm;	GO:0003676 nucleic acid binding; GO:0003677 DNA binding; GO:0003680 AT DNA binding; GO:0003690 double-stranded DNA binding; GO:0005488 binding; GO:0008270 zinc ion binding; GO:0008301 DNA binding, bending; GO:0033218 amide binding; GO:0042277 peptide binding; GO:0043167 ion binding; GO:0043169 cation binding; GO:0043565 sequence-specific DNA binding; GO:0046872 metal ion binding; GO:0046914 trans…	PF00412	LIM domain	TZ	KOG1700	Regulatory protein MLP and related LIM proteins
P68368	Tubulin alpha-4A chain OS=Mus musculus OX=10090 GN=Tuba4a PE=1 SV=1	Tuba4a	1.517	1.92674e-05	Up	49.924	57.1	19	4	0.783939	0.799595	0.800119	1.23749	1.16963	1.20924	cytoskeleton	K07374	TUBA; tubulin alpha	mmu05020 Prion disease; mmu05016 Huntington disease; mmu05132 Salmonella infection; mmu05014 Amyotrophic lateral sclerosis; mmu05010 Alzheimer disease; mmu04540 Gap junction; mmu04210 Apoptosis; mmu05022 Pathways of neurodegeneration - multiple diseases; mmu04145 Phagosome; mmu04530 Tight junction; mmu05012 Parkinson disease	GO:0000086 G2/M transition of mitotic cell cycle; GO:0000278 mitotic cell cycle; GO:0002576 platelet degranulation; GO:0006810 transport; GO:0006887 exocytosis; GO:0006996 organelle organization; GO:0007049 cell cycle; GO:0007346 regulation of mitotic cell cycle; GO:0009987 cellular process; GO:0010389 regulation of G2/M transition of mitotic cell cycle; GO:0010564 regulation of cell cycle proces…	GO:0005576 extracellular region; GO:0005622 intracellular; GO:0005623 cell; GO:0005737 cytoplasm; GO:0005829 cytosol; GO:0005856 cytoskeleton; GO:0005874 microtubule; GO:0015630 microtubule cytoskeleton; GO:0043226 organelle; GO:0043228 non-membrane-bounded organelle; GO:0043229 intracellular organelle; GO:0043232 intracellular non-membrane-bounded organelle; GO:0099080 supramolecular complex; GO…	GO:0005488 binding; GO:0005515 protein binding; GO:0019899 enzyme binding; GO:0019900 kinase binding; GO:0019901 protein kinase binding;	PF00091; PF03953	Tubulin/FtsZ family, GTPase domain; Tubulin C-terminal domain	Z	KOG1376	Alpha tubulin
P70202	Latexin OS=Mus musculus OX=10090 GN=Lxn PE=1 SV=2	Lxn	2.058	0.000582403	Up	25.492	13.5	2	2	0.715211	0.564778	0.682394	1.31163	1.35933	1.36665	cytoplasm	K23594			GO:0003008 system process; GO:0007600 sensory perception; GO:0009266 response to temperature stimulus; GO:0009581 detection of external stimulus; GO:0009582 detection of abiotic stimulus; GO:0009605 response to external stimulus; GO:0009628 response to abiotic stimulus; GO:0009892 negative regulation of metabolic process; GO:0010466 negative regulation of peptidase activity; GO:0010605 negative r…		GO:0004857 enzyme inhibitor activity; GO:0004866 endopeptidase inhibitor activity; GO:0008191 metalloendopeptidase inhibitor activity; GO:0030234 enzyme regulator activity; GO:0030414 peptidase inhibitor activity; GO:0061134 peptidase regulator activity; GO:0061135 endopeptidase regulator activity; GO:0098772 molecular function regulator;
P70206	Plexin-A1 OS=Mus musculus OX=10090 GN=Plxna1 PE=1 SV=1	Plxna1	1.523	0.000653842	Up	211.1	5	8	8	0.734399	0.842313	0.80098	1.22496	1.23282	1.16453	extracellular,plasma membrane	K06820	PLXNA; plexin A	mmu04360 Axon guidance	GO:0000902 cell morphogenesis; GO:0000904 cell morphogenesis involved in differentiation; GO:0001558 regulation of cell growth; GO:0001763 morphogenesis of a branching structure; GO:0002009 morphogenesis of an epithelium; GO:0006928 movement of cell or subcellular component; GO:0006935 chemotaxis; GO:0007154 cell communication; GO:0007165 signal transduction; GO:0007166 cell surface receptor sign…	GO:0002116 semaphorin receptor complex; GO:0005623 cell; GO:0005886 plasma membrane; GO:0016020 membrane; GO:0032991 protein-containing complex; GO:0043235 receptor complex; GO:0071944 cell periphery;	GO:0004888 transmembrane signaling receptor activity; GO:0017154 semaphorin receptor activity; GO:0038023 signaling receptor activity; GO:0060089 molecular transducer activity;	PF01833	IPT/TIG domain	T	KOG3610	Plexins (functional semaphorin receptors)
P70245	3-beta-hydroxysteroid-Delta(8),Delta(7)-isomerase OS=Mus musculus OX=10090 GN=Ebp PE=1 SV=3	Ebp	1.914	1.16253e-05	Up	26.215	15.2	3	3	0.669128	0.675874	0.714051	1.31277	1.28341	1.34477	plasma membrane	K01824	EBP; cholestenol Delta-isomerase [EC:5.3.3.5]	mmu00100 Steroid biosynthesis; mmu01100 Metabolic pathways	GO:0001501 skeletal system development; GO:0002376 immune system process; GO:0002520 immune system development; GO:0006066 alcohol metabolic process; GO:0006629 lipid metabolic process; GO:0006694 steroid biosynthetic process; GO:0006695 cholesterol biosynthetic process; GO:0006810 transport; GO:0006855 drug transmembrane transport; GO:0007154 cell communication; GO:0007165 signal transduction; G…	GO:0005622 intracellular; GO:0005623 cell; GO:0005634 nucleus; GO:0005635 nuclear envelope; GO:0005737 cytoplasm; GO:0005783 endoplasmic reticulum; GO:0005789 endoplasmic reticulum membrane; GO:0005886 plasma membrane; GO:0005887 integral component of plasma membrane; GO:0012505 endomembrane system; GO:0016020 membrane; GO:0016021 integral component of membrane; GO:0031224 intrinsic component of …	GO:0000247 C-8 sterol isomerase activity; GO:0003824 catalytic activity; GO:0004769 steroid delta-isomerase activity; GO:0004888 transmembrane signaling receptor activity; GO:0005215 transporter activity; GO:0016853 isomerase activity; GO:0016860 intramolecular oxidoreductase activity; GO:0016863 intramolecular oxidoreductase activity, transposing C=C bonds; GO:0022857 transmembrane transporter a…			I	KOG4826	C-8,7 sterol isomerase
P70268	Serine/threonine-protein kinase N1 OS=Mus musculus OX=10090 GN=Pkn1 PE=1 SV=3	Pkn1	1.886	0.000310572	Up	104.41	12.7	9	9	0.661183	0.651921	0.765761	1.26081	1.31892	1.34141	cytoplasm,nucleus	K06071	PKN1; serine/threonine-protein kinase N1 [EC:2.7.11.13]	mmu04151 PI3K-Akt signaling pathway; mmu04621 NOD-like receptor signaling pathway; mmu05135 Yersinia infection; mmu05132 Salmonella infection	GO:0000165 MAPK cascade; GO:0000187 activation of MAPK activity; GO:0001667 ameboidal-type cell migration; GO:0001776 leukocyte homeostasis; GO:0001782 B cell homeostasis; GO:0001783 B cell apoptotic process; GO:0001932 regulation of protein phosphorylation; GO:0001933 negative regulation of protein phosphorylation; GO:0001934 positive regulation of protein phosphorylation; GO:0002260 lymphocyte …	GO:0005622 intracellular; GO:0005623 cell; GO:0005634 nucleus; GO:0005654 nucleoplasm; GO:0005737 cytoplasm; GO:0005768 endosome; GO:0005829 cytosol; GO:0005886 plasma membrane; GO:0012505 endomembrane system; GO:0016020 membrane; GO:0030496 midbody; GO:0031410 cytoplasmic vesicle; GO:0031974 membrane-enclosed lumen; GO:0031981 nuclear lumen; GO:0031982 vesicle; GO:0032153 cell division site; GO:…	GO:0003682 chromatin binding; GO:0003712 transcription coregulator activity; GO:0003713 transcription coactivator activity; GO:0003824 catalytic activity; GO:0004672 protein kinase activity; GO:0004674 protein serine/threonine kinase activity; GO:0005080 protein kinase C binding; GO:0005102 signaling receptor binding; GO:0005488 binding; GO:0005515 protein binding; GO:0008134 transcription factor…	PF00069	Protein kinase domain	T	KOG0694	Serine/threonine protein kinase
P70302	Stromal interaction molecule 1 OS=Mus musculus OX=10090 GN=Stim1 PE=1 SV=2	Stim1	2.053	0.000827898	Up	77.566	18.4	9	9	0.696394	0.70609	0.562915	1.30876	1.29429	1.43156	extracellular	K16059	STIM1; stromal interaction molecule 1	mmu04020 Calcium signaling pathway; mmu04611 Platelet activation	GO:0002115 store-operated calcium entry; GO:0005513 detection of calcium ion; GO:0006810 transport; GO:0006811 ion transport; GO:0006812 cation transport; GO:0006816 calcium ion transport; GO:0006873 cellular ion homeostasis; GO:0006874 cellular calcium ion homeostasis; GO:0006875 cellular metal ion homeostasis; GO:0007275 multicellular organism development; GO:0008016 regulation of heart contrac…	GO:0005622 intracellular; GO:0005623 cell; GO:0005737 cytoplasm; GO:0005783 endoplasmic reticulum; GO:0005789 endoplasmic reticulum membrane; GO:0005886 plasma membrane; GO:0005887 integral component of plasma membrane; GO:0005938 cell cortex; GO:0012505 endomembrane system; GO:0016020 membrane; GO:0016021 integral component of membrane; GO:0016528 sarcoplasm; GO:0016529 sarcoplasmic reticulum; G…	GO:0002020 protease binding; GO:0005215 transporter activity; GO:0005216 ion channel activity; GO:0005246 calcium channel regulator activity; GO:0005261 cation channel activity; GO:0005262 calcium channel activity; GO:0005488 binding; GO:0005509 calcium ion binding; GO:0005515 protein binding; GO:0008017 microtubule binding; GO:0008092 cytoskeletal protein binding; GO:0008324 cation transmembrane…	PF07647	SAM domain (Sterile alpha motif)	S	KOG4403	Cell surface glycoprotein STIM, contains SAM domain
P70335	Rho-associated protein kinase 1 OS=Mus musculus OX=10090 GN=Rock1 PE=1 SV=1	Rock1	1.693	0.000448073	Up	158.17	10.7	13	9	0.732484	0.725559	0.769733	1.34046	1.14853	1.28323	nucleus	K04514	ROCK1; Rho-associated protein kinase 1 [EC:2.7.11.1]	mmu04270 Vascular smooth muscle contraction; mmu04810 Regulation of actin cytoskeleton; mmu04510 Focal adhesion; mmu05135 Yersinia infection; mmu04921 Oxytocin signaling pathway; mmu05205 Proteoglycans in cancer; mmu05163 Human cytomegalovirus infection; mmu04350 TGF-beta signaling pathway; mmu04022 cGMP-PKG signaling pathway; mmu04530 Tight junction; mmu05206 MicroRNAs in cancer; mmu04062 Chemok…	GO:0000003 reproduction; GO:0000280 nuclear division; GO:0000902 cell morphogenesis; GO:0000904 cell morphogenesis involved in differentiation; GO:0000910 cytokinesis; GO:0001775 cell activation; GO:0001932 regulation of protein phosphorylation; GO:0001934 positive regulation of protein phosphorylation; GO:0001952 regulation of cell-matrix adhesion; GO:0001954 positive regulation of cell-matrix a…	GO:0001726 ruffle; GO:0005576 extracellular region; GO:0005622 intracellular; GO:0005623 cell; GO:0005737 cytoplasm; GO:0005829 cytosol; GO:0005856 cytoskeleton; GO:0005886 plasma membrane; GO:0010494 cytoplasmic stress granule; GO:0012505 endomembrane system; GO:0016020 membrane; GO:0030027 lamellipodium; GO:0030141 secretory granule; GO:0031252 cell leading edge; GO:0031410 cytoplasmic vesicle;…	GO:0003824 catalytic activity; GO:0004672 protein kinase activity; GO:0004674 protein serine/threonine kinase activity; GO:0005488 binding; GO:0005515 protein binding; GO:0016301 kinase activity; GO:0016740 transferase activity; GO:0016772 transferase activity, transferring phosphorus-containing groups; GO:0016773 phosphotransferase activity, alcohol group as acceptor; GO:0017016 Ras GTPase bindi…	PF00069; PF08912	Protein kinase domain; Rho Binding	T	KOG0612	Rho-associated, coiled-coil containing protein kinase
P70340	Mothers against decapentaplegic homolog 1 OS=Mus musculus OX=10090 GN=Smad1 PE=1 SV=2	Smad1	2.277	0.00048271	Up	52.156	15.5	7	5	0.593271	0.656215	0.581714	1.39969	1.2196	1.54951	nucleus	K04676	SMAD1; mothers against decapentaplegic homolog 1	mmu04550 Signaling pathways regulating pluripotency of stem cells; mmu04390 Hippo signaling pathway; mmu04350 TGF-beta signaling pathway; mmu05202 Transcriptional misregulation in cancer	GO:0000003 reproduction; GO:0000165 MAPK cascade; GO:0001501 skeletal system development; GO:0001503 ossification; GO:0001649 osteoblast differentiation; GO:0001655 urogenital system development; GO:0001657 ureteric bud development; GO:0001704 formation of primary germ layer; GO:0001707 mesoderm formation; GO:0001710 mesodermal cell fate commitment; GO:0001822 kidney development; GO:0001823 meson…	GO:0005622 intracellular; GO:0005623 cell; GO:0005634 nucleus; GO:0005635 nuclear envelope; GO:0005637 nuclear inner membrane; GO:0005654 nucleoplasm; GO:0005667 transcription regulator complex; GO:0005737 cytoplasm; GO:0005829 cytosol; GO:0012505 endomembrane system; GO:0016020 membrane; GO:0016021 integral component of membrane; GO:0019866 organelle inner membrane; GO:0031090 organelle membrane…	GO:0000976 transcription regulatory region sequence-specific DNA binding; GO:0000977 RNA polymerase II transcription regulatory region sequence-specific DNA binding; GO:0000978 RNA polymerase II cis-regulatory region sequence-specific DNA binding; GO:0000981 DNA-binding transcription factor activity, RNA polymerase II-specific; GO:0000987 cis-regulatory region sequence-specific DNA binding; GO:00…	PF03165	MH1 domain	K	KOG3701	TGFbeta receptor signaling protein SMAD and related proteins
P70371	Telomeric repeat-binding factor 1 OS=Mus musculus OX=10090 GN=Terf1 PE=1 SV=1	Terf1	0.623	0.0345782	Down	48.223	19.7	6	6	1.1389	1.25893	1.29897	0.555302	0.893077	0.85482	nucleus	K11110			GO:0000003 reproduction; GO:0000075 cell cycle checkpoint; GO:0000278 mitotic cell cycle; GO:0000280 nuclear division; GO:0000723 telomere maintenance; GO:0006139 nucleobase-containing compound metabolic process; GO:0006259 DNA metabolic process; GO:0006275 regulation of DNA replication; GO:0006278 RNA-dependent DNA biosynthetic process; GO:0006725 cellular aromatic compound metabolic process; GO…	GO:0000228 nuclear chromosome; GO:0000781 chromosome, telomeric region; GO:0000782 telomere cap complex; GO:0000783 nuclear telomere cap complex; GO:0000784 nuclear chromosome, telomeric region; GO:0001650 fibrillar center; GO:0005622 intracellular; GO:0005623 cell; GO:0005634 nucleus; GO:0005654 nucleoplasm; GO:0005694 chromosome; GO:0005730 nucleolus; GO:0016604 nuclear body; GO:0031974 membran…	GO:0003676 nucleic acid binding; GO:0003677 DNA binding; GO:0003690 double-stranded DNA binding; GO:0003691 double-stranded telomeric DNA binding; GO:0003697 single-stranded DNA binding; GO:0005488 binding; GO:0005515 protein binding; GO:0008017 microtubule binding; GO:0008022 protein C-terminus binding; GO:0008092 cytoskeletal protein binding; GO:0008301 DNA binding, bending; GO:0015631 tubulin …	PF08558; PF00249	Telomere repeat binding factor (TRF); Myb-like DNA-binding domain
P70444	BH3-interacting domain death agonist OS=Mus musculus OX=10090 GN=Bid PE=1 SV=2	Bid	2.131	0.000184688	Up	21.951	36.4	5	5	0.583023	0.658674	0.674462	1.27717	1.3667	1.43997	cytoplasm	K04726	BID; BH3 interacting domain death agonist	mmu05161 Hepatitis B; mmu05417 Lipid and atherosclerosis; mmu05167 Kaposi sarcoma-associated herpesvirus infection; mmu05169 Epstein-Barr virus infection; mmu04215 Apoptosis - multiple species; mmu01524 Platinum drug resistance; mmu05160 Hepatitis C; mmu05162 Measles; mmu05163 Human cytomegalovirus infection; mmu04115 p53 signaling pathway; mmu04650 Natural killer cell mediated cytotoxicity; mmu0…	GO:0001836 release of cytochrome c from mitochondria; GO:0006091 generation of precursor metabolites and energy; GO:0006119 oxidative phosphorylation; GO:0006139 nucleobase-containing compound metabolic process; GO:0006163 purine nucleotide metabolic process; GO:0006605 protein targeting; GO:0006626 protein targeting to mitochondrion; GO:0006725 cellular aromatic compound metabolic process; GO:00…	GO:0005622 intracellular; GO:0005623 cell; GO:0005737 cytoplasm; GO:0005739 mitochondrion; GO:0005740 mitochondrial envelope; GO:0005741 mitochondrial outer membrane; GO:0005829 cytosol; GO:0016020 membrane; GO:0016021 integral component of membrane; GO:0019867 outer membrane; GO:0031090 organelle membrane; GO:0031224 intrinsic component of membrane; GO:0031300 intrinsic component of organelle me…	GO:0005102 signaling receptor binding; GO:0005123 death receptor binding; GO:0005126 cytokine receptor binding; GO:0005488 binding; GO:0005515 protein binding; GO:0019899 enzyme binding; GO:0031625 ubiquitin protein ligase binding; GO:0032813 tumor necrosis factor receptor superfamily binding; GO:0044389 ubiquitin-like protein ligase binding; GO:0046982 protein heterodimerization activity; GO:004…	PF06393	BH3 interacting domain (BID)
P70677	Caspase-3 OS=Mus musculus OX=10090 GN=Casp3 PE=1 SV=1	Casp3	1.885	1.21857e-05	Up	31.474	36.1	8	8	0.681776	0.679812	0.717879	1.26702	1.33874	1.31477	cytoplasm	K02187	CASP3; caspase 3 [EC:3.4.22.56]	mmu05134 Legionellosis; mmu05417 Lipid and atherosclerosis; mmu05145 Toxoplasmosis; mmu04215 Apoptosis - multiple species; mmu01524 Platinum drug resistance; mmu05160 Hepatitis C; mmu05205 Proteoglycans in cancer; mmu05162 Measles; mmu05163 Human cytomegalovirus infection; mmu05170 Human immunodeficiency virus 1 infection; mmu05012 Parkinson disease; mmu05416 Viral myocarditis; mmu05203 Viral car…	GO:0000079 regulation of cyclin-dependent protein serine/threonine kinase activity; GO:0000302 response to reactive oxygen species; GO:0000737 DNA catabolic process, endonucleolytic; GO:0000902 cell morphogenesis; GO:0000904 cell morphogenesis involved in differentiation; GO:0001101 response to acid chemical; GO:0001666 response to hypoxia; GO:0001776 leukocyte homeostasis; GO:0001782 B cell home…	GO:0005622 intracellular; GO:0005623 cell; GO:0005634 nucleus; GO:0005654 nucleoplasm; GO:0005737 cytoplasm; GO:0005829 cytosol; GO:0005886 plasma membrane; GO:0016020 membrane; GO:0031264 death-inducing signaling complex; GO:0031974 membrane-enclosed lumen; GO:0031981 nuclear lumen; GO:0032991 protein-containing complex; GO:0043226 organelle; GO:0043227 membrane-bounded organelle; GO:0043229 int…	GO:0002020 protease binding; GO:0003824 catalytic activity; GO:0004175 endopeptidase activity; GO:0004190 aspartic-type endopeptidase activity; GO:0004197 cysteine-type endopeptidase activity; GO:0004252 serine-type endopeptidase activity; GO:0004857 enzyme inhibitor activity; GO:0004860 protein kinase inhibitor activity; GO:0004861 cyclin-dependent protein serine/threonine kinase inhibitor activ…	PF00656	Caspase domain	T	KOG3573	Caspase, apoptotic cysteine protease
P81117	Nucleobindin-2 OS=Mus musculus OX=10090 GN=Nucb2 PE=1 SV=2	Nucb2	1.639	0.000741552	Up	50.304	22.1	7	7	0.742622	0.828039	0.702531	1.21224	1.29905	1.21551	extracellular	K20371			GO:0002791 regulation of peptide secretion; GO:0002792 negative regulation of peptide secretion; GO:0006807 nitrogen compound metabolic process; GO:0006873 cellular ion homeostasis; GO:0006874 cellular calcium ion homeostasis; GO:0006875 cellular metal ion homeostasis; GO:0006950 response to stress; GO:0008152 metabolic process; GO:0009605 response to external stimulus; GO:0009719 response to end…	GO:0005576 extracellular region; GO:0005615 extracellular space; GO:0005622 intracellular; GO:0005623 cell; GO:0005634 nucleus; GO:0005635 nuclear envelope; GO:0005640 nuclear outer membrane; GO:0005737 cytoplasm; GO:0005783 endoplasmic reticulum; GO:0005793 endoplasmic reticulum-Golgi intermediate compartment; GO:0005794 Golgi apparatus; GO:0005795 Golgi stack; GO:0005797 Golgi medial cisterna; …	GO:0003676 nucleic acid binding; GO:0003677 DNA binding; GO:0005102 signaling receptor binding; GO:0005126 cytokine receptor binding; GO:0005164 tumor necrosis factor receptor binding; GO:0005488 binding; GO:0005509 calcium ion binding; GO:0005515 protein binding; GO:0032813 tumor necrosis factor receptor superfamily binding; GO:0043167 ion binding; GO:0043169 cation binding; GO:0046872 metal ion…	PF13499	EF-hand domain pair	S	KOG3866	DNA-binding protein of the nucleobindin family
P82343	N-acylglucosamine 2-epimerase OS=Mus musculus OX=10090 GN=Renbp PE=1 SV=3	Renbp	1.529	8.33822e-06	Up	49.771	17	8	8	0.806389	0.795465	0.770633	1.19858	1.20664	1.22229	cytoplasm	K01787	RENBP; N-acylglucosamine 2-epimerase [EC:5.1.3.8]	mmu00520 Amino sugar and nucleotide sugar metabolism; mmu01100 Metabolic pathways	GO:0003008 system process; GO:0003013 circulatory system process; GO:0006040 amino sugar metabolic process; GO:0006044 N-acetylglucosamine metabolic process; GO:0006047 UDP-N-acetylglucosamine metabolic process; GO:0006048 UDP-N-acetylglucosamine biosynthetic process; GO:0006050 mannosamine metabolic process; GO:0006051 N-acetylmannosamine metabolic process; GO:0006054 N-acetylneuraminate metabol…	GO:0005622 intracellular; GO:0005623 cell; GO:0005737 cytoplasm; GO:0005829 cytosol;	GO:0000166 nucleotide binding; GO:0003824 catalytic activity; GO:0004857 enzyme inhibitor activity; GO:0004866 endopeptidase inhibitor activity; GO:0005488 binding; GO:0005515 protein binding; GO:0005524 ATP binding; GO:0008144 drug binding; GO:0016853 isomerase activity; GO:0016854 racemase and epimerase activity; GO:0016857 racemase and epimerase activity, acting on carbohydrates and derivative…	PF07221	N-acylglucosamine 2-epimerase (GlcNAc 2-epimerase)
P97287	Induced myeloid leukemia cell differentiation protein Mcl-1 homolog OS=Mus musculus OX=10090 GN=Mcl1 PE=1 SV=3	Mcl1	0.638	4.87267e-05	Down	35.217	28.4	7	7	1.21626	1.2265	1.21972	0.81295	0.776317	0.748249	mitochondria,peroxisome	K02539	MCL1; myeloid leukemia cell differntiation protein MCL-1	mmu04630 JAK-STAT signaling pathway; mmu04210 Apoptosis; mmu05206 MicroRNAs in cancer; mmu04151 PI3K-Akt signaling pathway	GO:0001709 cell fate determination; GO:0006810 transport; GO:0006915 apoptotic process; GO:0006950 response to stress; GO:0006974 cellular response to DNA damage stimulus; GO:0006996 organelle organization; GO:0007005 mitochondrion organization; GO:0007154 cell communication; GO:0007165 signal transduction; GO:0007166 cell surface receptor signaling pathway; GO:0008104 protein localization; GO:00…	GO:0005622 intracellular; GO:0005623 cell; GO:0005634 nucleus; GO:0005654 nucleoplasm; GO:0005737 cytoplasm; GO:0005739 mitochondrion; GO:0005740 mitochondrial envelope; GO:0005741 mitochondrial outer membrane; GO:0005759 mitochondrial matrix; GO:0005829 cytosol; GO:0016020 membrane; GO:0019867 outer membrane; GO:0031090 organelle membrane; GO:0031966 mitochondrial membrane; GO:0031967 organelle …	GO:0005215 transporter activity; GO:0005488 binding; GO:0005515 protein binding; GO:0008320 protein transmembrane transporter activity; GO:0019904 protein domain specific binding; GO:0022857 transmembrane transporter activity; GO:0022884 macromolecule transmembrane transporter activity; GO:0042802 identical protein binding; GO:0042803 protein homodimerization activity; GO:0042887 amide transmembr…			T	KOG4728	Anti-apoptotic Bcl-2 family proteins, prevent opening of mitochondrial porin channel
P97300	Neuroplastin OS=Mus musculus OX=10090 GN=Nptn PE=1 SV=3	Nptn	0.5	5.10806e-06	Down	44.373	12.6	4	4	1.29773	1.35121	1.35232	0.687616	0.658711	0.65241	extracellular	K22653			GO:0001932 regulation of protein phosphorylation; GO:0001934 positive regulation of protein phosphorylation; GO:0003008 system process; GO:0006873 cellular ion homeostasis; GO:0006874 cellular calcium ion homeostasis; GO:0006875 cellular metal ion homeostasis; GO:0007155 cell adhesion; GO:0007156 homophilic cell adhesion via plasma membrane adhesion molecules; GO:0007204 positive regulation of cy…	GO:0005623 cell; GO:0005886 plasma membrane; GO:0009986 cell surface; GO:0014069 postsynaptic density; GO:0016020 membrane; GO:0016021 integral component of membrane; GO:0030425 dendrite; GO:0031224 intrinsic component of membrane; GO:0032279 asymmetric synapse; GO:0036477 somatodendritic compartment; GO:0042734 presynaptic membrane; GO:0042995 cell projection; GO:0043005 neuron projection; GO:00…	GO:0005102 signaling receptor binding; GO:0005104 fibroblast growth factor receptor binding; GO:0005105 type 1 fibroblast growth factor receptor binding; GO:0005488 binding; GO:0005515 protein binding; GO:0044325 ion channel binding; GO:0050839 cell adhesion molecule binding; GO:0070851 growth factor receptor binding;	PF13927	Immunoglobulin domain
P97329	Kinesin-like protein KIF20A OS=Mus musculus OX=10090 GN=Kif20a PE=1 SV=1	Kif20a	0.536	5.25018e-05	Down	99.875	32.6	22	22	1.26939	1.24895	1.38678	0.692394	0.690406	0.712082	cytoplasm	K10402			GO:0000226 microtubule cytoskeleton organization; GO:0000278 mitotic cell cycle; GO:0000281 mitotic cytokinesis; GO:0000910 cytokinesis; GO:0000920 septum digestion after cytokinesis; GO:0001578 microtubule bundle formation; GO:0006810 transport; GO:0006928 movement of cell or subcellular component; GO:0006996 organelle organization; GO:0007010 cytoskeleton organization; GO:0007017 microtubule-ba…	GO:0005576 extracellular region; GO:0005622 intracellular; GO:0005623 cell; GO:0005634 nucleus; GO:0005654 nucleoplasm; GO:0005737 cytoplasm; GO:0005794 Golgi apparatus; GO:0005819 spindle; GO:0005856 cytoskeleton; GO:0005871 kinesin complex; GO:0005875 microtubule associated complex; GO:0005886 plasma membrane; GO:0012505 endomembrane system; GO:0015630 microtubule cytoskeleton; GO:0016020 membr…	GO:0003774 motor activity; GO:0003777 microtubule motor activity; GO:0003824 catalytic activity; GO:0005215 transporter activity; GO:0005488 binding; GO:0005515 protein binding; GO:0016462 pyrophosphatase activity; GO:0016787 hydrolase activity; GO:0016817 hydrolase activity, acting on acid anhydrides; GO:0016818 hydrolase activity, acting on acid anhydrides, in phosphorus-containing anhydrides; …	PF00225	Kinesin motor domain	Z	KOG0247	Kinesin-like protein
P97355	Spermine synthase OS=Mus musculus OX=10090 GN=Sms PE=1 SV=1	Sms	0.546	5.63145e-05	Down	41.313	51.6	14	14	1.33849	1.30608	1.2359	0.685135	0.694003	0.740389	cytoplasm	K00802	SMS; spermine synthase [EC:2.5.1.22]	mmu00480 Glutathione metabolism; mmu00270 Cysteine and methionine metabolism; mmu00330 Arginine and proline metabolism; mmu01100 Metabolic pathways	GO:0006576 cellular biogenic amine metabolic process; GO:0006595 polyamine metabolic process; GO:0006596 polyamine biosynthetic process; GO:0006597 spermine biosynthetic process; GO:0006807 nitrogen compound metabolic process; GO:0008152 metabolic process; GO:0008215 spermine metabolic process; GO:0009058 biosynthetic process; GO:0009308 amine metabolic process; GO:0009309 amine biosynthetic proc…		GO:0003824 catalytic activity; GO:0016740 transferase activity; GO:0016765 transferase activity, transferring alkyl or aryl (other than methyl) groups; GO:0016768 spermine synthase activity;	PF01564	Spermine/spermidine synthase	E	KOG1562	Spermidine synthase
P97447	Four and a half LIM domains protein 1 OS=Mus musculus OX=10090 GN=Fhl1 PE=1 SV=3	Fhl1	1.516	0.000175776	Up	31.888	53.2	11	11	0.769457	0.787329	0.82764	1.25924	1.17786	1.17847	nucleus	K14365	FHL1; four and a half LIM domains protein 1	mmu04630 JAK-STAT signaling pathway				PF00412	LIM domain	TZ	KOG1704	FOG: LIM domain
P97477	Aurora kinase A OS=Mus musculus OX=10090 GN=Aurka PE=1 SV=1	Aurka	0.538	0.000145313	Down	44.772	35.9	11	11	1.32335	1.27237	1.30439	0.752515	0.649771	0.697603	cytoplasm	K11481	AURKA; aurora kinase A [EC:2.7.11.1]	mmu04914 Progesterone-mediated oocyte maturation; mmu04114 Oocyte meiosis	GO:0000003 reproduction; GO:0000075 cell cycle checkpoint; GO:0000077 DNA damage checkpoint; GO:0000086 G2/M transition of mitotic cell cycle; GO:0000212 meiotic spindle organization; GO:0000226 microtubule cytoskeleton organization; GO:0000278 mitotic cell cycle; GO:0000280 nuclear division; GO:0000902 cell morphogenesis; GO:0001889 liver development; GO:0003002 regionalization; GO:0006325 chrom…	GO:0000228 nuclear chromosome; GO:0000775 chromosome, centromeric region; GO:0000779 condensed chromosome, centromeric region; GO:0000780 condensed nuclear chromosome, centromeric region; GO:0000793 condensed chromosome; GO:0000794 condensed nuclear chromosome; GO:0000922 spindle pole; GO:0001674 female germ cell nucleus; GO:0005622 intracellular; GO:0005623 cell; GO:0005634 nucleus; GO:0005654 n…	GO:0003824 catalytic activity; GO:0004672 protein kinase activity; GO:0004674 protein serine/threonine kinase activity; GO:0004712 protein serine/threonine/tyrosine kinase activity; GO:0005488 binding; GO:0005515 protein binding; GO:0016301 kinase activity; GO:0016740 transferase activity; GO:0016772 transferase activity, transferring phosphorus-containing groups; GO:0016773 phosphotransferase ac…	PF00069	Protein kinase domain	D	KOG0580	Serine/threonine protein kinase
P97742	Carnitine O-palmitoyltransferase 1, liver isoform OS=Mus musculus OX=10090 GN=Cpt1a PE=1 SV=4	Cpt1a	2.278	5.84646e-05	Up	88.25	17.6	12	12	0.598876	0.568136	0.663342	1.37138	1.41363	1.38463	plasma membrane	K08765	CPT1A; carnitine O-palmitoyltransferase 1, liver isoform [EC:2.3.1.21]	mmu04920 Adipocytokine signaling pathway; mmu03320 PPAR signaling pathway; mmu04922 Glucagon signaling pathway; mmu04714 Thermogenesis; mmu04931 Insulin resistance; mmu04152 AMPK signaling pathway; mmu00071 Fatty acid degradation; mmu01212 Fatty acid metabolism	GO:0001101 response to acid chemical; GO:0001676 long-chain fatty acid metabolic process; GO:0002791 regulation of peptide secretion; GO:0005975 carbohydrate metabolic process; GO:0005996 monosaccharide metabolic process; GO:0006006 glucose metabolic process; GO:0006082 organic acid metabolic process; GO:0006575 cellular modified amino acid metabolic process; GO:0006577 amino-acid betaine metabol…	GO:0005622 intracellular; GO:0005623 cell; GO:0005737 cytoplasm; GO:0005739 mitochondrion; GO:0005740 mitochondrial envelope; GO:0005741 mitochondrial outer membrane; GO:0016020 membrane; GO:0016021 integral component of membrane; GO:0019867 outer membrane; GO:0031090 organelle membrane; GO:0031224 intrinsic component of membrane; GO:0031300 intrinsic component of organelle membrane; GO:0031301 i…	GO:0003824 catalytic activity; GO:0004095 carnitine O-palmitoyltransferase activity; GO:0005488 binding; GO:0005515 protein binding; GO:0008374 O-acyltransferase activity; GO:0016406 carnitine O-acyltransferase activity; GO:0016409 palmitoyltransferase activity; GO:0016416 O-palmitoyltransferase activity; GO:0016740 transferase activity; GO:0016746 transferase activity, transferring acyl groups; …			I	KOG3716	Carnitine O-acyltransferase CPTI
P97765	WW domain-binding protein 2 OS=Mus musculus OX=10090 GN=Wbp2 PE=1 SV=1	Wbp2	1.655	4.99234e-05	Up	28.032	29.5	6	6	0.763072	0.734218	0.762566	1.29134	1.19045	1.25835	cytoplasm	K22524			GO:0006355 regulation of transcription, DNA-templated; GO:0006357 regulation of transcription by RNA polymerase II; GO:0007154 cell communication; GO:0007165 signal transduction; GO:0008104 protein localization; GO:0009719 response to endogenous stimulus; GO:0009725 response to hormone; GO:0009755 hormone-mediated signaling pathway; GO:0009889 regulation of biosynthetic process; GO:0009891 positi…	GO:0000228 nuclear chromosome; GO:0000785 chromatin; GO:0000790 nuclear chromatin; GO:0005622 intracellular; GO:0005623 cell; GO:0005634 nucleus; GO:0005694 chromosome; GO:0005737 cytoplasm; GO:0031974 membrane-enclosed lumen; GO:0031981 nuclear lumen; GO:0043226 organelle; GO:0043227 membrane-bounded organelle; GO:0043228 non-membrane-bounded organelle; GO:0043229 intracellular organelle; GO:004…	GO:0000976 transcription regulatory region sequence-specific DNA binding; GO:0000977 RNA polymerase II transcription regulatory region sequence-specific DNA binding; GO:0000978 RNA polymerase II cis-regulatory region sequence-specific DNA binding; GO:0000979 RNA polymerase II core promoter sequence-specific DNA binding; GO:0000987 cis-regulatory region sequence-specific DNA binding; GO:0001046 co…	PF02893	GRAM domain	K	KOG3294	WW domain binding protein WBP-2, contains GRAM domain
P97770	THUMP domain-containing protein 3 OS=Mus musculus OX=10090 GN=Thumpd3 PE=1 SV=1	Thumpd3	1.825	0.000106963	Up	56.431	33.9	16	16	0.676383	0.691202	0.756536	1.25466	1.2812	1.34003	cytoplasm				GO:0001510 RNA methylation; GO:0006139 nucleobase-containing compound metabolic process; GO:0006396 RNA processing; GO:0006399 tRNA metabolic process; GO:0006400 tRNA modification; GO:0006725 cellular aromatic compound metabolic process; GO:0006807 nitrogen compound metabolic process; GO:0008033 tRNA processing; GO:0008152 metabolic process; GO:0009451 RNA modification; GO:0009987 cellular proces…	GO:0005622 intracellular; GO:0005623 cell; GO:0005634 nucleus; GO:0005730 nucleolus; GO:0005737 cytoplasm; GO:0005829 cytosol; GO:0031974 membrane-enclosed lumen; GO:0031981 nuclear lumen; GO:0043226 organelle; GO:0043227 membrane-bounded organelle; GO:0043228 non-membrane-bounded organelle; GO:0043229 intracellular organelle; GO:0043231 intracellular membrane-bounded organelle; GO:0043232 intrac…	GO:0003824 catalytic activity; GO:0008168 methyltransferase activity; GO:0008173 RNA methyltransferase activity; GO:0008175 tRNA methyltransferase activity; GO:0008757 S-adenosylmethionine-dependent methyltransferase activity; GO:0016423 tRNA (guanine) methyltransferase activity; GO:0016740 transferase activity; GO:0016741 transferase activity, transferring one-carbon groups; GO:0140098 catalytic…	PF02926; PF01170	THUMP domain; Putative RNA methylase family UPF0020
P97823	Acyl-protein thioesterase 1 OS=Mus musculus OX=10090 GN=Lypla1 PE=1 SV=1	Lypla1	0.588	0.00249494	Down	24.687	28.7	4	4	1.16691	1.40134	1.20965	0.69066	0.707972	0.823473	cytoplasm	K06128	LYPLA1; lysophospholipase I [EC:3.1.1.5]	mmu05231 Choline metabolism in cancer; mmu00564 Glycerophospholipid metabolism	GO:0002084 protein depalmitoylation; GO:0006464 cellular protein modification process; GO:0006807 nitrogen compound metabolic process; GO:0008152 metabolic process; GO:0009056 catabolic process; GO:0009057 macromolecule catabolic process; GO:0009987 cellular process; GO:0019222 regulation of metabolic process; GO:0019538 protein metabolic process; GO:0030163 protein catabolic process; GO:0032768 …	GO:0005622 intracellular; GO:0005623 cell; GO:0005737 cytoplasm; GO:0005829 cytosol;	GO:0003824 catalytic activity; GO:0004620 phospholipase activity; GO:0004622 lysophospholipase activity; GO:0008474 palmitoyl-(protein) hydrolase activity; GO:0016298 lipase activity; GO:0016787 hydrolase activity; GO:0016788 hydrolase activity, acting on ester bonds; GO:0016790 thiolester hydrolase activity; GO:0052689 carboxylic ester hydrolase activity; GO:0098599 palmitoyl hydrolase activity;…	PF02230	Phospholipase/Carboxylesterase	I	KOG2112	Lysophospholipase
P98192	Dihydroxyacetone phosphate acyltransferase OS=Mus musculus OX=10090 GN=Gnpat PE=1 SV=1	Gnpat	0.443	1.18475e-05	Down	76.869	17.4	9	8	1.3719	1.34393	1.44111	0.619748	0.634951	0.588367	nucleus	K00649	GNPAT; glyceronephosphate O-acyltransferase [EC:2.3.1.42]	mmu04146 Peroxisome; mmu00564 Glycerophospholipid metabolism	GO:0001101 response to acid chemical; GO:0006605 protein targeting; GO:0006625 protein targeting to peroxisome; GO:0006629 lipid metabolic process; GO:0006644 phospholipid metabolic process; GO:0006650 glycerophospholipid metabolic process; GO:0006654 phosphatidic acid biosynthetic process; GO:0006662 glycerol ether metabolic process; GO:0006793 phosphorus metabolic process; GO:0006796 phosphate-…	GO:0005622 intracellular; GO:0005623 cell; GO:0005737 cytoplasm; GO:0005739 mitochondrion; GO:0005777 peroxisome; GO:0005778 peroxisomal membrane; GO:0005782 peroxisomal matrix; GO:0005829 cytosol; GO:0016020 membrane; GO:0031090 organelle membrane; GO:0031903 microbody membrane; GO:0031907 microbody lumen; GO:0031974 membrane-enclosed lumen; GO:0042579 microbody; GO:0043226 organelle; GO:0043227…	GO:0003824 catalytic activity; GO:0005102 signaling receptor binding; GO:0005488 binding; GO:0005515 protein binding; GO:0008374 O-acyltransferase activity; GO:0016287 glycerone-phosphate O-acyltransferase activity; GO:0016289 CoA hydrolase activity; GO:0016290 palmitoyl-CoA hydrolase activity; GO:0016407 acetyltransferase activity; GO:0016413 O-acetyltransferase activity; GO:0016740 transferase …			I	KOG3730	Acyl-CoA:dihydroxyactetone-phosphate acyltransferase DHAPAT
Q00547	Hyaluronan mediated motility receptor OS=Mus musculus OX=10090 GN=Hmmr PE=1 SV=4	Hmmr	0.62	6.18031e-05	Down	91.784	44.8	25	25	1.18718	1.22323	1.2925	0.77909	0.750452	0.767546	cytoplasm	K06267	HMMR; hyaluronan-mediated motility receptor	mmu04512 ECM-receptor interaction	GO:0006022 aminoglycan metabolic process; GO:0006026 aminoglycan catabolic process; GO:0006027 glycosaminoglycan catabolic process; GO:0006082 organic acid metabolic process; GO:0006807 nitrogen compound metabolic process; GO:0007346 regulation of mitotic cell cycle; GO:0008152 metabolic process; GO:0009056 catabolic process; GO:0009057 macromolecule catabolic process; GO:0009987 cellular process…	GO:0005622 intracellular; GO:0005623 cell; GO:0005737 cytoplasm; GO:0005813 centrosome; GO:0005815 microtubule organizing center; GO:0005829 cytosol; GO:0005856 cytoskeleton; GO:0005886 plasma membrane; GO:0015630 microtubule cytoskeleton; GO:0016020 membrane; GO:0043226 organelle; GO:0043228 non-membrane-bounded organelle; GO:0043229 intracellular organelle; GO:0043232 intracellular non-membrane…	GO:0005488 binding; GO:0005539 glycosaminoglycan binding; GO:0005540 hyaluronic acid binding; GO:0031406 carboxylic acid binding; GO:0036094 small molecule binding; GO:0043167 ion binding; GO:0043168 anion binding; GO:0043177 organic acid binding; GO:0097367 carbohydrate derivative binding;
Q01063	cAMP-specific 3',5'-cyclic phosphodiesterase 4D OS=Mus musculus OX=10090 GN=Pde4d PE=1 SV=2	Pde4d	1.783	0.00209861	Up	84.562	6.7	4	4	0.780647	0.61274	0.76223	1.23386	1.25433	1.35618	cytoplasm	K13293	PDE4; cAMP-specific phosphodiesterase 4 [EC:3.1.4.53]	mmu05032 Morphine addiction; mmu04024 cAMP signaling pathway; mmu01100 Metabolic pathways; mmu04928 Parathyroid hormone synthesis, secretion and action; mmu00230 Purine metabolism	GO:0001817 regulation of cytokine production; GO:0001819 positive regulation of cytokine production; GO:0001885 endothelial cell development; GO:0001932 regulation of protein phosphorylation; GO:0001933 negative regulation of protein phosphorylation; GO:0001934 positive regulation of protein phosphorylation; GO:0001993 regulation of systemic arterial blood pressure by norepinephrine-epinephrine; …	GO:0005622 intracellular; GO:0005623 cell; GO:0005634 nucleus; GO:0005635 nuclear envelope; GO:0005737 cytoplasm; GO:0005794 Golgi apparatus; GO:0005813 centrosome; GO:0005815 microtubule organizing center; GO:0005829 cytosol; GO:0005856 cytoskeleton; GO:0005886 plasma membrane; GO:0005891 voltage-gated calcium channel complex; GO:0012505 endomembrane system; GO:0015630 microtubule cytoskeleton; …	GO:0000166 nucleotide binding; GO:0001664 G protein-coupled receptor binding; GO:0003824 catalytic activity; GO:0004112 cyclic-nucleotide phosphodiesterase activity; GO:0004114 3',5'-cyclic-nucleotide phosphodiesterase activity; GO:0004115 3',5'-cyclic-AMP phosphodiesterase activity; GO:0005102 signaling receptor binding; GO:0005488 binding; GO:0005515 protein binding; GO:0008081 phosphoric diest…	PF00233	3'5'-cyclic nucleotide phosphodiesterase	T	KOG3689	Cyclic nucleotide phosphodiesterase
Q02257	Junction plakoglobin OS=Mus musculus OX=10090 GN=Jup PE=1 SV=3	Jup	1.792	3.5502e-05	Up	81.8	43.6	22	18	0.689292	0.70349	0.756123	1.27226	1.27741	1.30143	nucleus	K10056	JUP; junction plakoglobin	mmu05221 Acute myeloid leukemia; mmu05226 Gastric cancer; mmu05412 Arrhythmogenic right ventricular cardiomyopathy; mmu05202 Transcriptional misregulation in cancer; mmu05200 Pathways in cancer	GO:0001775 cell activation; GO:0001952 regulation of cell-matrix adhesion; GO:0001954 positive regulation of cell-matrix adhesion; GO:0002027 regulation of heart rate; GO:0002159 desmosome assembly; GO:0002252 immune effector process; GO:0002263 cell activation involved in immune response; GO:0002274 myeloid leukocyte activation; GO:0002275 myeloid cell activation involved in immune response; GO:…	GO:0001533 cornified envelope; GO:0005576 extracellular region; GO:0005622 intracellular; GO:0005623 cell; GO:0005634 nucleus; GO:0005737 cytoplasm; GO:0005829 cytosol; GO:0005856 cytoskeleton; GO:0005882 intermediate filament; GO:0005886 plasma membrane; GO:0005911 cell-cell junction; GO:0005912 adherens junction; GO:0005915 zonula adherens; GO:0005916 fascia adherens; GO:0009898 cytoplasmic sid…	GO:0003712 transcription coregulator activity; GO:0003713 transcription coactivator activity; GO:0005198 structural molecule activity; GO:0005199 structural constituent of cell wall; GO:0005488 binding; GO:0005515 protein binding; GO:0019899 enzyme binding; GO:0019900 kinase binding; GO:0019901 protein kinase binding; GO:0019902 phosphatase binding; GO:0019903 protein phosphatase binding; GO:0042…			TZ	KOG4203	Armadillo/beta-Catenin/plakoglobin
Q03137	Ephrin type-A receptor 4 OS=Mus musculus OX=10090 GN=Epha4 PE=1 SV=2	Epha4	3.671	0.000101196	Up	109.81	9.1	7	4	0.439202	0.421609	0.423844	1.83923	1.4173	1.45881	plasma membrane	K05105	EPHA4; Eph receptor A4 [EC:2.7.10.1]	mmu04360 Axon guidance	GO:0000902 cell morphogenesis; GO:0000904 cell morphogenesis involved in differentiation; GO:0001655 urogenital system development; GO:0001822 kidney development; GO:0001932 regulation of protein phosphorylation; GO:0001934 positive regulation of protein phosphorylation; GO:0002009 morphogenesis of an epithelium; GO:0006464 cellular protein modification process; GO:0006468 protein phosphorylation…	GO:0005622 intracellular; GO:0005623 cell; GO:0005737 cytoplasm; GO:0005739 mitochondrion; GO:0005740 mitochondrial envelope; GO:0005741 mitochondrial outer membrane; GO:0005768 endosome; GO:0005769 early endosome; GO:0005783 endoplasmic reticulum; GO:0005794 Golgi apparatus; GO:0005886 plasma membrane; GO:0005887 integral component of plasma membrane; GO:0009986 cell surface; GO:0010008 endosome…	GO:0003824 catalytic activity; GO:0004672 protein kinase activity; GO:0004713 protein tyrosine kinase activity; GO:0004714 transmembrane receptor protein tyrosine kinase activity; GO:0004888 transmembrane signaling receptor activity; GO:0005003 ephrin receptor activity; GO:0005004 GPI-linked ephrin receptor activity; GO:0005005 transmembrane-ephrin receptor activity; GO:0005102 signaling receptor…	PF01404; PF00041; PF07714; PF07647	Ephrin receptor ligand binding domain; Fibronectin type III domain; Protein tyrosine kinase; SAM domain (Sterile alpha motif)	T	KOG0196	Tyrosine kinase, EPH (ephrin) receptor family
Q03141	MAP/microtubule affinity-regulating kinase 3 OS=Mus musculus OX=10090 GN=Mark3 PE=1 SV=2	Mark3	0.636	0.00271021	Down	84.389	22.7	12	9	1.09052	1.23634	1.34062	0.827964	0.750864	0.753696	nucleus	K08798			GO:0000165 MAPK cascade; GO:0006464 cellular protein modification process; GO:0006468 protein phosphorylation; GO:0006793 phosphorus metabolic process; GO:0006796 phosphate-containing compound metabolic process; GO:0006807 nitrogen compound metabolic process; GO:0007154 cell communication; GO:0007165 signal transduction; GO:0008152 metabolic process; GO:0009966 regulation of signal transduction; …	GO:0005622 intracellular; GO:0005623 cell; GO:0005737 cytoplasm; GO:0005829 cytosol; GO:0005886 plasma membrane; GO:0016020 membrane; GO:0030425 dendrite; GO:0036477 somatodendritic compartment; GO:0042995 cell projection; GO:0043005 neuron projection; GO:0071944 cell periphery; GO:0097447 dendritic tree; GO:0120025 plasma membrane bounded cell projection;	GO:0003824 catalytic activity; GO:0004672 protein kinase activity; GO:0004674 protein serine/threonine kinase activity; GO:0016301 kinase activity; GO:0016740 transferase activity; GO:0016772 transferase activity, transferring phosphorus-containing groups; GO:0016773 phosphotransferase activity, alcohol group as acceptor; GO:0050321 tau-protein kinase activity; GO:0140096 catalytic activity, acti…	PF00069; PF00627; PF02149	Protein kinase domain; UBA/TS-N domain; Kinase associated domain 1	T	KOG0586	Serine/threonine protein kinase
Q03145	Ephrin type-A receptor 2 OS=Mus musculus OX=10090 GN=Epha2 PE=1 SV=3	Epha2	1.524	0.000373779	Up	108.85	14	12	10	0.759347	0.764257	0.853696	1.20324	1.21103	1.20843	plasma membrane	K05103	EPHA2; Eph receptor A2 [EC:2.7.10.1]	mmu04015 Rap1 signaling pathway; mmu04010 MAPK signaling pathway; mmu04360 Axon guidance; mmu04151 PI3K-Akt signaling pathway; mmu04014 Ras signaling pathway	GO:0000902 cell morphogenesis; GO:0000904 cell morphogenesis involved in differentiation; GO:0001501 skeletal system development; GO:0001503 ossification; GO:0001525 angiogenesis; GO:0001568 blood vessel development; GO:0001570 vasculogenesis; GO:0001649 osteoblast differentiation; GO:0001654 eye development; GO:0001704 formation of primary germ layer; GO:0001707 mesoderm formation; GO:0001763 mo…	GO:0005623 cell; GO:0005886 plasma membrane; GO:0005887 integral component of plasma membrane; GO:0005912 adherens junction; GO:0005925 focal adhesion; GO:0009986 cell surface; GO:0016020 membrane; GO:0016021 integral component of membrane; GO:0030027 lamellipodium; GO:0030054 cell junction; GO:0030055 cell-substrate junction; GO:0031224 intrinsic component of membrane; GO:0031226 intrinsic compo…	GO:0003824 catalytic activity; GO:0004672 protein kinase activity; GO:0004713 protein tyrosine kinase activity; GO:0004714 transmembrane receptor protein tyrosine kinase activity; GO:0004888 transmembrane signaling receptor activity; GO:0016301 kinase activity; GO:0016740 transferase activity; GO:0016772 transferase activity, transferring phosphorus-containing groups; GO:0016773 phosphotransferas…	PF01404; PF00041; PF07714; PF00536	Ephrin receptor ligand binding domain; Fibronectin type III domain; Protein tyrosine kinase; SAM domain (Sterile alpha motif)	T	KOG0196	Tyrosine kinase, EPH (ephrin) receptor family
Q03173	Protein enabled homolog OS=Mus musculus OX=10090 GN=Enah PE=1 SV=2	Enah	0.583	0.000179183	Down	85.843	26.1	20	20	1.24559	1.19095	1.35271	0.721248	0.731539	0.75796	nucleus	K05746	ENAH; enabled	mmu04015 Rap1 signaling pathway; mmu04360 Axon guidance; mmu04810 Regulation of actin cytoskeleton	GO:0000902 cell morphogenesis; GO:0000904 cell morphogenesis involved in differentiation; GO:0001838 embryonic epithelial tube formation; GO:0001841 neural tube formation; GO:0001843 neural tube closure; GO:0002009 morphogenesis of an epithelium; GO:0006928 movement of cell or subcellular component; GO:0006935 chemotaxis; GO:0006996 organelle organization; GO:0007010 cytoskeleton organization; GO…	GO:0001725 stress fiber; GO:0005622 intracellular; GO:0005623 cell; GO:0005737 cytoplasm; GO:0005829 cytosol; GO:0005856 cytoskeleton; GO:0005886 plasma membrane; GO:0005912 adherens junction; GO:0005925 focal adhesion; GO:0015629 actin cytoskeleton; GO:0016020 membrane; GO:0030027 lamellipodium; GO:0030054 cell junction; GO:0030055 cell-substrate junction; GO:0030175 filopodium; GO:0031252 cell …	GO:0005488 binding; GO:0005515 protein binding; GO:0005522 profilin binding; GO:0017124 SH3 domain binding; GO:0019904 protein domain specific binding; GO:0050699 WW domain binding;	PF00568; PF08776	WH1 domain; VASP tetramerisation domain	T	KOG4590	Signal transduction protein Enabled, contains WH1 domain
Q05186	Reticulocalbin-1 OS=Mus musculus OX=10090 GN=Rcn1 PE=1 SV=1	Rcn1	2.686	2.28457e-05	Up	38.113	47.7	11	11	0.549921	0.502114	0.575922	1.45717	1.4138	1.50107	endoplasmic reticulum	K23898			GO:0001654 eye development; GO:0001701 in utero embryonic development; GO:0006464 cellular protein modification process; GO:0006807 nitrogen compound metabolic process; GO:0007275 multicellular organism development; GO:0007423 sensory organ development; GO:0008152 metabolic process; GO:0009790 embryo development; GO:0009792 embryo development ending in birth or egg hatching; GO:0009987 cellular p…	GO:0005622 intracellular; GO:0005623 cell; GO:0005737 cytoplasm; GO:0005783 endoplasmic reticulum; GO:0005788 endoplasmic reticulum lumen; GO:0012505 endomembrane system; GO:0031974 membrane-enclosed lumen; GO:0043226 organelle; GO:0043227 membrane-bounded organelle; GO:0043229 intracellular organelle; GO:0043231 intracellular membrane-bounded organelle; GO:0043233 organelle lumen; GO:0070013 int…	GO:0005488 binding; GO:0005509 calcium ion binding; GO:0043167 ion binding; GO:0043169 cation binding; GO:0046872 metal ion binding;	PF13202	EF hand	TU	KOG4223	Reticulocalbin, calumenin, DNA supercoiling factor, and related Ca2+-binding proteins of the CREC family (EF-Hand protein superfamily)
Q05793	Basement membrane-specific heparan sulfate proteoglycan core protein OS=Mus musculus OX=10090 GN=Hspg2 PE=1 SV=1	Hspg2	0.249	0.000136086	Down	398.29	11.8	29	29	1.644	1.48891	1.66978	0.455587	0.407154	0.334569	extracellular	K06255	HSPG2; basement membrane-specific heparan sulfate proteoglycan core protein	mmu05205 Proteoglycans in cancer; mmu04512 ECM-receptor interaction; mmu05161 Hepatitis B	GO:0001523 retinoid metabolic process; GO:0006022 aminoglycan metabolic process; GO:0006023 aminoglycan biosynthetic process; GO:0006024 glycosaminoglycan biosynthetic process; GO:0006026 aminoglycan catabolic process; GO:0006027 glycosaminoglycan catabolic process; GO:0006629 lipid metabolic process; GO:0006720 isoprenoid metabolic process; GO:0006721 terpenoid metabolic process; GO:0006807 nitr…	GO:0000323 lytic vacuole; GO:0005576 extracellular region; GO:0005604 basement membrane; GO:0005622 intracellular; GO:0005623 cell; GO:0005737 cytoplasm; GO:0005764 lysosome; GO:0005773 vacuole; GO:0005775 vacuolar lumen; GO:0005794 Golgi apparatus; GO:0005796 Golgi lumen; GO:0005886 plasma membrane; GO:0012505 endomembrane system; GO:0016020 membrane; GO:0031012 extracellular matrix; GO:0031974 …	GO:0005102 signaling receptor binding; GO:0005178 integrin binding; GO:0005488 binding; GO:0005515 protein binding; GO:0008022 protein C-terminus binding; GO:0044877 protein-containing complex binding; GO:0050750 low-density lipoprotein particle receptor binding; GO:0050839 cell adhesion molecule binding; GO:0070325 lipoprotein particle receptor binding;	PF07679; PF00053; PF13927; PF00054; PF00008	Immunoglobulin I-set domain; Laminin EGF-like (Domains III and V); Immunoglobulin domain; Laminin G domain; EGF-like domain	T	KOG3509	Basement membrane-specific heparan sulfate proteoglycan (HSPG) core protein
Q05920	Pyruvate carboxylase, mitochondrial OS=Mus musculus OX=10090 GN=Pc PE=1 SV=1	Pc	1.653	5.60552e-05	Up	129.68	33.5	31	31	0.73349	0.732443	0.79525	1.25768	1.23028	1.25085	mitochondria	K01958	PC; pyruvate carboxylase [EC:6.4.1.1]	mmu00620 Pyruvate metabolism; mmu01230 Biosynthesis of amino acids; mmu01200 Carbon metabolism; mmu01100 Metabolic pathways; mmu00020 Citrate cycle (TCA cycle)	GO:0005975 carbohydrate metabolic process; GO:0005996 monosaccharide metabolic process; GO:0006006 glucose metabolic process; GO:0006082 organic acid metabolic process; GO:0006090 pyruvate metabolic process; GO:0006094 gluconeogenesis; GO:0006107 oxaloacetate metabolic process; GO:0008152 metabolic process; GO:0009058 biosynthetic process; GO:0009889 regulation of biosynthetic process; GO:0009891…	GO:0005622 intracellular; GO:0005623 cell; GO:0005737 cytoplasm; GO:0005739 mitochondrion; GO:0005759 mitochondrial matrix; GO:0031974 membrane-enclosed lumen; GO:0043226 organelle; GO:0043227 membrane-bounded organelle; GO:0043229 intracellular organelle; GO:0043231 intracellular membrane-bounded organelle; GO:0043233 organelle lumen; GO:0070013 intracellular organelle lumen;	GO:0000166 nucleotide binding; GO:0003824 catalytic activity; GO:0004736 pyruvate carboxylase activity; GO:0005488 binding; GO:0005515 protein binding; GO:0005524 ATP binding; GO:0008144 drug binding; GO:0009374 biotin binding; GO:0016874 ligase activity; GO:0016885 ligase activity, forming carbon-carbon bonds; GO:0017076 purine nucleotide binding; GO:0019842 vitamin binding; GO:0030554 adenyl nu…	PF00289; PF02786; PF02785; PF00682; PF02436; PF00364	Carbamoyl-phosphate synthase L chain, N-terminal domain; Carbamoyl-phosphate synthase L chain, ATP binding domain; Biotin carboxylase C-terminal domain; HMGL-like; Conserved carboxylase domain; Biotin-requiring enzyme	C	KOG0369	Pyruvate carboxylase
Q06335	Amyloid-like protein 2 OS=Mus musculus OX=10090 GN=Aplp2 PE=1 SV=4	Aplp2	0.568	0.000558017	Down	80.466	8.6	5	5	1.2484	1.31495	1.26233	0.741229	0.782044	0.65105	plasma membrane	K08117			GO:0000003 reproduction; GO:0001932 regulation of protein phosphorylation; GO:0001967 suckling behavior; GO:0002576 platelet degranulation; GO:0003008 system process; GO:0006066 alcohol metabolic process; GO:0006464 cellular protein modification process; GO:0006629 lipid metabolic process; GO:0006807 nitrogen compound metabolic process; GO:0006810 transport; GO:0006873 cellular ion homeostasis; G…	GO:0005622 intracellular; GO:0005623 cell; GO:0005634 nucleus; GO:0005737 cytoplasm; GO:0005783 endoplasmic reticulum; GO:0005788 endoplasmic reticulum lumen; GO:0005886 plasma membrane; GO:0012505 endomembrane system; GO:0012506 vesicle membrane; GO:0016020 membrane; GO:0016021 integral component of membrane; GO:0030141 secretory granule; GO:0030659 cytoplasmic vesicle membrane; GO:0030667 secre…	GO:0003676 nucleic acid binding; GO:0003677 DNA binding; GO:0005488 binding; GO:0005515 protein binding; GO:0042802 identical protein binding; GO:0097159 organic cyclic compound binding; GO:1901363 heterocyclic compound binding;	PF02177; PF12924; PF12925	Amyloid A4 N-terminal heparin-binding; Copper-binding of amyloid precursor, CuBD; E2 domain of amyloid precursor protein	S	KOG4295	Serine proteinase inhibitor (KU family)
Q07104	Growth/differentiation factor 3 OS=Mus musculus OX=10090 GN=Gdf3 PE=1 SV=2	Gdf3	1.609	0.0189665	Up	41.586	8.2	2	2		0.647992	0.81699	1.07689	1.21643	1.2417	extracellular	K22672	GDF3; growth differentiation factor 3	mmu04060 Cytokine-cytokine receptor interaction	GO:0000578 embryonic axis specification; GO:0001501 skeletal system development; GO:0001654 eye development; GO:0001701 in utero embryonic development; GO:0001702 gastrulation with mouth forming second; GO:0001756 somitogenesis; GO:0001932 regulation of protein phosphorylation; GO:0001934 positive regulation of protein phosphorylation; GO:0002021 response to dietary excess; GO:0003002 regionaliza…	GO:0005576 extracellular region; GO:0005615 extracellular space; GO:0005622 intracellular; GO:0005623 cell; GO:0005737 cytoplasm;	GO:0005102 signaling receptor binding; GO:0005125 cytokine activity; GO:0005126 cytokine receptor binding; GO:0005160 transforming growth factor beta receptor binding; GO:0005488 binding; GO:0005515 protein binding; GO:0019899 enzyme binding; GO:0019900 kinase binding; GO:0019901 protein kinase binding; GO:0030545 receptor regulator activity; GO:0048018 receptor ligand activity; GO:0098772 molecu…	PF00019	Transforming growth factor beta like domain	T	KOG3900	Transforming growth factor beta, bone morphogenetic protein and related proteins
Q07646	Mesoderm-specific transcript protein OS=Mus musculus OX=10090 GN=Mest PE=2 SV=1	Mest	6.123	0.000379064	Up	38.907	23.3	6	6	0.349855	0.206585	0.285913	1.82203	1.51338	1.82224	extracellular				GO:0001101 response to acid chemical; GO:0010033 response to organic substance; GO:0010883 regulation of lipid storage; GO:0032526 response to retinoic acid; GO:0032879 regulation of localization; GO:0033993 response to lipid; GO:0042221 response to chemical; GO:0050789 regulation of biological process; GO:0050896 response to stimulus; GO:0065007 biological regulation; GO:0065008 regulation of bi…	GO:0005622 intracellular; GO:0005623 cell; GO:0005737 cytoplasm; GO:0005783 endoplasmic reticulum; GO:0012505 endomembrane system; GO:0043226 organelle; GO:0043227 membrane-bounded organelle; GO:0043229 intracellular organelle; GO:0043231 intracellular membrane-bounded organelle;		PF00561	alpha/beta hydrolase fold	I	KOG4178	Soluble epoxide hydrolase
Q08093	Calponin-2 OS=Mus musculus OX=10090 GN=Cnn2 PE=1 SV=1	Cnn2	0.287	8.51775e-05	Down	33.155	35.7	8	7	1.69671	1.61795	1.34665	0.473741	0.429544	0.435402	cytoplasm				GO:0001775 cell activation; GO:0002252 immune effector process; GO:0002263 cell activation involved in immune response; GO:0002274 myeloid leukocyte activation; GO:0002275 myeloid cell activation involved in immune response; GO:0002283 neutrophil activation involved in immune response; GO:0002366 leukocyte activation involved in immune response; GO:0002376 immune system process; GO:0002443 leukoc…	GO:0001725 stress fiber; GO:0005576 extracellular region; GO:0005622 intracellular; GO:0005623 cell; GO:0005737 cytoplasm; GO:0005856 cytoskeleton; GO:0005911 cell-cell junction; GO:0012505 endomembrane system; GO:0015629 actin cytoskeleton; GO:0030054 cell junction; GO:0030141 secretory granule; GO:0031410 cytoplasmic vesicle; GO:0031974 membrane-enclosed lumen; GO:0031982 vesicle; GO:0031983 ve…	GO:0003779 actin binding; GO:0005488 binding; GO:0005515 protein binding; GO:0008092 cytoskeletal protein binding;	PF00307	Calponin homology (CH) domain	Z	KOG2046	Calponin
Q09143	High affinity cationic amino acid transporter 1 OS=Mus musculus OX=10090 GN=Slc7a1 PE=1 SV=1	Slc7a1	1.626	1.55129e-05	Up	67.091	15.6	8	8	0.765163	0.742753	0.777151	1.21637	1.22487	1.27369	plasma membrane	K13863	SLC7A1; solute carrier family 7 (cationic amino acid transporter), member 1	mmu05206 MicroRNAs in cancer	GO:0003333 amino acid transmembrane transport; GO:0006810 transport; GO:0006811 ion transport; GO:0006812 cation transport; GO:0006820 anion transport; GO:0006865 amino acid transport; GO:0009966 regulation of signal transduction; GO:0010646 regulation of cell communication; GO:0015711 organic anion transport; GO:0015802 basic amino acid transport; GO:0015809 arginine transport; GO:0015849 organi…	GO:0005623 cell; GO:0005886 plasma membrane; GO:0005887 integral component of plasma membrane; GO:0016020 membrane; GO:0016021 integral component of membrane; GO:0031224 intrinsic component of membrane; GO:0031226 intrinsic component of plasma membrane; GO:0071944 cell periphery;	GO:0005215 transporter activity; GO:0005342 organic acid transmembrane transporter activity; GO:0008324 cation transmembrane transporter activity; GO:0008509 anion transmembrane transporter activity; GO:0008514 organic anion transmembrane transporter activity; GO:0015075 ion transmembrane transporter activity; GO:0015171 amino acid transmembrane transporter activity; GO:0015174 basic amino acid t…	PF13906	C-terminus of AA_permease	E	KOG1286	Amino acid transporters
Q14B71	Cell division cycle-associated protein 2 OS=Mus musculus OX=10090 GN=Cdca2 PE=1 SV=2	Cdca2	0.651	5.60912e-05	Down	106.36	16.4	11	11	1.18623	1.20098	1.2465	0.800633	0.805844	0.759801	nucleus	K17590			GO:0007059 chromosome segregation; GO:0009893 positive regulation of metabolic process; GO:0009987 cellular process; GO:0010562 positive regulation of phosphorus metabolic process; GO:0010604 positive regulation of macromolecule metabolic process; GO:0019220 regulation of phosphate metabolic process; GO:0019222 regulation of metabolic process; GO:0031323 regulation of cellular metabolic process; …	GO:0005622 intracellular; GO:0005623 cell; GO:0005634 nucleus; GO:0005654 nucleoplasm; GO:0005694 chromosome; GO:0005737 cytoplasm; GO:0005829 cytosol; GO:0031974 membrane-enclosed lumen; GO:0031981 nuclear lumen; GO:0043226 organelle; GO:0043227 membrane-bounded organelle; GO:0043228 non-membrane-bounded organelle; GO:0043229 intracellular organelle; GO:0043231 intracellular membrane-bounded org…
Q14CH7	Alanine--tRNA ligase, mitochondrial OS=Mus musculus OX=10090 GN=Aars2 PE=1 SV=1	Aars2	1.517	2.40861e-05	Up	106.78	17.6	13	13	0.774574	0.801663	0.807181	1.17802	1.20335	1.23521	mitochondria	K01872	AARS; alanyl-tRNA synthetase [EC:6.1.1.7]	mmu00970 Aminoacyl-tRNA biosynthesis	GO:0000959 mitochondrial RNA metabolic process; GO:0006082 organic acid metabolic process; GO:0006139 nucleobase-containing compound metabolic process; GO:0006396 RNA processing; GO:0006399 tRNA metabolic process; GO:0006400 tRNA modification; GO:0006412 translation; GO:0006418 tRNA aminoacylation for protein translation; GO:0006419 alanyl-tRNA aminoacylation; GO:0006518 peptide metabolic process…	GO:0005622 intracellular; GO:0005623 cell; GO:0005737 cytoplasm; GO:0005739 mitochondrion; GO:0043226 organelle; GO:0043227 membrane-bounded organelle; GO:0043229 intracellular organelle; GO:0043231 intracellular membrane-bounded organelle;	GO:0000049 tRNA binding; GO:0003676 nucleic acid binding; GO:0003723 RNA binding; GO:0003824 catalytic activity; GO:0004812 aminoacyl-tRNA ligase activity; GO:0004813 alanine-tRNA ligase activity; GO:0005488 binding; GO:0016597 amino acid binding; GO:0016874 ligase activity; GO:0016875 ligase activity, forming carbon-oxygen bonds; GO:0031406 carboxylic acid binding; GO:0036094 small molecule bind…	PF07973	Threonyl and Alanyl tRNA synthetase second additional domain	J	KOG0188	Alanyl-tRNA synthetase
Q1EHW4	Histone deacetylase complex subunit SAP25 OS=Mus musculus OX=10090 GN=Sap25 PE=1 SV=1	Sap25	2.059	0.00998656	Up	19.845	25.8	3	3	0.628382	0.588017	0.744893	1.53925	1.49343	1.00603	nucleus	K19193
Q2TPA8	Hydroxysteroid dehydrogenase-like protein 2 OS=Mus musculus OX=10090 GN=Hsdl2 PE=1 SV=1	Hsdl2	1.734	0.0128088	Up	54.208	6.5	2	2	0.686419		0.702337	1.22904	1.03232	1.34989	cytoplasm					GO:0005622 intracellular; GO:0005623 cell; GO:0005737 cytoplasm; GO:0005739 mitochondrion; GO:0005777 peroxisome; GO:0042579 microbody; GO:0043226 organelle; GO:0043227 membrane-bounded organelle; GO:0043229 intracellular organelle; GO:0043231 intracellular membrane-bounded organelle;		PF00106	short chain dehydrogenase	Q	KOG4170	2-enoyl-CoA hydratase/3-hydroxyacyl-CoA dehydrogenase/Peroxisomal 3-ketoacyl-CoA-thiolase, sterol-binding domain and related enzymes
Q3TAA7	Serine/threonine-protein kinase 11-interacting protein OS=Mus musculus OX=10090 GN=Stk11ip PE=1 SV=1	Stk11ip	2.5	0.000591507	Up	118	3.2	3	3	0.582269	0.586588	0.545228	1.62176	1.19763	1.46652	nucleus				GO:0001775 cell activation; GO:0002252 immune effector process; GO:0002263 cell activation involved in immune response; GO:0002274 myeloid leukocyte activation; GO:0002275 myeloid cell activation involved in immune response; GO:0002283 neutrophil activation involved in immune response; GO:0002366 leukocyte activation involved in immune response; GO:0002376 immune system process; GO:0002443 leukoc…	GO:0000323 lytic vacuole; GO:0005576 extracellular region; GO:0005622 intracellular; GO:0005623 cell; GO:0005737 cytoplasm; GO:0005764 lysosome; GO:0005766 primary lysosome; GO:0005773 vacuole; GO:0005775 vacuolar lumen; GO:0012505 endomembrane system; GO:0030141 secretory granule; GO:0031410 cytoplasmic vesicle; GO:0031974 membrane-enclosed lumen; GO:0031982 vesicle; GO:0031983 vesicle lumen; GO…	GO:0005488 binding; GO:0005515 protein binding; GO:0019899 enzyme binding; GO:0019900 kinase binding; GO:0019901 protein kinase binding;			S	KOG1859	Leucine-rich repeat proteins
Q3TCH7	Cullin-4A OS=Mus musculus OX=10090 GN=Cul4a PE=1 SV=1	Cul4a	1.649	0.00733288	Up	87.752	24.9	19	7	0.828715	0.773485	0.662551	1.35189	1.31432	1.06903	cytoplasm	K10609	CUL4; cullin 4	mmu03420 Nucleotide excision repair; mmu04120 Ubiquitin mediated proteolysis; mmu05170 Human immunodeficiency virus 1 infection	GO:0000082 G1/S transition of mitotic cell cycle; GO:0000278 mitotic cell cycle; GO:0000715 nucleotide-excision repair, DNA damage recognition; GO:0001701 in utero embryonic development; GO:0002376 immune system process; GO:0002520 immune system development; GO:0002682 regulation of immune system process; GO:0002683 negative regulation of immune system process; GO:0002761 regulation of myeloid le…	GO:0000151 ubiquitin ligase complex; GO:0005622 intracellular; GO:0005623 cell; GO:0005634 nucleus; GO:0005654 nucleoplasm; GO:0031461 cullin-RING ubiquitin ligase complex; GO:0031464 Cul4A-RING E3 ubiquitin ligase complex; GO:0031974 membrane-enclosed lumen; GO:0031981 nuclear lumen; GO:0032991 protein-containing complex; GO:0043226 organelle; GO:0043227 membrane-bounded organelle; GO:0043229 in…	GO:0005488 binding; GO:0005515 protein binding; GO:0019899 enzyme binding; GO:0031625 ubiquitin protein ligase binding; GO:0044389 ubiquitin-like protein ligase binding;	PF10557	Cullin protein neddylation domain	D	KOG2167	Cullins
Q3TJM4	Centromere protein T OS=Mus musculus OX=10090 GN=Cenpt PE=2 SV=2	Cenpt	0.631	0.00428434	Down	56.242	6.4	2	2	1.34372	1.2402	1.09404	0.832321	0.700545	0.789173	nucleus	K11512			GO:0000278 mitotic cell cycle; GO:0006323 DNA packaging; GO:0006325 chromatin organization; GO:0006333 chromatin assembly or disassembly; GO:0006334 nucleosome assembly; GO:0006336 DNA replication-independent nucleosome assembly; GO:0006338 chromatin remodeling; GO:0006355 regulation of transcription, DNA-templated; GO:0006357 regulation of transcription by RNA polymerase II; GO:0006996 organelle…	GO:0000228 nuclear chromosome; GO:0000775 chromosome, centromeric region; GO:0000776 kinetochore; GO:0000785 chromatin; GO:0000786 nucleosome; GO:0000788 nuclear nucleosome; GO:0000790 nuclear chromatin; GO:0005622 intracellular; GO:0005623 cell; GO:0005634 nucleus; GO:0005654 nucleoplasm; GO:0005694 chromosome; GO:0005737 cytoplasm; GO:0005829 cytosol; GO:0016604 nuclear body; GO:0031974 membran…	GO:0000981 DNA-binding transcription factor activity, RNA polymerase II-specific; GO:0003676 nucleic acid binding; GO:0003677 DNA binding; GO:0003700 DNA-binding transcription factor activity; GO:0005488 binding; GO:0005515 protein binding; GO:0042393 histone binding; GO:0097159 organic cyclic compound binding; GO:0140110 transcription regulator activity; GO:1901363 heterocyclic compound binding;
Q3TLR7	Denticleless protein homolog OS=Mus musculus OX=10090 GN=Dtl PE=1 SV=2	Dtl	1.633	0.0259034	Up	79.13	4.3	2	2	0.765137	0.68425		1.00508	1.19766	1.34788	nucleus	K11790			GO:0000075 cell cycle checkpoint; GO:0000077 DNA damage checkpoint; GO:0000209 protein polyubiquitination; GO:0000731 DNA synthesis involved in DNA repair; GO:0006139 nucleobase-containing compound metabolic process; GO:0006259 DNA metabolic process; GO:0006281 DNA repair; GO:0006301 postreplication repair; GO:0006464 cellular protein modification process; GO:0006508 proteolysis; GO:0006511 ubiqu…	GO:0000151 ubiquitin ligase complex; GO:0005622 intracellular; GO:0005623 cell; GO:0005634 nucleus; GO:0005635 nuclear envelope; GO:0005654 nucleoplasm; GO:0005694 chromosome; GO:0005730 nucleolus; GO:0005737 cytoplasm; GO:0005813 centrosome; GO:0005815 microtubule organizing center; GO:0005829 cytosol; GO:0005856 cytoskeleton; GO:0012505 endomembrane system; GO:0015630 microtubule cytoskeleton; …				S	KOG0321	WD40 repeat-containing protein L2DTL
Q3TMX7	Sulfhydryl oxidase 2 OS=Mus musculus OX=10090 GN=Qsox2 PE=1 SV=1	Qsox2	2.751	0.000229904	Up	77.774	11.4	6	6	0.562679	0.48246	0.554635	1.28684	1.54505	1.56833	plasma membrane	K10758			GO:0008152 metabolic process; GO:0055114 oxidation-reduction process;	GO:0000139 Golgi membrane; GO:0005576 extracellular region; GO:0005615 extracellular space; GO:0005622 intracellular; GO:0005623 cell; GO:0005634 nucleus; GO:0005654 nucleoplasm; GO:0005737 cytoplasm; GO:0005794 Golgi apparatus; GO:0012505 endomembrane system; GO:0016020 membrane; GO:0016021 integral component of membrane; GO:0030173 integral component of Golgi membrane; GO:0031090 organelle memb…	GO:0003756 protein disulfide isomerase activity; GO:0003824 catalytic activity; GO:0016491 oxidoreductase activity; GO:0016667 oxidoreductase activity, acting on a sulfur group of donors; GO:0016670 oxidoreductase activity, acting on a sulfur group of donors, oxygen as acceptor; GO:0016853 isomerase activity; GO:0016860 intramolecular oxidoreductase activity; GO:0016864 intramolecular oxidoreduct…	PF00085	Thioredoxin	D	KOG1731	FAD-dependent sulfhydryl oxidase/quiescin and related proteins
Q3TUH1	Phosphatidate cytidylyltransferase, mitochondrial OS=Mus musculus OX=10090 GN=Tamm41 PE=1 SV=2	Tamm41	1.53	0.000541451	Up	37.827	21.4	5	5	0.843824	0.739348	0.788443	1.16628	1.22782	1.23428	cytoplasm	K17807			GO:0006629 lipid metabolic process; GO:0006644 phospholipid metabolic process; GO:0006650 glycerophospholipid metabolic process; GO:0006655 phosphatidylglycerol biosynthetic process; GO:0006793 phosphorus metabolic process; GO:0006796 phosphate-containing compound metabolic process; GO:0008152 metabolic process; GO:0008610 lipid biosynthetic process; GO:0008654 phospholipid biosynthetic process; …	GO:0005622 intracellular; GO:0005623 cell; GO:0005737 cytoplasm; GO:0005739 mitochondrion; GO:0005740 mitochondrial envelope; GO:0005743 mitochondrial inner membrane; GO:0016020 membrane; GO:0019866 organelle inner membrane; GO:0019898 extrinsic component of membrane; GO:0031090 organelle membrane; GO:0031312 extrinsic component of organelle membrane; GO:0031314 extrinsic component of mitochondri…	GO:0003824 catalytic activity; GO:0004605 phosphatidate cytidylyltransferase activity; GO:0016740 transferase activity; GO:0016772 transferase activity, transferring phosphorus-containing groups; GO:0016779 nucleotidyltransferase activity; GO:0070567 cytidylyltransferase activity;			S	KOG2986	Uncharacterized conserved protein
Q3TYX3	SET and MYND domain-containing protein 5 OS=Mus musculus OX=10090 GN=Smyd5 PE=1 SV=2	Smyd5	1.652	6.8664e-05	Up	47.095	33.7	12	12	0.766669	0.712563	0.783522	1.23017	1.25463	1.25244	extracellular	K24635								B	KOG2084	Predicted histone tail methylase containing SET domain
Q3U0V2	Tumor necrosis factor receptor type 1-associated DEATH domain protein OS=Mus musculus OX=10090 GN=Tradd PE=1 SV=1	Tradd	2.074	1.46129e-05	Up	34.577	22.9	5	5	0.619671	0.658146	0.674185	1.31292	1.3563	1.37878	extracellular	K03171	TRADD; tumor necrosis factor receptor type 1-associated DEATH domain protein	mmu04920 Adipocytokine signaling pathway; mmu05165 Human papillomavirus infection; mmu05167 Kaposi sarcoma-associated herpesvirus infection; mmu05169 Epstein-Barr virus infection; mmu05160 Hepatitis C; mmu05162 Measles; mmu05163 Human cytomegalovirus infection; mmu05170 Human immunodeficiency virus 1 infection; mmu04010 MAPK signaling pathway; mmu04064 NF-kappa B signaling pathway; mmu05203 Viral…	GO:0001959 regulation of cytokine-mediated signaling pathway; GO:0006355 regulation of transcription, DNA-templated; GO:0006915 apoptotic process; GO:0006919 activation of cysteine-type endopeptidase activity involved in apoptotic process; GO:0007154 cell communication; GO:0007165 signal transduction; GO:0007166 cell surface receptor signaling pathway; GO:0007249 I-kappaB kinase/NF-kappaB signali…	GO:0005622 intracellular; GO:0005623 cell; GO:0005634 nucleus; GO:0005737 cytoplasm; GO:0005829 cytosol; GO:0005856 cytoskeleton; GO:0005886 plasma membrane; GO:0016020 membrane; GO:0031264 death-inducing signaling complex; GO:0032991 protein-containing complex; GO:0043226 organelle; GO:0043227 membrane-bounded organelle; GO:0043228 non-membrane-bounded organelle; GO:0043229 intracellular organel…	GO:0005102 signaling receptor binding; GO:0005126 cytokine receptor binding; GO:0005164 tumor necrosis factor receptor binding; GO:0005488 binding; GO:0005515 protein binding; GO:0019899 enzyme binding; GO:0019900 kinase binding; GO:0019904 protein domain specific binding; GO:0032813 tumor necrosis factor receptor superfamily binding; GO:0042802 identical protein binding; GO:0044877 protein-conta…	PF09034; PF00531	TRADD, N-terminal domain; Death domain
Q3U2S4	OTU domain-containing protein 5 OS=Mus musculus OX=10090 GN=Otud5 PE=1 SV=2	Otud5	1.517	0.00738375	Up	60.306	14.8	5	5	0.733111	0.720695	0.930097	1.16219	1.22246	1.23144	nucleus	K12655	OTUD5; OTU domain-containing protein 5 [EC:3.4.19.12]	mmu04622 RIG-I-like receptor signaling pathway	GO:0001775 cell activation; GO:0001816 cytokine production; GO:0001817 regulation of cytokine production; GO:0001818 negative regulation of cytokine production; GO:0002237 response to molecule of bacterial origin; GO:0002250 adaptive immune response; GO:0002252 immune effector process; GO:0002263 cell activation involved in immune response; GO:0002285 lymphocyte activation involved in immune resp…	GO:0005622 intracellular; GO:0005623 cell; GO:0005737 cytoplasm; GO:0005829 cytosol;	GO:0003824 catalytic activity; GO:0004843 thiol-dependent ubiquitin-specific protease activity; GO:0008233 peptidase activity; GO:0008234 cysteine-type peptidase activity; GO:0016787 hydrolase activity; GO:0019783 ubiquitin-like protein-specific protease activity; GO:0036459 thiol-dependent ubiquitinyl hydrolase activity; GO:0061578 Lys63-specific deubiquitinase activity; GO:0070011 peptidase act…			OT	KOG2605	OTU (ovarian tumor)-like cysteine protease
Q3U6U5	Putative GTP-binding protein 6 OS=Mus musculus OX=10090 GN=Gtpbp6 PE=1 SV=1	Gtpbp6	0.594	0.000597968	Down	56.474	12.5	4	4	1.22105	1.21093	1.33197	0.811075	0.707577	0.7174	mitochondria					GO:0005622 intracellular; GO:0005623 cell; GO:0005737 cytoplasm;	GO:0000166 nucleotide binding; GO:0001882 nucleoside binding; GO:0001883 purine nucleoside binding; GO:0005488 binding; GO:0005525 GTP binding; GO:0017076 purine nucleotide binding; GO:0019001 guanyl nucleotide binding; GO:0032549 ribonucleoside binding; GO:0032550 purine ribonucleoside binding; GO:0032553 ribonucleotide binding; GO:0032555 purine ribonucleotide binding; GO:0032561 guanyl ribonuc…			S	KOG0410	Predicted GTP binding protein
Q3UBZ5	MIF4G domain-containing protein OS=Mus musculus OX=10090 GN=Mif4gd PE=1 SV=1	Mif4gd	2.263	0.0261908	Up	25.493	13.5	2	2	0.57894	0.558964		0.96245	1.61439	1.28526	cytoplasm					GO:0005622 intracellular; GO:0005623 cell; GO:0005634 nucleus; GO:0005730 nucleolus; GO:0005737 cytoplasm; GO:0005829 cytosol; GO:0031974 membrane-enclosed lumen; GO:0031981 nuclear lumen; GO:0043226 organelle; GO:0043227 membrane-bounded organelle; GO:0043228 non-membrane-bounded organelle; GO:0043229 intracellular organelle; GO:0043231 intracellular membrane-bounded organelle; GO:0043232 intrac…	GO:0005488 binding; GO:0005515 protein binding; GO:0008022 protein C-terminus binding;			J	KOG3942	MIF4G domain-containing protein
Q3UFS0	Protein zyg-11 homolog B OS=Mus musculus OX=10090 GN=Zyg11b PE=1 SV=2	Zyg11b	0.606	0.000761921	Down	83.99	15.3	9	9	1.20807	1.16253	1.36651	0.759608	0.78167	0.721613	cytoplasm	K10350			GO:0006464 cellular protein modification process; GO:0006807 nitrogen compound metabolic process; GO:0008152 metabolic process; GO:0009987 cellular process; GO:0016567 protein ubiquitination; GO:0019222 regulation of metabolic process; GO:0019538 protein metabolic process; GO:0031323 regulation of cellular metabolic process; GO:0031396 regulation of protein ubiquitination; GO:0031399 regulation o…	GO:0000151 ubiquitin ligase complex; GO:0005622 intracellular; GO:0005623 cell; GO:0031461 cullin-RING ubiquitin ligase complex; GO:0031462 Cul2-RING ubiquitin ligase complex; GO:0032991 protein-containing complex; GO:1902494 catalytic complex; GO:1990234 transferase complex;	GO:0003824 catalytic activity; GO:0004842 ubiquitin-protein transferase activity; GO:0016740 transferase activity; GO:0019787 ubiquitin-like protein transferase activity; GO:0140096 catalytic activity, acting on a protein;			S	KOG3665	ZYG-1-like serine/threonine protein kinases
Q3UHJ0	AP2-associated protein kinase 1 OS=Mus musculus OX=10090 GN=Aak1 PE=1 SV=2	Aak1	1.813	8.77418e-05	Up	103.35	25.1	14	14	0.678634	0.690744	0.763386	1.27394	1.29443	1.29887	nucleus	K08853			GO:0006464 cellular protein modification process; GO:0006468 protein phosphorylation; GO:0006793 phosphorus metabolic process; GO:0006796 phosphate-containing compound metabolic process; GO:0006807 nitrogen compound metabolic process; GO:0008152 metabolic process; GO:0008593 regulation of Notch signaling pathway; GO:0009966 regulation of signal transduction; GO:0009967 positive regulation of sign…	GO:0005622 intracellular; GO:0005623 cell; GO:0005737 cytoplasm; GO:0005886 plasma membrane; GO:0005905 clathrin-coated pit; GO:0012505 endomembrane system; GO:0016020 membrane; GO:0019897 extrinsic component of plasma membrane; GO:0019898 extrinsic component of membrane; GO:0030117 membrane coat; GO:0030118 clathrin coat; GO:0030135 coated vesicle; GO:0030136 clathrin-coated vesicle; GO:0030424 …	GO:0003824 catalytic activity; GO:0004672 protein kinase activity; GO:0004674 protein serine/threonine kinase activity; GO:0005102 signaling receptor binding; GO:0005112 Notch binding; GO:0005488 binding; GO:0005515 protein binding; GO:0016301 kinase activity; GO:0016740 transferase activity; GO:0016772 transferase activity, transferring phosphorus-containing groups; GO:0016773 phosphotransferase…	PF00069	Protein kinase domain	T	KOG1989	ARK protein kinase family
Q3UHU5	Microtubule cross-linking factor 1 OS=Mus musculus OX=10090 GN=Mtcl1 PE=1 SV=1	Mtcl1	0.576	8.25029e-06	Down	213.86	8.9	13	13	1.23928	1.29831	1.26905	0.747262	0.732432	0.713666	nucleus				GO:0000226 microtubule cytoskeleton organization; GO:0001578 microtubule bundle formation; GO:0006996 organelle organization; GO:0007010 cytoskeleton organization; GO:0007017 microtubule-based process; GO:0007163 establishment or maintenance of cell polarity; GO:0009987 cellular process; GO:0016043 cellular component organization; GO:0032386 regulation of intracellular transport; GO:0032388 posit…	GO:0000922 spindle pole; GO:0005622 intracellular; GO:0005623 cell; GO:0005819 spindle; GO:0005856 cytoskeleton; GO:0005886 plasma membrane; GO:0015630 microtubule cytoskeleton; GO:0016020 membrane; GO:0016324 apical plasma membrane; GO:0016327 apicolateral plasma membrane; GO:0016328 lateral plasma membrane; GO:0030496 midbody; GO:0043226 organelle; GO:0043228 non-membrane-bounded organelle; GO:…	GO:0005488 binding; GO:0005515 protein binding; GO:0008017 microtubule binding; GO:0008092 cytoskeletal protein binding; GO:0015631 tubulin binding; GO:0042802 identical protein binding; GO:0042803 protein homodimerization activity; GO:0046983 protein dimerization activity;			S	KOG4787	Uncharacterized conserved protein
Q3UKC1	Tax1-binding protein 1 homolog OS=Mus musculus OX=10090 GN=Tax1bp1 PE=1 SV=2	Tax1bp1	2.28	0.000526925	Up	93.629	17.3	10	10	0.572958	0.558194	0.697979	1.28576	1.40845	1.47666	cytoplasm	K21347	TAX1BP1; Tax1-binding protein 1	mmu04137 Mitophagy - animal	GO:0001817 regulation of cytokine production; GO:0001818 negative regulation of cytokine production; GO:0001959 regulation of cytokine-mediated signaling pathway; GO:0006355 regulation of transcription, DNA-templated; GO:0009889 regulation of biosynthetic process; GO:0009966 regulation of signal transduction; GO:0010468 regulation of gene expression; GO:0010556 regulation of macromolecule biosynt…	GO:0005622 intracellular; GO:0005623 cell; GO:0005737 cytoplasm; GO:0005829 cytosol;	GO:0005488 binding; GO:0005515 protein binding; GO:0019899 enzyme binding; GO:0019900 kinase binding; GO:0032182 ubiquitin-like protein binding; GO:0043130 ubiquitin binding;
Q3ULD5	Methylcrotonoyl-CoA carboxylase beta chain, mitochondrial OS=Mus musculus OX=10090 GN=Mccc2 PE=1 SV=1	Mccc2	1.909	5.75772e-05	Up	61.378	25.2	10	10	0.680313	0.653924	0.728454	1.34937	1.26941	1.31853	mitochondria	K01969	E6.4.1.4B; 3-methylcrotonyl-CoA carboxylase beta subunit [EC:6.4.1.4]	mmu01100 Metabolic pathways; mmu00280 Valine, leucine and isoleucine degradation	GO:0006139 nucleobase-containing compound metabolic process; GO:0006163 purine nucleotide metabolic process; GO:0006725 cellular aromatic compound metabolic process; GO:0006732 coenzyme metabolic process; GO:0006753 nucleoside phosphate metabolic process; GO:0006793 phosphorus metabolic process; GO:0006796 phosphate-containing compound metabolic process; GO:0006807 nitrogen compound metabolic pro…	GO:0005622 intracellular; GO:0005623 cell; GO:0005737 cytoplasm; GO:0005739 mitochondrion; GO:0005759 mitochondrial matrix; GO:0031974 membrane-enclosed lumen; GO:0032991 protein-containing complex; GO:0043226 organelle; GO:0043227 membrane-bounded organelle; GO:0043229 intracellular organelle; GO:0043231 intracellular membrane-bounded organelle; GO:0043233 organelle lumen; GO:0070013 intracellul…				EI	KOG0540	3-Methylcrotonyl-CoA carboxylase, non-biotin containing subunit/Acetyl-CoA carboxylase carboxyl transferase, subunit beta
Q3ULF4	Paraplegin OS=Mus musculus OX=10090 GN=Spg7 PE=1 SV=1	Spg7	1.546	0.00698425	Up	85.995	8.7	6	6	0.797795	0.681986	0.87659	1.17728	1.14169	1.32466	plasma membrane	K09552			GO:0006508 proteolysis; GO:0006807 nitrogen compound metabolic process; GO:0006810 transport; GO:0006811 ion transport; GO:0006812 cation transport; GO:0006816 calcium ion transport; GO:0006839 mitochondrial transport; GO:0006851 mitochondrial calcium ion transmembrane transport; GO:0006928 movement of cell or subcellular component; GO:0006996 organelle organization; GO:0007005 mitochondrion orga…	GO:0005622 intracellular; GO:0005623 cell; GO:0005737 cytoplasm; GO:0005739 mitochondrion; GO:0005740 mitochondrial envelope; GO:0005743 mitochondrial inner membrane; GO:0005745 m-AAA complex; GO:0005757 mitochondrial permeability transition pore complex; GO:0016020 membrane; GO:0016021 integral component of membrane; GO:0019866 organelle inner membrane; GO:0031090 organelle membrane; GO:0031224 …	GO:0003824 catalytic activity; GO:0004175 endopeptidase activity; GO:0004222 metalloendopeptidase activity; GO:0005488 binding; GO:0005515 protein binding; GO:0008233 peptidase activity; GO:0008237 metallopeptidase activity; GO:0016787 hydrolase activity; GO:0051082 unfolded protein binding; GO:0070011 peptidase activity, acting on L-amino acid peptides; GO:0140096 catalytic activity, acting on a…	PF00004; PF01434	ATPase family associated with various cellular activities (AAA); Peptidase family M41	O	KOG0731	AAA+-type ATPase containing the peptidase M41 domain
Q3UMQ8	H/ACA ribonucleoprotein complex non-core subunit NAF1 OS=Mus musculus OX=10090 GN=Naf1 PE=1 SV=2	Naf1	1.633	0.0021457	Up	53.245	16.4	5	5	0.83331	0.691416	0.753667	1.34583	1.15695	1.21883	nucleus	K14763			GO:0000154 rRNA modification; GO:0000454 snoRNA guided rRNA pseudouridine synthesis; GO:0000491 small nucleolar ribonucleoprotein complex assembly; GO:0000493 box H/ACA snoRNP assembly; GO:0001522 pseudouridine synthesis; GO:0006139 nucleobase-containing compound metabolic process; GO:0006364 rRNA processing; GO:0006396 RNA processing; GO:0006725 cellular aromatic compound metabolic process; GO:0…	GO:0005622 intracellular; GO:0005623 cell; GO:0005634 nucleus; GO:0005732 small nucleolar ribonucleoprotein complex; GO:0005737 cytoplasm; GO:0032991 protein-containing complex; GO:0043226 organelle; GO:0043227 membrane-bounded organelle; GO:0043229 intracellular organelle; GO:0043231 intracellular membrane-bounded organelle; GO:1990904 ribonucleoprotein complex;	GO:0003676 nucleic acid binding; GO:0003723 RNA binding; GO:0005488 binding; GO:0070034 telomerase RNA binding; GO:0097159 organic cyclic compound binding; GO:1901363 heterocyclic compound binding;	PF04410	Gar1/Naf1 RNA binding region	S	KOG2236	Uncharacterized conserved protein
Q3UNW5	Transcription factor CP2-like protein 1 OS=Mus musculus OX=10090 GN=Tfcp2l1 PE=1 SV=2	Tfcp2l1	1.581	3.01399e-05	Up	54.736	34	12	11	0.742989	0.787477	0.793954	1.21925	1.21594	1.24039	cytoskeleton	K09275			GO:0000003 reproduction; GO:0000122 negative regulation of transcription by RNA polymerase II; GO:0000902 cell morphogenesis; GO:0002064 epithelial cell development; GO:0002070 epithelial cell maturation; GO:0006355 regulation of transcription, DNA-templated; GO:0006357 regulation of transcription by RNA polymerase II; GO:0006629 lipid metabolic process; GO:0006694 steroid biosynthetic process; G…	GO:0001650 fibrillar center; GO:0005622 intracellular; GO:0005623 cell; GO:0005634 nucleus; GO:0005667 transcription regulator complex; GO:0005730 nucleolus; GO:0005737 cytoplasm; GO:0005739 mitochondrion; GO:0016020 membrane; GO:0031974 membrane-enclosed lumen; GO:0031981 nuclear lumen; GO:0032991 protein-containing complex; GO:0043226 organelle; GO:0043227 membrane-bounded organelle; GO:0043228…	GO:0000976 transcription regulatory region sequence-specific DNA binding; GO:0000977 RNA polymerase II transcription regulatory region sequence-specific DNA binding; GO:0000981 DNA-binding transcription factor activity, RNA polymerase II-specific; GO:0001067 regulatory region nucleic acid binding; GO:0001227 DNA-binding transcription repressor activity, RNA polymerase II-specific; GO:0003676 nucl…			K	KOG4091	Transcription factor
Q3UPF5	Zinc finger CCCH-type antiviral protein 1 OS=Mus musculus OX=10090 GN=Zc3hav1 PE=1 SV=1	Zc3hav1	2.021	1.11519e-05	Up	106.69	29.5	23	23	0.649877	0.642371	0.694039	1.33085	1.31917	1.36369	cytoplasm,nucleus	K15259			GO:0001817 regulation of cytokine production; GO:0001819 positive regulation of cytokine production; GO:0002682 regulation of immune system process; GO:0002684 positive regulation of immune system process; GO:0002697 regulation of immune effector process; GO:0002699 positive regulation of immune effector process; GO:0002831 regulation of response to biotic stimulus; GO:0002833 positive regulation…	GO:0000323 lytic vacuole; GO:0005622 intracellular; GO:0005623 cell; GO:0005634 nucleus; GO:0005737 cytoplasm; GO:0005764 lysosome; GO:0005768 endosome; GO:0005770 late endosome; GO:0005773 vacuole; GO:0005829 cytosol; GO:0012505 endomembrane system; GO:0031410 cytoplasmic vesicle; GO:0031982 vesicle; GO:0043226 organelle; GO:0043227 membrane-bounded organelle; GO:0043229 intracellular organelle;…	GO:0005488 binding; GO:0005515 protein binding; GO:0017151 DEAD/H-box RNA helicase binding; GO:0019899 enzyme binding; GO:0042802 identical protein binding;
Q3UQA7	Selenoprotein H OS=Mus musculus OX=10090 GN=Selenoh PE=1 SV=2	Selenoh	2.389	0.00959954	Up	12.974	28.4	3	3		0.443266	0.647614	1.21609	1.30432	1.38871	nucleus
Q3URE1	Malonate--CoA ligase ACSF3, mitochondrial OS=Mus musculus OX=10090 GN=Acsf3 PE=1 SV=2	Acsf3	1.661	0.000727543	Up	65.076	14.6	7	7	0.793288	0.671848	0.789243	1.25348	1.24473	1.24741	mitochondria	K18660	ACSF3; malonyl-CoA/methylmalonyl-CoA synthetase [EC:6.2.1.-]	mmu01100 Metabolic pathways; mmu00061 Fatty acid biosynthesis; mmu00280 Valine, leucine and isoleucine degradation; mmu01212 Fatty acid metabolism	GO:0006082 organic acid metabolic process; GO:0006139 nucleobase-containing compound metabolic process; GO:0006163 purine nucleotide metabolic process; GO:0006164 purine nucleotide biosynthetic process; GO:0006629 lipid metabolic process; GO:0006631 fatty acid metabolic process; GO:0006633 fatty acid biosynthetic process; GO:0006637 acyl-CoA metabolic process; GO:0006725 cellular aromatic compoun…	GO:0005622 intracellular; GO:0005623 cell; GO:0005737 cytoplasm; GO:0005739 mitochondrion; GO:0005759 mitochondrial matrix; GO:0031974 membrane-enclosed lumen; GO:0043226 organelle; GO:0043227 membrane-bounded organelle; GO:0043229 intracellular organelle; GO:0043231 intracellular membrane-bounded organelle; GO:0043233 organelle lumen; GO:0070013 intracellular organelle lumen;	GO:0003824 catalytic activity; GO:0015645 fatty acid ligase activity; GO:0016405 CoA-ligase activity; GO:0016874 ligase activity; GO:0016877 ligase activity, forming carbon-sulfur bonds; GO:0016878 acid-thiol ligase activity; GO:0031957 very long-chain fatty acid-CoA ligase activity; GO:0090409 malonyl-CoA synthetase activity;	PF13193	Domain of unknown function (DUF4009)	I	KOG1176	Acyl-CoA synthetase
Q3URS2	Zinc finger and SCAN domain containing protein 4F OS=Mus musculus OX=10090 GN=Zscan4f PE=2 SV=2	Zscan4f	0.43	0.00289017	Down	57.648	21.5	8	8	1.65136	1.24401	1.2995	0.493997	0.638072	0.673062	nucleus	K09230			GO:0000018 regulation of DNA recombination; GO:0000019 regulation of mitotic recombination; GO:0000723 telomere maintenance; GO:0006139 nucleobase-containing compound metabolic process; GO:0006259 DNA metabolic process; GO:0006355 regulation of transcription, DNA-templated; GO:0006357 regulation of transcription by RNA polymerase II; GO:0006725 cellular aromatic compound metabolic process; GO:000…	GO:0000228 nuclear chromosome; GO:0000781 chromosome, telomeric region; GO:0000784 nuclear chromosome, telomeric region; GO:0005622 intracellular; GO:0005623 cell; GO:0005634 nucleus; GO:0005694 chromosome; GO:0005737 cytoplasm; GO:0031974 membrane-enclosed lumen; GO:0031981 nuclear lumen; GO:0043226 organelle; GO:0043227 membrane-bounded organelle; GO:0043228 non-membrane-bounded organelle; GO:0…	GO:0000981 DNA-binding transcription factor activity, RNA polymerase II-specific; GO:0003700 DNA-binding transcription factor activity; GO:0140110 transcription regulator activity;	PF02023; PF00096	SCAN domain; Zinc finger, C2H2 type	K	KOG1721	FOG: Zn-finger
Q3USZ8	Divergent protein kinase domain 2A OS=Mus musculus OX=10090 GN=Dipk2a PE=1 SV=2	Dipk2a	1.814	0.00236074	Up	49.462	11.2	4	4	0.766305	0.602635	0.76341	1.23793	1.24476	1.38496	extracellular				GO:0006810 transport; GO:0006903 vesicle targeting; GO:0007275 multicellular organism development; GO:0007507 heart development; GO:0008283 cell population proliferation; GO:0009888 tissue development; GO:0009966 regulation of signal transduction; GO:0009987 cellular process; GO:0010646 regulation of cell communication; GO:0014066 regulation of phosphatidylinositol 3-kinase signaling; GO:0014706 …	GO:0000139 Golgi membrane; GO:0005576 extracellular region; GO:0005615 extracellular space; GO:0005622 intracellular; GO:0005623 cell; GO:0005737 cytoplasm; GO:0005794 Golgi apparatus; GO:0005798 Golgi-associated vesicle; GO:0012505 endomembrane system; GO:0012506 vesicle membrane; GO:0016020 membrane; GO:0030117 membrane coat; GO:0030120 vesicle coat; GO:0030126 COPI vesicle coat; GO:0030135 coa…
Q3UW53	Protein Niban 1 OS=Mus musculus OX=10090 GN=Niban1 PE=1 SV=2	Niban1	0.599	0.018264	Down	102.65	12.7	7	7	1.40653	1.37864	0.967314	0.809721	0.690907	0.746888	nucleus				GO:0001932 regulation of protein phosphorylation; GO:0001933 negative regulation of protein phosphorylation; GO:0001934 positive regulation of protein phosphorylation; GO:0006417 regulation of translation; GO:0006950 response to stress; GO:0009889 regulation of biosynthetic process; GO:0009891 positive regulation of biosynthetic process; GO:0009892 negative regulation of metabolic process; GO:000…	GO:0005622 intracellular; GO:0005623 cell; GO:0005737 cytoplasm; GO:0005829 cytosol; GO:0005886 plasma membrane; GO:0016020 membrane; GO:0071944 cell periphery;
Q3UY34	Protein CUSTOS OS=Mus musculus OX=10090 GN=Custos PE=2 SV=1	Custos	1.661	0.000174411	Up	27.631	23.8	4	4	0.739528	0.718058	0.797143	1.19607	1.27476	1.27445	nucleus
Q3V300	Kinesin-like protein KIF22 OS=Mus musculus OX=10090 GN=Kif22 PE=2 SV=2	Kif22	0.662	0.000253339	Down	73.189	49.8	25	25	1.15827	1.19541	1.25665	0.759313	0.811263	0.819104	nucleus	K10403	KIF22; kinesin family member 22	mmu04914 Progesterone-mediated oocyte maturation	GO:0000070 mitotic sister chromatid segregation; GO:0000278 mitotic cell cycle; GO:0000280 nuclear division; GO:0000819 sister chromatid segregation; GO:0002376 immune system process; GO:0002478 antigen processing and presentation of exogenous peptide antigen; GO:0002495 antigen processing and presentation of peptide antigen via MHC class II; GO:0002504 antigen processing and presentation of pept…	GO:0000775 chromosome, centromeric region; GO:0000776 kinetochore; GO:0000785 chromatin; GO:0005622 intracellular; GO:0005623 cell; GO:0005634 nucleus; GO:0005654 nucleoplasm; GO:0005694 chromosome; GO:0005737 cytoplasm; GO:0005819 spindle; GO:0005829 cytosol; GO:0005856 cytoskeleton; GO:0005871 kinesin complex; GO:0005875 microtubule associated complex; GO:0015630 microtubule cytoskeleton; GO:00…	GO:0003676 nucleic acid binding; GO:0003677 DNA binding; GO:0003774 motor activity; GO:0003777 microtubule motor activity; GO:0003824 catalytic activity; GO:0005488 binding; GO:0016462 pyrophosphatase activity; GO:0016787 hydrolase activity; GO:0016817 hydrolase activity, acting on acid anhydrides; GO:0016818 hydrolase activity, acting on acid anhydrides, in phosphorus-containing anhydrides; GO:0…	PF00225; PF12836	Kinesin motor domain; Helix-hairpin-helix motif	Z	KOG0242	Kinesin-like protein
Q3V3R1	Monofunctional C1-tetrahydrofolate synthase, mitochondrial OS=Mus musculus OX=10090 GN=Mthfd1l PE=1 SV=2	Mthfd1l	1.509	0.000132649	Up	105.73	42.1	36	35	0.764831	0.788007	0.838517	1.20336	1.18433	1.22096	mitochondria	K13402	MTHFD1L; monofunctional C1-tetrahydrofolate synthase, mitochondrial [EC:6.3.4.3]	mmu01100 Metabolic pathways; mmu00670 One carbon pool by folate; mmu01240 Biosynthesis of cofactors	GO:0001501 skeletal system development; GO:0001838 embryonic epithelial tube formation; GO:0001841 neural tube formation; GO:0001843 neural tube closure; GO:0002009 morphogenesis of an epithelium; GO:0006082 organic acid metabolic process; GO:0006139 nucleobase-containing compound metabolic process; GO:0006144 purine nucleobase metabolic process; GO:0006575 cellular modified amino acid metabolic …	GO:0005622 intracellular; GO:0005623 cell; GO:0005737 cytoplasm; GO:0005739 mitochondrion; GO:0043226 organelle; GO:0043227 membrane-bounded organelle; GO:0043229 intracellular organelle; GO:0043231 intracellular membrane-bounded organelle;	GO:0000166 nucleotide binding; GO:0003824 catalytic activity; GO:0004329 formate-tetrahydrofolate ligase activity; GO:0004477 methenyltetrahydrofolate cyclohydrolase activity; GO:0004488 methylenetetrahydrofolate dehydrogenase (NADP+) activity; GO:0005488 binding; GO:0005515 protein binding; GO:0005524 ATP binding; GO:0008144 drug binding; GO:0016491 oxidoreductase activity; GO:0016645 oxidoreduc…	PF00763; PF02882	Tetrahydrofolate dehydrogenase/cyclohydrolase, catalytic domain; Tetrahydrofolate dehydrogenase/cyclohydrolase, NAD(P)-binding domain	H	KOG4230	C1-tetrahydrofolate synthase
Q4FK66	Pre-mRNA-splicing factor 38A OS=Mus musculus OX=10090 GN=Prpf38a PE=1 SV=1	Prpf38a	0.602	0.000265987	Down	37.436	20.5	6	6	1.16017	1.25537	1.32863	0.770512	0.734316	0.751007	nucleus	K12849	PRPF38A; pre-mRNA-splicing factor 38A	mmu03040 Spliceosome		GO:0005622 intracellular; GO:0005623 cell; GO:0005634 nucleus; GO:0005635 nuclear envelope; GO:0005681 spliceosomal complex; GO:0012505 endomembrane system; GO:0016020 membrane; GO:0031090 organelle membrane; GO:0031965 nuclear membrane; GO:0031967 organelle envelope; GO:0031975 envelope; GO:0032991 protein-containing complex; GO:0043226 organelle; GO:0043227 membrane-bounded organelle; GO:004322…		PF12871	Pre-mRNA-splicing factor 38-associated hydrophilic C-term	S	KOG2889	Predicted PRP38-like splicing factor
Q4FZF3	Probable ATP-dependent RNA helicase DDX49 OS=Mus musculus OX=10090 GN=Ddx49 PE=2 SV=1	Ddx49	0.609	0.000301554	Down	54.093	27.7	11	11	1.16068	1.23078	1.33678	0.745928	0.770799	0.755026	nucleus	K14778			GO:0006139 nucleobase-containing compound metabolic process; GO:0006364 rRNA processing; GO:0006396 RNA processing; GO:0006725 cellular aromatic compound metabolic process; GO:0006807 nitrogen compound metabolic process; GO:0008152 metabolic process; GO:0009987 cellular process; GO:0010467 gene expression; GO:0010501 RNA secondary structure unwinding; GO:0016070 RNA metabolic process; GO:0016072 …	GO:0005622 intracellular; GO:0005623 cell; GO:0005634 nucleus; GO:0005654 nucleoplasm; GO:0005730 nucleolus; GO:0005737 cytoplasm; GO:0031974 membrane-enclosed lumen; GO:0031981 nuclear lumen; GO:0043226 organelle; GO:0043227 membrane-bounded organelle; GO:0043228 non-membrane-bounded organelle; GO:0043229 intracellular organelle; GO:0043231 intracellular membrane-bounded organelle; GO:0043232 in…	GO:0003724 RNA helicase activity; GO:0003824 catalytic activity; GO:0004386 helicase activity; GO:0008186 RNA-dependent ATPase activity; GO:0016462 pyrophosphatase activity; GO:0016787 hydrolase activity; GO:0016817 hydrolase activity, acting on acid anhydrides; GO:0016818 hydrolase activity, acting on acid anhydrides, in phosphorus-containing anhydrides; GO:0016887 ATPase activity; GO:0017111 nu…	PF00270	DEAD/DEAH box helicase	A	KOG0340	ATP-dependent RNA helicase
Q4FZG9	NADH dehydrogenase [ubiquinone] 1 alpha subcomplex subunit 4-like 2 OS=Mus musculus OX=10090 GN=Ndufa4l2 PE=3 SV=1	Ndufa4l2	0.52	0.0162582	Down	10.046	28.7	3	3	1.50538	1.41193	1.03036	0.792194	0.719133	0.540997	extracellular	K03948	NDUFA4; NADH dehydrogenase (ubiquinone) 1 alpha subcomplex subunit 4	mmu05020 Prion disease; mmu00190 Oxidative phosphorylation; mmu04714 Thermogenesis; mmu05016 Huntington disease; mmu01100 Metabolic pathways; mmu05208 Chemical carcinogenesis - reactive oxygen species; mmu04723 Retrograde endocannabinoid signaling; mmu05014 Amyotrophic lateral sclerosis; mmu05415 Diabetic cardiomyopathy; mmu05010 Alzheimer disease; mmu05022 Pathways of neurodegeneration - multipl…		GO:0005622 intracellular; GO:0005623 cell; GO:0005737 cytoplasm; GO:0005739 mitochondrion; GO:0005740 mitochondrial envelope; GO:0005743 mitochondrial inner membrane; GO:0005746 mitochondrial respirasome; GO:0005751 mitochondrial respiratory chain complex IV; GO:0016020 membrane; GO:0019866 organelle inner membrane; GO:0031090 organelle membrane; GO:0031966 mitochondrial membrane; GO:0031967 orga…
Q4VBF2	R3H domain-containing protein 4 OS=Mus musculus OX=10090 GN=R3hdm4 PE=2 SV=1	R3hdm4	0.206	4.12947e-05	Down	29.659	16.4	3	3	1.62777	1.56155	1.78494	0.296948	0.351171	0.377624	nucleus							PF13902; PF01424	R3H-associated N-terminal domain; R3H domain	S	KOG1478	3-keto sterol reductase
Q52KR3	Protein prune homolog 2 OS=Mus musculus OX=10090 GN=Prune2 PE=1 SV=2	Prune2	1.625	0.00189819	Up	339.51	0.9	2	2	0.83432	0.784284	0.66728	1.25018	1.25012	1.21382	nucleus	K18449						PF13716	Divergent CRAL/TRIO domain	C	KOG4129	Exopolyphosphatases and related proteins
Q5NBU8	XIAP-associated factor 1 OS=Mus musculus OX=10090 GN=Xaf1 PE=1 SV=3	Xaf1	2.817	0.000111786	Up	31.117	24.5	4	4	0.514936	0.58596	0.470933	1.39883	1.51198	1.51736	extracellular				GO:0002376 immune system process; GO:0006950 response to stress; GO:0006952 defense response; GO:0006955 immune response; GO:0007154 cell communication; GO:0007165 signal transduction; GO:0007166 cell surface receptor signaling pathway; GO:0009987 cellular process; GO:0010033 response to organic substance; GO:0019221 cytokine-mediated signaling pathway; GO:0023052 signaling; GO:0031333 negative r…	GO:0005622 intracellular; GO:0005623 cell; GO:0005634 nucleus; GO:0005737 cytoplasm; GO:0005739 mitochondrion; GO:0005829 cytosol; GO:0043226 organelle; GO:0043227 membrane-bounded organelle; GO:0043229 intracellular organelle; GO:0043231 intracellular membrane-bounded organelle;
Q5SF07	Insulin-like growth factor 2 mRNA-binding protein 2 OS=Mus musculus OX=10090 GN=Igf2bp2 PE=1 SV=1	Igf2bp2	0.645	4.84752e-05	Down	65.583	35.8	19	18	1.19132	1.1838	1.27246	0.777624	0.788049	0.786743	cytoplasm	K17392			GO:0001817 regulation of cytokine production; GO:0006417 regulation of translation; GO:0009653 anatomical structure morphogenesis; GO:0009889 regulation of biosynthetic process; GO:0009890 negative regulation of biosynthetic process; GO:0009892 negative regulation of metabolic process; GO:0009894 regulation of catabolic process; GO:0010468 regulation of gene expression; GO:0010556 regulation of m…	GO:0005622 intracellular; GO:0005623 cell; GO:0005634 nucleus; GO:0005737 cytoplasm; GO:0005829 cytosol; GO:0005856 cytoskeleton; GO:0043226 organelle; GO:0043227 membrane-bounded organelle; GO:0043228 non-membrane-bounded organelle; GO:0043229 intracellular organelle; GO:0043231 intracellular membrane-bounded organelle; GO:0043232 intracellular non-membrane-bounded organelle;	GO:0003676 nucleic acid binding; GO:0003723 RNA binding; GO:0003729 mRNA binding; GO:0003730 mRNA 3'-UTR binding; GO:0005488 binding; GO:0045182 translation regulator activity; GO:0048027 mRNA 5'-UTR binding; GO:0097159 organic cyclic compound binding; GO:1901363 heterocyclic compound binding;	PF00076; PF00013	RNA recognition motif. (a.k.a. RRM, RBD, or RNP domain); KH domain	A	KOG2193	IGF-II mRNA-binding protein IMP, contains RRM and KH domains
Q5SRY7	F-box/WD repeat-containing protein 11 OS=Mus musculus OX=10090 GN=Fbxw11 PE=1 SV=1	Fbxw11	0.662	0.000748987	Down	62.062	13.7	7	3	1.22845	1.15726	1.2247	0.848527	0.738959	0.802112	cytoplasm	K03362	FBXW1_11; F-box and WD-40 domain protein 1/11	mmu04114 Oocyte meiosis; mmu04310 Wnt signaling pathway; mmu04218 Cellular senescence; mmu04710 Circadian rhythm; mmu04340 Hedgehog signaling pathway; mmu04390 Hippo signaling pathway; mmu04120 Ubiquitin mediated proteolysis; mmu05170 Human immunodeficiency virus 1 infection	GO:0000086 G2/M transition of mitotic cell cycle; GO:0000165 MAPK cascade; GO:0000209 protein polyubiquitination; GO:0000278 mitotic cell cycle; GO:0006355 regulation of transcription, DNA-templated; GO:0006464 cellular protein modification process; GO:0006468 protein phosphorylation; GO:0006470 protein dephosphorylation; GO:0006508 proteolysis; GO:0006511 ubiquitin-dependent protein catabolic pr…	GO:0000151 ubiquitin ligase complex; GO:0005622 intracellular; GO:0005623 cell; GO:0005634 nucleus; GO:0005737 cytoplasm; GO:0005813 centrosome; GO:0005815 microtubule organizing center; GO:0005829 cytosol; GO:0005856 cytoskeleton; GO:0015630 microtubule cytoskeleton; GO:0019005 SCF ubiquitin ligase complex; GO:0031461 cullin-RING ubiquitin ligase complex; GO:0032991 protein-containing complex; G…	GO:0003824 catalytic activity; GO:0004842 ubiquitin-protein transferase activity; GO:0016740 transferase activity; GO:0019787 ubiquitin-like protein transferase activity; GO:0140096 catalytic activity, acting on a protein;	PF12125; PF12937	D domain of beta-TrCP; F-box-like	S	KOG0281	Beta-TrCP (transducin repeats containing)/Slimb proteins
Q5SSL4	Active breakpoint cluster region-related protein OS=Mus musculus OX=10090 GN=Abr PE=1 SV=1	Abr	1.575	0.000800414	Up	97.666	15.3	10	9	0.735747	0.743675	0.850363	1.17967	1.25084	1.23971	cytoplasm	K20629			GO:0007154 cell communication; GO:0007165 signal transduction; GO:0007186 G protein-coupled receptor signaling pathway; GO:0007264 small GTPase mediated signal transduction; GO:0009966 regulation of signal transduction; GO:0009987 cellular process; GO:0010646 regulation of cell communication; GO:0010941 regulation of cell death; GO:0010942 positive regulation of cell death; GO:0023051 regulation …	GO:0005622 intracellular; GO:0005623 cell; GO:0005737 cytoplasm; GO:0005829 cytosol; GO:0016020 membrane;	GO:0005085 guanyl-nucleotide exchange factor activity; GO:0005088 Ras guanyl-nucleotide exchange factor activity; GO:0005089 Rho guanyl-nucleotide exchange factor activity; GO:0005096 GTPase activator activity; GO:0005488 binding; GO:0005515 protein binding; GO:0008047 enzyme activator activity; GO:0017016 Ras GTPase binding; GO:0017048 Rho GTPase binding; GO:0019899 enzyme binding; GO:0030234 en…	PF00621; PF00169; PF00168; PF00620	RhoGEF domain; PH domain; C2 domain; RhoGAP domain	T	KOG4269	Rac GTPase-activating protein BCR/ABR
Q80Z64	Homeobox protein NANOG OS=Mus musculus OX=10090 GN=Nanog PE=1 SV=1	Nanog	1.852	5.10997e-05	Up	34.24	17.7	4	4	0.725443	0.682056	0.696625	1.37258	1.262	1.26129	nucleus	K10164	NANOG; homeobox protein Nanog	mmu04550 Signaling pathways regulating pluripotency of stem cells; mmu05205 Proteoglycans in cancer	GO:0000003 reproduction; GO:0000122 negative regulation of transcription by RNA polymerase II; GO:0001101 response to acid chemical; GO:0001704 formation of primary germ layer; GO:0001706 endoderm formation; GO:0001707 mesoderm formation; GO:0001708 cell fate specification; GO:0001710 mesodermal cell fate commitment; GO:0001711 endodermal cell fate commitment; GO:0001714 endodermal cell fate spec…	GO:0005622 intracellular; GO:0005623 cell; GO:0005634 nucleus; GO:0005654 nucleoplasm; GO:0005730 nucleolus; GO:0031974 membrane-enclosed lumen; GO:0031981 nuclear lumen; GO:0043226 organelle; GO:0043227 membrane-bounded organelle; GO:0043228 non-membrane-bounded organelle; GO:0043229 intracellular organelle; GO:0043231 intracellular membrane-bounded organelle; GO:0043232 intracellular non-membra…	GO:0000976 transcription regulatory region sequence-specific DNA binding; GO:0000977 RNA polymerase II transcription regulatory region sequence-specific DNA binding; GO:0000981 DNA-binding transcription factor activity, RNA polymerase II-specific; GO:0001010 RNA polymerase II sequence-specific DNA-binding transcription factor recruiting activity; GO:0001067 regulatory region nucleic acid binding;…	PF00046	Homeobox domain	K	KOG0491	Transcription factor BSH, contains HOX domain
Q5XKN4	Protein jagunal homolog 1 OS=Mus musculus OX=10090 GN=Jagn1 PE=1 SV=2	Jagn1	1.907	0.000646311	Up	21.102	16.9	3	3	0.610903	0.697226	0.755575	1.24621	1.33019	1.3599	plasma membrane				GO:0002252 immune effector process; GO:0002376 immune system process; GO:0002443 leukocyte mediated immunity; GO:0002444 myeloid leukocyte mediated immunity; GO:0002446 neutrophil mediated immunity; GO:0002520 immune system development; GO:0002521 leukocyte differentiation; GO:0002573 myeloid leukocyte differentiation; GO:0002791 regulation of peptide secretion; GO:0002792 negative regulation of …	GO:0005622 intracellular; GO:0005623 cell; GO:0005737 cytoplasm; GO:0005783 endoplasmic reticulum; GO:0012505 endomembrane system; GO:0043226 organelle; GO:0043227 membrane-bounded organelle; GO:0043229 intracellular organelle; GO:0043231 intracellular membrane-bounded organelle;				U	KOG4054	Uncharacterized conserved protein
[truncated: 442 more rows]
