# Supplementary material for: Folate-deficiency induced acyl-CoA synthetase short-chain family member 2 increases lysine crotonylome involved in neural tube defects
Source: Front Mol Neurosci. 2023 Jan 20;15:1064509. doi: 10.3389/fnmol.2022.1064509 (PMC9895841; doi:10.3389/fnmol.2022.1064509)
Supplement: Supplementary file 5 [file Table_4.XLSX]

## Sheet: Up
GO Terms Level 1	GO Terms Description	GO Terms Level	GO Terms ID	Mapping	Background	All Mapping	All Background	Fold Enrichment	Fisher's exact test p value	-log10(p value)	Related proteins
Cellular Component	lysosome	8	GO:0005764	50	242	421	5655	2.78	1.09138e-11	10.96	O08529 O09043 O09159 O35114 O35350 O35604 O89023 P09528 P10107 P11438 P16460 P16675 P22892 P23780 P26645 P29391 P29416 P35585 P50096 P50428 P50516 P51150 P51863 P56399 P56542 P61967 Q3TAA7 Q3UPF5 Q61207 Q62465 Q64191 Q80X71 Q8BFR4 Q8BT60 Q8BVE3 Q8C0M0 Q8CI94 Q8R0G7 Q8R242 Q8VEB4 Q8VEJ9 Q9CQF9 Q9CR51 Q9CX00 Q9ESY9 Q9ET22 Q9R062 Q9Z0J0 Q9Z0L8 Q9Z1G4
	lytic vacuole	7	GO:0000323	50	242	421	5655	2.78	1.09138e-11	10.96	O08529 O09043 O09159 O35114 O35350 O35604 O89023 P09528 P10107 P11438 P16460 P16675 P22892 P23780 P26645 P29391 P29416 P35585 P50096 P50428 P50516 P51150 P51863 P56399 P56542 P61967 Q3TAA7 Q3UPF5 Q61207 Q62465 Q64191 Q80X71 Q8BFR4 Q8BT60 Q8BVE3 Q8C0M0 Q8CI94 Q8R0G7 Q8R242 Q8VEB4 Q8VEJ9 Q9CQF9 Q9CR51 Q9CX00 Q9ESY9 Q9ET22 Q9R062 Q9Z0J0 Q9Z0L8 Q9Z1G4
	vacuole	6	GO:0005773	53	284	421	5655	2.51	1.47931e-10	9.83	O08529 O09043 O09159 O35114 O35350 O35604 O89023 P09528 P10107 P11438 P15920 P16460 P16675 P22892 P23780 P26645 P29391 P29416 P35585 P50096 P50428 P50516 P51150 P51863 P56399 P56542 P61967 Q3TAA7 Q3UPF5 Q61207 Q62465 Q64191 Q80WQ2 Q80X71 Q8BFR4 Q8BT60 Q8BVE3 Q8C0M0 Q8C7K6 Q8CI94 Q8R0G7 Q8R242 Q8VEB4 Q8VEJ9 Q9CQF9 Q9CR51 Q9CX00 Q9ESY9 Q9ET22 Q9R062 Q9Z0J0 Q9Z0L8 Q9Z1G4
	cell periphery	3	GO:0071944	130	1149	421	5655	1.52	1.00006e-07	7	B2RRD7 E9Q4F7 E9Q4N7 O08529 O08553 O35054 O35114 O35316 O35350 O35604 O35639 O54786 O70401 O88413 O88456 O88643 P05132 P05202 P08207 P10107 P10852 P11438 P11881 P14211 P15920 P16110 P16858 Q61696 P21956 P21995 P26041 P26645 P31750 P35456 P35585 P35846 P41216 P46662 P46935 P47226 P48036 P48962 P50171 P50428 P50516 P50518 P51150 P51612 P51863 P53986 P55012 P55258 P58242 P62814 P70206 P70245 P70268 …
	plasma membrane	4	GO:0005886	125	1097	421	5655	1.53	1.23635e-07	6.91	B2RRD7 E9Q4F7 E9Q4N7 O08529 O08553 O35054 O35114 O35316 O35350 O35604 O35639 O54786 O70401 O88413 O88456 O88643 P05132 P05202 P08207 P10107 P10852 P11438 P11881 P14211 P15920 P16110 P16858 Q61696 P21956 P21995 P26041 P26645 P31750 P35456 P35585 P35846 P41216 P46662 P46935 P47226 P48036 P48962 P50171 P50428 P50516 P50518 P51150 P51612 P51863 P53986 P55012 P55258 P58242 P62814 P70206 P70245 P70268 …
	mitochondrion	6	GO:0005739	107	903	421	5655	1.59	2.43775e-07	6.61	E9Q912 O08734 O08760 O35143 O35350 O35435 O35465 O35855 O54983 P00397 P00405 P05132 P05202 P09671 P10107 P11352 P15105 P16110 P16460 P17665 Q61696 P19536 P20108 P22315 P30275 P31750 P36552 P40338 P41216 P47738 P48771 P48962 P50171 P51174 P51612 P52825 P53702 P56391 P56395 P59017 P70444 P97742 Q03137 Q05920 Q14CH7 Q2TPA8 Q3TUH1 Q3ULD5 Q3ULF4 Q3UNW5 Q3URE1 Q3V3R1 Q5NBU8 Q60759 Q60855 Q60936 Q61941 …
	vacuolar lumen	7	GO:0005775	20	75	421	5655	3.58	3.03281e-07	6.52	O09159 O35114 O89023 P16675 P23780 P29416 P50096 P50428 Q3TAA7 Q61207 Q62465 Q64191 Q8BFR4 Q8CI94 Q9CX00 Q9ESY9 Q9ET22 Q9R062 Q9Z0J0 Q9Z0L8
	whole membrane	4	GO:0098805	76	595	421	5655	1.72	1.28058e-06	5.89	O08529 O08734 O09012 O35114 O35604 O35639 O88653 P05132 P10107 P11438 P11881 P14211 P15920 P16110 P16460 Q61696 P22892 P26041 P35456 P35585 P35846 P41216 P46662 P46935 P48962 P50516 P51150 P51863 P55258 P56395 P61620 P61967 P70444 P70677 P81117 P97742 Q03137 Q3U0V2 Q3USZ8 Q60855 Q61207 Q61391 Q62465 Q64133 Q64516 Q6X893 Q80WQ2 Q80X71 Q811U4 Q8BT60 Q8BVE3 Q8BY89 Q8BZA9 Q8C0M0 Q8C7K6 Q8K021 Q8K4X7 …
Molecular Function	transmembrane transporter activity	3	GO:0022857	42	201	373	4742	2.66	1.8019e-09	8.74	O35054 O35316 P00397 P00405 P10852 P11881 P15920 P19536 P36552 P48036 P48962 P50516 P50518 P51863 P53986 P55012 P56391 P56395 P61620 P62814 P70245 P70302 Q09143 Q61941 Q6X893 Q7TMS5 Q7TMY7 Q8BGP6 Q8BH59 Q8BVE3 Q8BWH0 Q8BY89 Q8VIG1 Q91V61 Q99LI2 Q9CPQ1 Q9CQF9 Q9CR51 Q9QXX4 Q9QZD8 Q9Z127 Q9Z1G4
	ion transmembrane transporter activity	4	GO:0015075	37	166	373	4742	2.83	2.78015e-09	8.56	O35054 O35316 P00397 P00405 P10852 P11881 P15920 P19536 P36552 P48036 P48962 P50516 P50518 P51863 P53986 P55012 P56391 P56395 P62814 P70302 Q09143 Q61941 Q6X893 Q8BH59 Q8BVE3 Q8BWH0 Q8BY89 Q8VIG1 Q91V61 Q99LI2 Q9CPQ1 Q9CQF9 Q9CR51 Q9QXX4 Q9QZD8 Q9Z127 Q9Z1G4
	proton transmembrane transporter activity	8	GO:0015078	15	35	373	4742	5.45	1.56537e-08	7.81	P00397 P00405 P15920 P19536 P50516 P50518 P51863 P56391 P56395 P62814 Q61941 Q8BVE3 Q9CPQ1 Q9CR51 Q9Z1G4
	oxidoreductase activity	3	GO:0016491	55	329	373	4742	2.13	3.0307e-08	7.52	O35435 O54983 O70475 O88712 P00397 P00405 P09671 P11352 P16858 P19536 P20108 P36552 P47738 P50096 P50171 P51174 P56391 P56395 Q3TMX7 Q3V3R1 Q60759 Q61133 Q61171 Q61941 Q64133 Q64521 Q64669 Q80XN0 Q8C0L6 Q8C7K6 Q8CEE7 Q8K354 Q8K385 Q8R0Y6 Q91WT9 Q91YR9 Q920L1 Q921G7 Q922Q4 Q99L13 Q99LJ6 Q9CPQ1 Q9CPU4 Q9CQF9 Q9CQX2 Q9D711 Q9DB60 Q9DBM2 Q9DCD0 Q9ESY9 Q9JHI5 Q9JI75 Q9JLJ2 Q9QYF1 Q9WVL0
	transporter activity	2	GO:0005215	50	288	373	4742	2.21	4.51956e-08	7.34	O35054 O35316 O35604 P00397 P00405 P10852 P11881 P15920 P19536 P22892 P36552 P48036 P48962 P50516 P50518 P51863 P53986 P55012 P56391 P56395 P61620 P61967 P62814 P70245 P70302 Q09143 Q61941 Q6X893 Q7TMS5 Q7TMY7 Q8BGP6 Q8BH59 Q8BT60 Q8BVE3 Q8BWH0 Q8BY89 Q8R0G7 Q8VIG1 Q91V61 Q99LI2 Q9CPQ1 Q9CQF9 Q9CR51 Q9D8S3 Q9JIZ9 Q9QXX4 Q9QZD8 Q9Z0J0 Q9Z127 Q9Z1G4
	cation transmembrane transporter activity	5	GO:0008324	27	113	373	4742	3.04	9.41899e-08	7.03	O35316 P00397 P00405 P10852 P11881 P15920 P19536 P36552 P48036 P50516 P50518 P51863 P55012 P56391 P56395 P62814 P70302 Q09143 Q61941 Q6X893 Q8BVE3 Q8BWH0 Q8BY89 Q8VIG1 Q9CPQ1 Q9CR51 Q9Z1G4
	transmembrane signaling receptor activity	4	GO:0004888	14	43	373	4742	4.14	2.58418e-06	5.59	O35054 O35114 O35604 O55242 P70206 P70245 Q03137 Q03145 Q60767 Q8BHL4 Q8CJ26 Q99PG2 Q9R069 Q9Z0M6
	active transmembrane transporter activity	4	GO:0022804	20	83	373	4742	3.06	3.97432e-06	5.4	O35316 P10852 P15920 P36552 P48036 P48962 P50516 P50518 P51863 P55012 P62814 Q7TMS5 Q7TMY7 Q8BVE3 Q91V61 Q9CQF9 Q9CR51 Q9QZD8 Q9Z127 Q9Z1G4
Biological Process	ion transmembrane transport	6	GO:0034220	44	213	417	5544	2.75	2.90953e-10	9.54	O08734 O35054 O35316 P00397 P00405 P10107 P10852 P11881 P15920 P19536 P21995 P36552 P48036 P48962 P50516 P50518 P51863 P52825 P53986 P55012 P56391 P56395 P62814 P70302 P97742 Q09143 Q3ULF4 Q61941 Q6X893 Q8BH59 Q8BVE3 Q8BWH0 Q8BY89 Q8CIH5 Q8VIG1 Q91V61 Q99LI2 Q9CPQ1 Q9CQF9 Q9CR51 Q9QXX4 Q9QZD8 Q9Z127 Q9Z1G4
	carboxylic acid metabolic process	6	GO:0019752	63	406	417	5544	2.06	1.21753e-08	7.91	O09012 O35114 O35316 O35604 O35855 O54983 O70475 P05202 P11352 P15105 P16460 P16858 P29416 P30275 P31750 P35505 P35846 P41216 P50171 P51174 P52825 P53986 P56395 P82343 P97742 Q05920 Q14CH7 Q3URE1 Q3V3R1 Q60759 Q61941 Q6PE15 Q7TMS5 Q8BGT5 Q8BIJ6 Q8BKZ9 Q8C7K6 Q8R0Y6 Q8VEB4 Q91VM9 Q91WT9 Q91YR9 Q91ZA3 Q920L1 Q921G7 Q922Q4 Q99104 Q99L13 Q99MN9 Q99MR8 Q99NB1 Q9CPU4 Q9CQF9 Q9CQT1 Q9DB60 Q9DBM2 Q9DCD0 …
	inorganic ion transmembrane transport	7	GO:0098660	30	139	417	5544	2.87	8.20117e-08	7.09	O35054 O35316 P00397 P00405 P10107 P10852 P11881 P15920 P19536 P36552 P48036 P50516 P50518 P51863 P55012 P56391 P56395 P62814 P70302 Q3ULF4 Q61941 Q8BVE3 Q8CIH5 Q8VIG1 Q99LI2 Q9CPQ1 Q9CQF9 Q9CR51 Q9QZD8 Q9Z1G4
	cation transmembrane transport	7	GO:0098655	30	145	417	5544	2.75	2.21371e-07	6.65	O35316 P00397 P00405 P10107 P10852 P11881 P15920 P19536 P36552 P48036 P50516 P50518 P51863 P55012 P56391 P56395 P62814 P70302 Q09143 Q3ULF4 Q61941 Q6X893 Q8BVE3 Q8BWH0 Q8BY89 Q8CIH5 Q8VIG1 Q9CPQ1 Q9CR51 Q9Z1G4
	anion transport	6	GO:0006820	29	142	417	5544	2.72	4.74194e-07	6.32	O35054 O35316 O88643 P05202 P10107 P10852 P21995 P35846 P41216 P48962 P52825 P53986 P55012 P97742 Q09143 Q61207 Q7TMS5 Q8BH59 Q8BWH0 Q91V61 Q99LI2 Q9CQF9 Q9D6N1 Q9JIZ9 Q9QXX4 Q9QZD8 Q9Z0G0 Q9Z0J0 Q9Z127
	monovalent inorganic cation transport	7	GO:0015672	21	83	417	5544	3.36	4.76089e-07	6.32	O35316 P00397 P00405 P10852 P15920 P19536 P36552 P50516 P50518 P51863 P55012 P56391 P56395 P62814 Q61941 Q8BVE3 Q8BWH0 Q8VIG1 Q9CPQ1 Q9CR51 Q9Z1G4
	carboxylic acid catabolic process	7	GO:0046395	27	131	417	5544	2.74	9.85029e-07	6.01	O09012 O35855 O54983 P05202 P15105 P29416 P35505 P51174 P52825 P82343 P97742 Q3URE1 Q60759 Q6PE15 Q8C7K6 Q8VEB4 Q91WT9 Q91ZA3 Q921G7 Q99L13 Q99MN9 Q99MR8 Q9CQF9 Q9DBM2 Q9JHI5 Q9QZ08 Q9WVL0
	organic acid transport	6	GO:0015849	20	82	417	5544	3.24	1.67988e-06	5.77	O35316 O88643 P05202 P10107 P10852 P21995 P35846 P41216 P52825 P53986 P97742 Q09143 Q61207 Q8BH59 Q8BWH0 Q91V61 Q9QXX4 Q9QZD8 Q9Z0G0 Q9Z127
	organic anion transport	7	GO:0015711	25	120	417	5544	2.77	2.03529e-06	5.69	O35316 O88643 P05202 P10107 P10852 P21995 P35846 P41216 P48962 P52825 P53986 P97742 Q09143 Q61207 Q7TMS5 Q8BH59 Q8BWH0 Q91V61 Q9D6N1 Q9JIZ9 Q9QXX4 Q9QZD8 Q9Z0G0 Q9Z0J0 Q9Z127
	cation transport	6	GO:0006812	34	193	417	5544	2.34	2.06062e-06	5.69	O35316 P00397 P00405 P09528 P10107 P10852 P11881 P15920 P19536 P30416 P36552 P48036 P50516 P50518 P51863 P55012 P56391 P56395 P62814 P70302 Q09143 Q3ULF4 Q61941 Q6P069 Q6X893 Q8BVE3 Q8BWH0 Q8BY89 Q8CIH5 Q8VIG1 Q923T9 Q9CPQ1 Q9CR51 Q9Z1G4
	secretion by cell	6	GO:0032940	52	370	417	5544	1.87	8.31146e-06	5.08	O09159 O35350 O35639 O88643 P08030 P10107 P16110 P16675 Q61696 P23780 P35456 P35585 P48036 P50096 P50428 P51150 P55258 P68368 P70335 Q02257 Q3TAA7 Q3U2S4 Q5XKN4 Q60770 Q61207 Q61391 Q62465 Q64191 Q8BFR4 Q8BT60 Q8BY89 Q8C7K6 Q8CI94 Q8K021 Q8R361 Q91VJ1 Q923T9 Q99104 Q9CX00 Q9CZC8 Q9D8S3 Q9D906 Q9ET22 Q9R062 Q9WVA4 Q9Z0F7 Q9Z0G0 Q9Z0J0 Q9Z0L8 Q9Z0M6 Q9Z1G4 Q9Z2A7
	granulocyte activation	6	GO:0036230	35	223	417	5544	2.09	2.26256e-05	4.65	O09159 O35350 O35639 P08030 P16110 P16675 Q61696 P23780 P35456 P35585 P50096 P50428 P51150 P70335 Q02257 Q3TAA7 Q61207 Q61391 Q62465 Q64191 Q6DYE8 Q8BFR4 Q8BT60 Q8BY89 Q8CI94 Q8K021 Q9CX00 Q9D906 Q9ET22 Q9R062 Q9Z0J0 Q9Z0L8 Q9Z0M6 Q9Z1G4 Q9Z2A7
	neutrophil mediated immunity	6	GO:0002446	35	223	417	5544	2.09	2.26256e-05	4.65	O09159 O35350 O35639 P08030 P16110 P16675 Q61696 P23780 P35456 P35585 P50096 P50428 P51150 P70335 Q02257 Q3TAA7 Q5XKN4 Q61207 Q61391 Q62465 Q64191 Q8BFR4 Q8BT60 Q8BY89 Q8CI94 Q8K021 Q9CX00 Q9D906 Q9ET22 Q9R062 Q9Z0J0 Q9Z0L8 Q9Z0M6 Q9Z1G4 Q9Z2A7
	monocarboxylic acid metabolic process	7	GO:0032787	31	187	417	5544	2.2	2.49804e-05	4.6	O09012 O35114 O35604 P11352 P16858 P41216 P50171 P51174 P52825 P53986 P56395 P97742 Q05920 Q3URE1 Q3V3R1 Q60759 Q6PE15 Q8BKZ9 Q8VEB4 Q91ZA3 Q920L1 Q921G7 Q99104 Q99MN9 Q99MR8 Q99NB1 Q9DB60 Q9DBM2 Q9DCD0 Q9JHI5 Q9QXG4

## Sheet: Up GO2Protein
GO Terms Level 1	GO Terms ID	GO Terms Level	GO Terms Description	Fold Enrichment	Fisher's exact test p value	Protein accession	Protein description	Gene name	Case/Con_F Ratio	Case/Con_F P value	Regulated Type	MW [kDa]	Coverage [%]	Peptides	Unique peptides	Con_F1	Con_F2	Con_F3	Case1	Case2	Case3
Biological Process	GO:0071702	5	organic substance transport	1.37	0.003176	P51863	V-type proton ATPase subunit d 1 OS=Mus musculus OX=10090 GN=Atp6v0d1 PE=1 SV=2	Atp6v0d1	1.539	0.000534402	Up	40.301	42.5	11	11	0.738909	0.772672	0.851154	1.1913	1.22937	1.21659
Biological Process	GO:0008219	3	cell death	1.42	0.0342498	P09671	Superoxide dismutase [Mn], mitochondrial OS=Mus musculus OX=10090 GN=Sod2 PE=1 SV=3	Sod2	1.967	9.21938e-05	Up	24.603	26.6	5	5	0.639088	0.651052	0.732156	1.3157	1.329	1.33301
Biological Process	GO:0008219	3	cell death	1.42	0.0342498	O88456	Calpain small subunit 1 OS=Mus musculus OX=10090 GN=Capns1 PE=1 SV=1	Capns1	1.645	1.67851e-05	Up	28.463	21.2	4	4	0.736676	0.747245	0.784266	1.24875	1.25745	1.22562
Biological Process	GO:0008219	3	cell death	1.42	0.0342498	O55242	Sigma non-opioid intracellular receptor 1 OS=Mus musculus OX=10090 GN=Sigmar1 PE=1 SV=1	Sigmar1	1.608	0.00399356	Up	25.25	9.4	2	2	0.684446		0.780702	1.13074	1.16932	1.23479
Biological Process	GO:0008219	3	cell death	1.42	0.0342498	O54786	DNA fragmentation factor subunit alpha OS=Mus musculus OX=10090 GN=Dffa PE=1 SV=2	Dffa	1.624	0.00136996	Up	36.572	31.4	8	8	0.740706	0.69257	0.853174	1.24783	1.23857	1.22715
Biological Process	GO:0008219	3	cell death	1.42	0.0342498	O35350	Calpain-1 catalytic subunit OS=Mus musculus OX=10090 GN=Capn1 PE=1 SV=1	Capn1	1.681	3.28272e-05	Up	82.105	22.9	14	14	0.738523	0.717921	0.78181	1.25753	1.24662	1.2576
Biological Process	GO:0008219	3	cell death	1.42	0.0342498	O08734	Bcl-2 homologous antagonist/killer OS=Mus musculus OX=10090 GN=Bak1 PE=1 SV=3	Bak1	1.623	0.000310137	Up	23.294	24.9	4	4	0.720898	0.754733	0.812037	1.22518	1.19509	1.29206
Biological Process	GO:0006821	8	chloride transport	3.13	0.0342385	Q9CQF9	Prenylcysteine oxidase OS=Mus musculus OX=10090 GN=Pcyox1 PE=1 SV=1	Pcyox1	2.401	4.88525e-06	Up	56.494	31.5	11	11	0.590717	0.56227	0.611068	1.39338	1.40096	1.4416
Biological Process	GO:0006821	8	chloride transport	3.13	0.0342385	Q99LI2	Chloride channel CLIC-like protein 1 OS=Mus musculus OX=10090 GN=Clcc1 PE=1 SV=1	Clcc1	1.809	0.00424231	Up	60.621	9.3	3	3	0.597033	0.755917	0.782984	1.34255	1.37271	1.14881
Biological Process	GO:0006821	8	chloride transport	3.13	0.0342385	P55012	Solute carrier family 12 member 2 OS=Mus musculus OX=10090 GN=Slc12a2 PE=1 SV=2	Slc12a2	1.708	0.000245244	Up	131.03	7.9	7	7	0.775011	0.680758	0.760116	1.24961	1.23404	1.30046
Biological Process	GO:0006821	8	chloride transport	3.13	0.0342385	O35054	Claudin-4 OS=Mus musculus OX=10090 GN=Cldn4 PE=1 SV=1	Cldn4	3.315	0.000552506	Up	22.338	18.6	3	3		0.393275	0.443804	1.43941	1.26017	1.46334
Biological Process	GO:0030595	7	leukocyte chemotaxis	3.13	0.0342385	Q9QY06	Unconventional myosin-IXb OS=Mus musculus OX=10090 GN=Myo9b PE=1 SV=2	Myo9b	2.008	0.000143458	Up	238.83	8.6	13	11	0.729808	0.630767	0.633823	1.30923	1.36463	1.33174
Biological Process	GO:0030595	7	leukocyte chemotaxis	3.13	0.0342385	Q01063	cAMP-specific 3',5'-cyclic phosphodiesterase 4D OS=Mus musculus OX=10090 GN=Pde4d PE=1 SV=2	Pde4d	1.783	0.00209861	Up	84.562	6.7	4	4	0.780647	0.61274	0.76223	1.23386	1.25433	1.35618
Biological Process	GO:0030595	7	leukocyte chemotaxis	3.13	0.0342385	P16110	Galectin-3 OS=Mus musculus OX=10090 GN=Lgals3 PE=1 SV=3	Lgals3	2.915	2.15592e-06	Up	27.515	24.6	7	7	0.537204	0.497346	0.498044	1.50247	1.47108	1.49385
Biological Process	GO:0030595	7	leukocyte chemotaxis	3.13	0.0342385	P10107	Annexin A1 OS=Mus musculus OX=10090 GN=Anxa1 PE=1 SV=2	Anxa1	3.036	0.0104155	Up	38.734	18.8	4	4	0.558164	0.57465	0.353787	1.81564	1.68733	1.01042
Biological Process	GO:0099024	7	plasma membrane invagination	3.13	0.0342385	Q91VH2	Sorting nexin-9 OS=Mus musculus OX=10090 GN=Snx9 PE=1 SV=1	Snx9	1.711	0.0165185	Up	66.545	8.7	4	4	0.774744	0.652545	0.785788	1.52633	1.24784	1.01276
Biological Process	GO:0099024	7	plasma membrane invagination	3.13	0.0342385	Q8BPU7	Engulfment and cell motility protein 1 OS=Mus musculus OX=10090 GN=Elmo1 PE=1 SV=2	Elmo1	4.051	0.00246696	Up	83.935	14.7	9	7	0.260867	0.401391	0.525693	1.68259	1.42858	1.70087
Biological Process	GO:0099024	7	plasma membrane invagination	3.13	0.0342385	P21956	Lactadherin OS=Mus musculus OX=10090 GN=Mfge8 PE=1 SV=3	Mfge8	1.767	6.20489e-05	Up	51.24	22.9	8	8	0.708233	0.751514	0.708606	1.21356	1.29695	1.32114
Biological Process	GO:0099024	7	plasma membrane invagination	3.13	0.0342385	O35114	Lysosome membrane protein 2 OS=Mus musculus OX=10090 GN=Scarb2 PE=1 SV=3	Scarb2	2.292	0.000139613	Up	54.043	14.9	7	7	0.554171	0.67542	0.59314	1.38725	1.38249	1.40753
Biological Process	GO:0001889	8	liver development	1.88	0.0341174	Q9JLJ2	4-trimethylaminobutyraldehyde dehydrogenase OS=Mus musculus OX=10090 GN=Aldh9a1 PE=1 SV=1	Aldh9a1	1.555	0.000134614	Up	53.514	53.4	22	22	0.74903	0.771742	0.827858	1.20796	1.2072	1.23621
Biological Process	GO:0001889	8	liver development	1.88	0.0341174	Q9D906	Ubiquitin-like modifier-activating enzyme ATG7 OS=Mus musculus OX=10090 GN=Atg7 PE=1 SV=1	Atg7	1.716	0.00124368	Up	77.519	16.9	10	10	0.821492	0.663632	0.724407	1.30965	1.27692	1.2039
Biological Process	GO:0001889	8	liver development	1.88	0.0341174	Q80XN0	D-beta-hydroxybutyrate dehydrogenase, mitochondrial OS=Mus musculus OX=10090 GN=Bdh1 PE=1 SV=2	Bdh1	2.218	4.53549e-05	Up	38.299	24.5	7	7	0.594676	0.59584	0.67399	1.36774	1.39871	1.36904
Biological Process	GO:0008219	3	cell death	1.42	0.0342498	P11352	Glutathione peroxidase 1 OS=Mus musculus OX=10090 GN=Gpx1 PE=1 SV=2	Gpx1	1.774	2.10604e-05	Up	22.329	67.2	11	11	0.706222	0.718269	0.73824	1.33146	1.23908	1.26673
Biological Process	GO:0001889	8	liver development	1.88	0.0341174	Q62521	Zinc finger protein ZIC 3 OS=Mus musculus OX=10090 GN=Zic3 PE=1 SV=2	Zic3	1.704	0.00258611	Up	50.446	7.5	3	3	0.709593	0.677152	0.832234	1.13826	1.32009	1.32267
Biological Process	GO:0008219	3	cell death	1.42	0.0342498	P11438	Lysosome-associated membrane glycoprotein 1 OS=Mus musculus OX=10090 GN=Lamp1 PE=1 SV=2	Lamp1	1.649	0.000104488	Up	43.865	7.6	3	3	0.746315	0.719123	0.799585	1.2308	1.2695	1.23468
Biological Process	GO:0008219	3	cell death	1.42	0.0342498	P16045	Galectin-1 OS=Mus musculus OX=10090 GN=Lgals1 PE=1 SV=3	Lgals1	1.684	0.000291779	Up	14.866	64.4	8	8	0.73068	0.696531	0.808066	1.23955	1.2644	1.26077
Biological Process	GO:0008219	3	cell death	1.42	0.0342498	Q9R0Z9	Rho GTPase-activating protein 7 OS=Mus musculus OX=10090 GN=Dlc1 PE=1 SV=2	Dlc1	1.849	3.19808e-05	Up	123.37	4.9	3	3	0.75738	0.733351	0.74841	1.39674	1.36412
Biological Process	GO:0008219	3	cell death	1.42	0.0342498	Q91VJ1	Interferon-inducible protein AIM2 OS=Mus musculus OX=10090 GN=Aim2 PE=1 SV=2	Aim2	2.073	0.000118171	Up	40.155	28.2	8	8	0.637225	0.640646	0.674745	1.23317	1.43379	1.38042
Biological Process	GO:0008219	3	cell death	1.42	0.0342498	Q8CJ26	Death domain-containing membrane protein NRADD OS=Mus musculus OX=10090 GN=Nradd PE=1 SV=1	Nradd	2.178	0.000358285	Up	24.727	28.5	5	5	0.709261	0.606074	0.572767	1.40149	1.29654	1.41386
Biological Process	GO:0008219	3	cell death	1.42	0.0342498	Q8BPU7	Engulfment and cell motility protein 1 OS=Mus musculus OX=10090 GN=Elmo1 PE=1 SV=2	Elmo1	4.051	0.00246696	Up	83.935	14.7	9	7	0.260867	0.401391	0.525693	1.68259	1.42858	1.70087
Biological Process	GO:0008219	3	cell death	1.42	0.0342498	Q60855	Receptor-interacting serine/threonine-protein kinase 1 OS=Mus musculus OX=10090 GN=Ripk1 PE=1 SV=1	Ripk1	1.511	0.000311925	Up	74.854	11.6	7	6	0.795988	0.752732	0.840672	1.19631	1.1749	1.2394
Biological Process	GO:0008219	3	cell death	1.42	0.0342498	Q3ULF4	Paraplegin OS=Mus musculus OX=10090 GN=Spg7 PE=1 SV=1	Spg7	1.546	0.00698425	Up	85.995	8.7	6	6	0.797795	0.681986	0.87659	1.17728	1.14169	1.32466
Biological Process	GO:0008219	3	cell death	1.42	0.0342498	Q3U0V2	Tumor necrosis factor receptor type 1-associated DEATH domain protein OS=Mus musculus OX=10090 GN=Tradd PE=1 SV=1	Tradd	2.074	1.46129e-05	Up	34.577	22.9	5	5	0.619671	0.658146	0.674185	1.31292	1.3563	1.37878
Biological Process	GO:0008219	3	cell death	1.42	0.0342498	Q3TCH7	Cullin-4A OS=Mus musculus OX=10090 GN=Cul4a PE=1 SV=1	Cul4a	1.649	0.00733288	Up	87.752	24.9	19	7	0.828715	0.773485	0.662551	1.35189	1.31432	1.06903
Biological Process	GO:0008219	3	cell death	1.42	0.0342498	Q03145	Ephrin type-A receptor 2 OS=Mus musculus OX=10090 GN=Epha2 PE=1 SV=3	Epha2	1.524	0.000373779	Up	108.85	14	12	10	0.759347	0.764257	0.853696	1.20324	1.21103	1.20843
Biological Process	GO:0008219	3	cell death	1.42	0.0342498	Q02257	Junction plakoglobin OS=Mus musculus OX=10090 GN=Jup PE=1 SV=3	Jup	1.792	3.5502e-05	Up	81.8	43.6	22	18	0.689292	0.70349	0.756123	1.27226	1.27741	1.30143
Biological Process	GO:0008219	3	cell death	1.42	0.0342498	P70677	Caspase-3 OS=Mus musculus OX=10090 GN=Casp3 PE=1 SV=1	Casp3	1.885	1.21857e-05	Up	31.474	36.1	8	8	0.681776	0.679812	0.717879	1.26702	1.33874	1.31477
Biological Process	GO:0008219	3	cell death	1.42	0.0342498	P70444	BH3-interacting domain death agonist OS=Mus musculus OX=10090 GN=Bid PE=1 SV=2	Bid	2.131	0.000184688	Up	21.951	36.4	5	5	0.583023	0.658674	0.674462	1.27717	1.3667	1.43997
Biological Process	GO:0008219	3	cell death	1.42	0.0342498	P70268	Serine/threonine-protein kinase N1 OS=Mus musculus OX=10090 GN=Pkn1 PE=1 SV=3	Pkn1	1.886	0.000310572	Up	104.41	12.7	9	9	0.661183	0.651921	0.765761	1.26081	1.31892	1.34141
Biological Process	GO:0008219	3	cell death	1.42	0.0342498	P63254	Cysteine-rich protein 1 OS=Mus musculus OX=10090 GN=Crip1 PE=1 SV=2	Crip1	1.813	3.24516e-05	Up	8.5497	45.5	3	3	0.684566	0.70829	0.740185	1.33143	1.28347	1.25206
Biological Process	GO:0008219	3	cell death	1.42	0.0342498	P59017	Bcl-2-like protein 13 OS=Mus musculus OX=10090 GN=Bcl2l13 PE=1 SV=2	Bcl2l13	2.024	0.000330507	Up	46.719	18.7	6	6	0.738934	0.623596	0.621619	1.29842	1.31613	1.4013
Biological Process	GO:0008219	3	cell death	1.42	0.0342498	P56542	Deoxyribonuclease-2-alpha OS=Mus musculus OX=10090 GN=Dnase2 PE=1 SV=1	Dnase2	3.519	0.000319223	Up	38.81	16.4	5	5	0.456402	0.419113	0.452184	1.2576	1.63527	1.77943
Biological Process	GO:0008219	3	cell death	1.42	0.0342498	P52912	Nucleolysin TIA-1 OS=Mus musculus OX=10090 GN=Tia1 PE=1 SV=1	Tia1	3.657	0.000172327	Up	42.799	15.8	4	3	0.508271	0.404785	0.375384	1.67025	1.52524	1.51607
Biological Process	GO:0008219	3	cell death	1.42	0.0342498	P48962	ADP/ATP translocase 1 OS=Mus musculus OX=10090 GN=Slc25a4 PE=1 SV=4	Slc25a4	1.748	0.000123041	Up	32.904	55.4	15	8	0.686573	0.721717	0.77524	1.30513	1.24369	1.26765
Biological Process	GO:0008219	3	cell death	1.42	0.0342498	P31750	RAC-alpha serine/threonine-protein kinase OS=Mus musculus OX=10090 GN=Akt1 PE=1 SV=2	Akt1	2.514	0.00222354	Up	55.707	16.9	6	4	0.707073	0.511612	0.488734	1.30341	1.36923	1.61994
Biological Process	GO:0008219	3	cell death	1.42	0.0342498	P20108	Thioredoxin-dependent peroxide reductase, mitochondrial OS=Mus musculus OX=10090 GN=Prdx3 PE=1 SV=1	Prdx3	1.541	4.86589e-05	Up	28.127	42.8	9	9	0.78234	0.761516	0.817456	1.23732	1.20763	1.19374
Biological Process	GO:0008219	3	cell death	1.42	0.0342498	P16858	Glyceraldehyde-3-phosphate dehydrogenase OS=Mus musculus OX=10090 GN=Gapdh PE=1 SV=2	Gapdh	1.8	1.03966e-05	Up	35.81	55	15	15	0.691514	0.730628	0.720664	1.31289	1.2909	1.2534
Biological Process	GO:0008219	3	cell death	1.42	0.0342498	P11881	Inositol 1,4,5-trisphosphate receptor type 1 OS=Mus musculus OX=10090 GN=Itpr1 PE=1 SV=2	Itpr1	1.746	0.00122415	Up	313.16	8.7	19	16	0.639681	0.80055	0.744724	1.27463	1.31149	1.22892
Biological Process	GO:0001889	8	liver development	1.88	0.0341174	P51125	Calpastatin OS=Mus musculus OX=10090 GN=Cast PE=1 SV=2	Cast	1.834	0.000534122	Up	84.921	22.5	10	10	0.675603	0.686523	0.754779	1.20132	1.41685	1.26493
Biological Process	GO:0001889	8	liver development	1.88	0.0341174	P48962	ADP/ATP translocase 1 OS=Mus musculus OX=10090 GN=Slc25a4 PE=1 SV=4	Slc25a4	1.748	0.000123041	Up	32.904	55.4	15	8	0.686573	0.721717	0.77524	1.30513	1.24369	1.26765
Biological Process	GO:0001889	8	liver development	1.88	0.0341174	P47738	Aldehyde dehydrogenase, mitochondrial OS=Mus musculus OX=10090 GN=Aldh2 PE=1 SV=1	Aldh2	1.813	3.36848e-06	Up	56.537	50.1	21	21	0.689805	0.717251	0.72618	1.30116	1.28706	1.27855
Biological Process	GO:0055017	9	cardiac muscle tissue growth	3.99	0.0340426	Q9DBC7	cAMP-dependent protein kinase type I-alpha regulatory subunit OS=Mus musculus OX=10090 GN=Prkar1a PE=1 SV=3	Prkar1a	1.56	0.000107863	Up	43.185	24.9	9	6	0.73834	0.801513	0.804208	1.20984	1.23927	1.20683
Biological Process	GO:0055017	9	cardiac muscle tissue growth	3.99	0.0340426	Q3USZ8	Divergent protein kinase domain 2A OS=Mus musculus OX=10090 GN=Dipk2a PE=1 SV=2	Dipk2a	1.814	0.00236074	Up	49.462	11.2	4	4	0.766305	0.602635	0.76341	1.23793	1.24476	1.38496
Biological Process	GO:0055017	9	cardiac muscle tissue growth	3.99	0.0340426	P70340	Mothers against decapentaplegic homolog 1 OS=Mus musculus OX=10090 GN=Smad1 PE=1 SV=2	Smad1	2.277	0.00048271	Up	52.156	15.5	7	5	0.593271	0.656215	0.581714	1.39969	1.2196	1.54951
Biological Process	GO:0001702	8	gastrulation with mouth forming second	3.99	0.0340426	Q60821	Zinc finger and BTB domain-containing protein 17 OS=Mus musculus OX=10090 GN=Zbtb17 PE=1 SV=2	Zbtb17	1.89	0.000319	Up	86.757	6.2	3	3	0.722244	0.700374	0.653533	1.19061	1.37993	1.35331
Biological Process	GO:0001702	8	gastrulation with mouth forming second	3.99	0.0340426	Q07104	Growth/differentiation factor 3 OS=Mus musculus OX=10090 GN=Gdf3 PE=1 SV=2	Gdf3	1.609	0.0189665	Up	41.586	8.2	2	2		0.647992	0.81699	1.07689	1.21643	1.2417
Biological Process	GO:0001702	8	gastrulation with mouth forming second	3.99	0.0340426	O70475	UDP-glucose 6-dehydrogenase OS=Mus musculus OX=10090 GN=Ugdh PE=1 SV=1	Ugdh	1.668	1.31441e-05	Up	54.831	53.3	20	20	0.732737	0.740366	0.775684	1.23129	1.24921	1.27071
Biological Process	GO:0006098	7	pentose-phosphate shunt	3.99	0.0340426	Q9DCD0	6-phosphogluconate dehydrogenase, decarboxylating OS=Mus musculus OX=10090 GN=Pgd PE=1 SV=3	Pgd	1.813	3.91223e-05	Up	53.247	44.7	17	17	0.674627	0.710068	0.748251	1.29258	1.27768	1.2968
Biological Process	GO:0006098	7	pentose-phosphate shunt	3.99	0.0340426	Q9CQ60	6-phosphogluconolactonase OS=Mus musculus OX=10090 GN=Pgls PE=1 SV=1	Pgls	1.98	4.31966e-05	Up	27.254	46.7	8	8	0.714302	0.6367	0.66236	1.35714	1.32414	1.30536
Biological Process	GO:0006098	7	pentose-phosphate shunt	3.99	0.0340426	P47968	Ribose-5-phosphate isomerase OS=Mus musculus OX=10090 GN=Rpia PE=1 SV=2	Rpia	2.457	0.000695821	Up	32.45	21.5	4	4	0.556074	0.650809	0.528904	1.26099	1.39114	1.61208
Biological Process	GO:0015804	10	neutral amino acid transport	3.99	0.0340426	Q9Z127	Large neutral amino acids transporter small subunit 1 OS=Mus musculus OX=10090 GN=Slc7a5 PE=1 SV=2	Slc7a5	2.102	3.9218e-06	Up	55.872	11.5	6	5	0.625052	0.64018	0.669129	1.37351	1.3414	1.35073
Biological Process	GO:0015804	10	neutral amino acid transport	3.99	0.0340426	Q8BWH0	Putative sodium-coupled neutral amino acid transporter 7 OS=Mus musculus OX=10090 GN=Slc38a7 PE=1 SV=1	Slc38a7	3.248	7.98608e-05	Up	49.912	9.5	4	4	0.426703	0.448902	0.536985	1.50047	1.50422	1.58272
Biological Process	GO:0015804	10	neutral amino acid transport	3.99	0.0340426	P10852	4F2 cell-surface antigen heavy chain OS=Mus musculus OX=10090 GN=Slc3a2 PE=1 SV=1	Slc3a2	1.955	2.34497e-05	Up	58.336	35.7	18	18	0.650575	0.665309	0.714484	1.29734	1.33304	1.33925
Biological Process	GO:2001257	9	regulation of cation channel activity	2.42	0.0340248	Q99104	Unconventional myosin-Va OS=Mus musculus OX=10090 GN=Myo5a PE=1 SV=2	Myo5a	1.518	0.000878759	Up	215.54	7.4	12	12	0.825398	0.773006	0.784842	1.18719	1.12716	1.3024
Biological Process	GO:2001257	9	regulation of cation channel activity	2.42	0.0340248	Q8CIH5	1-phosphatidylinositol 4,5-bisphosphate phosphodiesterase gamma-2 OS=Mus musculus OX=10090 GN=Plcg2 PE=1 SV=1	Plcg2	1.667	1.31726e-05	Up	147.59	16.4	17	17	0.731661	0.746103	0.772199	1.23856	1.23193	1.27954
Biological Process	GO:2001257	9	regulation of cation channel activity	2.42	0.0340248	Q6P069	Sorcin OS=Mus musculus OX=10090 GN=Sri PE=1 SV=1	Sri	1.827	0.000149702	Up	21.627	21.2	4	4	0.740624	0.648467	0.73345	1.30519	1.28955	1.28271
Biological Process	GO:2001257	9	regulation of cation channel activity	2.42	0.0340248	Q01063	cAMP-specific 3',5'-cyclic phosphodiesterase 4D OS=Mus musculus OX=10090 GN=Pde4d PE=1 SV=2	Pde4d	1.783	0.00209861	Up	84.562	6.7	4	4	0.780647	0.61274	0.76223	1.23386	1.25433	1.35618
Biological Process	GO:2001257	9	regulation of cation channel activity	2.42	0.0340248	P70302	Stromal interaction molecule 1 OS=Mus musculus OX=10090 GN=Stim1 PE=1 SV=2	Stim1	2.053	0.000827898	Up	77.566	18.4	9	9	0.696394	0.70609	0.562915	1.30876	1.29429	1.43156
Biological Process	GO:2001257	9	regulation of cation channel activity	2.42	0.0340248	O35350	Calpain-1 catalytic subunit OS=Mus musculus OX=10090 GN=Capn1 PE=1 SV=1	Capn1	1.681	3.28272e-05	Up	82.105	22.9	14	14	0.738523	0.717921	0.78181	1.25753	1.24662	1.2576
Biological Process	GO:0051282	6	regulation of sequestering of calcium ion	2.42	0.0340248	Q99104	Unconventional myosin-Va OS=Mus musculus OX=10090 GN=Myo5a PE=1 SV=2	Myo5a	1.518	0.000878759	Up	215.54	7.4	12	12	0.825398	0.773006	0.784842	1.18719	1.12716	1.3024
Biological Process	GO:0051282	6	regulation of sequestering of calcium ion	2.42	0.0340248	Q8CIH5	1-phosphatidylinositol 4,5-bisphosphate phosphodiesterase gamma-2 OS=Mus musculus OX=10090 GN=Plcg2 PE=1 SV=1	Plcg2	1.667	1.31726e-05	Up	147.59	16.4	17	17	0.731661	0.746103	0.772199	1.23856	1.23193	1.27954
Biological Process	GO:0051282	6	regulation of sequestering of calcium ion	2.42	0.0340248	Q6P069	Sorcin OS=Mus musculus OX=10090 GN=Sri PE=1 SV=1	Sri	1.827	0.000149702	Up	21.627	21.2	4	4	0.740624	0.648467	0.73345	1.30519	1.28955	1.28271
Biological Process	GO:0065005	7	protein-lipid complex assembly	3.99	0.0340426	P22315	Ferrochelatase, mitochondrial OS=Mus musculus OX=10090 GN=Fech PE=1 SV=2	Fech	1.567	0.000696697	Up	47.13	23.1	7	7	0.757081	0.748754	0.831271	1.13955	1.26662	1.25673
Biological Process	GO:0065005	7	protein-lipid complex assembly	3.99	0.0340426	Q91VH2	Sorting nexin-9 OS=Mus musculus OX=10090 GN=Snx9 PE=1 SV=1	Snx9	1.711	0.0165185	Up	66.545	8.7	4	4	0.774744	0.652545	0.785788	1.52633	1.24784	1.01276
Biological Process	GO:0065005	7	protein-lipid complex assembly	3.99	0.0340426	Q9Z2A7	Diacylglycerol O-acyltransferase 1 OS=Mus musculus OX=10090 GN=Dgat1 PE=1 SV=1	Dgat1	1.653	0.0264174	Up	56.789	12	3	3	0.917813	0.651925	0.692274	1.03111	1.46684	1.24004
Biological Process	GO:0007398	5	ectoderm development	3.99	0.0340426	P46662	Merlin OS=Mus musculus OX=10090 GN=Nf2 PE=1 SV=2	Nf2	1.84	0.0039404	Up	69.775	14.6	8	8	0.641958	0.770637	0.699849	1.4813	1.30696	1.0993
Biological Process	GO:0001889	8	liver development	1.88	0.0341174	P27046	Alpha-mannosidase 2 OS=Mus musculus OX=10090 GN=Man2a1 PE=1 SV=2	Man2a1	1.705	0.0158011	Up	131.63	5.9	5	5	0.735533	0.782564	0.699713	0.971607	1.4633	1.34728
Biological Process	GO:0001889	8	liver development	1.88	0.0341174	P16460	Argininosuccinate synthase OS=Mus musculus OX=10090 GN=Ass1 PE=1 SV=1	Ass1	1.62	1.33735e-05	Up	46.584	46.1	18	17	0.770318	0.7362	0.783386	1.24178	1.23153	1.23679
Biological Process	GO:0001889	8	liver development	1.88	0.0341174	P10107	Annexin A1 OS=Mus musculus OX=10090 GN=Anxa1 PE=1 SV=2	Anxa1	3.036	0.0104155	Up	38.734	18.8	4	4	0.558164	0.57465	0.353787	1.81564	1.68733	1.01042
Biological Process	GO:0001889	8	liver development	1.88	0.0341174	P09671	Superoxide dismutase [Mn], mitochondrial OS=Mus musculus OX=10090 GN=Sod2 PE=1 SV=3	Sod2	1.967	9.21938e-05	Up	24.603	26.6	5	5	0.639088	0.651052	0.732156	1.3157	1.329	1.33301
Biological Process	GO:0001889	8	liver development	1.88	0.0341174	O08795	Glucosidase 2 subunit beta OS=Mus musculus OX=10090 GN=Prkcsh PE=1 SV=1	Prkcsh	1.641	6.66514e-05	Up	58.792	30.5	13	13	0.744187	0.72761	0.799785	1.24135	1.23483	1.25224
Biological Process	GO:0060333	10	interferon-gamma-mediated signaling pathway	3.99	0.0340426	Q9ESY9	Gamma-interferon-inducible lysosomal thiol reductase OS=Mus musculus OX=10090 GN=Ifi30 PE=1 SV=3	Ifi30	1.532	5.7464e-05	Up	27.784	9.7	2	2	0.802559	0.753115	0.813681	1.21459	1.20695	1.2091
Biological Process	GO:0060333	10	interferon-gamma-mediated signaling pathway	3.99	0.0340426	Q923T9	Calcium/calmodulin-dependent protein kinase type II subunit gamma OS=Mus musculus OX=10090 GN=Camk2g PE=1 SV=1	Camk2g	1.559	0.000300313	Up	59.606	16.3	7	7	0.788578	0.727792	0.828727	1.21912	1.21361	1.22217
Biological Process	GO:0060333	10	interferon-gamma-mediated signaling pathway	3.99	0.0340426	P42225	Signal transducer and activator of transcription 1 OS=Mus musculus OX=10090 GN=Stat1 PE=1 SV=1	Stat1	1.916	0.000129441	Up	87.196	17	10	9	0.650296	0.665923	0.741332	1.28975	1.28697	1.36573
Biological Process	GO:0006085	13	acetyl-CoA biosynthetic process	3.99	0.0340426	Q9QXG4	Acetyl-coenzyme A synthetase, cytoplasmic OS=Mus musculus OX=10090 GN=Acss2 PE=1 SV=2	Acss2	1.531	0.0012082	Up	78.861	19.5	10	10	0.79119	0.72964	0.850145	1.25322	1.14487	1.23094
Biological Process	GO:0006085	13	acetyl-CoA biosynthetic process	3.99	0.0340426	Q99NB1	Acetyl-coenzyme A synthetase 2-like, mitochondrial OS=Mus musculus OX=10090 GN=Acss1 PE=1 SV=1	Acss1	1.989	0.000473032	Up	74.622	16.1	8	8	0.731322	0.674845	0.601335	1.38949	1.35833	1.24468
Biological Process	GO:0008219	3	cell death	1.42	0.0342498	Q9WTX6	Cullin-1 OS=Mus musculus OX=10090 GN=Cul1 PE=1 SV=1	Cul1	1.933	1.4008e-05	Up	89.69	33.6	24	24	0.667782	0.665598	0.711986	1.30009	1.30002	1.35452
Biological Process	GO:0006085	13	acetyl-CoA biosynthetic process	3.99	0.0340426	Q8BKZ9	Pyruvate dehydrogenase protein X component, mitochondrial OS=Mus musculus OX=10090 GN=Pdhx PE=1 SV=1	Pdhx	1.635	0.000291141	Up	53.998	20.6	7	7	0.729352	0.728388	0.819628	1.2633	1.25292	1.20642
Biological Process	GO:0071157	8	negative regulation of cell cycle arrest	3.99	0.0340426	P51125	Calpastatin OS=Mus musculus OX=10090 GN=Cast PE=1 SV=2	Cast	1.834	0.000534122	Up	84.921	22.5	10	10	0.675603	0.686523	0.754779	1.20132	1.41685	1.26493
Biological Process	GO:0071157	8	negative regulation of cell cycle arrest	3.99	0.0340426	P14211	Calreticulin OS=Mus musculus OX=10090 GN=Calr PE=1 SV=1	Calr	1.604	2.01216e-05	Up	47.994	50.2	18	18	0.764119	0.746714	0.79315	1.25329	1.21002	1.23271
Biological Process	GO:0033002	4	muscle cell proliferation	3.99	0.0340426	Q9DBC7	cAMP-dependent protein kinase type I-alpha regulatory subunit OS=Mus musculus OX=10090 GN=Prkar1a PE=1 SV=3	Prkar1a	1.56	0.000107863	Up	43.185	24.9	9	6	0.73834	0.801513	0.804208	1.20984	1.23927	1.20683
Biological Process	GO:0033002	4	muscle cell proliferation	3.99	0.0340426	Q3USZ8	Divergent protein kinase domain 2A OS=Mus musculus OX=10090 GN=Dipk2a PE=1 SV=2	Dipk2a	1.814	0.00236074	Up	49.462	11.2	4	4	0.766305	0.602635	0.76341	1.23793	1.24476	1.38496
Biological Process	GO:0033002	4	muscle cell proliferation	3.99	0.0340426	P70340	Mothers against decapentaplegic homolog 1 OS=Mus musculus OX=10090 GN=Smad1 PE=1 SV=2	Smad1	2.277	0.00048271	Up	52.156	15.5	7	5	0.593271	0.656215	0.581714	1.39969	1.2196	1.54951
Biological Process	GO:0006309	10	apoptotic DNA fragmentation	3.99	0.0340426	P70677	Caspase-3 OS=Mus musculus OX=10090 GN=Casp3 PE=1 SV=1	Casp3	1.885	1.21857e-05	Up	31.474	36.1	8	8	0.681776	0.679812	0.717879	1.26702	1.33874	1.31477
Biological Process	GO:0006309	10	apoptotic DNA fragmentation	3.99	0.0340426	P56542	Deoxyribonuclease-2-alpha OS=Mus musculus OX=10090 GN=Dnase2 PE=1 SV=1	Dnase2	3.519	0.000319223	Up	38.81	16.4	5	5	0.456402	0.419113	0.452184	1.2576	1.63527	1.77943
Biological Process	GO:0006309	10	apoptotic DNA fragmentation	3.99	0.0340426	O54786	DNA fragmentation factor subunit alpha OS=Mus musculus OX=10090 GN=Dffa PE=1 SV=2	Dffa	1.624	0.00136996	Up	36.572	31.4	8	8	0.740706	0.69257	0.853174	1.24783	1.23857	1.22715
Biological Process	GO:0007398	5	ectoderm development	3.99	0.0340426	Q8BGS1	Band 4.1-like protein 5 OS=Mus musculus OX=10090 GN=Epb41l5 PE=1 SV=1	Epb41l5	1.636	0.000111702	Up	81.635	19.8	10	10	0.746913	0.733679	0.795503	1.19494	1.24194	1.28703
Biological Process	GO:0007398	5	ectoderm development	3.99	0.0340426	Q60821	Zinc finger and BTB domain-containing protein 17 OS=Mus musculus OX=10090 GN=Zbtb17 PE=1 SV=2	Zbtb17	1.89	0.000319	Up	86.757	6.2	3	3	0.722244	0.700374	0.653533	1.19061	1.37993	1.35331
Biological Process	GO:0071157	8	negative regulation of cell cycle arrest	3.99	0.0340426	Q9JL35	High mobility group nucleosome-binding domain-containing protein 5 OS=Mus musculus OX=10090 GN=Hmgn5 PE=1 SV=2	Hmgn5	1.674	0.000911345	Up	45.343	20	8	8	0.686976	0.724719	0.83177	1.28811	1.23976	1.22866
Biological Process	GO:0051282	6	regulation of sequestering of calcium ion	2.42	0.0340248	Q01063	cAMP-specific 3',5'-cyclic phosphodiesterase 4D OS=Mus musculus OX=10090 GN=Pde4d PE=1 SV=2	Pde4d	1.783	0.00209861	Up	84.562	6.7	4	4	0.780647	0.61274	0.76223	1.23386	1.25433	1.35618
Biological Process	GO:0008219	3	cell death	1.42	0.0342498	Q9WV85	Nucleoside diphosphate kinase 3 OS=Mus musculus OX=10090 GN=Nme3 PE=1 SV=3	Nme3	4.828	3.63882e-07	Up	19.099	19.5	3	3	0.336317	0.334553	0.358681	1.68072	1.66655	1.62318
Biological Process	GO:0035295	5	tube development	1.45	0.0349751	O08734	Bcl-2 homologous antagonist/killer OS=Mus musculus OX=10090 GN=Bak1 PE=1 SV=3	Bak1	1.623	0.000310137	Up	23.294	24.9	4	4	0.720898	0.754733	0.812037	1.22518	1.19509	1.29206
Biological Process	GO:1901137	5	carbohydrate derivative biosynthetic process	1.5	0.0364229	O70475	UDP-glucose 6-dehydrogenase OS=Mus musculus OX=10090 GN=Ugdh PE=1 SV=1	Ugdh	1.668	1.31441e-05	Up	54.831	53.3	20	20	0.732737	0.740366	0.775684	1.23129	1.24921	1.27071
Biological Process	GO:1901137	5	carbohydrate derivative biosynthetic process	1.5	0.0364229	O35604	NPC intracellular cholesterol transporter 1 OS=Mus musculus OX=10090 GN=Npc1 PE=1 SV=2	Npc1	1.929	0.000141362	Up	142.88	4.9	5	5	0.707996	0.705571	0.634792	1.27693	1.27964	1.39507
Biological Process	GO:1901137	5	carbohydrate derivative biosynthetic process	1.5	0.0364229	O35435	Dihydroorotate dehydrogenase (quinone), mitochondrial OS=Mus musculus OX=10090 GN=Dhodh PE=1 SV=2	Dhodh	2.131	6.62001e-05	Up	42.699	36.7	11	11	0.617176	0.605311	0.693618	1.3335	1.36499	1.38541
Biological Process	GO:1901137	5	carbohydrate derivative biosynthetic process	1.5	0.0364229	A6X919	Probable C-mannosyltransferase DPY19L1 OS=Mus musculus OX=10090 GN=Dpy19l1 PE=1 SV=1	Dpy19l1	2.03	0.00199916	Up	84.186	8	4	4	0.731494	0.677138	0.571649	1.46921	1.17351	1.37701
Biological Process	GO:0060759	5	regulation of response to cytokine stimulus	2.1	0.0364024	Q9JLZ8	Single Ig IL-1-related receptor OS=Mus musculus OX=10090 GN=Sigirr PE=1 SV=2	Sigirr	1.592	0.0142159	Up	46.158	13.9	4	4	0.661166		0.814528	1.24211	1.095	1.1872
Biological Process	GO:0060759	5	regulation of response to cytokine stimulus	2.1	0.0364024	Q8VCF0	Mitochondrial antiviral-signaling protein OS=Mus musculus OX=10090 GN=Mavs PE=1 SV=1	Mavs	1.609	9.76082e-05	Up	53.398	23.1	6	6	0.761309	0.735705	0.802339	1.22891	1.19952	1.27221
Biological Process	GO:0060759	5	regulation of response to cytokine stimulus	2.1	0.0364024	Q6Q899	Antiviral innate immune response receptor RIG-I OS=Mus musculus OX=10090 GN=Ddx58 PE=1 SV=2	Ddx58	2.359	0.00136914	Up	105.97	8.5	6	6	0.524191	0.58219	0.679637	1.19567	1.51289	1.50543
Biological Process	GO:0060759	5	regulation of response to cytokine stimulus	2.1	0.0364024	Q60855	Receptor-interacting serine/threonine-protein kinase 1 OS=Mus musculus OX=10090 GN=Ripk1 PE=1 SV=1	Ripk1	1.511	0.000311925	Up	74.854	11.6	7	6	0.795988	0.752732	0.840672	1.19631	1.1749	1.2394
Biological Process	GO:0060759	5	regulation of response to cytokine stimulus	2.1	0.0364024	Q3UKC1	Tax1-binding protein 1 homolog OS=Mus musculus OX=10090 GN=Tax1bp1 PE=1 SV=2	Tax1bp1	2.28	0.000526925	Up	93.629	17.3	10	10	0.572958	0.558194	0.697979	1.28576	1.40845	1.47666
Biological Process	GO:0060759	5	regulation of response to cytokine stimulus	2.1	0.0364024	Q3U0V2	Tumor necrosis factor receptor type 1-associated DEATH domain protein OS=Mus musculus OX=10090 GN=Tradd PE=1 SV=1	Tradd	2.074	1.46129e-05	Up	34.577	22.9	5	5	0.619671	0.658146	0.674185	1.31292	1.3563	1.37878
Biological Process	GO:0060759	5	regulation of response to cytokine stimulus	2.1	0.0364024	P42225	Signal transducer and activator of transcription 1 OS=Mus musculus OX=10090 GN=Stat1 PE=1 SV=1	Stat1	1.916	0.000129441	Up	87.196	17	10	9	0.650296	0.665923	0.741332	1.28975	1.28697	1.36573
Biological Process	GO:0060759	5	regulation of response to cytokine stimulus	2.1	0.0364024	Q61696	Heat shock 70 kDa protein 1A OS=Mus musculus OX=10090 GN=Hspa1a PE=1 SV=2	Hspa1a	1.815	0.000153454	Up	70.078	26.8	13	7	0.760154	0.6969	0.674469	1.24621	1.27339	1.34888
Biological Process	GO:0060759	5	regulation of response to cytokine stimulus	2.1	0.0364024	A2TJV2	Paralemmin-3 OS=Mus musculus OX=10090 GN=Palm3 PE=1 SV=1	Palm3	1.931	3.32509e-06	Up	78.787	40.1	21	21	0.701144	0.662246	0.683465	1.32911	1.32494	1.2991
Biological Process	GO:0007589	6	body fluid secretion	2.66	0.0356268	P08030	Adenine phosphoribosyltransferase OS=Mus musculus OX=10090 GN=Aprt PE=1 SV=2	Aprt	1.512	0.00532377	Up	19.724	50	7	7	0.719357	0.865481	0.804019	1.33319	1.13949	1.13846
Biological Process	GO:0007589	6	body fluid secretion	2.66	0.0356268	P05202	Aspartate aminotransferase, mitochondrial OS=Mus musculus OX=10090 GN=Got2 PE=1 SV=1	Got2	1.706	2.56036e-05	Up	47.411	47.7	19	19	0.735687	0.709714	0.771504	1.26883	1.25459	1.25968
Biological Process	GO:0007589	6	body fluid secretion	2.66	0.0356268	P00405	Cytochrome c oxidase subunit 2 OS=Mus musculus OX=10090 GN=Mtco2 PE=1 SV=1	Mtco2	1.555	0.00205402	Up	25.976	44.9	7	7	0.839151	0.796493	0.712572	1.12924	1.23199	1.29056
Biological Process	GO:0007589	6	body fluid secretion	2.66	0.0356268	O35855	Branched-chain-amino-acid aminotransferase, mitochondrial OS=Mus musculus OX=10090 GN=Bcat2 PE=1 SV=2	Bcat2	1.544	0.000849501	Up	44.127	42.2	15	15	0.726108	0.77963	0.852592	1.1837	1.24337	1.2146
Biological Process	GO:0007589	6	body fluid secretion	2.66	0.0356268	O35435	Dihydroorotate dehydrogenase (quinone), mitochondrial OS=Mus musculus OX=10090 GN=Dhodh PE=1 SV=2	Dhodh	2.131	6.62001e-05	Up	42.699	36.7	11	11	0.617176	0.605311	0.693618	1.3335	1.36499	1.38541
Biological Process	GO:0061008	6	hepaticobiliary system development	1.86	0.0355488	Q9JLJ2	4-trimethylaminobutyraldehyde dehydrogenase OS=Mus musculus OX=10090 GN=Aldh9a1 PE=1 SV=1	Aldh9a1	1.555	0.000134614	Up	53.514	53.4	22	22	0.74903	0.771742	0.827858	1.20796	1.2072	1.23621
Biological Process	GO:0061008	6	hepaticobiliary system development	1.86	0.0355488	Q9D906	Ubiquitin-like modifier-activating enzyme ATG7 OS=Mus musculus OX=10090 GN=Atg7 PE=1 SV=1	Atg7	1.716	0.00124368	Up	77.519	16.9	10	10	0.821492	0.663632	0.724407	1.30965	1.27692	1.2039
Biological Process	GO:0061008	6	hepaticobiliary system development	1.86	0.0355488	Q80XN0	D-beta-hydroxybutyrate dehydrogenase, mitochondrial OS=Mus musculus OX=10090 GN=Bdh1 PE=1 SV=2	Bdh1	2.218	4.53549e-05	Up	38.299	24.5	7	7	0.594676	0.59584	0.67399	1.36774	1.39871	1.36904
Biological Process	GO:1901137	5	carbohydrate derivative biosynthetic process	1.5	0.0364229	P08030	Adenine phosphoribosyltransferase OS=Mus musculus OX=10090 GN=Aprt PE=1 SV=2	Aprt	1.512	0.00532377	Up	19.724	50	7	7	0.719357	0.865481	0.804019	1.33319	1.13949	1.13846
Biological Process	GO:0061008	6	hepaticobiliary system development	1.86	0.0355488	Q62521	Zinc finger protein ZIC 3 OS=Mus musculus OX=10090 GN=Zic3 PE=1 SV=2	Zic3	1.704	0.00258611	Up	50.446	7.5	3	3	0.709593	0.677152	0.832234	1.13826	1.32009	1.32267
Biological Process	GO:1901137	5	carbohydrate derivative biosynthetic process	1.5	0.0364229	P15920	V-type proton ATPase 116 kDa subunit a2 OS=Mus musculus OX=10090 GN=Atp6v0a2 PE=1 SV=2	Atp6v0a2	2.843	0.0103747	Up	98.144	5.8	4	3	0.56476	0.53225	0.62975		1.27874	1.9945
Biological Process	GO:1901137	5	carbohydrate derivative biosynthetic process	1.5	0.0364229	P19536	Cytochrome c oxidase subunit 5B, mitochondrial OS=Mus musculus OX=10090 GN=Cox5b PE=1 SV=1	Cox5b	1.76	1.30757e-06	Up	13.813	30.5	4	4	0.730223	0.714192	0.729606	1.25309	1.29643	1.27646
Biological Process	GO:0022898	7	regulation of transmembrane transporter activity	1.93	0.0366351	P70302	Stromal interaction molecule 1 OS=Mus musculus OX=10090 GN=Stim1 PE=1 SV=2	Stim1	2.053	0.000827898	Up	77.566	18.4	9	9	0.696394	0.70609	0.562915	1.30876	1.29429	1.43156
Biological Process	GO:0022898	7	regulation of transmembrane transporter activity	1.93	0.0366351	P48962	ADP/ATP translocase 1 OS=Mus musculus OX=10090 GN=Slc25a4 PE=1 SV=4	Slc25a4	1.748	0.000123041	Up	32.904	55.4	15	8	0.686573	0.721717	0.77524	1.30513	1.24369	1.26765
Biological Process	GO:0022898	7	regulation of transmembrane transporter activity	1.93	0.0366351	P46935	E3 ubiquitin-protein ligase NEDD4 OS=Mus musculus OX=10090 GN=Nedd4 PE=1 SV=3	Nedd4	1.991	3.48363e-06	Up	102.71	46	34	31	0.662414	0.650851	0.692856	1.33034	1.32262	1.34092
Biological Process	GO:0022898	7	regulation of transmembrane transporter activity	1.93	0.0366351	O35350	Calpain-1 catalytic subunit OS=Mus musculus OX=10090 GN=Capn1 PE=1 SV=1	Capn1	1.681	3.28272e-05	Up	82.105	22.9	14	14	0.738523	0.717921	0.78181	1.25753	1.24662	1.2576
Biological Process	GO:1901137	5	carbohydrate derivative biosynthetic process	1.5	0.0364229	Q9Z1G4	V-type proton ATPase 116 kDa subunit a1 OS=Mus musculus OX=10090 GN=Atp6v0a1 PE=1 SV=3	Atp6v0a1	1.691	0.000638828	Up	96.466	16.9	10	9	0.703521	0.700418	0.826021	1.26663	1.24207	1.26133
Biological Process	GO:1901137	5	carbohydrate derivative biosynthetic process	1.5	0.0364229	Q9WTK3	Glycosylphosphatidylinositol anchor attachment 1 protein OS=Mus musculus OX=10090 GN=Gpaa1 PE=1 SV=3	Gpaa1	1.615	0.00203394	Up	67.948	7.1	4	4	0.724414	0.820457	0.749946	1.20336	1.36846	1.13336
Biological Process	GO:1901137	5	carbohydrate derivative biosynthetic process	1.5	0.0364229	Q9QZ08	N-acetyl-D-glucosamine kinase OS=Mus musculus OX=10090 GN=Nagk PE=1 SV=3	Nagk	3.482	1.08613e-05	Up	37.268	16.9	4	4	0.415668	0.453966	0.469163	1.63963	1.4917	1.52987
Biological Process	GO:1901137	5	carbohydrate derivative biosynthetic process	1.5	0.0364229	Q9QXX4	Calcium-binding mitochondrial carrier protein Aralar2 OS=Mus musculus OX=10090 GN=Slc25a13 PE=1 SV=1	Slc25a13	1.954	1.0621e-06	Up	74.466	46.4	28	24	0.665455	0.671002	0.694927	1.33157	1.31535	1.3217
Biological Process	GO:1901137	5	carbohydrate derivative biosynthetic process	1.5	0.0364229	Q9QXG4	Acetyl-coenzyme A synthetase, cytoplasmic OS=Mus musculus OX=10090 GN=Acss2 PE=1 SV=2	Acss2	1.531	0.0012082	Up	78.861	19.5	10	10	0.79119	0.72964	0.850145	1.25322	1.14487	1.23094
Biological Process	GO:1901137	5	carbohydrate derivative biosynthetic process	1.5	0.0364229	Q99NB1	Acetyl-coenzyme A synthetase 2-like, mitochondrial OS=Mus musculus OX=10090 GN=Acss1 PE=1 SV=1	Acss1	1.989	0.000473032	Up	74.622	16.1	8	8	0.731322	0.674845	0.601335	1.38949	1.35833	1.24468
Biological Process	GO:1901137	5	carbohydrate derivative biosynthetic process	1.5	0.0364229	Q99KK2	N-acylneuraminate cytidylyltransferase OS=Mus musculus OX=10090 GN=Cmas PE=1 SV=2	Cmas	1.649	0.000510006	Up	48.057	27.5	11	11	0.726382	0.709868	0.828722	1.23667	1.26654	1.23181
Biological Process	GO:1901137	5	carbohydrate derivative biosynthetic process	1.5	0.0364229	Q8BKZ9	Pyruvate dehydrogenase protein X component, mitochondrial OS=Mus musculus OX=10090 GN=Pdhx PE=1 SV=1	Pdhx	1.635	0.000291141	Up	53.998	20.6	7	7	0.729352	0.728388	0.819628	1.2633	1.25292	1.20642
Biological Process	GO:1901137	5	carbohydrate derivative biosynthetic process	1.5	0.0364229	Q8BH59	Calcium-binding mitochondrial carrier protein Aralar1 OS=Mus musculus OX=10090 GN=Slc25a12 PE=1 SV=1	Slc25a12	1.621	7.40208e-05	Up	74.569	14.2	8	4	0.77958	0.723547	0.786288	1.21897	1.22637	1.26525
Biological Process	GO:1901137	5	carbohydrate derivative biosynthetic process	1.5	0.0364229	Q7TMC8	L-fucose kinase OS=Mus musculus OX=10090 GN=Fcsk PE=1 SV=1	Fcsk	1.815	2.00561e-06	Up	119.27	16.5	14	14	0.696456	0.723943	0.711166	1.30677	1.2941	1.26756
Biological Process	GO:1901137	5	carbohydrate derivative biosynthetic process	1.5	0.0364229	Q64516	Glycerol kinase OS=Mus musculus OX=10090 GN=Gk PE=1 SV=2	Gk	2.964	3.43421e-07	Up	61.227	21.3	10	10	0.508778	0.507188	0.497481	1.54143	1.46977	1.47536
Biological Process	GO:1901137	5	carbohydrate derivative biosynthetic process	1.5	0.0364229	Q60759	Glutaryl-CoA dehydrogenase, mitochondrial OS=Mus musculus OX=10090 GN=Gcdh PE=1 SV=2	Gcdh	1.743	3.25788e-06	Up	48.605	32.2	8	8	0.719276	0.723765	0.74466	1.2501	1.2964	1.2658
Biological Process	GO:1901137	5	carbohydrate derivative biosynthetic process	1.5	0.0364229	Q3URE1	Malonate--CoA ligase ACSF3, mitochondrial OS=Mus musculus OX=10090 GN=Acsf3 PE=1 SV=2	Acsf3	1.661	0.000727543	Up	65.076	14.6	7	7	0.793288	0.671848	0.789243	1.25348	1.24473	1.24741
Biological Process	GO:1901137	5	carbohydrate derivative biosynthetic process	1.5	0.0364229	P82343	N-acylglucosamine 2-epimerase OS=Mus musculus OX=10090 GN=Renbp PE=1 SV=3	Renbp	1.529	8.33822e-06	Up	49.771	17	8	8	0.806389	0.795465	0.770633	1.19858	1.20664	1.22229
Biological Process	GO:1901137	5	carbohydrate derivative biosynthetic process	1.5	0.0364229	P50096	Inosine-5'-monophosphate dehydrogenase 1 OS=Mus musculus OX=10090 GN=Impdh1 PE=1 SV=2	Impdh1	2.078	7.85486e-06	Up	55.278	42.2	16	15	0.637892	0.638784	0.672631	1.3082	1.39038	1.35212
Biological Process	GO:1901137	5	carbohydrate derivative biosynthetic process	1.5	0.0364229	P41216	Long-chain-fatty-acid--CoA ligase 1 OS=Mus musculus OX=10090 GN=Acsl1 PE=1 SV=2	Acsl1	2.551	9.95409e-06	Up	77.951	38.8	21	21	0.536562	0.552759	0.600375	1.42941	1.43856	1.44233
Biological Process	GO:1901137	5	carbohydrate derivative biosynthetic process	1.5	0.0364229	P29416	Beta-hexosaminidase subunit alpha OS=Mus musculus OX=10090 GN=Hexa PE=1 SV=2	Hexa	1.917	4.3843e-05	Up	60.612	19.9	8	8	0.720214	0.644077	0.692887	1.29338	1.31413	1.33531
Biological Process	GO:1901137	5	carbohydrate derivative biosynthetic process	1.5	0.0364229	P16858	Glyceraldehyde-3-phosphate dehydrogenase OS=Mus musculus OX=10090 GN=Gapdh PE=1 SV=2	Gapdh	1.8	1.03966e-05	Up	35.81	55	15	15	0.691514	0.730628	0.720664	1.31289	1.2909	1.2534
Biological Process	GO:0061008	6	hepaticobiliary system development	1.86	0.0355488	P51125	Calpastatin OS=Mus musculus OX=10090 GN=Cast PE=1 SV=2	Cast	1.834	0.000534122	Up	84.921	22.5	10	10	0.675603	0.686523	0.754779	1.20132	1.41685	1.26493
Biological Process	GO:0061008	6	hepaticobiliary system development	1.86	0.0355488	P48962	ADP/ATP translocase 1 OS=Mus musculus OX=10090 GN=Slc25a4 PE=1 SV=4	Slc25a4	1.748	0.000123041	Up	32.904	55.4	15	8	0.686573	0.721717	0.77524	1.30513	1.24369	1.26765
Biological Process	GO:0061008	6	hepaticobiliary system development	1.86	0.0355488	P47738	Aldehyde dehydrogenase, mitochondrial OS=Mus musculus OX=10090 GN=Aldh2 PE=1 SV=1	Aldh2	1.813	3.36848e-06	Up	56.537	50.1	21	21	0.689805	0.717251	0.72618	1.30116	1.28706	1.27855
Biological Process	GO:0035295	5	tube development	1.45	0.0349751	Q8BGS1	Band 4.1-like protein 5 OS=Mus musculus OX=10090 GN=Epb41l5 PE=1 SV=1	Epb41l5	1.636	0.000111702	Up	81.635	19.8	10	10	0.746913	0.733679	0.795503	1.19494	1.24194	1.28703
Biological Process	GO:0035295	5	tube development	1.45	0.0349751	Q69ZR2	E3 ubiquitin-protein ligase HECTD1 OS=Mus musculus OX=10090 GN=Hectd1 PE=1 SV=2	Hectd1	1.752	0.000134595	Up	290.08	14.1	29	29	0.704346	0.695249	0.780845	1.27103	1.24555	1.30298
Biological Process	GO:0035295	5	tube development	1.45	0.0349751	Q62521	Zinc finger protein ZIC 3 OS=Mus musculus OX=10090 GN=Zic3 PE=1 SV=2	Zic3	1.704	0.00258611	Up	50.446	7.5	3	3	0.709593	0.677152	0.832234	1.13826	1.32009	1.32267
Biological Process	GO:0035295	5	tube development	1.45	0.0349751	Q3V3R1	Monofunctional C1-tetrahydrofolate synthase, mitochondrial OS=Mus musculus OX=10090 GN=Mthfd1l PE=1 SV=2	Mthfd1l	1.509	0.000132649	Up	105.73	42.1	36	35	0.764831	0.788007	0.838517	1.20336	1.18433	1.22096
Biological Process	GO:0035295	5	tube development	1.45	0.0349751	Q03145	Ephrin type-A receptor 2 OS=Mus musculus OX=10090 GN=Epha2 PE=1 SV=3	Epha2	1.524	0.000373779	Up	108.85	14	12	10	0.759347	0.764257	0.853696	1.20324	1.21103	1.20843
Biological Process	GO:0035295	5	tube development	1.45	0.0349751	Q03137	Ephrin type-A receptor 4 OS=Mus musculus OX=10090 GN=Epha4 PE=1 SV=2	Epha4	3.671	0.000101196	Up	109.81	9.1	7	4	0.439202	0.421609	0.423844	1.83923	1.4173	1.45881
Biological Process	GO:0035295	5	tube development	1.45	0.0349751	Q01063	cAMP-specific 3',5'-cyclic phosphodiesterase 4D OS=Mus musculus OX=10090 GN=Pde4d PE=1 SV=2	Pde4d	1.783	0.00209861	Up	84.562	6.7	4	4	0.780647	0.61274	0.76223	1.23386	1.25433	1.35618
Biological Process	GO:0035295	5	tube development	1.45	0.0349751	P70340	Mothers against decapentaplegic homolog 1 OS=Mus musculus OX=10090 GN=Smad1 PE=1 SV=2	Smad1	2.277	0.00048271	Up	52.156	15.5	7	5	0.593271	0.656215	0.581714	1.39969	1.2196	1.54951
Biological Process	GO:0035295	5	tube development	1.45	0.0349751	P55012	Solute carrier family 12 member 2 OS=Mus musculus OX=10090 GN=Slc12a2 PE=1 SV=2	Slc12a2	1.708	0.000245244	Up	131.03	7.9	7	7	0.775011	0.680758	0.760116	1.24961	1.23404	1.30046
Biological Process	GO:0035295	5	tube development	1.45	0.0349751	P46935	E3 ubiquitin-protein ligase NEDD4 OS=Mus musculus OX=10090 GN=Nedd4 PE=1 SV=3	Nedd4	1.991	3.48363e-06	Up	102.71	46	34	31	0.662414	0.650851	0.692856	1.33034	1.32262	1.34092
Biological Process	GO:0035295	5	tube development	1.45	0.0349751	P42225	Signal transducer and activator of transcription 1 OS=Mus musculus OX=10090 GN=Stat1 PE=1 SV=1	Stat1	1.916	0.000129441	Up	87.196	17	10	9	0.650296	0.665923	0.741332	1.28975	1.28697	1.36573
Biological Process	GO:0035295	5	tube development	1.45	0.0349751	P40338	von Hippel-Lindau disease tumor suppressor OS=Mus musculus OX=10090 GN=Vhl PE=1 SV=1	Vhl	1.553	0.00124032	Up	20.769	38.1	6	6	0.859779	0.770477	0.720292	1.17976	1.21794	1.25175
Biological Process	GO:0035295	5	tube development	1.45	0.0349751	P35846	Folate receptor alpha OS=Mus musculus OX=10090 GN=Folr1 PE=1 SV=2	Folr1	1.713	2.32123e-05	Up	29.449	33.7	6	6	0.764778	0.708883	0.737665	1.27035	1.239	1.27932
Biological Process	GO:0035295	5	tube development	1.45	0.0349751	P30275	Creatine kinase U-type, mitochondrial OS=Mus musculus OX=10090 GN=Ckmt1 PE=1 SV=1	Ckmt1	1.645	8.67829e-05	Up	47.003	25.8	7	7	0.766344	0.782732	0.719092	1.28665	1.23129	1.21389
Biological Process	GO:0035295	5	tube development	1.45	0.0349751	P27046	Alpha-mannosidase 2 OS=Mus musculus OX=10090 GN=Man2a1 PE=1 SV=2	Man2a1	1.705	0.0158011	Up	131.63	5.9	5	5	0.735533	0.782564	0.699713	0.971607	1.4633	1.34728
Biological Process	GO:0035295	5	tube development	1.45	0.0349751	P16460	Argininosuccinate synthase OS=Mus musculus OX=10090 GN=Ass1 PE=1 SV=1	Ass1	1.62	1.33735e-05	Up	46.584	46.1	18	17	0.770318	0.7362	0.783386	1.24178	1.23153	1.23679
Biological Process	GO:0035295	5	tube development	1.45	0.0349751	P11352	Glutathione peroxidase 1 OS=Mus musculus OX=10090 GN=Gpx1 PE=1 SV=2	Gpx1	1.774	2.10604e-05	Up	22.329	67.2	11	11	0.706222	0.718269	0.73824	1.33146	1.23908	1.26673
Biological Process	GO:0035295	5	tube development	1.45	0.0349751	P05132	cAMP-dependent protein kinase catalytic subunit alpha OS=Mus musculus OX=10090 GN=Prkaca PE=1 SV=3	Prkaca	1.682	1.09305e-07	Up	40.57	31.1	10	4	0.745376	0.743655	0.748089	1.26402	1.24013	1.25873
Biological Process	GO:0035295	5	tube development	1.45	0.0349751	O88643	Serine/threonine-protein kinase PAK 1 OS=Mus musculus OX=10090 GN=Pak1 PE=1 SV=1	Pak1	1.581	0.00244408	Up	60.736	19.8	7	3	0.773157	0.863038	0.688704	1.26995	1.21534	1.18982
Biological Process	GO:0035295	5	tube development	1.45	0.0349751	O88413	Tubby-related protein 3 OS=Mus musculus OX=10090 GN=Tulp3 PE=1 SV=1	Tulp3	1.543	7.72276e-05	Up	51.23	31.7	11	11	0.758912	0.774011	0.826045	1.21597	1.20118	1.22389
Biological Process	GO:0035295	5	tube development	1.45	0.0349751	O35465	Peptidyl-prolyl cis-trans isomerase FKBP8 OS=Mus musculus OX=10090 GN=Fkbp8 PE=1 SV=2	Fkbp8	1.622	4.21396e-05	Up	43.528	28.1	9	9	0.741479	0.746883	0.799894	1.25271	1.23405	1.22498
Biological Process	GO:0035295	5	tube development	1.45	0.0349751	Q8BH57	WD repeat-containing protein 48 OS=Mus musculus OX=10090 GN=Wdr48 PE=1 SV=1	Wdr48	1.618	0.000391487	Up	76.006	21.9	10	10	0.75397	0.761967	0.77597	1.13721	1.25589	1.31499
Biological Process	GO:0035295	5	tube development	1.45	0.0349751	Q8BZA9	Fructose-2,6-bisphosphatase TIGAR OS=Mus musculus OX=10090 GN=Tigar PE=1 SV=1	Tigar	1.692	4.54089e-05	Up	29.19	52.8	9	9	0.755157	0.704659	0.768643	1.27182	1.26239	1.23734
Biological Process	GO:0035295	5	tube development	1.45	0.0349751	Q8R2Y2	Cell surface glycoprotein MUC18 OS=Mus musculus OX=10090 GN=Mcam PE=1 SV=1	Mcam	2.215	0.000756988	Up	71.545	10.8	5	5	0.576754	0.615441	0.673892	1.35023	1.21846	1.56523
Biological Process	GO:0035295	5	tube development	1.45	0.0349751	Q99JW5	Epithelial cell adhesion molecule OS=Mus musculus OX=10090 GN=Epcam PE=1 SV=1	Epcam	1.921	8.12906e-06	Up	35.019	37.1	7	7	0.711716	0.682289	0.660135	1.32673	1.315	1.30413
Biological Process	GO:0061008	6	hepaticobiliary system development	1.86	0.0355488	P27046	Alpha-mannosidase 2 OS=Mus musculus OX=10090 GN=Man2a1 PE=1 SV=2	Man2a1	1.705	0.0158011	Up	131.63	5.9	5	5	0.735533	0.782564	0.699713	0.971607	1.4633	1.34728
Biological Process	GO:0061008	6	hepaticobiliary system development	1.86	0.0355488	P16460	Argininosuccinate synthase OS=Mus musculus OX=10090 GN=Ass1 PE=1 SV=1	Ass1	1.62	1.33735e-05	Up	46.584	46.1	18	17	0.770318	0.7362	0.783386	1.24178	1.23153	1.23679
Biological Process	GO:0061008	6	hepaticobiliary system development	1.86	0.0355488	P10107	Annexin A1 OS=Mus musculus OX=10090 GN=Anxa1 PE=1 SV=2	Anxa1	3.036	0.0104155	Up	38.734	18.8	4	4	0.558164	0.57465	0.353787	1.81564	1.68733	1.01042
Biological Process	GO:0061008	6	hepaticobiliary system development	1.86	0.0355488	P09671	Superoxide dismutase [Mn], mitochondrial OS=Mus musculus OX=10090 GN=Sod2 PE=1 SV=3	Sod2	1.967	9.21938e-05	Up	24.603	26.6	5	5	0.639088	0.651052	0.732156	1.3157	1.329	1.33301
Biological Process	GO:0061008	6	hepaticobiliary system development	1.86	0.0355488	O08795	Glucosidase 2 subunit beta OS=Mus musculus OX=10090 GN=Prkcsh PE=1 SV=1	Prkcsh	1.641	6.66514e-05	Up	58.792	30.5	13	13	0.744187	0.72761	0.799785	1.24135	1.23483	1.25224
Biological Process	GO:0048705	8	skeletal system morphogenesis	2.22	0.0351965	Q9WTX2	Interferon-inducible double-stranded RNA-dependent protein kinase activator A OS=Mus musculus OX=10090 GN=Prkra PE=1 SV=1	Prkra	1.951	3.13335e-05	Up	34.371	20.8	5	5	0.658853	0.669502	0.705028	1.27205	1.31057	1.384
Biological Process	GO:0048705	8	skeletal system morphogenesis	2.22	0.0351965	Q91WT9	Cystathionine beta-synthase OS=Mus musculus OX=10090 GN=Cbs PE=1 SV=3	Cbs	3.279	0.000366066	Up	61.543	15.7	6	6	0.380049	0.472873	0.549409	1.55395	1.53474	1.50897
Biological Process	GO:0048705	8	skeletal system morphogenesis	2.22	0.0351965	Q8BH57	WD repeat-containing protein 48 OS=Mus musculus OX=10090 GN=Wdr48 PE=1 SV=1	Wdr48	1.618	0.000391487	Up	76.006	21.9	10	10	0.75397	0.761967	0.77597	1.13721	1.25589	1.31499
Biological Process	GO:0048705	8	skeletal system morphogenesis	2.22	0.0351965	Q61543	Golgi apparatus protein 1 OS=Mus musculus OX=10090 GN=Glg1 PE=1 SV=1	Glg1	1.522	1.24632e-05	Up	133.73	41.5	39	39	0.780545	0.780584	0.818196	1.21409	1.20457	1.20202
Biological Process	GO:0048705	8	skeletal system morphogenesis	2.22	0.0351965	Q3V3R1	Monofunctional C1-tetrahydrofolate synthase, mitochondrial OS=Mus musculus OX=10090 GN=Mthfd1l PE=1 SV=2	Mthfd1l	1.509	0.000132649	Up	105.73	42.1	36	35	0.764831	0.788007	0.838517	1.20336	1.18433	1.22096
Biological Process	GO:0035295	5	tube development	1.45	0.0349751	B2RRD7	Peregrin OS=Mus musculus OX=10090 GN=Brpf1 PE=1 SV=1	Brpf1	1.606	0.000254912	Up	137.31	9	11	9	0.714724	0.795925	0.79186	1.19415	1.24043	1.26291
Biological Process	GO:0048705	8	skeletal system morphogenesis	2.22	0.0351965	O88413	Tubby-related protein 3 OS=Mus musculus OX=10090 GN=Tulp3 PE=1 SV=1	Tulp3	1.543	7.72276e-05	Up	51.23	31.7	11	11	0.758912	0.774011	0.826045	1.21597	1.20118	1.22389
Biological Process	GO:0070588	10	calcium ion transmembrane transport	2.22	0.0351965	Q8CIH5	1-phosphatidylinositol 4,5-bisphosphate phosphodiesterase gamma-2 OS=Mus musculus OX=10090 GN=Plcg2 PE=1 SV=1	Plcg2	1.667	1.31726e-05	Up	147.59	16.4	17	17	0.731661	0.746103	0.772199	1.23856	1.23193	1.27954
Biological Process	GO:0070588	10	calcium ion transmembrane transport	2.22	0.0351965	Q3ULF4	Paraplegin OS=Mus musculus OX=10090 GN=Spg7 PE=1 SV=1	Spg7	1.546	0.00698425	Up	85.995	8.7	6	6	0.797795	0.681986	0.87659	1.17728	1.14169	1.32466
Biological Process	GO:0070588	10	calcium ion transmembrane transport	2.22	0.0351965	P70302	Stromal interaction molecule 1 OS=Mus musculus OX=10090 GN=Stim1 PE=1 SV=2	Stim1	2.053	0.000827898	Up	77.566	18.4	9	9	0.696394	0.70609	0.562915	1.30876	1.29429	1.43156
Biological Process	GO:0070588	10	calcium ion transmembrane transport	2.22	0.0351965	P48036	Annexin A5 OS=Mus musculus OX=10090 GN=Anxa5 PE=1 SV=1	Anxa5	1.959	0.00146986	Up	35.752	22.3	6	6	0.774756	0.678792	0.574239	1.30185	1.31921	1.35116
Biological Process	GO:0070588	10	calcium ion transmembrane transport	2.22	0.0351965	P11881	Inositol 1,4,5-trisphosphate receptor type 1 OS=Mus musculus OX=10090 GN=Itpr1 PE=1 SV=2	Itpr1	1.746	0.00122415	Up	313.16	8.7	19	16	0.639681	0.80055	0.744724	1.27463	1.31149	1.22892
Biological Process	GO:0070588	10	calcium ion transmembrane transport	2.22	0.0351965	P10852	4F2 cell-surface antigen heavy chain OS=Mus musculus OX=10090 GN=Slc3a2 PE=1 SV=1	Slc3a2	1.955	2.34497e-05	Up	58.336	35.7	18	18	0.650575	0.665309	0.714484	1.29734	1.33304	1.33925
Biological Process	GO:0070588	10	calcium ion transmembrane transport	2.22	0.0351965	P10107	Annexin A1 OS=Mus musculus OX=10090 GN=Anxa1 PE=1 SV=2	Anxa1	3.036	0.0104155	Up	38.734	18.8	4	4	0.558164	0.57465	0.353787	1.81564	1.68733	1.01042
Biological Process	GO:0035295	5	tube development	1.45	0.0349751	Q9R0Z9	Rho GTPase-activating protein 7 OS=Mus musculus OX=10090 GN=Dlc1 PE=1 SV=2	Dlc1	1.849	3.19808e-05	Up	123.37	4.9	3	3	0.75738	0.733351	0.74841	1.39674	1.36412
Biological Process	GO:0035295	5	tube development	1.45	0.0349751	Q9QYY0	GRB2-associated-binding protein 1 OS=Mus musculus OX=10090 GN=Gab1 PE=1 SV=2	Gab1	1.836	2.68848e-05	Up	76.812	36.3	17	17	0.704823	0.671779	0.739111	1.29447	1.30687	1.28295
Biological Process	GO:0035295	5	tube development	1.45	0.0349751	Q9ER74	Sal-like protein 1 OS=Mus musculus OX=10090 GN=Sall1 PE=1 SV=1	Sall1	1.562	7.52515e-05	Up	140.23	21	19	18	0.770521	0.769403	0.802039	1.16411	1.24478	1.24915
Biological Process	GO:0048705	8	skeletal system morphogenesis	2.22	0.0351965	E9Q4F7	Ankyrin repeat domain-containing protein 11 OS=Mus musculus OX=10090 GN=Ankrd11 PE=1 SV=1	Ankrd11	1.711	0.0215851	Up	296.18	2	4	4	0.551973	0.801787	0.859207	1.12414	1.27163	1.39127
Biological Process	GO:0051282	6	regulation of sequestering of calcium ion	2.42	0.0340248	P48036	Annexin A5 OS=Mus musculus OX=10090 GN=Anxa5 PE=1 SV=1	Anxa5	1.959	0.00146986	Up	35.752	22.3	6	6	0.774756	0.678792	0.574239	1.30185	1.31921	1.35116
Biological Process	GO:0051282	6	regulation of sequestering of calcium ion	2.42	0.0340248	P11881	Inositol 1,4,5-trisphosphate receptor type 1 OS=Mus musculus OX=10090 GN=Itpr1 PE=1 SV=2	Itpr1	1.746	0.00122415	Up	313.16	8.7	19	16	0.639681	0.80055	0.744724	1.27463	1.31149	1.22892
Biological Process	GO:0042445	5	hormone metabolic process	2.42	0.0340248	Q9QYF1	Retinol dehydrogenase 11 OS=Mus musculus OX=10090 GN=Rdh11 PE=1 SV=2	Rdh11	1.53	0.000365698	Up	35.147	27.8	7	7	0.792398	0.749517	0.829948	1.24885	1.15311	1.22617
Biological Process	GO:0023051	4	regulation of signaling	1.21	0.0324183	Q70KF4	Cardiomyopathy-associated protein 5 OS=Mus musculus OX=10090 GN=Cmya5 PE=1 SV=2	Cmya5	4.567	0.00468026	Up	413.04	0.7	2	2	0.352737		0.365778		1.80806	1.47343
Biological Process	GO:0023051	4	regulation of signaling	1.21	0.0324183	Q6P069	Sorcin OS=Mus musculus OX=10090 GN=Sri PE=1 SV=1	Sri	1.827	0.000149702	Up	21.627	21.2	4	4	0.740624	0.648467	0.73345	1.30519	1.28955	1.28271
Biological Process	GO:0023051	4	regulation of signaling	1.21	0.0324183	Q6NZB1	Protein arginine N-methyltransferase 6 OS=Mus musculus OX=10090 GN=Prmt6 PE=1 SV=2	Prmt6	1.962	0.000212629	Up	41.866	20.1	6	6	0.641885	0.63997	0.743801	1.27827	1.34792	1.34815
Biological Process	GO:0023051	4	regulation of signaling	1.21	0.0324183	Q61543	Golgi apparatus protein 1 OS=Mus musculus OX=10090 GN=Glg1 PE=1 SV=1	Glg1	1.522	1.24632e-05	Up	133.73	41.5	39	39	0.780545	0.780584	0.818196	1.21409	1.20457	1.20202
Biological Process	GO:0023051	4	regulation of signaling	1.21	0.0324183	Q61207	Prosaposin OS=Mus musculus OX=10090 GN=Psap PE=1 SV=2	Psap	1.511	2.11015e-05	Up	61.422	23.2	11	11	0.79102	0.774744	0.823262	1.20684	1.1984	1.20573
Biological Process	GO:0023051	4	regulation of signaling	1.21	0.0324183	Q61171	Peroxiredoxin-2 OS=Mus musculus OX=10090 GN=Prdx2 PE=1 SV=3	Prdx2	1.671	1.03837e-05	Up	21.778	53.5	10	10	0.760087	0.721803	0.764689	1.2444	1.24929	1.25973
Biological Process	GO:0023051	4	regulation of signaling	1.21	0.0324183	Q60855	Receptor-interacting serine/threonine-protein kinase 1 OS=Mus musculus OX=10090 GN=Ripk1 PE=1 SV=1	Ripk1	1.511	0.000311925	Up	74.854	11.6	7	6	0.795988	0.752732	0.840672	1.19631	1.1749	1.2394
Biological Process	GO:0023051	4	regulation of signaling	1.21	0.0324183	Q5XKN4	Protein jagunal homolog 1 OS=Mus musculus OX=10090 GN=Jagn1 PE=1 SV=2	Jagn1	1.907	0.000646311	Up	21.102	16.9	3	3	0.610903	0.697226	0.755575	1.24621	1.33019	1.3599
Biological Process	GO:0023051	4	regulation of signaling	1.21	0.0324183	Q80Z64	Homeobox protein NANOG OS=Mus musculus OX=10090 GN=Nanog PE=1 SV=1	Nanog	1.852	5.10997e-05	Up	34.24	17.7	4	4	0.725443	0.682056	0.696625	1.37258	1.262	1.26129
Biological Process	GO:0023051	4	regulation of signaling	1.21	0.0324183	Q5SSL4	Active breakpoint cluster region-related protein OS=Mus musculus OX=10090 GN=Abr PE=1 SV=1	Abr	1.575	0.000800414	Up	97.666	15.3	10	9	0.735747	0.743675	0.850363	1.17967	1.25084	1.23971
Biological Process	GO:0023051	4	regulation of signaling	1.21	0.0324183	Q3USZ8	Divergent protein kinase domain 2A OS=Mus musculus OX=10090 GN=Dipk2a PE=1 SV=2	Dipk2a	1.814	0.00236074	Up	49.462	11.2	4	4	0.766305	0.602635	0.76341	1.23793	1.24476	1.38496
Biological Process	GO:0023051	4	regulation of signaling	1.21	0.0324183	Q3UPF5	Zinc finger CCCH-type antiviral protein 1 OS=Mus musculus OX=10090 GN=Zc3hav1 PE=1 SV=1	Zc3hav1	2.021	1.11519e-05	Up	106.69	29.5	23	23	0.649877	0.642371	0.694039	1.33085	1.31917	1.36369
Biological Process	GO:0023051	4	regulation of signaling	1.21	0.0324183	Q3UKC1	Tax1-binding protein 1 homolog OS=Mus musculus OX=10090 GN=Tax1bp1 PE=1 SV=2	Tax1bp1	2.28	0.000526925	Up	93.629	17.3	10	10	0.572958	0.558194	0.697979	1.28576	1.40845	1.47666
Biological Process	GO:0023051	4	regulation of signaling	1.21	0.0324183	Q3UHJ0	AP2-associated protein kinase 1 OS=Mus musculus OX=10090 GN=Aak1 PE=1 SV=2	Aak1	1.813	8.77418e-05	Up	103.35	25.1	14	14	0.678634	0.690744	0.763386	1.27394	1.29443	1.29887
Biological Process	GO:0023051	4	regulation of signaling	1.21	0.0324183	Q3U0V2	Tumor necrosis factor receptor type 1-associated DEATH domain protein OS=Mus musculus OX=10090 GN=Tradd PE=1 SV=1	Tradd	2.074	1.46129e-05	Up	34.577	22.9	5	5	0.619671	0.658146	0.674185	1.31292	1.3563	1.37878
Biological Process	GO:0023051	4	regulation of signaling	1.21	0.0324183	Q09143	High affinity cationic amino acid transporter 1 OS=Mus musculus OX=10090 GN=Slc7a1 PE=1 SV=1	Slc7a1	1.626	1.55129e-05	Up	67.091	15.6	8	8	0.765163	0.742753	0.777151	1.21637	1.22487	1.27369
Biological Process	GO:0023051	4	regulation of signaling	1.21	0.0324183	Q07104	Growth/differentiation factor 3 OS=Mus musculus OX=10090 GN=Gdf3 PE=1 SV=2	Gdf3	1.609	0.0189665	Up	41.586	8.2	2	2		0.647992	0.81699	1.07689	1.21643	1.2417
Biological Process	GO:0023051	4	regulation of signaling	1.21	0.0324183	Q03145	Ephrin type-A receptor 2 OS=Mus musculus OX=10090 GN=Epha2 PE=1 SV=3	Epha2	1.524	0.000373779	Up	108.85	14	12	10	0.759347	0.764257	0.853696	1.20324	1.21103	1.20843
Biological Process	GO:0023051	4	regulation of signaling	1.21	0.0324183	Q03137	Ephrin type-A receptor 4 OS=Mus musculus OX=10090 GN=Epha4 PE=1 SV=2	Epha4	3.671	0.000101196	Up	109.81	9.1	7	4	0.439202	0.421609	0.423844	1.83923	1.4173	1.45881
Biological Process	GO:0023051	4	regulation of signaling	1.21	0.0324183	Q02257	Junction plakoglobin OS=Mus musculus OX=10090 GN=Jup PE=1 SV=3	Jup	1.792	3.5502e-05	Up	81.8	43.6	22	18	0.689292	0.70349	0.756123	1.27226	1.27741	1.30143
Biological Process	GO:0023051	4	regulation of signaling	1.21	0.0324183	Q01063	cAMP-specific 3',5'-cyclic phosphodiesterase 4D OS=Mus musculus OX=10090 GN=Pde4d PE=1 SV=2	Pde4d	1.783	0.00209861	Up	84.562	6.7	4	4	0.780647	0.61274	0.76223	1.23386	1.25433	1.35618
Biological Process	GO:0023051	4	regulation of signaling	1.21	0.0324183	Q80V62	Fanconi anemia group D2 protein homolog OS=Mus musculus OX=10090 GN=Fancd2 PE=1 SV=2	Fancd2	1.534	0.00189747	Up	163.62	11.2	12	12	0.737808	0.745887	0.883893	1.19058	1.23179	1.21004
Biological Process	GO:0023051	4	regulation of signaling	1.21	0.0324183	P97765	WW domain-binding protein 2 OS=Mus musculus OX=10090 GN=Wbp2 PE=1 SV=1	Wbp2	1.655	4.99234e-05	Up	28.032	29.5	6	6	0.763072	0.734218	0.762566	1.29134	1.19045	1.25835
Biological Process	GO:0023051	4	regulation of signaling	1.21	0.0324183	Q8BHL4	Retinoic acid-induced protein 3 OS=Mus musculus OX=10090 GN=Gprc5a PE=1 SV=1	Gprc5a	2.658	5.98917e-06	Up	40.1	14.9	4	4	0.55875	0.523957	0.557432	1.39998	1.44599	1.51388
Biological Process	GO:0023051	4	regulation of signaling	1.21	0.0324183	Q8C0M0	GATOR complex protein WDR59 OS=Mus musculus OX=10090 GN=Wdr59 PE=1 SV=2	Wdr59	1.535	0.00011584	Up	111.72	12.8	9	9	0.768453	0.804655	0.794002	1.19761	1.16592	1.26936
Biological Process	GO:0023051	4	regulation of signaling	1.21	0.0324183	Q9QYR6	Microtubule-associated protein 1A OS=Mus musculus OX=10090 GN=Map1a PE=1 SV=2	Map1a	1.711	0.000937217	Up	300.14	12.2	22	21	0.700323	0.693525	0.818974	1.19193	1.31928	1.27597
Biological Process	GO:0023051	4	regulation of signaling	1.21	0.0324183	Q9QYF1	Retinol dehydrogenase 11 OS=Mus musculus OX=10090 GN=Rdh11 PE=1 SV=2	Rdh11	1.53	0.000365698	Up	35.147	27.8	7	7	0.792398	0.749517	0.829948	1.24885	1.15311	1.22617
Biological Process	GO:0023051	4	regulation of signaling	1.21	0.0324183	Q9QY06	Unconventional myosin-IXb OS=Mus musculus OX=10090 GN=Myo9b PE=1 SV=2	Myo9b	2.008	0.000143458	Up	238.83	8.6	13	11	0.729808	0.630767	0.633823	1.30923	1.36463	1.33174
Biological Process	GO:0023051	4	regulation of signaling	1.21	0.0324183	Q9JLZ8	Single Ig IL-1-related receptor OS=Mus musculus OX=10090 GN=Sigirr PE=1 SV=2	Sigirr	1.592	0.0142159	Up	46.158	13.9	4	4	0.661166		0.814528	1.24211	1.095	1.1872
Biological Process	GO:0023051	4	regulation of signaling	1.21	0.0324183	Q9JLQ2	ARF GTPase-activating protein GIT2 OS=Mus musculus OX=10090 GN=Git2 PE=1 SV=2	Git2	1.533	0.00352058	Up	78.765	12.4	7	6	0.844212	0.706475	0.818509	1.10981	1.26596	1.25503
Biological Process	GO:0023051	4	regulation of signaling	1.21	0.0324183	Q9JI75	Ribosyldihydronicotinamide dehydrogenase [quinone] OS=Mus musculus OX=10090 GN=Nqo2 PE=1 SV=3	Nqo2	2.066	2.24601e-05	Up	26.248	25.1	4	4	0.621273	0.667493	0.668188	1.38937	1.29384	1.35984
Biological Process	GO:0023051	4	regulation of signaling	1.21	0.0324183	Q9ES52	Phosphatidylinositol 3,4,5-trisphosphate 5-phosphatase 1 OS=Mus musculus OX=10090 GN=Inpp5d PE=1 SV=2	Inpp5d	1.875	0.000112551	Up	133.54	5	4	4	0.666361	0.71671	0.703851	1.32666	1.21668	1.36975
Biological Process	GO:0023051	4	regulation of signaling	1.21	0.0324183	Q9ER74	Sal-like protein 1 OS=Mus musculus OX=10090 GN=Sall1 PE=1 SV=1	Sall1	1.562	7.52515e-05	Up	140.23	21	19	18	0.770521	0.769403	0.802039	1.16411	1.24478	1.24915
Biological Process	GO:0023051	4	regulation of signaling	1.21	0.0324183	Q9DBH0	NEDD4-like E3 ubiquitin-protein ligase WWP2 OS=Mus musculus OX=10090 GN=Wwp2 PE=1 SV=1	Wwp2	2.408	0.0192408	Up	98.76	10.5	7	7	0.826273	0.352797	0.581551	1.38104	1.43334	1.425
Biological Process	GO:0023051	4	regulation of signaling	1.21	0.0324183	Q9D906	Ubiquitin-like modifier-activating enzyme ATG7 OS=Mus musculus OX=10090 GN=Atg7 PE=1 SV=1	Atg7	1.716	0.00124368	Up	77.519	16.9	10	10	0.821492	0.663632	0.724407	1.30965	1.27692	1.2039
Biological Process	GO:0023051	4	regulation of signaling	1.21	0.0324183	Q9D385	ADP-ribosylation factor-like protein 2-binding protein OS=Mus musculus OX=10090 GN=Arl2bp PE=1 SV=1	Arl2bp	2.075	0.0010119	Up	18.754	19	3	3	0.633751		0.582241	1.3218	1.28938	1.17283
Biological Process	GO:0023051	4	regulation of signaling	1.21	0.0324183	Q9D0K2	Succinyl-CoA:3-ketoacid coenzyme A transferase 1, mitochondrial OS=Mus musculus OX=10090 GN=Oxct1 PE=1 SV=1	Oxct1	2.99	3.26192e-06	Up	55.988	27.5	10	10	0.49279	0.494146	0.51676	1.57364	1.47714	1.44552
Biological Process	GO:0023051	4	regulation of signaling	1.21	0.0324183	Q99MP8	BRCA1-associated protein OS=Mus musculus OX=10090 GN=Brap PE=1 SV=1	Brap	4.032	0.00161586	Up	66.99	8.8	4	4		0.343411	0.366067	1.17278	1.6001	1.51765
Biological Process	GO:0023051	4	regulation of signaling	1.21	0.0324183	Q99104	Unconventional myosin-Va OS=Mus musculus OX=10090 GN=Myo5a PE=1 SV=2	Myo5a	1.518	0.000878759	Up	215.54	7.4	12	12	0.825398	0.773006	0.784842	1.18719	1.12716	1.3024
Biological Process	GO:0023051	4	regulation of signaling	1.21	0.0324183	Q923T9	Calcium/calmodulin-dependent protein kinase type II subunit gamma OS=Mus musculus OX=10090 GN=Camk2g PE=1 SV=1	Camk2g	1.559	0.000300313	Up	59.606	16.3	7	7	0.788578	0.727792	0.828727	1.21912	1.21361	1.22217
Biological Process	GO:0023051	4	regulation of signaling	1.21	0.0324183	Q922Y2	Tripartite motif-containing protein 59 OS=Mus musculus OX=10090 GN=Trim59 PE=1 SV=2	Trim59	1.712	0.0102162	Up	47.238	19.1	5	5	0.706289	0.656728	0.849237	1.06302	1.28354	1.44119
Biological Process	GO:0023051	4	regulation of signaling	1.21	0.0324183	Q91YJ2	Sorting nexin-4 OS=Mus musculus OX=10090 GN=Snx4 PE=1 SV=1	Snx4	1.582	0.000164643	Up	51.777	27.6	10	10	0.762549	0.736453	0.824391	1.23475	1.21772	1.22413
Biological Process	GO:0023051	4	regulation of signaling	1.21	0.0324183	Q91WT9	Cystathionine beta-synthase OS=Mus musculus OX=10090 GN=Cbs PE=1 SV=3	Cbs	3.279	0.000366066	Up	61.543	15.7	6	6	0.380049	0.472873	0.549409	1.55395	1.53474	1.50897
Biological Process	GO:0023051	4	regulation of signaling	1.21	0.0324183	Q8VIG1	RE1-silencing transcription factor OS=Mus musculus OX=10090 GN=Rest PE=1 SV=2	Rest	1.802	2.01878e-05	Up	117.78	9.9	8	8	0.73705	0.694928	0.709183	1.24287	1.29141	1.32456
Biological Process	GO:0023051	4	regulation of signaling	1.21	0.0324183	Q8VCF0	Mitochondrial antiviral-signaling protein OS=Mus musculus OX=10090 GN=Mavs PE=1 SV=1	Mavs	1.609	9.76082e-05	Up	53.398	23.1	6	6	0.761309	0.735705	0.802339	1.22891	1.19952	1.27221
Biological Process	GO:0023051	4	regulation of signaling	1.21	0.0324183	Q8R361	Rab11 family-interacting protein 5 OS=Mus musculus OX=10090 GN=Rab11fip5 PE=1 SV=2	Rab11fip5	2.793	1.93675e-06	Up	69.552	23.1	9	9	0.523064	0.521374	0.537298	1.42652	1.53788	1.45387
Biological Process	GO:0023051	4	regulation of signaling	1.21	0.0324183	Q8BI72	CDKN2A-interacting protein OS=Mus musculus OX=10090 GN=Cdkn2aip PE=1 SV=1	Cdkn2aip	1.505	0.000304213	Up	59.744	33.4	13	13	0.753399	0.791948	0.849443	1.19647	1.21156	1.19718
Biological Process	GO:0023051	4	regulation of signaling	1.21	0.0324183	P97742	Carnitine O-palmitoyltransferase 1, liver isoform OS=Mus musculus OX=10090 GN=Cpt1a PE=1 SV=4	Cpt1a	2.278	5.84646e-05	Up	88.25	17.6	12	12	0.598876	0.568136	0.663342	1.37138	1.41363	1.38463
Biological Process	GO:0023051	4	regulation of signaling	1.21	0.0324183	P81117	Nucleobindin-2 OS=Mus musculus OX=10090 GN=Nucb2 PE=1 SV=2	Nucb2	1.639	0.000741552	Up	50.304	22.1	7	7	0.742622	0.828039	0.702531	1.21224	1.29905	1.21551
Biological Process	GO:0023051	4	regulation of signaling	1.21	0.0324183	P70444	BH3-interacting domain death agonist OS=Mus musculus OX=10090 GN=Bid PE=1 SV=2	Bid	2.131	0.000184688	Up	21.951	36.4	5	5	0.583023	0.658674	0.674462	1.27717	1.3667	1.43997
Biological Process	GO:0023051	4	regulation of signaling	1.21	0.0324183	P05132	cAMP-dependent protein kinase catalytic subunit alpha OS=Mus musculus OX=10090 GN=Prkaca PE=1 SV=3	Prkaca	1.682	1.09305e-07	Up	40.57	31.1	10	4	0.745376	0.743655	0.748089	1.26402	1.24013	1.25873
Biological Process	GO:0023051	4	regulation of signaling	1.21	0.0324183	O88653	Ragulator complex protein LAMTOR3 OS=Mus musculus OX=10090 GN=Lamtor3 PE=1 SV=1	Lamtor3	1.632	0.000462029	Up	13.553	31.5	4	4	0.818737	0.705912	0.754836	1.2046	1.28358	1.23234
Biological Process	GO:0023051	4	regulation of signaling	1.21	0.0324183	O88643	Serine/threonine-protein kinase PAK 1 OS=Mus musculus OX=10090 GN=Pak1 PE=1 SV=1	Pak1	1.581	0.00244408	Up	60.736	19.8	7	3	0.773157	0.863038	0.688704	1.26995	1.21534	1.18982
Biological Process	GO:0023051	4	regulation of signaling	1.21	0.0324183	O88413	Tubby-related protein 3 OS=Mus musculus OX=10090 GN=Tulp3 PE=1 SV=1	Tulp3	1.543	7.72276e-05	Up	51.23	31.7	11	11	0.758912	0.774011	0.826045	1.21597	1.20118	1.22389
Biological Process	GO:0023051	4	regulation of signaling	1.21	0.0324183	O70401	Tetraspanin-6 OS=Mus musculus OX=10090 GN=Tspan6 PE=1 SV=1	Tspan6	2.38	0.0430073	Up	27.333	17.1	3	3		0.610664	0.483456	1.12292	0.991235	1.79172
Biological Process	GO:0023051	4	regulation of signaling	1.21	0.0324183	O35465	Peptidyl-prolyl cis-trans isomerase FKBP8 OS=Mus musculus OX=10090 GN=Fkbp8 PE=1 SV=2	Fkbp8	1.622	4.21396e-05	Up	43.528	28.1	9	9	0.741479	0.746883	0.799894	1.25271	1.23405	1.22498
Biological Process	GO:0023051	4	regulation of signaling	1.21	0.0324183	O35350	Calpain-1 catalytic subunit OS=Mus musculus OX=10090 GN=Capn1 PE=1 SV=1	Capn1	1.681	3.28272e-05	Up	82.105	22.9	14	14	0.738523	0.717921	0.78181	1.25753	1.24662	1.2576
Biological Process	GO:0023051	4	regulation of signaling	1.21	0.0324183	O35143	ATPase inhibitor, mitochondrial OS=Mus musculus OX=10090 GN=Atp5if1 PE=1 SV=2	Atp5if1	1.709	0.000397606	Up	12.159	25.5	3	3	0.702325	0.700737	0.811775	1.24533	1.26164	1.2782
Biological Process	GO:0023051	4	regulation of signaling	1.21	0.0324183	O35114	Lysosome membrane protein 2 OS=Mus musculus OX=10090 GN=Scarb2 PE=1 SV=3	Scarb2	2.292	0.000139613	Up	54.043	14.9	7	7	0.554171	0.67542	0.59314	1.38725	1.38249	1.40753
Biological Process	GO:0023051	4	regulation of signaling	1.21	0.0324183	O08734	Bcl-2 homologous antagonist/killer OS=Mus musculus OX=10090 GN=Bak1 PE=1 SV=3	Bak1	1.623	0.000310137	Up	23.294	24.9	4	4	0.720898	0.754733	0.812037	1.22518	1.19509	1.29206
Biological Process	GO:0023051	4	regulation of signaling	1.21	0.0324183	E9Q4P1	WD repeat and FYVE domain-containing protein 1 OS=Mus musculus OX=10090 GN=Wdfy1 PE=1 SV=1	Wdfy1	1.634	6.77314e-05	Up	46.217	21.2	7	7	0.801783	0.729503	0.746653	1.24732	1.243	1.23173
Biological Process	GO:0023051	4	regulation of signaling	1.21	0.0324183	B2RRD7	Peregrin OS=Mus musculus OX=10090 GN=Brpf1 PE=1 SV=1	Brpf1	1.606	0.000254912	Up	137.31	9	11	9	0.714724	0.795925	0.79186	1.19415	1.24043	1.26291
Biological Process	GO:0023051	4	regulation of signaling	1.21	0.0324183	A2TJV2	Paralemmin-3 OS=Mus musculus OX=10090 GN=Palm3 PE=1 SV=1	Palm3	1.931	3.32509e-06	Up	78.787	40.1	21	21	0.701144	0.662246	0.683465	1.32911	1.32494	1.2991
Biological Process	GO:0017157	8	regulation of exocytosis	1.98	0.0320022	Q99104	Unconventional myosin-Va OS=Mus musculus OX=10090 GN=Myo5a PE=1 SV=2	Myo5a	1.518	0.000878759	Up	215.54	7.4	12	12	0.825398	0.773006	0.784842	1.18719	1.12716	1.3024
Biological Process	GO:0017157	8	regulation of exocytosis	1.98	0.0320022	Q91YJ2	Sorting nexin-4 OS=Mus musculus OX=10090 GN=Snx4 PE=1 SV=1	Snx4	1.582	0.000164643	Up	51.777	27.6	10	10	0.762549	0.736453	0.824391	1.23475	1.21772	1.22413
Biological Process	GO:0017157	8	regulation of exocytosis	1.98	0.0320022	Q8VIG1	RE1-silencing transcription factor OS=Mus musculus OX=10090 GN=Rest PE=1 SV=2	Rest	1.802	2.01878e-05	Up	117.78	9.9	8	8	0.73705	0.694928	0.709183	1.24287	1.29141	1.32456
Biological Process	GO:0017157	8	regulation of exocytosis	1.98	0.0320022	Q8VEJ9	Vacuolar protein sorting-associated protein 4A OS=Mus musculus OX=10090 GN=Vps4a PE=1 SV=1	Vps4a	1.523	0.0094097	Up	48.906	21.3	9	4	0.748099		0.773897	1.0421	1.24443	1.19148
Biological Process	GO:0017157	8	regulation of exocytosis	1.98	0.0320022	Q60770	Syntaxin-binding protein 3 OS=Mus musculus OX=10090 GN=Stxbp3 PE=1 SV=1	Stxbp3	1.785	1.53914e-05	Up	67.942	18.1	9	9	0.730249	0.732721	0.691409	1.25327	1.31385	1.2785
Biological Process	GO:0017157	8	regulation of exocytosis	1.98	0.0320022	P55258	Ras-related protein Rab-8A OS=Mus musculus OX=10090 GN=Rab8a PE=1 SV=2	Rab8a	1.855	0.000171585	Up	23.668	32.4	7	4	0.639923	0.716663	0.745102	1.29759	1.29393	1.30679
Biological Process	GO:0017157	8	regulation of exocytosis	1.98	0.0320022	P51150	Ras-related protein Rab-7a OS=Mus musculus OX=10090 GN=Rab7a PE=1 SV=2	Rab7a	1.508	1.01774e-05	Up	23.489	72.9	13	13	0.779111	0.812289	0.800612	1.22246	1.18842	1.19711
Biological Process	GO:0017157	8	regulation of exocytosis	1.98	0.0320022	P22892	AP-1 complex subunit gamma-1 OS=Mus musculus OX=10090 GN=Ap1g1 PE=1 SV=3	Ap1g1	1.604	0.000134338	Up	91.349	31.3	21	21	0.73731	0.748278	0.818184	1.22066	1.23951	1.23605
Biological Process	GO:0023051	4	regulation of signaling	1.21	0.0324183	P09671	Superoxide dismutase [Mn], mitochondrial OS=Mus musculus OX=10090 GN=Sod2 PE=1 SV=3	Sod2	1.967	9.21938e-05	Up	24.603	26.6	5	5	0.639088	0.651052	0.732156	1.3157	1.329	1.33301
Biological Process	GO:0023051	4	regulation of signaling	1.21	0.0324183	P10107	Annexin A1 OS=Mus musculus OX=10090 GN=Anxa1 PE=1 SV=2	Anxa1	3.036	0.0104155	Up	38.734	18.8	4	4	0.558164	0.57465	0.353787	1.81564	1.68733	1.01042
Biological Process	GO:0023051	4	regulation of signaling	1.21	0.0324183	P11352	Glutathione peroxidase 1 OS=Mus musculus OX=10090 GN=Gpx1 PE=1 SV=2	Gpx1	1.774	2.10604e-05	Up	22.329	67.2	11	11	0.706222	0.718269	0.73824	1.33146	1.23908	1.26673
Biological Process	GO:0023051	4	regulation of signaling	1.21	0.0324183	P11881	Inositol 1,4,5-trisphosphate receptor type 1 OS=Mus musculus OX=10090 GN=Itpr1 PE=1 SV=2	Itpr1	1.746	0.00122415	Up	313.16	8.7	19	16	0.639681	0.80055	0.744724	1.27463	1.31149	1.22892
Biological Process	GO:0023051	4	regulation of signaling	1.21	0.0324183	P70335	Rho-associated protein kinase 1 OS=Mus musculus OX=10090 GN=Rock1 PE=1 SV=1	Rock1	1.693	0.000448073	Up	158.17	10.7	13	9	0.732484	0.725559	0.769733	1.34046	1.14853	1.28323
Biological Process	GO:0023051	4	regulation of signaling	1.21	0.0324183	P70302	Stromal interaction molecule 1 OS=Mus musculus OX=10090 GN=Stim1 PE=1 SV=2	Stim1	2.053	0.000827898	Up	77.566	18.4	9	9	0.696394	0.70609	0.562915	1.30876	1.29429	1.43156
Biological Process	GO:0023051	4	regulation of signaling	1.21	0.0324183	P70268	Serine/threonine-protein kinase N1 OS=Mus musculus OX=10090 GN=Pkn1 PE=1 SV=3	Pkn1	1.886	0.000310572	Up	104.41	12.7	9	9	0.661183	0.651921	0.765761	1.26081	1.31892	1.34141
Biological Process	GO:0023051	4	regulation of signaling	1.21	0.0324183	P60840	Alpha-endosulfine OS=Mus musculus OX=10090 GN=Ensa PE=1 SV=1	Ensa	1.664	0.00461317	Up	13.335	33.1	3	3	0.6575	0.731192	0.863382	1.29547	1.3061	1.14636
Biological Process	GO:0023051	4	regulation of signaling	1.21	0.0324183	P58242	Acid sphingomyelinase-like phosphodiesterase 3b OS=Mus musculus OX=10090 GN=Smpdl3b PE=1 SV=1	Smpdl3b	1.985	0.000375499	Up	51.599	20.8	6	6	0.6732	0.61614	0.720927	1.30218	1.24909	1.43847
Biological Process	GO:0023051	4	regulation of signaling	1.21	0.0324183	P55258	Ras-related protein Rab-8A OS=Mus musculus OX=10090 GN=Rab8a PE=1 SV=2	Rab8a	1.855	0.000171585	Up	23.668	32.4	7	4	0.639923	0.716663	0.745102	1.29759	1.29393	1.30679
Biological Process	GO:0023051	4	regulation of signaling	1.21	0.0324183	P53986	Monocarboxylate transporter 1 OS=Mus musculus OX=10090 GN=Slc16a1 PE=1 SV=1	Slc16a1	1.732	0.000267032	Up	53.267	17.2	8	8	0.711691	0.693092	0.791263	1.21705	1.28367	1.30324
Biological Process	GO:0023051	4	regulation of signaling	1.21	0.0324183	P51150	Ras-related protein Rab-7a OS=Mus musculus OX=10090 GN=Rab7a PE=1 SV=2	Rab7a	1.508	1.01774e-05	Up	23.489	72.9	13	13	0.779111	0.812289	0.800612	1.22246	1.18842	1.19711
Biological Process	GO:0023051	4	regulation of signaling	1.21	0.0324183	P48962	ADP/ATP translocase 1 OS=Mus musculus OX=10090 GN=Slc25a4 PE=1 SV=4	Slc25a4	1.748	0.000123041	Up	32.904	55.4	15	8	0.686573	0.721717	0.77524	1.30513	1.24369	1.26765
Biological Process	GO:0023051	4	regulation of signaling	1.21	0.0324183	P48036	Annexin A5 OS=Mus musculus OX=10090 GN=Anxa5 PE=1 SV=1	Anxa5	1.959	0.00146986	Up	35.752	22.3	6	6	0.774756	0.678792	0.574239	1.30185	1.31921	1.35116
Biological Process	GO:0023051	4	regulation of signaling	1.21	0.0324183	Q9QYY0	GRB2-associated-binding protein 1 OS=Mus musculus OX=10090 GN=Gab1 PE=1 SV=2	Gab1	1.836	2.68848e-05	Up	76.812	36.3	17	17	0.704823	0.671779	0.739111	1.29447	1.30687	1.28295
Biological Process	GO:0023051	4	regulation of signaling	1.21	0.0324183	P46935	E3 ubiquitin-protein ligase NEDD4 OS=Mus musculus OX=10090 GN=Nedd4 PE=1 SV=3	Nedd4	1.991	3.48363e-06	Up	102.71	46	34	31	0.662414	0.650851	0.692856	1.33034	1.32262	1.34092
Biological Process	GO:0023051	4	regulation of signaling	1.21	0.0324183	P42225	Signal transducer and activator of transcription 1 OS=Mus musculus OX=10090 GN=Stat1 PE=1 SV=1	Stat1	1.916	0.000129441	Up	87.196	17	10	9	0.650296	0.665923	0.741332	1.28975	1.28697	1.36573
Biological Process	GO:0023051	4	regulation of signaling	1.21	0.0324183	P40338	von Hippel-Lindau disease tumor suppressor OS=Mus musculus OX=10090 GN=Vhl PE=1 SV=1	Vhl	1.553	0.00124032	Up	20.769	38.1	6	6	0.859779	0.770477	0.720292	1.17976	1.21794	1.25175
Biological Process	GO:0023051	4	regulation of signaling	1.21	0.0324183	P35846	Folate receptor alpha OS=Mus musculus OX=10090 GN=Folr1 PE=1 SV=2	Folr1	1.713	2.32123e-05	Up	29.449	33.7	6	6	0.764778	0.708883	0.737665	1.27035	1.239	1.27932
Biological Process	GO:0023051	4	regulation of signaling	1.21	0.0324183	P35456	Urokinase plasminogen activator surface receptor OS=Mus musculus OX=10090 GN=Plaur PE=1 SV=1	Plaur	3.211	0.00487154	Up	35.428	7.6	2	2	0.460596	0.478807	0.48544	0.985908	1.77015	1.8191
Biological Process	GO:0023051	4	regulation of signaling	1.21	0.0324183	P31750	RAC-alpha serine/threonine-protein kinase OS=Mus musculus OX=10090 GN=Akt1 PE=1 SV=2	Akt1	2.514	0.00222354	Up	55.707	16.9	6	4	0.707073	0.511612	0.488734	1.30341	1.36923	1.61994
Biological Process	GO:0023051	4	regulation of signaling	1.21	0.0324183	P30681	High mobility group protein B2 OS=Mus musculus OX=10090 GN=Hmgb2 PE=1 SV=3	Hmgb2	1.84	3.37108e-05	Up	24.162	37.1	10	9	0.692301	0.67499	0.745025	1.28702	1.2961	1.30457
Biological Process	GO:0023051	4	regulation of signaling	1.21	0.0324183	Q61696	Heat shock 70 kDa protein 1A OS=Mus musculus OX=10090 GN=Hspa1a PE=1 SV=2	Hspa1a	1.815	0.000153454	Up	70.078	26.8	13	7	0.760154	0.6969	0.674469	1.24621	1.27339	1.34888
Biological Process	GO:0023051	4	regulation of signaling	1.21	0.0324183	P16110	Galectin-3 OS=Mus musculus OX=10090 GN=Lgals3 PE=1 SV=3	Lgals3	2.915	2.15592e-06	Up	27.515	24.6	7	7	0.537204	0.497346	0.498044	1.50247	1.47108	1.49385
Biological Process	GO:0023051	4	regulation of signaling	1.21	0.0324183	P15105	Glutamine synthetase OS=Mus musculus OX=10090 GN=Glul PE=1 SV=6	Glul	1.591	8.46917e-05	Up	42.119	36.5	10	10	0.773074	0.734977	0.807541	1.24024	1.2059	1.23827
Biological Process	GO:0023051	4	regulation of signaling	1.21	0.0324183	P14211	Calreticulin OS=Mus musculus OX=10090 GN=Calr PE=1 SV=1	Calr	1.604	2.01216e-05	Up	47.994	50.2	18	18	0.764119	0.746714	0.79315	1.25329	1.21002	1.23271
Biological Process	GO:0023051	4	regulation of signaling	1.21	0.0324183	P46662	Merlin OS=Mus musculus OX=10090 GN=Nf2 PE=1 SV=2	Nf2	1.84	0.0039404	Up	69.775	14.6	8	8	0.641958	0.770637	0.699849	1.4813	1.30696	1.0993
Biological Process	GO:0023051	4	regulation of signaling	1.21	0.0324183	Q9R0Z9	Rho GTPase-activating protein 7 OS=Mus musculus OX=10090 GN=Dlc1 PE=1 SV=2	Dlc1	1.849	3.19808e-05	Up	123.37	4.9	3	3	0.75738	0.733351	0.74841	1.39674	1.36412
Biological Process	GO:0023051	4	regulation of signaling	1.21	0.0324183	Q9WTQ5	A-kinase anchor protein 12 OS=Mus musculus OX=10090 GN=Akap12 PE=1 SV=1	Akap12	1.615	5.96217e-05	Up	180.69	55.8	63	63	0.755614	0.734557	0.803988	1.22513	1.23496	1.24575
Biological Process	GO:0023051	4	regulation of signaling	1.21	0.0324183	Q9WTX2	Interferon-inducible double-stranded RNA-dependent protein kinase activator A OS=Mus musculus OX=10090 GN=Prkra PE=1 SV=1	Prkra	1.951	3.13335e-05	Up	34.371	20.8	5	5	0.658853	0.669502	0.705028	1.27205	1.31057	1.384
Biological Process	GO:0071705	5	nitrogen compound transport	1.28	0.0331708	Q8K021	Secretory carrier-associated membrane protein 1 OS=Mus musculus OX=10090 GN=Scamp1 PE=1 SV=1	Scamp1	1.803	0.00014521	Up	38.028	17.8	3	3	0.748807	0.700828	0.690846	1.21263	1.36166	1.28523
Biological Process	GO:0071705	5	nitrogen compound transport	1.28	0.0331708	Q8C0L6	Peroxisomal N(1)-acetyl-spermine/spermidine oxidase OS=Mus musculus OX=10090 GN=Paox PE=1 SV=3	Paox	1.557	0.008118	Up	55.446	14.3	5	5	0.678382	0.746611	0.921662	1.22398	1.17808	1.25129
Biological Process	GO:0071705	5	nitrogen compound transport	1.28	0.0331708	Q8BY89	Choline transporter-like protein 2 OS=Mus musculus OX=10090 GN=Slc44a2 PE=1 SV=2	Slc44a2	1.923	2.1604e-05	Up	80.109	7.6	5	5	0.681623	0.661599	0.709349	1.26936	1.3166	1.36147
Biological Process	GO:0071705	5	nitrogen compound transport	1.28	0.0331708	Q8BWH0	Putative sodium-coupled neutral amino acid transporter 7 OS=Mus musculus OX=10090 GN=Slc38a7 PE=1 SV=1	Slc38a7	3.248	7.98608e-05	Up	49.912	9.5	4	4	0.426703	0.448902	0.536985	1.50047	1.50422	1.58272
Biological Process	GO:0071705	5	nitrogen compound transport	1.28	0.0331708	Q8BVE3	V-type proton ATPase subunit H OS=Mus musculus OX=10090 GN=Atp6v1h PE=1 SV=1	Atp6v1h	1.515	9.9228e-06	Up	55.854	44.9	18	18	0.81841	0.783278	0.783975	1.20814	1.21016	1.19603
Biological Process	GO:0071705	5	nitrogen compound transport	1.28	0.0331708	Q8BH59	Calcium-binding mitochondrial carrier protein Aralar1 OS=Mus musculus OX=10090 GN=Slc25a12 PE=1 SV=1	Slc25a12	1.621	7.40208e-05	Up	74.569	14.2	8	4	0.77958	0.723547	0.786288	1.21897	1.22637	1.26525
Biological Process	GO:0071705	5	nitrogen compound transport	1.28	0.0331708	Q8BG60	Thioredoxin-interacting protein OS=Mus musculus OX=10090 GN=Txnip PE=1 SV=1	Txnip	1.836	0.0009625	Up	44.363	16.1	6	6	0.804246	0.639729	0.671372	1.30469	1.31198	1.26798
Biological Process	GO:0071705	5	nitrogen compound transport	1.28	0.0331708	Q7TPS5	C2 domain-containing protein 5 OS=Mus musculus OX=10090 GN=C2cd5 PE=1 SV=2	C2cd5	1.628	0.00170968	Up	111.66	9.1	7	7	0.771895	0.683847	0.827281	1.15834	1.30055	1.25809
Biological Process	GO:0071705	5	nitrogen compound transport	1.28	0.0331708	Q7TMY7	Importin-8 OS=Mus musculus OX=10090 GN=Ipo8 PE=1 SV=3	Ipo8	2.784	7.35167e-08	Up	117.08	12.4	10	10	0.528241	0.535649	0.521792	1.47777	1.44958	1.48696
Biological Process	GO:0071705	5	nitrogen compound transport	1.28	0.0331708	Q7TMS5	Broad substrate specificity ATP-binding cassette transporter ABCG2 OS=Mus musculus OX=10090 GN=Abcg2 PE=1 SV=1	Abcg2	2.523	0.000311972	Up	72.977	17.7	10	10	0.65456	0.525805	0.522569	1.36533	1.41797	1.51377
Biological Process	GO:0071705	5	nitrogen compound transport	1.28	0.0331708	Q6X893	Choline transporter-like protein 1 OS=Mus musculus OX=10090 GN=Slc44a1 PE=1 SV=3	Slc44a1	1.937	0.000217173	Up	73.066	11.8	6	6	0.63519	0.679126	0.72847	1.40657	1.2917	1.25894
Biological Process	GO:0071705	5	nitrogen compound transport	1.28	0.0331708	Q61543	Golgi apparatus protein 1 OS=Mus musculus OX=10090 GN=Glg1 PE=1 SV=1	Glg1	1.522	1.24632e-05	Up	133.73	41.5	39	39	0.780545	0.780584	0.818196	1.21409	1.20457	1.20202
Biological Process	GO:0071705	5	nitrogen compound transport	1.28	0.0331708	Q61207	Prosaposin OS=Mus musculus OX=10090 GN=Psap PE=1 SV=2	Psap	1.511	2.11015e-05	Up	61.422	23.2	11	11	0.79102	0.774744	0.823262	1.20684	1.1984	1.20573
Biological Process	GO:0071705	5	nitrogen compound transport	1.28	0.0331708	Q60770	Syntaxin-binding protein 3 OS=Mus musculus OX=10090 GN=Stxbp3 PE=1 SV=1	Stxbp3	1.785	1.53914e-05	Up	67.942	18.1	9	9	0.730249	0.732721	0.691409	1.25327	1.31385	1.2785
Biological Process	GO:0071705	5	nitrogen compound transport	1.28	0.0331708	Q3U2S4	OTU domain-containing protein 5 OS=Mus musculus OX=10090 GN=Otud5 PE=1 SV=2	Otud5	1.517	0.00738375	Up	60.306	14.8	5	5	0.733111	0.720695	0.930097	1.16219	1.22246	1.23144
Biological Process	GO:0071705	5	nitrogen compound transport	1.28	0.0331708	Q09143	High affinity cationic amino acid transporter 1 OS=Mus musculus OX=10090 GN=Slc7a1 PE=1 SV=1	Slc7a1	1.626	1.55129e-05	Up	67.091	15.6	8	8	0.765163	0.742753	0.777151	1.21637	1.22487	1.27369
Biological Process	GO:0071705	5	nitrogen compound transport	1.28	0.0331708	P70444	BH3-interacting domain death agonist OS=Mus musculus OX=10090 GN=Bid PE=1 SV=2	Bid	2.131	0.000184688	Up	21.951	36.4	5	5	0.583023	0.658674	0.674462	1.27717	1.3667	1.43997
Biological Process	GO:0071705	5	nitrogen compound transport	1.28	0.0331708	P62814	V-type proton ATPase subunit B, brain isoform OS=Mus musculus OX=10090 GN=Atp6v1b2 PE=1 SV=1	Atp6v1b2	1.634	7.23226e-05	Up	56.55	45.8	18	18	0.725127	0.757458	0.795353	1.2249	1.22742	1.26975
Biological Process	GO:0071705	5	nitrogen compound transport	1.28	0.0331708	P61967	AP-1 complex subunit sigma-1A OS=Mus musculus OX=10090 GN=Ap1s1 PE=1 SV=1	Ap1s1	1.605	0.000425547	Up	18.733	30.4	5	3	0.711766	0.769172	0.821996	1.25911	1.19736	1.2406
Biological Process	GO:0071705	5	nitrogen compound transport	1.28	0.0331708	P61620	Protein transport protein Sec61 subunit alpha isoform 1 OS=Mus musculus OX=10090 GN=Sec61a1 PE=1 SV=2	Sec61a1	1.529	5.14296e-05	Up	52.264	16.4	8	8	0.776387	0.773534	0.822306	1.23397	1.18404	1.20976
Biological Process	GO:0071705	5	nitrogen compound transport	1.28	0.0331708	P55258	Ras-related protein Rab-8A OS=Mus musculus OX=10090 GN=Rab8a PE=1 SV=2	Rab8a	1.855	0.000171585	Up	23.668	32.4	7	4	0.639923	0.716663	0.745102	1.29759	1.29393	1.30679
Biological Process	GO:0071705	5	nitrogen compound transport	1.28	0.0331708	Q8R088	Golgi phosphoprotein 3-like OS=Mus musculus OX=10090 GN=Golph3l PE=1 SV=1	Golph3l	1.577	0.0380256	Up	32.905	24.6	5	4	0.661305	0.684777	0.98235	1.06061	1.19052	1.42043
Biological Process	GO:0071705	5	nitrogen compound transport	1.28	0.0331708	Q8R361	Rab11 family-interacting protein 5 OS=Mus musculus OX=10090 GN=Rab11fip5 PE=1 SV=2	Rab11fip5	2.793	1.93675e-06	Up	69.552	23.1	9	9	0.523064	0.521374	0.537298	1.42652	1.53788	1.45387
Biological Process	GO:0071705	5	nitrogen compound transport	1.28	0.0331708	Q8VEH8	Endoplasmic reticulum lectin 1 OS=Mus musculus OX=10090 GN=Erlec1 PE=1 SV=1	Erlec1	2.03	0.00185513	Up	54.906	16.6	6	6	0.743323	0.649582	0.587313	1.20419	1.29632	1.51926
Biological Process	GO:0071705	5	nitrogen compound transport	1.28	0.0331708	Q8VEJ9	Vacuolar protein sorting-associated protein 4A OS=Mus musculus OX=10090 GN=Vps4a PE=1 SV=1	Vps4a	1.523	0.0094097	Up	48.906	21.3	9	4	0.748099		0.773897	1.0421	1.24443	1.19148
Biological Process	GO:0042445	5	hormone metabolic process	2.42	0.0340248	Q9JLJ2	4-trimethylaminobutyraldehyde dehydrogenase OS=Mus musculus OX=10090 GN=Aldh9a1 PE=1 SV=1	Aldh9a1	1.555	0.000134614	Up	53.514	53.4	22	22	0.74903	0.771742	0.827858	1.20796	1.2072	1.23621
Biological Process	GO:0042445	5	hormone metabolic process	2.42	0.0340248	Q8CEE7	Retinol dehydrogenase 13 OS=Mus musculus OX=10090 GN=Rdh13 PE=1 SV=1	Rdh13	1.512	0.00260745	Up	36.464	18.6	5	5	0.848368	0.701931	0.837889	1.19304	1.23354	1.18524
Biological Process	GO:0042445	5	hormone metabolic process	2.42	0.0340248	Q61391	Neprilysin OS=Mus musculus OX=10090 GN=Mme PE=1 SV=3	Mme	1.619	2.39919e-06	Up	85.701	28.5	18	18	0.75861	0.752109	0.780131	1.2463	1.22495	1.2379
Biological Process	GO:0042445	5	hormone metabolic process	2.42	0.0340248	P50171	(3R)-3-hydroxyacyl-CoA dehydrogenase OS=Mus musculus OX=10090 GN=Hsd17b8 PE=1 SV=2	Hsd17b8	1.515	0.00395112	Up	26.588	35.1	6	6	0.76231	0.739102	0.884682	1.1072	1.23394	1.27276
Biological Process	GO:0042445	5	hormone metabolic process	2.42	0.0340248	O54983	Ketimine reductase mu-crystallin OS=Mus musculus OX=10090 GN=Crym PE=1 SV=1	Crym	1.771	0.00459251	Up	33.523	24.3	5	5	0.663686	0.70424	0.797318	1.0759	1.3944	1.36445
Biological Process	GO:0071705	5	nitrogen compound transport	1.28	0.0331708	Q9Z2A7	Diacylglycerol O-acyltransferase 1 OS=Mus musculus OX=10090 GN=Dgat1 PE=1 SV=1	Dgat1	1.653	0.0264174	Up	56.789	12	3	3	0.917813	0.651925	0.692274	1.03111	1.46684	1.24004
Biological Process	GO:0071705	5	nitrogen compound transport	1.28	0.0331708	Q9Z1G4	V-type proton ATPase 116 kDa subunit a1 OS=Mus musculus OX=10090 GN=Atp6v0a1 PE=1 SV=3	Atp6v0a1	1.691	0.000638828	Up	96.466	16.9	10	9	0.703521	0.700418	0.826021	1.26663	1.24207	1.26133
Biological Process	GO:0071705	5	nitrogen compound transport	1.28	0.0331708	Q9Z127	Large neutral amino acids transporter small subunit 1 OS=Mus musculus OX=10090 GN=Slc7a5 PE=1 SV=2	Slc7a5	2.102	3.9218e-06	Up	55.872	11.5	6	5	0.625052	0.64018	0.669129	1.37351	1.3414	1.35073
Biological Process	GO:0071705	5	nitrogen compound transport	1.28	0.0331708	Q9Z0G0	PDZ domain-containing protein GIPC1 OS=Mus musculus OX=10090 GN=Gipc1 PE=1 SV=1	Gipc1	1.956	3.87137e-05	Up	36.129	50.8	13	13	0.676586	0.638901	0.714363	1.32147	1.29956	1.34912
Biological Process	GO:0071705	5	nitrogen compound transport	1.28	0.0331708	Q9Z0F7	Gamma-synuclein OS=Mus musculus OX=10090 GN=Sncg PE=1 SV=1	Sncg	1.548	0.00530615	Up	13.159	26.8	2	2	0.735528	0.720309	0.898951	1.12861	1.23588	1.28073
Biological Process	GO:0071705	5	nitrogen compound transport	1.28	0.0331708	P55012	Solute carrier family 12 member 2 OS=Mus musculus OX=10090 GN=Slc12a2 PE=1 SV=2	Slc12a2	1.708	0.000245244	Up	131.03	7.9	7	7	0.775011	0.680758	0.760116	1.24961	1.23404	1.30046
Biological Process	GO:0071705	5	nitrogen compound transport	1.28	0.0331708	Q9WV96	Mitochondrial import inner membrane translocase subunit Tim10 B OS=Mus musculus OX=10090 GN=Timm10b PE=1 SV=1	Timm10b	1.629	0.000245378	Up	11.314	43	3	3	0.736432	0.730483	0.815651	1.1965	1.26049	1.26044
Biological Process	GO:0071705	5	nitrogen compound transport	1.28	0.0331708	Q9QXX4	Calcium-binding mitochondrial carrier protein Aralar2 OS=Mus musculus OX=10090 GN=Slc25a13 PE=1 SV=1	Slc25a13	1.954	1.0621e-06	Up	74.466	46.4	28	24	0.665455	0.671002	0.694927	1.33157	1.31535	1.3217
Biological Process	GO:0071705	5	nitrogen compound transport	1.28	0.0331708	Q9ESW4	Acylglycerol kinase, mitochondrial OS=Mus musculus OX=10090 GN=Agk PE=1 SV=1	Agk	2.104	6.48953e-05	Up	46.975	40.1	12	12	0.613644	0.636867	0.682576	1.2799	1.41297	1.37405
Biological Process	GO:0071705	5	nitrogen compound transport	1.28	0.0331708	Q9DBM2	Peroxisomal bifunctional enzyme OS=Mus musculus OX=10090 GN=Ehhadh PE=1 SV=4	Ehhadh	2.192	0.00340139	Up	78.301	8.4	4	4	0.493994	0.7174	0.668544	1.27294	1.53024	1.31688
Biological Process	GO:0071705	5	nitrogen compound transport	1.28	0.0331708	Q9D8S3	ADP-ribosylation factor GTPase-activating protein 3 OS=Mus musculus OX=10090 GN=Arfgap3 PE=1 SV=2	Arfgap3	2.071	0.00225539	Up	57.455	16.3	6	6	0.579824	0.588583	0.785337	1.43746	1.3514	1.2574
Biological Process	GO:0071705	5	nitrogen compound transport	1.28	0.0331708	Q9D3N8	Growth hormone-regulated TBC protein 1 OS=Mus musculus OX=10090 GN=Grtp1 PE=1 SV=1	Grtp1	1.648	0.00422733	Up	40.628	10.9	3	3	0.772741	0.794848	0.698571	1.06581	1.32717	1.34086
Biological Process	GO:0071705	5	nitrogen compound transport	1.28	0.0331708	Q99104	Unconventional myosin-Va OS=Mus musculus OX=10090 GN=Myo5a PE=1 SV=2	Myo5a	1.518	0.000878759	Up	215.54	7.4	12	12	0.825398	0.773006	0.784842	1.18719	1.12716	1.3024
Biological Process	GO:0071705	5	nitrogen compound transport	1.28	0.0331708	Q923T9	Calcium/calmodulin-dependent protein kinase type II subunit gamma OS=Mus musculus OX=10090 GN=Camk2g PE=1 SV=1	Camk2g	1.559	0.000300313	Up	59.606	16.3	7	7	0.788578	0.727792	0.828727	1.21912	1.21361	1.22217
Biological Process	GO:0071705	5	nitrogen compound transport	1.28	0.0331708	Q91YJ2	Sorting nexin-4 OS=Mus musculus OX=10090 GN=Snx4 PE=1 SV=1	Snx4	1.582	0.000164643	Up	51.777	27.6	10	10	0.762549	0.736453	0.824391	1.23475	1.21772	1.22413
Biological Process	GO:0071705	5	nitrogen compound transport	1.28	0.0331708	Q91VJ1	Interferon-inducible protein AIM2 OS=Mus musculus OX=10090 GN=Aim2 PE=1 SV=2	Aim2	2.073	0.000118171	Up	40.155	28.2	8	8	0.637225	0.640646	0.674745	1.23317	1.43379	1.38042
Biological Process	GO:0071705	5	nitrogen compound transport	1.28	0.0331708	Q91VH2	Sorting nexin-9 OS=Mus musculus OX=10090 GN=Snx9 PE=1 SV=1	Snx9	1.711	0.0165185	Up	66.545	8.7	4	4	0.774744	0.652545	0.785788	1.52633	1.24784	1.01276
Biological Process	GO:0071705	5	nitrogen compound transport	1.28	0.0331708	Q9QYR6	Microtubule-associated protein 1A OS=Mus musculus OX=10090 GN=Map1a PE=1 SV=2	Map1a	1.711	0.000937217	Up	300.14	12.2	22	21	0.700323	0.693525	0.818974	1.19193	1.31928	1.27597
Biological Process	GO:0022898	7	regulation of transmembrane transporter activity	1.93	0.0366351	Q01063	cAMP-specific 3',5'-cyclic phosphodiesterase 4D OS=Mus musculus OX=10090 GN=Pde4d PE=1 SV=2	Pde4d	1.783	0.00209861	Up	84.562	6.7	4	4	0.780647	0.61274	0.76223	1.23386	1.25433	1.35618
Biological Process	GO:0071705	5	nitrogen compound transport	1.28	0.0331708	P51863	V-type proton ATPase subunit d 1 OS=Mus musculus OX=10090 GN=Atp6v0d1 PE=1 SV=2	Atp6v0d1	1.539	0.000534402	Up	40.301	42.5	11	11	0.738909	0.772672	0.851154	1.1913	1.22937	1.21659
Biological Process	GO:0071705	5	nitrogen compound transport	1.28	0.0331708	P50516	V-type proton ATPase catalytic subunit A OS=Mus musculus OX=10090 GN=Atp6v1a PE=1 SV=2	Atp6v1a	1.555	0.000136925	Up	68.325	50.6	26	26	0.757417	0.772759	0.818398	1.265	1.20411	1.18232
Biological Process	GO:0071417	6	cellular response to organonitrogen compound	1.49	0.033084	Q01063	cAMP-specific 3',5'-cyclic phosphodiesterase 4D OS=Mus musculus OX=10090 GN=Pde4d PE=1 SV=2	Pde4d	1.783	0.00209861	Up	84.562	6.7	4	4	0.780647	0.61274	0.76223	1.23386	1.25433	1.35618
Biological Process	GO:0071417	6	cellular response to organonitrogen compound	1.49	0.033084	P70677	Caspase-3 OS=Mus musculus OX=10090 GN=Casp3 PE=1 SV=1	Casp3	1.885	1.21857e-05	Up	31.474	36.1	8	8	0.681776	0.679812	0.717879	1.26702	1.33874	1.31477
Biological Process	GO:0071417	6	cellular response to organonitrogen compound	1.49	0.033084	P62814	V-type proton ATPase subunit B, brain isoform OS=Mus musculus OX=10090 GN=Atp6v1b2 PE=1 SV=1	Atp6v1b2	1.634	7.23226e-05	Up	56.55	45.8	18	18	0.725127	0.757458	0.795353	1.2249	1.22742	1.26975
Biological Process	GO:0071417	6	cellular response to organonitrogen compound	1.49	0.033084	P55258	Ras-related protein Rab-8A OS=Mus musculus OX=10090 GN=Rab8a PE=1 SV=2	Rab8a	1.855	0.000171585	Up	23.668	32.4	7	4	0.639923	0.716663	0.745102	1.29759	1.29393	1.30679
Biological Process	GO:0071417	6	cellular response to organonitrogen compound	1.49	0.033084	P51863	V-type proton ATPase subunit d 1 OS=Mus musculus OX=10090 GN=Atp6v0d1 PE=1 SV=2	Atp6v0d1	1.539	0.000534402	Up	40.301	42.5	11	11	0.738909	0.772672	0.851154	1.1913	1.22937	1.21659
Biological Process	GO:0071417	6	cellular response to organonitrogen compound	1.49	0.033084	P50516	V-type proton ATPase catalytic subunit A OS=Mus musculus OX=10090 GN=Atp6v1a PE=1 SV=2	Atp6v1a	1.555	0.000136925	Up	68.325	50.6	26	26	0.757417	0.772759	0.818398	1.265	1.20411	1.18232
Biological Process	GO:0071417	6	cellular response to organonitrogen compound	1.49	0.033084	P48036	Annexin A5 OS=Mus musculus OX=10090 GN=Anxa5 PE=1 SV=1	Anxa5	1.959	0.00146986	Up	35.752	22.3	6	6	0.774756	0.678792	0.574239	1.30185	1.31921	1.35116
Biological Process	GO:0071417	6	cellular response to organonitrogen compound	1.49	0.033084	P42225	Signal transducer and activator of transcription 1 OS=Mus musculus OX=10090 GN=Stat1 PE=1 SV=1	Stat1	1.916	0.000129441	Up	87.196	17	10	9	0.650296	0.665923	0.741332	1.28975	1.28697	1.36573
Biological Process	GO:0071417	6	cellular response to organonitrogen compound	1.49	0.033084	P35846	Folate receptor alpha OS=Mus musculus OX=10090 GN=Folr1 PE=1 SV=2	Folr1	1.713	2.32123e-05	Up	29.449	33.7	6	6	0.764778	0.708883	0.737665	1.27035	1.239	1.27932
Biological Process	GO:0071417	6	cellular response to organonitrogen compound	1.49	0.033084	P31750	RAC-alpha serine/threonine-protein kinase OS=Mus musculus OX=10090 GN=Akt1 PE=1 SV=2	Akt1	2.514	0.00222354	Up	55.707	16.9	6	4	0.707073	0.511612	0.488734	1.30341	1.36923	1.61994
Biological Process	GO:0071417	6	cellular response to organonitrogen compound	1.49	0.033084	P16460	Argininosuccinate synthase OS=Mus musculus OX=10090 GN=Ass1 PE=1 SV=1	Ass1	1.62	1.33735e-05	Up	46.584	46.1	18	17	0.770318	0.7362	0.783386	1.24178	1.23153	1.23679
Biological Process	GO:0071417	6	cellular response to organonitrogen compound	1.49	0.033084	P15920	V-type proton ATPase 116 kDa subunit a2 OS=Mus musculus OX=10090 GN=Atp6v0a2 PE=1 SV=2	Atp6v0a2	2.843	0.0103747	Up	98.144	5.8	4	3	0.56476	0.53225	0.62975		1.27874	1.9945
Biological Process	GO:0071417	6	cellular response to organonitrogen compound	1.49	0.033084	P11881	Inositol 1,4,5-trisphosphate receptor type 1 OS=Mus musculus OX=10090 GN=Itpr1 PE=1 SV=2	Itpr1	1.746	0.00122415	Up	313.16	8.7	19	16	0.639681	0.80055	0.744724	1.27463	1.31149	1.22892
Biological Process	GO:0071417	6	cellular response to organonitrogen compound	1.49	0.033084	P08030	Adenine phosphoribosyltransferase OS=Mus musculus OX=10090 GN=Aprt PE=1 SV=2	Aprt	1.512	0.00532377	Up	19.724	50	7	7	0.719357	0.865481	0.804019	1.33319	1.13949	1.13846
Biological Process	GO:0071417	6	cellular response to organonitrogen compound	1.49	0.033084	O88653	Ragulator complex protein LAMTOR3 OS=Mus musculus OX=10090 GN=Lamtor3 PE=1 SV=1	Lamtor3	1.632	0.000462029	Up	13.553	31.5	4	4	0.818737	0.705912	0.754836	1.2046	1.28358	1.23234
Biological Process	GO:0071417	6	cellular response to organonitrogen compound	1.49	0.033084	O88643	Serine/threonine-protein kinase PAK 1 OS=Mus musculus OX=10090 GN=Pak1 PE=1 SV=1	Pak1	1.581	0.00244408	Up	60.736	19.8	7	3	0.773157	0.863038	0.688704	1.26995	1.21534	1.18982
Biological Process	GO:0071417	6	cellular response to organonitrogen compound	1.49	0.033084	O55091	Protein IMPACT OS=Mus musculus OX=10090 GN=Impact PE=1 SV=2	Impact	1.566	0.00012536	Up	36.276	46.9	12	12	0.745216	0.770647	0.822084	1.23612	1.19568	1.23025
Biological Process	GO:0071417	6	cellular response to organonitrogen compound	1.49	0.033084	O08529	Calpain-2 catalytic subunit OS=Mus musculus OX=10090 GN=Capn2 PE=1 SV=4	Capn2	3.863	0.000637159	Up	79.871	13.9	7	7	0.352032	0.399772	0.481963	1.6839	1.80431	1.27801
Biological Process	GO:0023051	4	regulation of signaling	1.21	0.0324183	Q9Z0G0	PDZ domain-containing protein GIPC1 OS=Mus musculus OX=10090 GN=Gipc1 PE=1 SV=1	Gipc1	1.956	3.87137e-05	Up	36.129	50.8	13	13	0.676586	0.638901	0.714363	1.32147	1.29956	1.34912
Biological Process	GO:0023051	4	regulation of signaling	1.21	0.0324183	Q9Z0F7	Gamma-synuclein OS=Mus musculus OX=10090 GN=Sncg PE=1 SV=1	Sncg	1.548	0.00530615	Up	13.159	26.8	2	2	0.735528	0.720309	0.898951	1.12861	1.23588	1.28073
Biological Process	GO:0023051	4	regulation of signaling	1.21	0.0324183	Q9Z0E0	Neurochondrin OS=Mus musculus OX=10090 GN=Ncdn PE=1 SV=1	Ncdn	1.612	0.000103544	Up	78.894	15.2	9	9	0.759241	0.752508	0.785742	1.22226	1.29943	1.18083
Biological Process	GO:0071417	6	cellular response to organonitrogen compound	1.49	0.033084	Q02257	Junction plakoglobin OS=Mus musculus OX=10090 GN=Jup PE=1 SV=3	Jup	1.792	3.5502e-05	Up	81.8	43.6	22	18	0.689292	0.70349	0.756123	1.27226	1.27741	1.30143
Biological Process	GO:0071417	6	cellular response to organonitrogen compound	1.49	0.033084	Q03137	Ephrin type-A receptor 4 OS=Mus musculus OX=10090 GN=Epha4 PE=1 SV=2	Epha4	3.671	0.000101196	Up	109.81	9.1	7	4	0.439202	0.421609	0.423844	1.83923	1.4173	1.45881
Biological Process	GO:0071417	6	cellular response to organonitrogen compound	1.49	0.033084	Q7TPS5	C2 domain-containing protein 5 OS=Mus musculus OX=10090 GN=C2cd5 PE=1 SV=2	C2cd5	1.628	0.00170968	Up	111.66	9.1	7	7	0.771895	0.683847	0.827281	1.15834	1.30055	1.25809
Biological Process	GO:0071417	6	cellular response to organonitrogen compound	1.49	0.033084	Q8BVE3	V-type proton ATPase subunit H OS=Mus musculus OX=10090 GN=Atp6v1h PE=1 SV=1	Atp6v1h	1.515	9.9228e-06	Up	55.854	44.9	18	18	0.81841	0.783278	0.783975	1.20814	1.21016	1.19603
Biological Process	GO:0071705	5	nitrogen compound transport	1.28	0.0331708	P48962	ADP/ATP translocase 1 OS=Mus musculus OX=10090 GN=Slc25a4 PE=1 SV=4	Slc25a4	1.748	0.000123041	Up	32.904	55.4	15	8	0.686573	0.721717	0.77524	1.30513	1.24369	1.26765
Biological Process	GO:0071705	5	nitrogen compound transport	1.28	0.0331708	P46935	E3 ubiquitin-protein ligase NEDD4 OS=Mus musculus OX=10090 GN=Nedd4 PE=1 SV=3	Nedd4	1.991	3.48363e-06	Up	102.71	46	34	31	0.662414	0.650851	0.692856	1.33034	1.32262	1.34092
Biological Process	GO:0071705	5	nitrogen compound transport	1.28	0.0331708	P40338	von Hippel-Lindau disease tumor suppressor OS=Mus musculus OX=10090 GN=Vhl PE=1 SV=1	Vhl	1.553	0.00124032	Up	20.769	38.1	6	6	0.859779	0.770477	0.720292	1.17976	1.21794	1.25175
Biological Process	GO:0071705	5	nitrogen compound transport	1.28	0.0331708	P35846	Folate receptor alpha OS=Mus musculus OX=10090 GN=Folr1 PE=1 SV=2	Folr1	1.713	2.32123e-05	Up	29.449	33.7	6	6	0.764778	0.708883	0.737665	1.27035	1.239	1.27932
Biological Process	GO:0071705	5	nitrogen compound transport	1.28	0.0331708	P35585	AP-1 complex subunit mu-1 OS=Mus musculus OX=10090 GN=Ap1m1 PE=1 SV=3	Ap1m1	1.608	2.19041e-05	Up	48.542	41.6	14	12	0.747673	0.757407	0.795206	1.2116	1.23921	1.2489
Biological Process	GO:0071705	5	nitrogen compound transport	1.28	0.0331708	P31750	RAC-alpha serine/threonine-protein kinase OS=Mus musculus OX=10090 GN=Akt1 PE=1 SV=2	Akt1	2.514	0.00222354	Up	55.707	16.9	6	4	0.707073	0.511612	0.488734	1.30341	1.36923	1.61994
Biological Process	GO:0071705	5	nitrogen compound transport	1.28	0.0331708	P26645	Myristoylated alanine-rich C-kinase substrate OS=Mus musculus OX=10090 GN=Marcks PE=1 SV=2	Marcks	1.763	4.57555e-05	Up	29.661	67.3	13	13	0.697855	0.707659	0.766304	1.26235	1.27303	1.2928
Biological Process	GO:0071705	5	nitrogen compound transport	1.28	0.0331708	P22892	AP-1 complex subunit gamma-1 OS=Mus musculus OX=10090 GN=Ap1g1 PE=1 SV=3	Ap1g1	1.604	0.000134338	Up	91.349	31.3	21	21	0.73731	0.748278	0.818184	1.22066	1.23951	1.23605
Biological Process	GO:0071705	5	nitrogen compound transport	1.28	0.0331708	P16675	Lysosomal protective protein OS=Mus musculus OX=10090 GN=Ctsa PE=1 SV=1	Ctsa	1.548	0.000703551	Up	53.844	20.7	8	8	0.784224	0.758926	0.811521	1.13542	1.31104	1.19887
Biological Process	GO:0071705	5	nitrogen compound transport	1.28	0.0331708	P15920	V-type proton ATPase 116 kDa subunit a2 OS=Mus musculus OX=10090 GN=Atp6v0a2 PE=1 SV=2	Atp6v0a2	2.843	0.0103747	Up	98.144	5.8	4	3	0.56476	0.53225	0.62975		1.27874	1.9945
Biological Process	GO:0071705	5	nitrogen compound transport	1.28	0.0331708	P51150	Ras-related protein Rab-7a OS=Mus musculus OX=10090 GN=Rab7a PE=1 SV=2	Rab7a	1.508	1.01774e-05	Up	23.489	72.9	13	13	0.779111	0.812289	0.800612	1.22246	1.18842	1.19711
Biological Process	GO:0071705	5	nitrogen compound transport	1.28	0.0331708	P14211	Calreticulin OS=Mus musculus OX=10090 GN=Calr PE=1 SV=1	Calr	1.604	2.01216e-05	Up	47.994	50.2	18	18	0.764119	0.746714	0.79315	1.25329	1.21002	1.23271
Biological Process	GO:0071705	5	nitrogen compound transport	1.28	0.0331708	P10107	Annexin A1 OS=Mus musculus OX=10090 GN=Anxa1 PE=1 SV=2	Anxa1	3.036	0.0104155	Up	38.734	18.8	4	4	0.558164	0.57465	0.353787	1.81564	1.68733	1.01042
Biological Process	GO:0071705	5	nitrogen compound transport	1.28	0.0331708	O88643	Serine/threonine-protein kinase PAK 1 OS=Mus musculus OX=10090 GN=Pak1 PE=1 SV=1	Pak1	1.581	0.00244408	Up	60.736	19.8	7	3	0.773157	0.863038	0.688704	1.26995	1.21534	1.18982
Biological Process	GO:0071705	5	nitrogen compound transport	1.28	0.0331708	O35316	Sodium- and chloride-dependent taurine transporter OS=Mus musculus OX=10090 GN=Slc6a6 PE=1 SV=2	Slc6a6	3.507	0.0013297	Up	69.855	5.5	3	2	0.414704	0.431374	0.485266	1.13654	1.72896	1.80316
Biological Process	GO:0071705	5	nitrogen compound transport	1.28	0.0331708	O35114	Lysosome membrane protein 2 OS=Mus musculus OX=10090 GN=Scarb2 PE=1 SV=3	Scarb2	2.292	0.000139613	Up	54.043	14.9	7	7	0.554171	0.67542	0.59314	1.38725	1.38249	1.40753
Biological Process	GO:0071705	5	nitrogen compound transport	1.28	0.0331708	O09012	Peroxisomal targeting signal 1 receptor OS=Mus musculus OX=10090 GN=Pex5 PE=1 SV=2	Pex5	5.706	0.000496617	Up	70.755	28.5	12	12	0.305392	0.212774	0.376497	1.78911	1.74162	1.5746
Biological Process	GO:0071417	6	cellular response to organonitrogen compound	1.49	0.033084	Q9Z1G4	V-type proton ATPase 116 kDa subunit a1 OS=Mus musculus OX=10090 GN=Atp6v0a1 PE=1 SV=3	Atp6v0a1	1.691	0.000638828	Up	96.466	16.9	10	9	0.703521	0.700418	0.826021	1.26663	1.24207	1.26133
Biological Process	GO:0071417	6	cellular response to organonitrogen compound	1.49	0.033084	Q9R0Z9	Rho GTPase-activating protein 7 OS=Mus musculus OX=10090 GN=Dlc1 PE=1 SV=2	Dlc1	1.849	3.19808e-05	Up	123.37	4.9	3	3	0.75738	0.733351	0.74841	1.39674	1.36412
Biological Process	GO:0071417	6	cellular response to organonitrogen compound	1.49	0.033084	Q9DBC7	cAMP-dependent protein kinase type I-alpha regulatory subunit OS=Mus musculus OX=10090 GN=Prkar1a PE=1 SV=3	Prkar1a	1.56	0.000107863	Up	43.185	24.9	9	6	0.73834	0.801513	0.804208	1.20984	1.23927	1.20683
Biological Process	GO:0071417	6	cellular response to organonitrogen compound	1.49	0.033084	Q9D906	Ubiquitin-like modifier-activating enzyme ATG7 OS=Mus musculus OX=10090 GN=Atg7 PE=1 SV=1	Atg7	1.716	0.00124368	Up	77.519	16.9	10	10	0.821492	0.663632	0.724407	1.30965	1.27692	1.2039
Biological Process	GO:0071417	6	cellular response to organonitrogen compound	1.49	0.033084	Q99104	Unconventional myosin-Va OS=Mus musculus OX=10090 GN=Myo5a PE=1 SV=2	Myo5a	1.518	0.000878759	Up	215.54	7.4	12	12	0.825398	0.773006	0.784842	1.18719	1.12716	1.3024
Biological Process	GO:0071705	5	nitrogen compound transport	1.28	0.0331708	P10852	4F2 cell-surface antigen heavy chain OS=Mus musculus OX=10090 GN=Slc3a2 PE=1 SV=1	Slc3a2	1.955	2.34497e-05	Up	58.336	35.7	18	18	0.650575	0.665309	0.714484	1.29734	1.33304	1.33925
Biological Process	GO:0017157	8	regulation of exocytosis	1.98	0.0320022	P11438	Lysosome-associated membrane glycoprotein 1 OS=Mus musculus OX=10090 GN=Lamp1 PE=1 SV=2	Lamp1	1.649	0.000104488	Up	43.865	7.6	3	3	0.746315	0.719123	0.799585	1.2308	1.2695	1.23468
Biological Process	GO:0022898	7	regulation of transmembrane transporter activity	1.93	0.0366351	Q60855	Receptor-interacting serine/threonine-protein kinase 1 OS=Mus musculus OX=10090 GN=Ripk1 PE=1 SV=1	Ripk1	1.511	0.000311925	Up	74.854	11.6	7	6	0.795988	0.752732	0.840672	1.19631	1.1749	1.2394
Biological Process	GO:0022898	7	regulation of transmembrane transporter activity	1.93	0.0366351	Q8CIH5	1-phosphatidylinositol 4,5-bisphosphate phosphodiesterase gamma-2 OS=Mus musculus OX=10090 GN=Plcg2 PE=1 SV=1	Plcg2	1.667	1.31726e-05	Up	147.59	16.4	17	17	0.731661	0.746103	0.772199	1.23856	1.23193	1.27954
Biological Process	GO:0071346	9	cellular response to interferon-gamma	2.16	0.0394319	Q8R361	Rab11 family-interacting protein 5 OS=Mus musculus OX=10090 GN=Rab11fip5 PE=1 SV=2	Rab11fip5	2.793	1.93675e-06	Up	69.552	23.1	9	9	0.523064	0.521374	0.537298	1.42652	1.53788	1.45387
Biological Process	GO:0071346	9	cellular response to interferon-gamma	2.16	0.0394319	Q60770	Syntaxin-binding protein 3 OS=Mus musculus OX=10090 GN=Stxbp3 PE=1 SV=1	Stxbp3	1.785	1.53914e-05	Up	67.942	18.1	9	9	0.730249	0.732721	0.691409	1.25327	1.31385	1.2785
Biological Process	GO:0071346	9	cellular response to interferon-gamma	2.16	0.0394319	P42225	Signal transducer and activator of transcription 1 OS=Mus musculus OX=10090 GN=Stat1 PE=1 SV=1	Stat1	1.916	0.000129441	Up	87.196	17	10	9	0.650296	0.665923	0.741332	1.28975	1.28697	1.36573
Biological Process	GO:0071346	9	cellular response to interferon-gamma	2.16	0.0394319	P16858	Glyceraldehyde-3-phosphate dehydrogenase OS=Mus musculus OX=10090 GN=Gapdh PE=1 SV=2	Gapdh	1.8	1.03966e-05	Up	35.81	55	15	15	0.691514	0.730628	0.720664	1.31289	1.2909	1.2534
Biological Process	GO:0071346	9	cellular response to interferon-gamma	2.16	0.0394319	P16460	Argininosuccinate synthase OS=Mus musculus OX=10090 GN=Ass1 PE=1 SV=1	Ass1	1.62	1.33735e-05	Up	46.584	46.1	18	17	0.770318	0.7362	0.783386	1.24178	1.23153	1.23679
Biological Process	GO:0009411	6	response to UV	1.81	0.038928	Q9QXK2	E3 ubiquitin-protein ligase RAD18 OS=Mus musculus OX=10090 GN=Rad18 PE=1 SV=2	Rad18	1.665	5.51979e-05	Up	57.412	28.1	10	10	0.755325	0.715251	0.780768	1.27933	1.23939	1.22994
Biological Process	GO:0009411	6	response to UV	1.81	0.038928	Q61391	Neprilysin OS=Mus musculus OX=10090 GN=Mme PE=1 SV=3	Mme	1.619	2.39919e-06	Up	85.701	28.5	18	18	0.75861	0.752109	0.780131	1.2463	1.22495	1.2379
Biological Process	GO:0009411	6	response to UV	1.81	0.038928	Q3TLR7	Denticleless protein homolog OS=Mus musculus OX=10090 GN=Dtl PE=1 SV=2	Dtl	1.633	0.0259034	Up	79.13	4.3	2	2	0.765137	0.68425		1.00508	1.19766	1.34788
Biological Process	GO:0009411	6	response to UV	1.81	0.038928	P70677	Caspase-3 OS=Mus musculus OX=10090 GN=Casp3 PE=1 SV=1	Casp3	1.885	1.21857e-05	Up	31.474	36.1	8	8	0.681776	0.679812	0.717879	1.26702	1.33874	1.31477
Biological Process	GO:0009411	6	response to UV	1.81	0.038928	P63254	Cysteine-rich protein 1 OS=Mus musculus OX=10090 GN=Crip1 PE=1 SV=2	Crip1	1.813	3.24516e-05	Up	8.5497	45.5	3	3	0.684566	0.70829	0.740185	1.33143	1.28347	1.25206
Biological Process	GO:0009411	6	response to UV	1.81	0.038928	P51612	DNA repair protein complementing XP-C cells homolog OS=Mus musculus OX=10090 GN=Xpc PE=1 SV=2	Xpc	1.791	0.00158472	Up	104.52	6	4	4	0.800916	0.624682	0.724163	1.22752	1.34623	1.27648
Biological Process	GO:0009411	6	response to UV	1.81	0.038928	P46935	E3 ubiquitin-protein ligase NEDD4 OS=Mus musculus OX=10090 GN=Nedd4 PE=1 SV=3	Nedd4	1.991	3.48363e-06	Up	102.71	46	34	31	0.662414	0.650851	0.692856	1.33034	1.32262	1.34092
Biological Process	GO:0009411	6	response to UV	1.81	0.038928	P31750	RAC-alpha serine/threonine-protein kinase OS=Mus musculus OX=10090 GN=Akt1 PE=1 SV=2	Akt1	2.514	0.00222354	Up	55.707	16.9	6	4	0.707073	0.511612	0.488734	1.30341	1.36923	1.61994
Biological Process	GO:0009411	6	response to UV	1.81	0.038928	P22315	Ferrochelatase, mitochondrial OS=Mus musculus OX=10090 GN=Fech PE=1 SV=2	Fech	1.567	0.000696697	Up	47.13	23.1	7	7	0.757081	0.748754	0.831271	1.13955	1.26662	1.25673
Biological Process	GO:0009411	6	response to UV	1.81	0.038928	P11352	Glutathione peroxidase 1 OS=Mus musculus OX=10090 GN=Gpx1 PE=1 SV=2	Gpx1	1.774	2.10604e-05	Up	22.329	67.2	11	11	0.706222	0.718269	0.73824	1.33146	1.23908	1.26673
Biological Process	GO:0009411	6	response to UV	1.81	0.038928	O55091	Protein IMPACT OS=Mus musculus OX=10090 GN=Impact PE=1 SV=2	Impact	1.566	0.00012536	Up	36.276	46.9	12	12	0.745216	0.770647	0.822084	1.23612	1.19568	1.23025
Biological Process	GO:0009411	6	response to UV	1.81	0.038928	O08734	Bcl-2 homologous antagonist/killer OS=Mus musculus OX=10090 GN=Bak1 PE=1 SV=3	Bak1	1.623	0.000310137	Up	23.294	24.9	4	4	0.720898	0.754733	0.812037	1.22518	1.19509	1.29206
Biological Process	GO:0022612	8	gland morphogenesis	2.35	0.038796	Q03145	Ephrin type-A receptor 2 OS=Mus musculus OX=10090 GN=Epha2 PE=1 SV=3	Epha2	1.524	0.000373779	Up	108.85	14	12	10	0.759347	0.764257	0.853696	1.20324	1.21103	1.20843
Biological Process	GO:0022612	8	gland morphogenesis	2.35	0.038796	P70206	Plexin-A1 OS=Mus musculus OX=10090 GN=Plxna1 PE=1 SV=1	Plxna1	1.523	0.000653842	Up	211.1	5	8	8	0.734399	0.842313	0.80098	1.22496	1.23282	1.16453
Biological Process	GO:0022612	8	gland morphogenesis	2.35	0.038796	P63254	Cysteine-rich protein 1 OS=Mus musculus OX=10090 GN=Crip1 PE=1 SV=2	Crip1	1.813	3.24516e-05	Up	8.5497	45.5	3	3	0.684566	0.70829	0.740185	1.33143	1.28347	1.25206
Biological Process	GO:0022612	8	gland morphogenesis	2.35	0.038796	P55012	Solute carrier family 12 member 2 OS=Mus musculus OX=10090 GN=Slc12a2 PE=1 SV=2	Slc12a2	1.708	0.000245244	Up	131.03	7.9	7	7	0.775011	0.680758	0.760116	1.24961	1.23404	1.30046
Biological Process	GO:0071346	9	cellular response to interferon-gamma	2.16	0.0394319	Q923T9	Calcium/calmodulin-dependent protein kinase type II subunit gamma OS=Mus musculus OX=10090 GN=Camk2g PE=1 SV=1	Camk2g	1.559	0.000300313	Up	59.606	16.3	7	7	0.788578	0.727792	0.828727	1.21912	1.21361	1.22217
Biological Process	GO:0022612	8	gland morphogenesis	2.35	0.038796	P26041	Moesin OS=Mus musculus OX=10090 GN=Msn PE=1 SV=3	Msn	1.662	3.74735e-05	Up	67.766	45.6	28	18	0.736212	0.728726	0.788773	1.23608	1.2489	1.26131
Biological Process	GO:0071346	9	cellular response to interferon-gamma	2.16	0.0394319	Q9ESY9	Gamma-interferon-inducible lysosomal thiol reductase OS=Mus musculus OX=10090 GN=Ifi30 PE=1 SV=3	Ifi30	1.532	5.7464e-05	Up	27.784	9.7	2	2	0.802559	0.753115	0.813681	1.21459	1.20695	1.2091
Biological Process	GO:1901653	7	cellular response to peptide	1.61	0.0397646	P08030	Adenine phosphoribosyltransferase OS=Mus musculus OX=10090 GN=Aprt PE=1 SV=2	Aprt	1.512	0.00532377	Up	19.724	50	7	7	0.719357	0.865481	0.804019	1.33319	1.13949	1.13846
Biological Process	GO:0097305	5	response to alcohol	1.72	0.0405014	P31750	RAC-alpha serine/threonine-protein kinase OS=Mus musculus OX=10090 GN=Akt1 PE=1 SV=2	Akt1	2.514	0.00222354	Up	55.707	16.9	6	4	0.707073	0.511612	0.488734	1.30341	1.36923	1.61994
Biological Process	GO:0097305	5	response to alcohol	1.72	0.0405014	Q61696	Heat shock 70 kDa protein 1A OS=Mus musculus OX=10090 GN=Hspa1a PE=1 SV=2	Hspa1a	1.815	0.000153454	Up	70.078	26.8	13	7	0.760154	0.6969	0.674469	1.24621	1.27339	1.34888
Biological Process	GO:0097305	5	response to alcohol	1.72	0.0405014	P09671	Superoxide dismutase [Mn], mitochondrial OS=Mus musculus OX=10090 GN=Sod2 PE=1 SV=3	Sod2	1.967	9.21938e-05	Up	24.603	26.6	5	5	0.639088	0.651052	0.732156	1.3157	1.329	1.33301
Biological Process	GO:0097305	5	response to alcohol	1.72	0.0405014	P05202	Aspartate aminotransferase, mitochondrial OS=Mus musculus OX=10090 GN=Got2 PE=1 SV=1	Got2	1.706	2.56036e-05	Up	47.411	47.7	19	19	0.735687	0.709714	0.771504	1.26883	1.25459	1.25968
Biological Process	GO:0097305	5	response to alcohol	1.72	0.0405014	O08760	N-glycosylase/DNA lyase OS=Mus musculus OX=10090 GN=Ogg1 PE=1 SV=2	Ogg1	2.887	0.00422617	Up	38.883	16.8	4	4	0.46153	0.416284	0.665876	1.17844	1.72504	1.55282
Biological Process	GO:1901653	7	cellular response to peptide	1.61	0.0397646	Q9Z1G4	V-type proton ATPase 116 kDa subunit a1 OS=Mus musculus OX=10090 GN=Atp6v0a1 PE=1 SV=3	Atp6v0a1	1.691	0.000638828	Up	96.466	16.9	10	9	0.703521	0.700418	0.826021	1.26663	1.24207	1.26133
Biological Process	GO:1901653	7	cellular response to peptide	1.61	0.0397646	Q9R0Z9	Rho GTPase-activating protein 7 OS=Mus musculus OX=10090 GN=Dlc1 PE=1 SV=2	Dlc1	1.849	3.19808e-05	Up	123.37	4.9	3	3	0.75738	0.733351	0.74841	1.39674	1.36412
Biological Process	GO:1901653	7	cellular response to peptide	1.61	0.0397646	Q9DBC7	cAMP-dependent protein kinase type I-alpha regulatory subunit OS=Mus musculus OX=10090 GN=Prkar1a PE=1 SV=3	Prkar1a	1.56	0.000107863	Up	43.185	24.9	9	6	0.73834	0.801513	0.804208	1.20984	1.23927	1.20683
Biological Process	GO:1901653	7	cellular response to peptide	1.61	0.0397646	Q99104	Unconventional myosin-Va OS=Mus musculus OX=10090 GN=Myo5a PE=1 SV=2	Myo5a	1.518	0.000878759	Up	215.54	7.4	12	12	0.825398	0.773006	0.784842	1.18719	1.12716	1.3024
Biological Process	GO:1901653	7	cellular response to peptide	1.61	0.0397646	Q8BVE3	V-type proton ATPase subunit H OS=Mus musculus OX=10090 GN=Atp6v1h PE=1 SV=1	Atp6v1h	1.515	9.9228e-06	Up	55.854	44.9	18	18	0.81841	0.783278	0.783975	1.20814	1.21016	1.19603
Biological Process	GO:1901653	7	cellular response to peptide	1.61	0.0397646	Q7TPS5	C2 domain-containing protein 5 OS=Mus musculus OX=10090 GN=C2cd5 PE=1 SV=2	C2cd5	1.628	0.00170968	Up	111.66	9.1	7	7	0.771895	0.683847	0.827281	1.15834	1.30055	1.25809
Biological Process	GO:1901653	7	cellular response to peptide	1.61	0.0397646	Q03137	Ephrin type-A receptor 4 OS=Mus musculus OX=10090 GN=Epha4 PE=1 SV=2	Epha4	3.671	0.000101196	Up	109.81	9.1	7	4	0.439202	0.421609	0.423844	1.83923	1.4173	1.45881
Biological Process	GO:1901653	7	cellular response to peptide	1.61	0.0397646	P62814	V-type proton ATPase subunit B, brain isoform OS=Mus musculus OX=10090 GN=Atp6v1b2 PE=1 SV=1	Atp6v1b2	1.634	7.23226e-05	Up	56.55	45.8	18	18	0.725127	0.757458	0.795353	1.2249	1.22742	1.26975
Biological Process	GO:1901653	7	cellular response to peptide	1.61	0.0397646	P55258	Ras-related protein Rab-8A OS=Mus musculus OX=10090 GN=Rab8a PE=1 SV=2	Rab8a	1.855	0.000171585	Up	23.668	32.4	7	4	0.639923	0.716663	0.745102	1.29759	1.29393	1.30679
Biological Process	GO:1901653	7	cellular response to peptide	1.61	0.0397646	P51863	V-type proton ATPase subunit d 1 OS=Mus musculus OX=10090 GN=Atp6v0d1 PE=1 SV=2	Atp6v0d1	1.539	0.000534402	Up	40.301	42.5	11	11	0.738909	0.772672	0.851154	1.1913	1.22937	1.21659
Biological Process	GO:1901653	7	cellular response to peptide	1.61	0.0397646	P50516	V-type proton ATPase catalytic subunit A OS=Mus musculus OX=10090 GN=Atp6v1a PE=1 SV=2	Atp6v1a	1.555	0.000136925	Up	68.325	50.6	26	26	0.757417	0.772759	0.818398	1.265	1.20411	1.18232
Biological Process	GO:1901653	7	cellular response to peptide	1.61	0.0397646	P48036	Annexin A5 OS=Mus musculus OX=10090 GN=Anxa5 PE=1 SV=1	Anxa5	1.959	0.00146986	Up	35.752	22.3	6	6	0.774756	0.678792	0.574239	1.30185	1.31921	1.35116
Biological Process	GO:1901653	7	cellular response to peptide	1.61	0.0397646	P42225	Signal transducer and activator of transcription 1 OS=Mus musculus OX=10090 GN=Stat1 PE=1 SV=1	Stat1	1.916	0.000129441	Up	87.196	17	10	9	0.650296	0.665923	0.741332	1.28975	1.28697	1.36573
Biological Process	GO:1901653	7	cellular response to peptide	1.61	0.0397646	P31750	RAC-alpha serine/threonine-protein kinase OS=Mus musculus OX=10090 GN=Akt1 PE=1 SV=2	Akt1	2.514	0.00222354	Up	55.707	16.9	6	4	0.707073	0.511612	0.488734	1.30341	1.36923	1.61994
Biological Process	GO:1901653	7	cellular response to peptide	1.61	0.0397646	P16460	Argininosuccinate synthase OS=Mus musculus OX=10090 GN=Ass1 PE=1 SV=1	Ass1	1.62	1.33735e-05	Up	46.584	46.1	18	17	0.770318	0.7362	0.783386	1.24178	1.23153	1.23679
Biological Process	GO:1901653	7	cellular response to peptide	1.61	0.0397646	P15920	V-type proton ATPase 116 kDa subunit a2 OS=Mus musculus OX=10090 GN=Atp6v0a2 PE=1 SV=2	Atp6v0a2	2.843	0.0103747	Up	98.144	5.8	4	3	0.56476	0.53225	0.62975		1.27874	1.9945
Biological Process	GO:1901653	7	cellular response to peptide	1.61	0.0397646	O88643	Serine/threonine-protein kinase PAK 1 OS=Mus musculus OX=10090 GN=Pak1 PE=1 SV=1	Pak1	1.581	0.00244408	Up	60.736	19.8	7	3	0.773157	0.863038	0.688704	1.26995	1.21534	1.18982
Biological Process	GO:0022612	8	gland morphogenesis	2.35	0.038796	O35350	Calpain-1 catalytic subunit OS=Mus musculus OX=10090 GN=Capn1 PE=1 SV=1	Capn1	1.681	3.28272e-05	Up	82.105	22.9	14	14	0.738523	0.717921	0.78181	1.25753	1.24662	1.2576
Biological Process	GO:0051928	9	positive regulation of calcium ion transport	2.35	0.038796	Q8CIH5	1-phosphatidylinositol 4,5-bisphosphate phosphodiesterase gamma-2 OS=Mus musculus OX=10090 GN=Plcg2 PE=1 SV=1	Plcg2	1.667	1.31726e-05	Up	147.59	16.4	17	17	0.731661	0.746103	0.772199	1.23856	1.23193	1.27954
Biological Process	GO:0051928	9	positive regulation of calcium ion transport	2.35	0.038796	Q6P069	Sorcin OS=Mus musculus OX=10090 GN=Sri PE=1 SV=1	Sri	1.827	0.000149702	Up	21.627	21.2	4	4	0.740624	0.648467	0.73345	1.30519	1.28955	1.28271
Biological Process	GO:0034097	5	response to cytokine	1.39	0.0386459	Q8R361	Rab11 family-interacting protein 5 OS=Mus musculus OX=10090 GN=Rab11fip5 PE=1 SV=2	Rab11fip5	2.793	1.93675e-06	Up	69.552	23.1	9	9	0.523064	0.521374	0.537298	1.42652	1.53788	1.45387
Biological Process	GO:0034097	5	response to cytokine	1.39	0.0386459	Q8CJ26	Death domain-containing membrane protein NRADD OS=Mus musculus OX=10090 GN=Nradd PE=1 SV=1	Nradd	2.178	0.000358285	Up	24.727	28.5	5	5	0.709261	0.606074	0.572767	1.40149	1.29654	1.41386
Biological Process	GO:0034097	5	response to cytokine	1.39	0.0386459	Q8BG94	COMM domain-containing protein 7 OS=Mus musculus OX=10090 GN=Commd7 PE=1 SV=1	Commd7	1.705	0.000451544	Up	22.652	12.5	2	2	0.788601	0.746017	0.805475		1.3501	1.30981
Biological Process	GO:0034097	5	response to cytokine	1.39	0.0386459	Q7M6U3	Inactive serine/threonine-protein kinase TEX14 OS=Mus musculus OX=10090 GN=Tex14 PE=1 SV=2	Tex14	1.586	0.0369514	Up	162.54	2.3	2	2	0.717555		0.829161		1.29524	1.15804
Biological Process	GO:0034097	5	response to cytokine	1.39	0.0386459	Q64133	Amine oxidase [flavin-containing] A OS=Mus musculus OX=10090 GN=Maoa PE=1 SV=3	Maoa	1.88	0.000161431	Up	59.601	12.4	6	6	0.661408	0.67031	0.751333	1.26707	1.28804	1.36184
Biological Process	GO:0034097	5	response to cytokine	1.39	0.0386459	Q62188	Dihydropyrimidinase-related protein 3 OS=Mus musculus OX=10090 GN=Dpysl3 PE=1 SV=1	Dpysl3	1.781	0.000124121	Up	61.936	37.5	14	12	0.696869	0.689645	0.770795	1.27125	1.24894	1.3225
Biological Process	GO:0034097	5	response to cytokine	1.39	0.0386459	Q61391	Neprilysin OS=Mus musculus OX=10090 GN=Mme PE=1 SV=3	Mme	1.619	2.39919e-06	Up	85.701	28.5	18	18	0.75861	0.752109	0.780131	1.2463	1.22495	1.2379
Biological Process	GO:0034097	5	response to cytokine	1.39	0.0386459	Q61133	Glutathione S-transferase theta-2 OS=Mus musculus OX=10090 GN=Gstt2 PE=1 SV=4	Gstt2	4.678	0.000237864	Up	27.634	29.1	5	5	0.342259	0.288043	0.426343	1.50988	1.63047	1.80301
Biological Process	GO:0034097	5	response to cytokine	1.39	0.0386459	Q60899	ELAV-like protein 2 OS=Mus musculus OX=10090 GN=Elavl2 PE=1 SV=1	Elavl2	1.641	5.59448e-05	Up	39.577	29.2	8	8	0.795137	0.738562	0.737934	1.22833	1.227	1.27303
Biological Process	GO:0034097	5	response to cytokine	1.39	0.0386459	Q60855	Receptor-interacting serine/threonine-protein kinase 1 OS=Mus musculus OX=10090 GN=Ripk1 PE=1 SV=1	Ripk1	1.511	0.000311925	Up	74.854	11.6	7	6	0.795988	0.752732	0.840672	1.19631	1.1749	1.2394
Biological Process	GO:0034097	5	response to cytokine	1.39	0.0386459	Q60770	Syntaxin-binding protein 3 OS=Mus musculus OX=10090 GN=Stxbp3 PE=1 SV=1	Stxbp3	1.785	1.53914e-05	Up	67.942	18.1	9	9	0.730249	0.732721	0.691409	1.25327	1.31385	1.2785
Biological Process	GO:0034097	5	response to cytokine	1.39	0.0386459	Q5XKN4	Protein jagunal homolog 1 OS=Mus musculus OX=10090 GN=Jagn1 PE=1 SV=2	Jagn1	1.907	0.000646311	Up	21.102	16.9	3	3	0.610903	0.697226	0.755575	1.24621	1.33019	1.3599
Biological Process	GO:0034097	5	response to cytokine	1.39	0.0386459	Q80Z64	Homeobox protein NANOG OS=Mus musculus OX=10090 GN=Nanog PE=1 SV=1	Nanog	1.852	5.10997e-05	Up	34.24	17.7	4	4	0.725443	0.682056	0.696625	1.37258	1.262	1.26129
Biological Process	GO:0034097	5	response to cytokine	1.39	0.0386459	Q5NBU8	XIAP-associated factor 1 OS=Mus musculus OX=10090 GN=Xaf1 PE=1 SV=3	Xaf1	2.817	0.000111786	Up	31.117	24.5	4	4	0.514936	0.58596	0.470933	1.39883	1.51198	1.51736
Biological Process	GO:0034097	5	response to cytokine	1.39	0.0386459	Q3U0V2	Tumor necrosis factor receptor type 1-associated DEATH domain protein OS=Mus musculus OX=10090 GN=Tradd PE=1 SV=1	Tradd	2.074	1.46129e-05	Up	34.577	22.9	5	5	0.619671	0.658146	0.674185	1.31292	1.3563	1.37878
Biological Process	GO:0034097	5	response to cytokine	1.39	0.0386459	P70677	Caspase-3 OS=Mus musculus OX=10090 GN=Casp3 PE=1 SV=1	Casp3	1.885	1.21857e-05	Up	31.474	36.1	8	8	0.681776	0.679812	0.717879	1.26702	1.33874	1.31477
Biological Process	GO:0034097	5	response to cytokine	1.39	0.0386459	P61620	Protein transport protein Sec61 subunit alpha isoform 1 OS=Mus musculus OX=10090 GN=Sec61a1 PE=1 SV=2	Sec61a1	1.529	5.14296e-05	Up	52.264	16.4	8	8	0.776387	0.773534	0.822306	1.23397	1.18404	1.20976
Biological Process	GO:0034097	5	response to cytokine	1.39	0.0386459	P48962	ADP/ATP translocase 1 OS=Mus musculus OX=10090 GN=Slc25a4 PE=1 SV=4	Slc25a4	1.748	0.000123041	Up	32.904	55.4	15	8	0.686573	0.721717	0.77524	1.30513	1.24369	1.26765
Biological Process	GO:0034097	5	response to cytokine	1.39	0.0386459	P42225	Signal transducer and activator of transcription 1 OS=Mus musculus OX=10090 GN=Stat1 PE=1 SV=1	Stat1	1.916	0.000129441	Up	87.196	17	10	9	0.650296	0.665923	0.741332	1.28975	1.28697	1.36573
Biological Process	GO:0034097	5	response to cytokine	1.39	0.0386459	P41216	Long-chain-fatty-acid--CoA ligase 1 OS=Mus musculus OX=10090 GN=Acsl1 PE=1 SV=2	Acsl1	2.551	9.95409e-06	Up	77.951	38.8	21	21	0.536562	0.552759	0.600375	1.42941	1.43856	1.44233
Biological Process	GO:0034097	5	response to cytokine	1.39	0.0386459	P31750	RAC-alpha serine/threonine-protein kinase OS=Mus musculus OX=10090 GN=Akt1 PE=1 SV=2	Akt1	2.514	0.00222354	Up	55.707	16.9	6	4	0.707073	0.511612	0.488734	1.30341	1.36923	1.61994
Biological Process	GO:0034097	5	response to cytokine	1.39	0.0386459	Q91VJ1	Interferon-inducible protein AIM2 OS=Mus musculus OX=10090 GN=Aim2 PE=1 SV=2	Aim2	2.073	0.000118171	Up	40.155	28.2	8	8	0.637225	0.640646	0.674745	1.23317	1.43379	1.38042
Biological Process	GO:0034097	5	response to cytokine	1.39	0.0386459	Q923T9	Calcium/calmodulin-dependent protein kinase type II subunit gamma OS=Mus musculus OX=10090 GN=Camk2g PE=1 SV=1	Camk2g	1.559	0.000300313	Up	59.606	16.3	7	7	0.788578	0.727792	0.828727	1.21912	1.21361	1.22217
Biological Process	GO:0034097	5	response to cytokine	1.39	0.0386459	Q99J93	Interferon-induced transmembrane protein 2 OS=Mus musculus OX=10090 GN=Ifitm2 PE=1 SV=1	Ifitm2	1.794	0.00320959	Up	15.743	29.2	3	2	0.629736	0.673257	0.844514	1.21044	1.33401	1.30804
Biological Process	GO:0034097	5	response to cytokine	1.39	0.0386459	Q9CQW9	Interferon-induced transmembrane protein 3 OS=Mus musculus OX=10090 GN=Ifitm3 PE=1 SV=1	Ifitm3	3.15	5.32381e-05	Up	14.954	48.2	5	4	0.430047	0.481214	0.534599	1.49952	1.52365	1.53096
Biological Process	GO:0051928	9	positive regulation of calcium ion transport	2.35	0.038796	P70302	Stromal interaction molecule 1 OS=Mus musculus OX=10090 GN=Stim1 PE=1 SV=2	Stim1	2.053	0.000827898	Up	77.566	18.4	9	9	0.696394	0.70609	0.562915	1.30876	1.29429	1.43156
Biological Process	GO:0051928	9	positive regulation of calcium ion transport	2.35	0.038796	P16110	Galectin-3 OS=Mus musculus OX=10090 GN=Lgals3 PE=1 SV=3	Lgals3	2.915	2.15592e-06	Up	27.515	24.6	7	7	0.537204	0.497346	0.498044	1.50247	1.47108	1.49385
Biological Process	GO:0051928	9	positive regulation of calcium ion transport	2.35	0.038796	P11881	Inositol 1,4,5-trisphosphate receptor type 1 OS=Mus musculus OX=10090 GN=Itpr1 PE=1 SV=2	Itpr1	1.746	0.00122415	Up	313.16	8.7	19	16	0.639681	0.80055	0.744724	1.27463	1.31149	1.22892
Biological Process	GO:0051928	9	positive regulation of calcium ion transport	2.35	0.038796	O08734	Bcl-2 homologous antagonist/killer OS=Mus musculus OX=10090 GN=Bak1 PE=1 SV=3	Bak1	1.623	0.000310137	Up	23.294	24.9	4	4	0.720898	0.754733	0.812037	1.22518	1.19509	1.29206
Biological Process	GO:0050709	9	negative regulation of protein secretion	2.35	0.038796	Q8VIG1	RE1-silencing transcription factor OS=Mus musculus OX=10090 GN=Rest PE=1 SV=2	Rest	1.802	2.01878e-05	Up	117.78	9.9	8	8	0.73705	0.694928	0.709183	1.24287	1.29141	1.32456
Biological Process	GO:0050709	9	negative regulation of protein secretion	2.35	0.038796	Q8R361	Rab11 family-interacting protein 5 OS=Mus musculus OX=10090 GN=Rab11fip5 PE=1 SV=2	Rab11fip5	2.793	1.93675e-06	Up	69.552	23.1	9	9	0.523064	0.521374	0.537298	1.42652	1.53788	1.45387
Biological Process	GO:0050709	9	negative regulation of protein secretion	2.35	0.038796	Q5XKN4	Protein jagunal homolog 1 OS=Mus musculus OX=10090 GN=Jagn1 PE=1 SV=2	Jagn1	1.907	0.000646311	Up	21.102	16.9	3	3	0.610903	0.697226	0.755575	1.24621	1.33019	1.3599
Biological Process	GO:0050709	9	negative regulation of protein secretion	2.35	0.038796	Q3U2S4	OTU domain-containing protein 5 OS=Mus musculus OX=10090 GN=Otud5 PE=1 SV=2	Otud5	1.517	0.00738375	Up	60.306	14.8	5	5	0.733111	0.720695	0.930097	1.16219	1.22246	1.23144
Biological Process	GO:0050709	9	negative regulation of protein secretion	2.35	0.038796	P48036	Annexin A5 OS=Mus musculus OX=10090 GN=Anxa5 PE=1 SV=1	Anxa5	1.959	0.00146986	Up	35.752	22.3	6	6	0.774756	0.678792	0.574239	1.30185	1.31921	1.35116
Biological Process	GO:0050709	9	negative regulation of protein secretion	2.35	0.038796	P10107	Annexin A1 OS=Mus musculus OX=10090 GN=Anxa1 PE=1 SV=2	Anxa1	3.036	0.0104155	Up	38.734	18.8	4	4	0.558164	0.57465	0.353787	1.81564	1.68733	1.01042
Biological Process	GO:0097305	5	response to alcohol	1.72	0.0405014	P40338	von Hippel-Lindau disease tumor suppressor OS=Mus musculus OX=10090 GN=Vhl PE=1 SV=1	Vhl	1.553	0.00124032	Up	20.769	38.1	6	6	0.859779	0.770477	0.720292	1.17976	1.21794	1.25175
Biological Process	GO:0046324	8	regulation of glucose import	2.35	0.038796	Q7TPS5	C2 domain-containing protein 5 OS=Mus musculus OX=10090 GN=C2cd5 PE=1 SV=2	C2cd5	1.628	0.00170968	Up	111.66	9.1	7	7	0.771895	0.683847	0.827281	1.15834	1.30055	1.25809
Biological Process	GO:0046324	8	regulation of glucose import	2.35	0.038796	P55258	Ras-related protein Rab-8A OS=Mus musculus OX=10090 GN=Rab8a PE=1 SV=2	Rab8a	1.855	0.000171585	Up	23.668	32.4	7	4	0.639923	0.716663	0.745102	1.29759	1.29393	1.30679
Biological Process	GO:0046324	8	regulation of glucose import	2.35	0.038796	P31750	RAC-alpha serine/threonine-protein kinase OS=Mus musculus OX=10090 GN=Akt1 PE=1 SV=2	Akt1	2.514	0.00222354	Up	55.707	16.9	6	4	0.707073	0.511612	0.488734	1.30341	1.36923	1.61994
Biological Process	GO:0046324	8	regulation of glucose import	2.35	0.038796	P26645	Myristoylated alanine-rich C-kinase substrate OS=Mus musculus OX=10090 GN=Marcks PE=1 SV=2	Marcks	1.763	4.57555e-05	Up	29.661	67.3	13	13	0.697855	0.707659	0.766304	1.26235	1.27303	1.2928
Biological Process	GO:0046324	8	regulation of glucose import	2.35	0.038796	O88643	Serine/threonine-protein kinase PAK 1 OS=Mus musculus OX=10090 GN=Pak1 PE=1 SV=1	Pak1	1.581	0.00244408	Up	60.736	19.8	7	3	0.773157	0.863038	0.688704	1.26995	1.21534	1.18982
Biological Process	GO:0034097	5	response to cytokine	1.39	0.0386459	Q9WTX6	Cullin-1 OS=Mus musculus OX=10090 GN=Cul1 PE=1 SV=1	Cul1	1.933	1.4008e-05	Up	89.69	33.6	24	24	0.667782	0.665598	0.711986	1.30009	1.30002	1.35452
Biological Process	GO:0034097	5	response to cytokine	1.39	0.0386459	Q9QYY0	GRB2-associated-binding protein 1 OS=Mus musculus OX=10090 GN=Gab1 PE=1 SV=2	Gab1	1.836	2.68848e-05	Up	76.812	36.3	17	17	0.704823	0.671779	0.739111	1.29447	1.30687	1.28295
Biological Process	GO:0034097	5	response to cytokine	1.39	0.0386459	Q9JLZ8	Single Ig IL-1-related receptor OS=Mus musculus OX=10090 GN=Sigirr PE=1 SV=2	Sigirr	1.592	0.0142159	Up	46.158	13.9	4	4	0.661166		0.814528	1.24211	1.095	1.1872
Biological Process	GO:0034097	5	response to cytokine	1.39	0.0386459	Q9ESY9	Gamma-interferon-inducible lysosomal thiol reductase OS=Mus musculus OX=10090 GN=Ifi30 PE=1 SV=3	Ifi30	1.532	5.7464e-05	Up	27.784	9.7	2	2	0.802559	0.753115	0.813681	1.21459	1.20695	1.2091
Biological Process	GO:0034097	5	response to cytokine	1.39	0.0386459	Q9ESN6	Tripartite motif-containing protein 2 OS=Mus musculus OX=10090 GN=Trim2 PE=1 SV=1	Trim2	1.871	0.00352588	Up	81.444	7.8	4	4	0.669055	0.590257	0.830638	1.32042	1.35202	1.23761
Biological Process	GO:0034097	5	response to cytokine	1.39	0.0386459	Q9ES52	Phosphatidylinositol 3,4,5-trisphosphate 5-phosphatase 1 OS=Mus musculus OX=10090 GN=Inpp5d PE=1 SV=2	Inpp5d	1.875	0.000112551	Up	133.54	5	4	4	0.666361	0.71671	0.703851	1.32666	1.21668	1.36975
Biological Process	GO:0046324	8	regulation of glucose import	2.35	0.038796	Q60770	Syntaxin-binding protein 3 OS=Mus musculus OX=10090 GN=Stxbp3 PE=1 SV=1	Stxbp3	1.785	1.53914e-05	Up	67.942	18.1	9	9	0.730249	0.732721	0.691409	1.25327	1.31385	1.2785
Biological Process	GO:0034097	5	response to cytokine	1.39	0.0386459	P26041	Moesin OS=Mus musculus OX=10090 GN=Msn PE=1 SV=3	Msn	1.662	3.74735e-05	Up	67.766	45.6	28	18	0.736212	0.728726	0.788773	1.23608	1.2489	1.26131
Biological Process	GO:0097305	5	response to alcohol	1.72	0.0405014	P50428	Arylsulfatase A OS=Mus musculus OX=10090 GN=Arsa PE=1 SV=2	Arsa	2.191	0.000166305	Up	53.748	9.7	3	3	0.652868	0.625422	0.601866	1.4405	1.44556	1.23378
Biological Process	GO:0097305	5	response to alcohol	1.72	0.0405014	Q64516	Glycerol kinase OS=Mus musculus OX=10090 GN=Gk PE=1 SV=2	Gk	2.964	3.43421e-07	Up	61.227	21.3	10	10	0.508778	0.507188	0.497481	1.54143	1.46977	1.47536
Biological Process	GO:0007399	6	nervous system development	1.24	0.0428668	E9Q4N7	AT-rich interactive domain-containing protein 1B OS=Mus musculus OX=10090 GN=Arid1b PE=1 SV=1	Arid1b	1.779	0.00104	Up	237.79	5.8	8	6	0.70805	0.728938	0.722007	1.44695	1.23878	1.15528
Biological Process	GO:0007399	6	nervous system development	1.24	0.0428668	B2RRD7	Peregrin OS=Mus musculus OX=10090 GN=Brpf1 PE=1 SV=1	Brpf1	1.606	0.000254912	Up	137.31	9	11	9	0.714724	0.795925	0.79186	1.19415	1.24043	1.26291
Biological Process	GO:0002697	5	regulation of immune effector process	1.71	0.0421088	Q91YJ2	Sorting nexin-4 OS=Mus musculus OX=10090 GN=Snx4 PE=1 SV=1	Snx4	1.582	0.000164643	Up	51.777	27.6	10	10	0.762549	0.736453	0.824391	1.23475	1.21772	1.22413
Biological Process	GO:0002697	5	regulation of immune effector process	1.71	0.0421088	Q91VJ1	Interferon-inducible protein AIM2 OS=Mus musculus OX=10090 GN=Aim2 PE=1 SV=2	Aim2	2.073	0.000118171	Up	40.155	28.2	8	8	0.637225	0.640646	0.674745	1.23317	1.43379	1.38042
Biological Process	GO:0002697	5	regulation of immune effector process	1.71	0.0421088	Q8VCF0	Mitochondrial antiviral-signaling protein OS=Mus musculus OX=10090 GN=Mavs PE=1 SV=1	Mavs	1.609	9.76082e-05	Up	53.398	23.1	6	6	0.761309	0.735705	0.802339	1.22891	1.19952	1.27221
Biological Process	GO:0002697	5	regulation of immune effector process	1.71	0.0421088	Q8BGF6	ELMO domain-containing protein 2 OS=Mus musculus OX=10090 GN=Elmod2 PE=1 SV=1	Elmod2	1.534	0.00036648	Up	34.747	10.2	3	3	0.828462	0.746021	0.793327	1.1633	1.26136	1.20753
Biological Process	GO:0002697	5	regulation of immune effector process	1.71	0.0421088	Q6Q899	Antiviral innate immune response receptor RIG-I OS=Mus musculus OX=10090 GN=Ddx58 PE=1 SV=2	Ddx58	2.359	0.00136914	Up	105.97	8.5	6	6	0.524191	0.58219	0.679637	1.19567	1.51289	1.50543
Biological Process	GO:0002697	5	regulation of immune effector process	1.71	0.0421088	Q6DYE8	Ectonucleotide pyrophosphatase/phosphodiesterase family member 3 OS=Mus musculus OX=10090 GN=Enpp3 PE=1 SV=2	Enpp3	4.291	0.000288518	Up	98.661	8.9	6	6	0.382027	0.350442	0.40146	1.27581	1.85184	1.73843
Biological Process	GO:0002697	5	regulation of immune effector process	1.71	0.0421088	Q3UPF5	Zinc finger CCCH-type antiviral protein 1 OS=Mus musculus OX=10090 GN=Zc3hav1 PE=1 SV=1	Zc3hav1	2.021	1.11519e-05	Up	106.69	29.5	23	23	0.649877	0.642371	0.694039	1.33085	1.31917	1.36369
Biological Process	GO:0002697	5	regulation of immune effector process	1.71	0.0421088	P70268	Serine/threonine-protein kinase N1 OS=Mus musculus OX=10090 GN=Pkn1 PE=1 SV=3	Pkn1	1.886	0.000310572	Up	104.41	12.7	9	9	0.661183	0.651921	0.765761	1.26081	1.31892	1.34141
Biological Process	GO:0002697	5	regulation of immune effector process	1.71	0.0421088	P42225	Signal transducer and activator of transcription 1 OS=Mus musculus OX=10090 GN=Stat1 PE=1 SV=1	Stat1	1.916	0.000129441	Up	87.196	17	10	9	0.650296	0.665923	0.741332	1.28975	1.28697	1.36573
Biological Process	GO:0002697	5	regulation of immune effector process	1.71	0.0421088	P22892	AP-1 complex subunit gamma-1 OS=Mus musculus OX=10090 GN=Ap1g1 PE=1 SV=3	Ap1g1	1.604	0.000134338	Up	91.349	31.3	21	21	0.73731	0.748278	0.818184	1.22066	1.23951	1.23605
Biological Process	GO:0002697	5	regulation of immune effector process	1.71	0.0421088	P16110	Galectin-3 OS=Mus musculus OX=10090 GN=Lgals3 PE=1 SV=3	Lgals3	2.915	2.15592e-06	Up	27.515	24.6	7	7	0.537204	0.497346	0.498044	1.50247	1.47108	1.49385
Biological Process	GO:0002697	5	regulation of immune effector process	1.71	0.0421088	P11438	Lysosome-associated membrane glycoprotein 1 OS=Mus musculus OX=10090 GN=Lamp1 PE=1 SV=2	Lamp1	1.649	0.000104488	Up	43.865	7.6	3	3	0.746315	0.719123	0.799585	1.2308	1.2695	1.23468
Biological Process	GO:0002697	5	regulation of immune effector process	1.71	0.0421088	P10107	Annexin A1 OS=Mus musculus OX=10090 GN=Anxa1 PE=1 SV=2	Anxa1	3.036	0.0104155	Up	38.734	18.8	4	4	0.558164	0.57465	0.353787	1.81564	1.68733	1.01042
Biological Process	GO:0002697	5	regulation of immune effector process	1.71	0.0421088	O70401	Tetraspanin-6 OS=Mus musculus OX=10090 GN=Tspan6 PE=1 SV=1	Tspan6	2.38	0.0430073	Up	27.333	17.1	3	3		0.610664	0.483456	1.12292	0.991235	1.79172
Biological Process	GO:0045087	7	innate immune response	1.71	0.0421088	Q9ESY9	Gamma-interferon-inducible lysosomal thiol reductase OS=Mus musculus OX=10090 GN=Ifi30 PE=1 SV=3	Ifi30	1.532	5.7464e-05	Up	27.784	9.7	2	2	0.802559	0.753115	0.813681	1.21459	1.20695	1.2091
Biological Process	GO:0045087	7	innate immune response	1.71	0.0421088	Q9CQW9	Interferon-induced transmembrane protein 3 OS=Mus musculus OX=10090 GN=Ifitm3 PE=1 SV=1	Ifitm3	3.15	5.32381e-05	Up	14.954	48.2	5	4	0.430047	0.481214	0.534599	1.49952	1.52365	1.53096
Biological Process	GO:0045087	7	innate immune response	1.71	0.0421088	Q99J93	Interferon-induced transmembrane protein 2 OS=Mus musculus OX=10090 GN=Ifitm2 PE=1 SV=1	Ifitm2	1.794	0.00320959	Up	15.743	29.2	3	2	0.629736	0.673257	0.844514	1.21044	1.33401	1.30804
Biological Process	GO:0045087	7	innate immune response	1.71	0.0421088	Q923T9	Calcium/calmodulin-dependent protein kinase type II subunit gamma OS=Mus musculus OX=10090 GN=Camk2g PE=1 SV=1	Camk2g	1.559	0.000300313	Up	59.606	16.3	7	7	0.788578	0.727792	0.828727	1.21912	1.21361	1.22217
Biological Process	GO:0045087	7	innate immune response	1.71	0.0421088	Q922Y2	Tripartite motif-containing protein 59 OS=Mus musculus OX=10090 GN=Trim59 PE=1 SV=2	Trim59	1.712	0.0102162	Up	47.238	19.1	5	5	0.706289	0.656728	0.849237	1.06302	1.28354	1.44119
Biological Process	GO:0007399	6	nervous system development	1.24	0.0428668	O08553	Dihydropyrimidinase-related protein 2 OS=Mus musculus OX=10090 GN=Dpysl2 PE=1 SV=2	Dpysl2	3.402	0.00046035	Up	62.277	20.8	9	7	0.393246		0.425932	1.28549	1.53176	1.36357
Biological Process	GO:0045087	7	innate immune response	1.71	0.0421088	Q8VCF0	Mitochondrial antiviral-signaling protein OS=Mus musculus OX=10090 GN=Mavs PE=1 SV=1	Mavs	1.609	9.76082e-05	Up	53.398	23.1	6	6	0.761309	0.735705	0.802339	1.22891	1.19952	1.27221
Biological Process	GO:0007399	6	nervous system development	1.24	0.0428668	O08795	Glucosidase 2 subunit beta OS=Mus musculus OX=10090 GN=Prkcsh PE=1 SV=1	Prkcsh	1.641	6.66514e-05	Up	58.792	30.5	13	13	0.744187	0.72761	0.799785	1.24135	1.23483	1.25224
Biological Process	GO:0007399	6	nervous system development	1.24	0.0428668	O35114	Lysosome membrane protein 2 OS=Mus musculus OX=10090 GN=Scarb2 PE=1 SV=3	Scarb2	2.292	0.000139613	Up	54.043	14.9	7	7	0.554171	0.67542	0.59314	1.38725	1.38249	1.40753
Biological Process	GO:0007399	6	nervous system development	1.24	0.0428668	P31750	RAC-alpha serine/threonine-protein kinase OS=Mus musculus OX=10090 GN=Akt1 PE=1 SV=2	Akt1	2.514	0.00222354	Up	55.707	16.9	6	4	0.707073	0.511612	0.488734	1.30341	1.36923	1.61994
Biological Process	GO:0007399	6	nervous system development	1.24	0.0428668	P30681	High mobility group protein B2 OS=Mus musculus OX=10090 GN=Hmgb2 PE=1 SV=3	Hmgb2	1.84	3.37108e-05	Up	24.162	37.1	10	9	0.692301	0.67499	0.745025	1.28702	1.2961	1.30457
Biological Process	GO:0007399	6	nervous system development	1.24	0.0428668	P30416	Peptidyl-prolyl cis-trans isomerase FKBP4 OS=Mus musculus OX=10090 GN=Fkbp4 PE=1 SV=5	Fkbp4	1.558	0.000170693	Up	51.572	65.3	31	31	0.748752	0.7659	0.830786	1.20081	1.21622	1.23753
Biological Process	GO:0007399	6	nervous system development	1.24	0.0428668	P30275	Creatine kinase U-type, mitochondrial OS=Mus musculus OX=10090 GN=Ckmt1 PE=1 SV=1	Ckmt1	1.645	8.67829e-05	Up	47.003	25.8	7	7	0.766344	0.782732	0.719092	1.28665	1.23129	1.21389
Biological Process	GO:0007399	6	nervous system development	1.24	0.0428668	P29416	Beta-hexosaminidase subunit alpha OS=Mus musculus OX=10090 GN=Hexa PE=1 SV=2	Hexa	1.917	4.3843e-05	Up	60.612	19.9	8	8	0.720214	0.644077	0.692887	1.29338	1.31413	1.33531
Biological Process	GO:0007399	6	nervous system development	1.24	0.0428668	P27046	Alpha-mannosidase 2 OS=Mus musculus OX=10090 GN=Man2a1 PE=1 SV=2	Man2a1	1.705	0.0158011	Up	131.63	5.9	5	5	0.735533	0.782564	0.699713	0.971607	1.4633	1.34728
Biological Process	GO:0007399	6	nervous system development	1.24	0.0428668	P26645	Myristoylated alanine-rich C-kinase substrate OS=Mus musculus OX=10090 GN=Marcks PE=1 SV=2	Marcks	1.763	4.57555e-05	Up	29.661	67.3	13	13	0.697855	0.707659	0.766304	1.26235	1.27303	1.2928
Biological Process	GO:0007399	6	nervous system development	1.24	0.0428668	Q61696	Heat shock 70 kDa protein 1A OS=Mus musculus OX=10090 GN=Hspa1a PE=1 SV=2	Hspa1a	1.815	0.000153454	Up	70.078	26.8	13	7	0.760154	0.6969	0.674469	1.24621	1.27339	1.34888
Biological Process	GO:0007399	6	nervous system development	1.24	0.0428668	P16045	Galectin-1 OS=Mus musculus OX=10090 GN=Lgals1 PE=1 SV=3	Lgals1	1.684	0.000291779	Up	14.866	64.4	8	8	0.73068	0.696531	0.808066	1.23955	1.2644	1.26077
Biological Process	GO:0007399	6	nervous system development	1.24	0.0428668	P14211	Calreticulin OS=Mus musculus OX=10090 GN=Calr PE=1 SV=1	Calr	1.604	2.01216e-05	Up	47.994	50.2	18	18	0.764119	0.746714	0.79315	1.25329	1.21002	1.23271
Biological Process	GO:0007399	6	nervous system development	1.24	0.0428668	P10107	Annexin A1 OS=Mus musculus OX=10090 GN=Anxa1 PE=1 SV=2	Anxa1	3.036	0.0104155	Up	38.734	18.8	4	4	0.558164	0.57465	0.353787	1.81564	1.68733	1.01042
Biological Process	GO:0007399	6	nervous system development	1.24	0.0428668	P09671	Superoxide dismutase [Mn], mitochondrial OS=Mus musculus OX=10090 GN=Sod2 PE=1 SV=3	Sod2	1.967	9.21938e-05	Up	24.603	26.6	5	5	0.639088	0.651052	0.732156	1.3157	1.329	1.33301
Biological Process	GO:0007399	6	nervous system development	1.24	0.0428668	P05132	cAMP-dependent protein kinase catalytic subunit alpha OS=Mus musculus OX=10090 GN=Prkaca PE=1 SV=3	Prkaca	1.682	1.09305e-07	Up	40.57	31.1	10	4	0.745376	0.743655	0.748089	1.26402	1.24013	1.25873
Biological Process	GO:0007399	6	nervous system development	1.24	0.0428668	P00397	Cytochrome c oxidase subunit 1 OS=Mus musculus OX=10090 GN=Mtco1 PE=1 SV=2	Mtco1	1.63	0.00209025	Up	56.909	10.5	3	3	0.703057	0.713624	0.864506	1.19122	1.25563	1.27197
Biological Process	GO:0007399	6	nervous system development	1.24	0.0428668	O89023	Tripeptidyl-peptidase 1 OS=Mus musculus OX=10090 GN=Tpp1 PE=1 SV=2	Tpp1	1.742	0.00959437	Up	61.341	10.7	4	4	0.585176	0.717775	0.885183	1.31643	1.28494	1.21049
Biological Process	GO:0007399	6	nervous system development	1.24	0.0428668	O88643	Serine/threonine-protein kinase PAK 1 OS=Mus musculus OX=10090 GN=Pak1 PE=1 SV=1	Pak1	1.581	0.00244408	Up	60.736	19.8	7	3	0.773157	0.863038	0.688704	1.26995	1.21534	1.18982
Biological Process	GO:0007399	6	nervous system development	1.24	0.0428668	O88413	Tubby-related protein 3 OS=Mus musculus OX=10090 GN=Tulp3 PE=1 SV=1	Tulp3	1.543	7.72276e-05	Up	51.23	31.7	11	11	0.758912	0.774011	0.826045	1.21597	1.20118	1.22389
Biological Process	GO:0007399	6	nervous system development	1.24	0.0428668	O55242	Sigma non-opioid intracellular receptor 1 OS=Mus musculus OX=10090 GN=Sigmar1 PE=1 SV=1	Sigmar1	1.608	0.00399356	Up	25.25	9.4	2	2	0.684446		0.780702	1.13074	1.16932	1.23479
Biological Process	GO:0007399	6	nervous system development	1.24	0.0428668	O55091	Protein IMPACT OS=Mus musculus OX=10090 GN=Impact PE=1 SV=2	Impact	1.566	0.00012536	Up	36.276	46.9	12	12	0.745216	0.770647	0.822084	1.23612	1.19568	1.23025
Biological Process	GO:0007399	6	nervous system development	1.24	0.0428668	O35639	Annexin A3 OS=Mus musculus OX=10090 GN=Anxa3 PE=1 SV=4	Anxa3	1.563	0.000473758	Up	36.384	30.3	9	9	0.724026	0.838136	0.779135	1.23529	1.20427	1.21915
Biological Process	GO:0007399	6	nervous system development	1.24	0.0428668	O35465	Peptidyl-prolyl cis-trans isomerase FKBP8 OS=Mus musculus OX=10090 GN=Fkbp8 PE=1 SV=2	Fkbp8	1.622	4.21396e-05	Up	43.528	28.1	9	9	0.741479	0.746883	0.799894	1.25271	1.23405	1.22498
Biological Process	GO:0007399	6	nervous system development	1.24	0.0428668	O09012	Peroxisomal targeting signal 1 receptor OS=Mus musculus OX=10090 GN=Pex5 PE=1 SV=2	Pex5	5.706	0.000496617	Up	70.755	28.5	12	12	0.305392	0.212774	0.376497	1.78911	1.74162	1.5746
Biological Process	GO:0045087	7	innate immune response	1.71	0.0421088	Q8R361	Rab11 family-interacting protein 5 OS=Mus musculus OX=10090 GN=Rab11fip5 PE=1 SV=2	Rab11fip5	2.793	1.93675e-06	Up	69.552	23.1	9	9	0.523064	0.521374	0.537298	1.42652	1.53788	1.45387
Biological Process	GO:0045087	7	innate immune response	1.71	0.0421088	Q6Q899	Antiviral innate immune response receptor RIG-I OS=Mus musculus OX=10090 GN=Ddx58 PE=1 SV=2	Ddx58	2.359	0.00136914	Up	105.97	8.5	6	6	0.524191	0.58219	0.679637	1.19567	1.51289	1.50543
Biological Process	GO:0045087	7	innate immune response	1.71	0.0421088	Q60770	Syntaxin-binding protein 3 OS=Mus musculus OX=10090 GN=Stxbp3 PE=1 SV=1	Stxbp3	1.785	1.53914e-05	Up	67.942	18.1	9	9	0.730249	0.732721	0.691409	1.25327	1.31385	1.2785
Biological Process	GO:0031347	6	regulation of defense response	1.58	0.0406077	Q8BGF6	ELMO domain-containing protein 2 OS=Mus musculus OX=10090 GN=Elmod2 PE=1 SV=1	Elmod2	1.534	0.00036648	Up	34.747	10.2	3	3	0.828462	0.746021	0.793327	1.1633	1.26136	1.20753
Biological Process	GO:0031347	6	regulation of defense response	1.58	0.0406077	Q80V62	Fanconi anemia group D2 protein homolog OS=Mus musculus OX=10090 GN=Fancd2 PE=1 SV=2	Fancd2	1.534	0.00189747	Up	163.62	11.2	12	12	0.737808	0.745887	0.883893	1.19058	1.23179	1.21004
Biological Process	GO:0031347	6	regulation of defense response	1.58	0.0406077	Q6Q899	Antiviral innate immune response receptor RIG-I OS=Mus musculus OX=10090 GN=Ddx58 PE=1 SV=2	Ddx58	2.359	0.00136914	Up	105.97	8.5	6	6	0.524191	0.58219	0.679637	1.19567	1.51289	1.50543
Biological Process	GO:0031347	6	regulation of defense response	1.58	0.0406077	Q6DYE8	Ectonucleotide pyrophosphatase/phosphodiesterase family member 3 OS=Mus musculus OX=10090 GN=Enpp3 PE=1 SV=2	Enpp3	4.291	0.000288518	Up	98.661	8.9	6	6	0.382027	0.350442	0.40146	1.27581	1.85184	1.73843
Biological Process	GO:0031347	6	regulation of defense response	1.58	0.0406077	Q60855	Receptor-interacting serine/threonine-protein kinase 1 OS=Mus musculus OX=10090 GN=Ripk1 PE=1 SV=1	Ripk1	1.511	0.000311925	Up	74.854	11.6	7	6	0.795988	0.752732	0.840672	1.19631	1.1749	1.2394
Biological Process	GO:0031347	6	regulation of defense response	1.58	0.0406077	Q3UPF5	Zinc finger CCCH-type antiviral protein 1 OS=Mus musculus OX=10090 GN=Zc3hav1 PE=1 SV=1	Zc3hav1	2.021	1.11519e-05	Up	106.69	29.5	23	23	0.649877	0.642371	0.694039	1.33085	1.31917	1.36369
Biological Process	GO:0031347	6	regulation of defense response	1.58	0.0406077	P58242	Acid sphingomyelinase-like phosphodiesterase 3b OS=Mus musculus OX=10090 GN=Smpdl3b PE=1 SV=1	Smpdl3b	1.985	0.000375499	Up	51.599	20.8	6	6	0.6732	0.61614	0.720927	1.30218	1.24909	1.43847
Biological Process	GO:0031347	6	regulation of defense response	1.58	0.0406077	P42225	Signal transducer and activator of transcription 1 OS=Mus musculus OX=10090 GN=Stat1 PE=1 SV=1	Stat1	1.916	0.000129441	Up	87.196	17	10	9	0.650296	0.665923	0.741332	1.28975	1.28697	1.36573
Biological Process	GO:0031347	6	regulation of defense response	1.58	0.0406077	P30681	High mobility group protein B2 OS=Mus musculus OX=10090 GN=Hmgb2 PE=1 SV=3	Hmgb2	1.84	3.37108e-05	Up	24.162	37.1	10	9	0.692301	0.67499	0.745025	1.28702	1.2961	1.30457
Biological Process	GO:0031347	6	regulation of defense response	1.58	0.0406077	P22892	AP-1 complex subunit gamma-1 OS=Mus musculus OX=10090 GN=Ap1g1 PE=1 SV=3	Ap1g1	1.604	0.000134338	Up	91.349	31.3	21	21	0.73731	0.748278	0.818184	1.22066	1.23951	1.23605
Biological Process	GO:0031347	6	regulation of defense response	1.58	0.0406077	Q61696	Heat shock 70 kDa protein 1A OS=Mus musculus OX=10090 GN=Hspa1a PE=1 SV=2	Hspa1a	1.815	0.000153454	Up	70.078	26.8	13	7	0.760154	0.6969	0.674469	1.24621	1.27339	1.34888
Biological Process	GO:0031347	6	regulation of defense response	1.58	0.0406077	P11438	Lysosome-associated membrane glycoprotein 1 OS=Mus musculus OX=10090 GN=Lamp1 PE=1 SV=2	Lamp1	1.649	0.000104488	Up	43.865	7.6	3	3	0.746315	0.719123	0.799585	1.2308	1.2695	1.23468
Biological Process	GO:0031347	6	regulation of defense response	1.58	0.0406077	P11352	Glutathione peroxidase 1 OS=Mus musculus OX=10090 GN=Gpx1 PE=1 SV=2	Gpx1	1.774	2.10604e-05	Up	22.329	67.2	11	11	0.706222	0.718269	0.73824	1.33146	1.23908	1.26673
Biological Process	GO:0031347	6	regulation of defense response	1.58	0.0406077	P10107	Annexin A1 OS=Mus musculus OX=10090 GN=Anxa1 PE=1 SV=2	Anxa1	3.036	0.0104155	Up	38.734	18.8	4	4	0.558164	0.57465	0.353787	1.81564	1.68733	1.01042
Biological Process	GO:0031347	6	regulation of defense response	1.58	0.0406077	O70401	Tetraspanin-6 OS=Mus musculus OX=10090 GN=Tspan6 PE=1 SV=1	Tspan6	2.38	0.0430073	Up	27.333	17.1	3	3		0.610664	0.483456	1.12292	0.991235	1.79172
Biological Process	GO:0031347	6	regulation of defense response	1.58	0.0406077	E9Q4P1	WD repeat and FYVE domain-containing protein 1 OS=Mus musculus OX=10090 GN=Wdfy1 PE=1 SV=1	Wdfy1	1.634	6.77314e-05	Up	46.217	21.2	7	7	0.801783	0.729503	0.746653	1.24732	1.243	1.23173
Biological Process	GO:0097305	5	response to alcohol	1.72	0.0405014	Q9Z0L8	Gamma-glutamyl hydrolase OS=Mus musculus OX=10090 GN=Ggh PE=1 SV=2	Ggh	2.425	2.7222e-05	Up	35.469	20.8	5	5	0.545216	0.594682	0.612053	1.4108	1.36509	1.47216
Biological Process	GO:0097305	5	response to alcohol	1.72	0.0405014	Q9D0K2	Succinyl-CoA:3-ketoacid coenzyme A transferase 1, mitochondrial OS=Mus musculus OX=10090 GN=Oxct1 PE=1 SV=1	Oxct1	2.99	3.26192e-06	Up	55.988	27.5	10	10	0.49279	0.494146	0.51676	1.57364	1.47714	1.44552
Biological Process	GO:0097305	5	response to alcohol	1.72	0.0405014	Q811U4	Mitofusin-1 OS=Mus musculus OX=10090 GN=Mfn1 PE=1 SV=3	Mfn1	1.538	5.73123e-05	Up	83.725	23.5	16	16	0.778743	0.765104	0.81985	1.20578	1.24052	1.19001
Biological Process	GO:0097305	5	response to alcohol	1.72	0.0405014	Q80XN0	D-beta-hydroxybutyrate dehydrogenase, mitochondrial OS=Mus musculus OX=10090 GN=Bdh1 PE=1 SV=2	Bdh1	2.218	4.53549e-05	Up	38.299	24.5	7	7	0.594676	0.59584	0.67399	1.36774	1.39871	1.36904
Biological Process	GO:0097305	5	response to alcohol	1.72	0.0405014	Q64669	NAD(P)H dehydrogenase [quinone] 1 OS=Mus musculus OX=10090 GN=Nqo1 PE=1 SV=3	Nqo1	4.643	0.000310106	Up	30.959	29.2	7	7	0.29708	0.313284	0.452896	1.65839	1.60145	1.6769
Biological Process	GO:0031347	6	regulation of defense response	1.58	0.0406077	Q8CIH5	1-phosphatidylinositol 4,5-bisphosphate phosphodiesterase gamma-2 OS=Mus musculus OX=10090 GN=Plcg2 PE=1 SV=1	Plcg2	1.667	1.31726e-05	Up	147.59	16.4	17	17	0.731661	0.746103	0.772199	1.23856	1.23193	1.27954
Biological Process	GO:0031347	6	regulation of defense response	1.58	0.0406077	Q8VCF0	Mitochondrial antiviral-signaling protein OS=Mus musculus OX=10090 GN=Mavs PE=1 SV=1	Mavs	1.609	9.76082e-05	Up	53.398	23.1	6	6	0.761309	0.735705	0.802339	1.22891	1.19952	1.27221
Biological Process	GO:0031347	6	regulation of defense response	1.58	0.0406077	Q91VJ1	Interferon-inducible protein AIM2 OS=Mus musculus OX=10090 GN=Aim2 PE=1 SV=2	Aim2	2.073	0.000118171	Up	40.155	28.2	8	8	0.637225	0.640646	0.674745	1.23317	1.43379	1.38042
Biological Process	GO:0031347	6	regulation of defense response	1.58	0.0406077	Q91YJ2	Sorting nexin-4 OS=Mus musculus OX=10090 GN=Snx4 PE=1 SV=1	Snx4	1.582	0.000164643	Up	51.777	27.6	10	10	0.762549	0.736453	0.824391	1.23475	1.21772	1.22413
Biological Process	GO:0045087	7	innate immune response	1.71	0.0421088	Q5NBU8	XIAP-associated factor 1 OS=Mus musculus OX=10090 GN=Xaf1 PE=1 SV=3	Xaf1	2.817	0.000111786	Up	31.117	24.5	4	4	0.514936	0.58596	0.470933	1.39883	1.51198	1.51736
Biological Process	GO:0045087	7	innate immune response	1.71	0.0421088	P61620	Protein transport protein Sec61 subunit alpha isoform 1 OS=Mus musculus OX=10090 GN=Sec61a1 PE=1 SV=2	Sec61a1	1.529	5.14296e-05	Up	52.264	16.4	8	8	0.776387	0.773534	0.822306	1.23397	1.18404	1.20976
Biological Process	GO:0045087	7	innate immune response	1.71	0.0421088	P42225	Signal transducer and activator of transcription 1 OS=Mus musculus OX=10090 GN=Stat1 PE=1 SV=1	Stat1	1.916	0.000129441	Up	87.196	17	10	9	0.650296	0.665923	0.741332	1.28975	1.28697	1.36573
Biological Process	GO:0045087	7	innate immune response	1.71	0.0421088	P16858	Glyceraldehyde-3-phosphate dehydrogenase OS=Mus musculus OX=10090 GN=Gapdh PE=1 SV=2	Gapdh	1.8	1.03966e-05	Up	35.81	55	15	15	0.691514	0.730628	0.720664	1.31289	1.2909	1.2534
Biological Process	GO:0045087	7	innate immune response	1.71	0.0421088	P16460	Argininosuccinate synthase OS=Mus musculus OX=10090 GN=Ass1 PE=1 SV=1	Ass1	1.62	1.33735e-05	Up	46.584	46.1	18	17	0.770318	0.7362	0.783386	1.24178	1.23153	1.23679
Biological Process	GO:0014902	7	myotube differentiation	2.95	0.0414885	P70302	Stromal interaction molecule 1 OS=Mus musculus OX=10090 GN=Stim1 PE=1 SV=2	Stim1	2.053	0.000827898	Up	77.566	18.4	9	9	0.696394	0.70609	0.562915	1.30876	1.29429	1.43156
Biological Process	GO:0014902	7	myotube differentiation	2.95	0.0414885	P51125	Calpastatin OS=Mus musculus OX=10090 GN=Cast PE=1 SV=2	Cast	1.834	0.000534122	Up	84.921	22.5	10	10	0.675603	0.686523	0.754779	1.20132	1.41685	1.26493
Biological Process	GO:0014902	7	myotube differentiation	2.95	0.0414885	P11352	Glutathione peroxidase 1 OS=Mus musculus OX=10090 GN=Gpx1 PE=1 SV=2	Gpx1	1.774	2.10604e-05	Up	22.329	67.2	11	11	0.706222	0.718269	0.73824	1.33146	1.23908	1.26673
Biological Process	GO:0014902	7	myotube differentiation	2.95	0.0414885	O08529	Calpain-2 catalytic subunit OS=Mus musculus OX=10090 GN=Capn2 PE=1 SV=4	Capn2	3.863	0.000637159	Up	79.871	13.9	7	7	0.352032	0.399772	0.481963	1.6839	1.80431	1.27801
Biological Process	GO:0046474	8	glycerophospholipid biosynthetic process	1.79	0.0408783	Q9WTK3	Glycosylphosphatidylinositol anchor attachment 1 protein OS=Mus musculus OX=10090 GN=Gpaa1 PE=1 SV=3	Gpaa1	1.615	0.00203394	Up	67.948	7.1	4	4	0.724414	0.820457	0.749946	1.20336	1.36846	1.13336
Biological Process	GO:0097305	5	response to alcohol	1.72	0.0405014	Q02257	Junction plakoglobin OS=Mus musculus OX=10090 GN=Jup PE=1 SV=3	Jup	1.792	3.5502e-05	Up	81.8	43.6	22	18	0.689292	0.70349	0.756123	1.27226	1.27741	1.30143
Biological Process	GO:0046474	8	glycerophospholipid biosynthetic process	1.79	0.0408783	Q9ESW4	Acylglycerol kinase, mitochondrial OS=Mus musculus OX=10090 GN=Agk PE=1 SV=1	Agk	2.104	6.48953e-05	Up	46.975	40.1	12	12	0.613644	0.636867	0.682576	1.2799	1.41297	1.37405
Biological Process	GO:0046474	8	glycerophospholipid biosynthetic process	1.79	0.0408783	Q91WM2	Haloacid dehalogenase-like hydrolase domain-containing 5 OS=Mus musculus OX=10090 GN=Hdhd5 PE=1 SV=1	Hdhd5	1.906	0.00557167	Up	46.306	25.1	8	8	0.671897	0.838553	0.554401	1.35869	1.26613	1.31033
Biological Process	GO:0046474	8	glycerophospholipid biosynthetic process	1.79	0.0408783	Q91WF7	Polyphosphoinositide phosphatase OS=Mus musculus OX=10090 GN=Fig4 PE=1 SV=1	Fig4	1.816	0.000345958	Up	103.45	9.8	8	8	0.67349	0.681817	0.775647	1.36095	1.25421	1.25389
Biological Process	GO:0046474	8	glycerophospholipid biosynthetic process	1.79	0.0408783	Q8VEL2	Myotubularin-related protein 14 OS=Mus musculus OX=10090 GN=Mtmr14 PE=1 SV=2	Mtmr14	2.344	0.00115676	Up	72.442	17.3	9	9	0.528668	0.577278	0.688452	1.58989	1.26787	1.34784
Biological Process	GO:0046474	8	glycerophospholipid biosynthetic process	1.79	0.0408783	Q8K4X7	1-acyl-sn-glycerol-3-phosphate acyltransferase delta OS=Mus musculus OX=10090 GN=Agpat4 PE=1 SV=1	Agpat4	1.903	0.00522907	Up	43.81	13	5	5	0.816776	0.668603	0.581289	1.33858	1.15756	1.43719
Biological Process	GO:0046474	8	glycerophospholipid biosynthetic process	1.79	0.0408783	Q8CIH5	1-phosphatidylinositol 4,5-bisphosphate phosphodiesterase gamma-2 OS=Mus musculus OX=10090 GN=Plcg2 PE=1 SV=1	Plcg2	1.667	1.31726e-05	Up	147.59	16.4	17	17	0.731661	0.746103	0.772199	1.23856	1.23193	1.27954
Biological Process	GO:0046474	8	glycerophospholipid biosynthetic process	1.79	0.0408783	Q8BY89	Choline transporter-like protein 2 OS=Mus musculus OX=10090 GN=Slc44a2 PE=1 SV=2	Slc44a2	1.923	2.1604e-05	Up	80.109	7.6	5	5	0.681623	0.661599	0.709349	1.26936	1.3166	1.36147
Biological Process	GO:0046474	8	glycerophospholipid biosynthetic process	1.79	0.0408783	Q8BT60	Copine-3 OS=Mus musculus OX=10090 GN=Cpne3 PE=1 SV=2	Cpne3	1.599	7.66813e-06	Up	59.584	22.5	10	8	0.768385	0.750173	0.789831	1.24051	1.23304	1.21806
Biological Process	GO:0046474	8	glycerophospholipid biosynthetic process	1.79	0.0408783	Q80WQ2	Protein VAC14 homolog OS=Mus musculus OX=10090 GN=Vac14 PE=1 SV=1	Vac14	1.517	0.000273594	Up	88.047	34.7	21	21	0.810493	0.814481	0.75924	1.23556	1.14305	1.23718
Biological Process	GO:0046474	8	glycerophospholipid biosynthetic process	1.79	0.0408783	Q3TUH1	Phosphatidate cytidylyltransferase, mitochondrial OS=Mus musculus OX=10090 GN=Tamm41 PE=1 SV=2	Tamm41	1.53	0.000541451	Up	37.827	21.4	5	5	0.843824	0.739348	0.788443	1.16628	1.22782	1.23428
Biological Process	GO:0031347	6	regulation of defense response	1.58	0.0406077	Q9R210	Transcription factor EB OS=Mus musculus OX=10090 GN=Tfeb PE=1 SV=2	Tfeb	1.995	8.79778e-05	Up	52.614	17.7	7	6	0.635264	0.701111	0.666819	1.41701	1.27325	1.30654
Biological Process	GO:0046474	8	glycerophospholipid biosynthetic process	1.79	0.0408783	Q9ES52	Phosphatidylinositol 3,4,5-trisphosphate 5-phosphatase 1 OS=Mus musculus OX=10090 GN=Inpp5d PE=1 SV=2	Inpp5d	1.875	0.000112551	Up	133.54	5	4	4	0.666361	0.71671	0.703851	1.32666	1.21668	1.36975
Biological Process	GO:0034097	5	response to cytokine	1.39	0.0386459	P23949	mRNA decay activator protein ZFP36L2 OS=Mus musculus OX=10090 GN=Zfp36l2 PE=1 SV=2	Zfp36l2	4.042	0.00176649	Up	50.069	12	4	3	0.282054	0.362536	0.545435	1.60339	1.66349	1.5431
Biological Process	GO:0034097	5	response to cytokine	1.39	0.0386459	P16858	Glyceraldehyde-3-phosphate dehydrogenase OS=Mus musculus OX=10090 GN=Gapdh PE=1 SV=2	Gapdh	1.8	1.03966e-05	Up	35.81	55	15	15	0.691514	0.730628	0.720664	1.31289	1.2909	1.2534
Biological Process	GO:0034097	5	response to cytokine	1.39	0.0386459	P16460	Argininosuccinate synthase OS=Mus musculus OX=10090 GN=Ass1 PE=1 SV=1	Ass1	1.62	1.33735e-05	Up	46.584	46.1	18	17	0.770318	0.7362	0.783386	1.24178	1.23153	1.23679
Biological Process	GO:0010646	5	regulation of cell communication	1.21	0.0368342	Q5SSL4	Active breakpoint cluster region-related protein OS=Mus musculus OX=10090 GN=Abr PE=1 SV=1	Abr	1.575	0.000800414	Up	97.666	15.3	10	9	0.735747	0.743675	0.850363	1.17967	1.25084	1.23971
Biological Process	GO:0010646	5	regulation of cell communication	1.21	0.0368342	Q3USZ8	Divergent protein kinase domain 2A OS=Mus musculus OX=10090 GN=Dipk2a PE=1 SV=2	Dipk2a	1.814	0.00236074	Up	49.462	11.2	4	4	0.766305	0.602635	0.76341	1.23793	1.24476	1.38496
Biological Process	GO:0010646	5	regulation of cell communication	1.21	0.0368342	Q3UPF5	Zinc finger CCCH-type antiviral protein 1 OS=Mus musculus OX=10090 GN=Zc3hav1 PE=1 SV=1	Zc3hav1	2.021	1.11519e-05	Up	106.69	29.5	23	23	0.649877	0.642371	0.694039	1.33085	1.31917	1.36369
Biological Process	GO:0010646	5	regulation of cell communication	1.21	0.0368342	Q3UKC1	Tax1-binding protein 1 homolog OS=Mus musculus OX=10090 GN=Tax1bp1 PE=1 SV=2	Tax1bp1	2.28	0.000526925	Up	93.629	17.3	10	10	0.572958	0.558194	0.697979	1.28576	1.40845	1.47666
Biological Process	GO:0010646	5	regulation of cell communication	1.21	0.0368342	Q3UHJ0	AP2-associated protein kinase 1 OS=Mus musculus OX=10090 GN=Aak1 PE=1 SV=2	Aak1	1.813	8.77418e-05	Up	103.35	25.1	14	14	0.678634	0.690744	0.763386	1.27394	1.29443	1.29887
Biological Process	GO:0010646	5	regulation of cell communication	1.21	0.0368342	Q3U0V2	Tumor necrosis factor receptor type 1-associated DEATH domain protein OS=Mus musculus OX=10090 GN=Tradd PE=1 SV=1	Tradd	2.074	1.46129e-05	Up	34.577	22.9	5	5	0.619671	0.658146	0.674185	1.31292	1.3563	1.37878
Biological Process	GO:0010646	5	regulation of cell communication	1.21	0.0368342	Q09143	High affinity cationic amino acid transporter 1 OS=Mus musculus OX=10090 GN=Slc7a1 PE=1 SV=1	Slc7a1	1.626	1.55129e-05	Up	67.091	15.6	8	8	0.765163	0.742753	0.777151	1.21637	1.22487	1.27369
Biological Process	GO:0010646	5	regulation of cell communication	1.21	0.0368342	Q07104	Growth/differentiation factor 3 OS=Mus musculus OX=10090 GN=Gdf3 PE=1 SV=2	Gdf3	1.609	0.0189665	Up	41.586	8.2	2	2		0.647992	0.81699	1.07689	1.21643	1.2417
Biological Process	GO:0010646	5	regulation of cell communication	1.21	0.0368342	Q03145	Ephrin type-A receptor 2 OS=Mus musculus OX=10090 GN=Epha2 PE=1 SV=3	Epha2	1.524	0.000373779	Up	108.85	14	12	10	0.759347	0.764257	0.853696	1.20324	1.21103	1.20843
Biological Process	GO:0010646	5	regulation of cell communication	1.21	0.0368342	Q03137	Ephrin type-A receptor 4 OS=Mus musculus OX=10090 GN=Epha4 PE=1 SV=2	Epha4	3.671	0.000101196	Up	109.81	9.1	7	4	0.439202	0.421609	0.423844	1.83923	1.4173	1.45881
Biological Process	GO:0010646	5	regulation of cell communication	1.21	0.0368342	Q02257	Junction plakoglobin OS=Mus musculus OX=10090 GN=Jup PE=1 SV=3	Jup	1.792	3.5502e-05	Up	81.8	43.6	22	18	0.689292	0.70349	0.756123	1.27226	1.27741	1.30143
Biological Process	GO:0010646	5	regulation of cell communication	1.21	0.0368342	Q01063	cAMP-specific 3',5'-cyclic phosphodiesterase 4D OS=Mus musculus OX=10090 GN=Pde4d PE=1 SV=2	Pde4d	1.783	0.00209861	Up	84.562	6.7	4	4	0.780647	0.61274	0.76223	1.23386	1.25433	1.35618
Biological Process	GO:0010646	5	regulation of cell communication	1.21	0.0368342	P97765	WW domain-binding protein 2 OS=Mus musculus OX=10090 GN=Wbp2 PE=1 SV=1	Wbp2	1.655	4.99234e-05	Up	28.032	29.5	6	6	0.763072	0.734218	0.762566	1.29134	1.19045	1.25835
Biological Process	GO:0010646	5	regulation of cell communication	1.21	0.0368342	P97742	Carnitine O-palmitoyltransferase 1, liver isoform OS=Mus musculus OX=10090 GN=Cpt1a PE=1 SV=4	Cpt1a	2.278	5.84646e-05	Up	88.25	17.6	12	12	0.598876	0.568136	0.663342	1.37138	1.41363	1.38463
Biological Process	GO:0010646	5	regulation of cell communication	1.21	0.0368342	P81117	Nucleobindin-2 OS=Mus musculus OX=10090 GN=Nucb2 PE=1 SV=2	Nucb2	1.639	0.000741552	Up	50.304	22.1	7	7	0.742622	0.828039	0.702531	1.21224	1.29905	1.21551
Biological Process	GO:0010646	5	regulation of cell communication	1.21	0.0368342	P70444	BH3-interacting domain death agonist OS=Mus musculus OX=10090 GN=Bid PE=1 SV=2	Bid	2.131	0.000184688	Up	21.951	36.4	5	5	0.583023	0.658674	0.674462	1.27717	1.3667	1.43997
Biological Process	GO:0010646	5	regulation of cell communication	1.21	0.0368342	P70335	Rho-associated protein kinase 1 OS=Mus musculus OX=10090 GN=Rock1 PE=1 SV=1	Rock1	1.693	0.000448073	Up	158.17	10.7	13	9	0.732484	0.725559	0.769733	1.34046	1.14853	1.28323
Biological Process	GO:0010646	5	regulation of cell communication	1.21	0.0368342	P70268	Serine/threonine-protein kinase N1 OS=Mus musculus OX=10090 GN=Pkn1 PE=1 SV=3	Pkn1	1.886	0.000310572	Up	104.41	12.7	9	9	0.661183	0.651921	0.765761	1.26081	1.31892	1.34141
Biological Process	GO:0010646	5	regulation of cell communication	1.21	0.0368342	P60840	Alpha-endosulfine OS=Mus musculus OX=10090 GN=Ensa PE=1 SV=1	Ensa	1.664	0.00461317	Up	13.335	33.1	3	3	0.6575	0.731192	0.863382	1.29547	1.3061	1.14636
Biological Process	GO:0010646	5	regulation of cell communication	1.21	0.0368342	P58242	Acid sphingomyelinase-like phosphodiesterase 3b OS=Mus musculus OX=10090 GN=Smpdl3b PE=1 SV=1	Smpdl3b	1.985	0.000375499	Up	51.599	20.8	6	6	0.6732	0.61614	0.720927	1.30218	1.24909	1.43847
Biological Process	GO:0010646	5	regulation of cell communication	1.21	0.0368342	P55258	Ras-related protein Rab-8A OS=Mus musculus OX=10090 GN=Rab8a PE=1 SV=2	Rab8a	1.855	0.000171585	Up	23.668	32.4	7	4	0.639923	0.716663	0.745102	1.29759	1.29393	1.30679
Biological Process	GO:0010646	5	regulation of cell communication	1.21	0.0368342	Q80Z64	Homeobox protein NANOG OS=Mus musculus OX=10090 GN=Nanog PE=1 SV=1	Nanog	1.852	5.10997e-05	Up	34.24	17.7	4	4	0.725443	0.682056	0.696625	1.37258	1.262	1.26129
Biological Process	GO:0010646	5	regulation of cell communication	1.21	0.0368342	P53986	Monocarboxylate transporter 1 OS=Mus musculus OX=10090 GN=Slc16a1 PE=1 SV=1	Slc16a1	1.732	0.000267032	Up	53.267	17.2	8	8	0.711691	0.693092	0.791263	1.21705	1.28367	1.30324
Biological Process	GO:0010646	5	regulation of cell communication	1.21	0.0368342	Q5XKN4	Protein jagunal homolog 1 OS=Mus musculus OX=10090 GN=Jagn1 PE=1 SV=2	Jagn1	1.907	0.000646311	Up	21.102	16.9	3	3	0.610903	0.697226	0.755575	1.24621	1.33019	1.3599
Biological Process	GO:0010646	5	regulation of cell communication	1.21	0.0368342	Q61171	Peroxiredoxin-2 OS=Mus musculus OX=10090 GN=Prdx2 PE=1 SV=3	Prdx2	1.671	1.03837e-05	Up	21.778	53.5	10	10	0.760087	0.721803	0.764689	1.2444	1.24929	1.25973
Biological Process	GO:0010646	5	regulation of cell communication	1.21	0.0368342	Q9D906	Ubiquitin-like modifier-activating enzyme ATG7 OS=Mus musculus OX=10090 GN=Atg7 PE=1 SV=1	Atg7	1.716	0.00124368	Up	77.519	16.9	10	10	0.821492	0.663632	0.724407	1.30965	1.27692	1.2039
Biological Process	GO:0010646	5	regulation of cell communication	1.21	0.0368342	Q9D385	ADP-ribosylation factor-like protein 2-binding protein OS=Mus musculus OX=10090 GN=Arl2bp PE=1 SV=1	Arl2bp	2.075	0.0010119	Up	18.754	19	3	3	0.633751		0.582241	1.3218	1.28938	1.17283
Biological Process	GO:0010646	5	regulation of cell communication	1.21	0.0368342	Q9D0K2	Succinyl-CoA:3-ketoacid coenzyme A transferase 1, mitochondrial OS=Mus musculus OX=10090 GN=Oxct1 PE=1 SV=1	Oxct1	2.99	3.26192e-06	Up	55.988	27.5	10	10	0.49279	0.494146	0.51676	1.57364	1.47714	1.44552
Biological Process	GO:0010646	5	regulation of cell communication	1.21	0.0368342	Q99MP8	BRCA1-associated protein OS=Mus musculus OX=10090 GN=Brap PE=1 SV=1	Brap	4.032	0.00161586	Up	66.99	8.8	4	4		0.343411	0.366067	1.17278	1.6001	1.51765
Biological Process	GO:0010646	5	regulation of cell communication	1.21	0.0368342	Q99104	Unconventional myosin-Va OS=Mus musculus OX=10090 GN=Myo5a PE=1 SV=2	Myo5a	1.518	0.000878759	Up	215.54	7.4	12	12	0.825398	0.773006	0.784842	1.18719	1.12716	1.3024
Biological Process	GO:0010646	5	regulation of cell communication	1.21	0.0368342	Q923T9	Calcium/calmodulin-dependent protein kinase type II subunit gamma OS=Mus musculus OX=10090 GN=Camk2g PE=1 SV=1	Camk2g	1.559	0.000300313	Up	59.606	16.3	7	7	0.788578	0.727792	0.828727	1.21912	1.21361	1.22217
Biological Process	GO:0010646	5	regulation of cell communication	1.21	0.0368342	Q922Y2	Tripartite motif-containing protein 59 OS=Mus musculus OX=10090 GN=Trim59 PE=1 SV=2	Trim59	1.712	0.0102162	Up	47.238	19.1	5	5	0.706289	0.656728	0.849237	1.06302	1.28354	1.44119
Biological Process	GO:0010646	5	regulation of cell communication	1.21	0.0368342	Q91YJ2	Sorting nexin-4 OS=Mus musculus OX=10090 GN=Snx4 PE=1 SV=1	Snx4	1.582	0.000164643	Up	51.777	27.6	10	10	0.762549	0.736453	0.824391	1.23475	1.21772	1.22413
Biological Process	GO:0010646	5	regulation of cell communication	1.21	0.0368342	Q91WT9	Cystathionine beta-synthase OS=Mus musculus OX=10090 GN=Cbs PE=1 SV=3	Cbs	3.279	0.000366066	Up	61.543	15.7	6	6	0.380049	0.472873	0.549409	1.55395	1.53474	1.50897
Biological Process	GO:0010646	5	regulation of cell communication	1.21	0.0368342	Q8VIG1	RE1-silencing transcription factor OS=Mus musculus OX=10090 GN=Rest PE=1 SV=2	Rest	1.802	2.01878e-05	Up	117.78	9.9	8	8	0.73705	0.694928	0.709183	1.24287	1.29141	1.32456
Biological Process	GO:0010646	5	regulation of cell communication	1.21	0.0368342	Q8VCF0	Mitochondrial antiviral-signaling protein OS=Mus musculus OX=10090 GN=Mavs PE=1 SV=1	Mavs	1.609	9.76082e-05	Up	53.398	23.1	6	6	0.761309	0.735705	0.802339	1.22891	1.19952	1.27221
Biological Process	GO:0010646	5	regulation of cell communication	1.21	0.0368342	Q8R361	Rab11 family-interacting protein 5 OS=Mus musculus OX=10090 GN=Rab11fip5 PE=1 SV=2	Rab11fip5	2.793	1.93675e-06	Up	69.552	23.1	9	9	0.523064	0.521374	0.537298	1.42652	1.53788	1.45387
Biological Process	GO:0010646	5	regulation of cell communication	1.21	0.0368342	Q8C0M0	GATOR complex protein WDR59 OS=Mus musculus OX=10090 GN=Wdr59 PE=1 SV=2	Wdr59	1.535	0.00011584	Up	111.72	12.8	9	9	0.768453	0.804655	0.794002	1.19761	1.16592	1.26936
Biological Process	GO:0010646	5	regulation of cell communication	1.21	0.0368342	Q8BI72	CDKN2A-interacting protein OS=Mus musculus OX=10090 GN=Cdkn2aip PE=1 SV=1	Cdkn2aip	1.505	0.000304213	Up	59.744	33.4	13	13	0.753399	0.791948	0.849443	1.19647	1.21156	1.19718
Biological Process	GO:0010646	5	regulation of cell communication	1.21	0.0368342	Q8BHL4	Retinoic acid-induced protein 3 OS=Mus musculus OX=10090 GN=Gprc5a PE=1 SV=1	Gprc5a	2.658	5.98917e-06	Up	40.1	14.9	4	4	0.55875	0.523957	0.557432	1.39998	1.44599	1.51388
Biological Process	GO:0010646	5	regulation of cell communication	1.21	0.0368342	Q80V62	Fanconi anemia group D2 protein homolog OS=Mus musculus OX=10090 GN=Fancd2 PE=1 SV=2	Fancd2	1.534	0.00189747	Up	163.62	11.2	12	12	0.737808	0.745887	0.883893	1.19058	1.23179	1.21004
Biological Process	GO:0010646	5	regulation of cell communication	1.21	0.0368342	Q70KF4	Cardiomyopathy-associated protein 5 OS=Mus musculus OX=10090 GN=Cmya5 PE=1 SV=2	Cmya5	4.567	0.00468026	Up	413.04	0.7	2	2	0.352737		0.365778		1.80806	1.47343
Biological Process	GO:0010646	5	regulation of cell communication	1.21	0.0368342	Q6P069	Sorcin OS=Mus musculus OX=10090 GN=Sri PE=1 SV=1	Sri	1.827	0.000149702	Up	21.627	21.2	4	4	0.740624	0.648467	0.73345	1.30519	1.28955	1.28271
Biological Process	GO:0010646	5	regulation of cell communication	1.21	0.0368342	Q6NZB1	Protein arginine N-methyltransferase 6 OS=Mus musculus OX=10090 GN=Prmt6 PE=1 SV=2	Prmt6	1.962	0.000212629	Up	41.866	20.1	6	6	0.641885	0.63997	0.743801	1.27827	1.34792	1.34815
Biological Process	GO:0010646	5	regulation of cell communication	1.21	0.0368342	Q61543	Golgi apparatus protein 1 OS=Mus musculus OX=10090 GN=Glg1 PE=1 SV=1	Glg1	1.522	1.24632e-05	Up	133.73	41.5	39	39	0.780545	0.780584	0.818196	1.21409	1.20457	1.20202
Biological Process	GO:0010646	5	regulation of cell communication	1.21	0.0368342	Q61207	Prosaposin OS=Mus musculus OX=10090 GN=Psap PE=1 SV=2	Psap	1.511	2.11015e-05	Up	61.422	23.2	11	11	0.79102	0.774744	0.823262	1.20684	1.1984	1.20573
Biological Process	GO:0010646	5	regulation of cell communication	1.21	0.0368342	Q60855	Receptor-interacting serine/threonine-protein kinase 1 OS=Mus musculus OX=10090 GN=Ripk1 PE=1 SV=1	Ripk1	1.511	0.000311925	Up	74.854	11.6	7	6	0.795988	0.752732	0.840672	1.19631	1.1749	1.2394
Biological Process	GO:0010646	5	regulation of cell communication	1.21	0.0368342	P51150	Ras-related protein Rab-7a OS=Mus musculus OX=10090 GN=Rab7a PE=1 SV=2	Rab7a	1.508	1.01774e-05	Up	23.489	72.9	13	13	0.779111	0.812289	0.800612	1.22246	1.18842	1.19711
Biological Process	GO:0010646	5	regulation of cell communication	1.21	0.0368342	P48962	ADP/ATP translocase 1 OS=Mus musculus OX=10090 GN=Slc25a4 PE=1 SV=4	Slc25a4	1.748	0.000123041	Up	32.904	55.4	15	8	0.686573	0.721717	0.77524	1.30513	1.24369	1.26765
Biological Process	GO:0010646	5	regulation of cell communication	1.21	0.0368342	P48036	Annexin A5 OS=Mus musculus OX=10090 GN=Anxa5 PE=1 SV=1	Anxa5	1.959	0.00146986	Up	35.752	22.3	6	6	0.774756	0.678792	0.574239	1.30185	1.31921	1.35116
Biological Process	GO:0010646	5	regulation of cell communication	1.21	0.0368342	E9Q4P1	WD repeat and FYVE domain-containing protein 1 OS=Mus musculus OX=10090 GN=Wdfy1 PE=1 SV=1	Wdfy1	1.634	6.77314e-05	Up	46.217	21.2	7	7	0.801783	0.729503	0.746653	1.24732	1.243	1.23173
Biological Process	GO:0010646	5	regulation of cell communication	1.21	0.0368342	B2RRD7	Peregrin OS=Mus musculus OX=10090 GN=Brpf1 PE=1 SV=1	Brpf1	1.606	0.000254912	Up	137.31	9	11	9	0.714724	0.795925	0.79186	1.19415	1.24043	1.26291
Biological Process	GO:0010646	5	regulation of cell communication	1.21	0.0368342	A2TJV2	Paralemmin-3 OS=Mus musculus OX=10090 GN=Palm3 PE=1 SV=1	Palm3	1.931	3.32509e-06	Up	78.787	40.1	21	21	0.701144	0.662246	0.683465	1.32911	1.32494	1.2991
Biological Process	GO:0050878	4	regulation of body fluid levels	1.7	0.0368253	Q9DBC7	cAMP-dependent protein kinase type I-alpha regulatory subunit OS=Mus musculus OX=10090 GN=Prkar1a PE=1 SV=3	Prkar1a	1.56	0.000107863	Up	43.185	24.9	9	6	0.73834	0.801513	0.804208	1.20984	1.23927	1.20683
Biological Process	GO:0050878	4	regulation of body fluid levels	1.7	0.0368253	Q9D906	Ubiquitin-like modifier-activating enzyme ATG7 OS=Mus musculus OX=10090 GN=Atg7 PE=1 SV=1	Atg7	1.716	0.00124368	Up	77.519	16.9	10	10	0.821492	0.663632	0.724407	1.30965	1.27692	1.2039
Biological Process	GO:0050878	4	regulation of body fluid levels	1.7	0.0368253	Q8CIH5	1-phosphatidylinositol 4,5-bisphosphate phosphodiesterase gamma-2 OS=Mus musculus OX=10090 GN=Plcg2 PE=1 SV=1	Plcg2	1.667	1.31726e-05	Up	147.59	16.4	17	17	0.731661	0.746103	0.772199	1.23856	1.23193	1.27954
Biological Process	GO:0050878	4	regulation of body fluid levels	1.7	0.0368253	Q6EDY6	F-actin-uncapping protein LRRC16A OS=Mus musculus OX=10090 GN=Carmil1 PE=1 SV=2	Carmil1	1.529	0.000196233	Up	151.86	9	9	9	0.758752	0.783065	0.830479	1.19279	1.18043	1.25448
Biological Process	GO:0050878	4	regulation of body fluid levels	1.7	0.0368253	Q61171	Peroxiredoxin-2 OS=Mus musculus OX=10090 GN=Prdx2 PE=1 SV=3	Prdx2	1.671	1.03837e-05	Up	21.778	53.5	10	10	0.760087	0.721803	0.764689	1.2444	1.24929	1.25973
Biological Process	GO:0050878	4	regulation of body fluid levels	1.7	0.0368253	Q60770	Syntaxin-binding protein 3 OS=Mus musculus OX=10090 GN=Stxbp3 PE=1 SV=1	Stxbp3	1.785	1.53914e-05	Up	67.942	18.1	9	9	0.730249	0.732721	0.691409	1.25327	1.31385	1.2785
Biological Process	GO:0050878	4	regulation of body fluid levels	1.7	0.0368253	P48036	Annexin A5 OS=Mus musculus OX=10090 GN=Anxa5 PE=1 SV=1	Anxa5	1.959	0.00146986	Up	35.752	22.3	6	6	0.774756	0.678792	0.574239	1.30185	1.31921	1.35116
Biological Process	GO:0050878	4	regulation of body fluid levels	1.7	0.0368253	P35456	Urokinase plasminogen activator surface receptor OS=Mus musculus OX=10090 GN=Plaur PE=1 SV=1	Plaur	3.211	0.00487154	Up	35.428	7.6	2	2	0.460596	0.478807	0.48544	0.985908	1.77015	1.8191
Biological Process	GO:0050878	4	regulation of body fluid levels	1.7	0.0368253	P11881	Inositol 1,4,5-trisphosphate receptor type 1 OS=Mus musculus OX=10090 GN=Itpr1 PE=1 SV=2	Itpr1	1.746	0.00122415	Up	313.16	8.7	19	16	0.639681	0.80055	0.744724	1.27463	1.31149	1.22892
Biological Process	GO:0050878	4	regulation of body fluid levels	1.7	0.0368253	P08030	Adenine phosphoribosyltransferase OS=Mus musculus OX=10090 GN=Aprt PE=1 SV=2	Aprt	1.512	0.00532377	Up	19.724	50	7	7	0.719357	0.865481	0.804019	1.33319	1.13949	1.13846
Biological Process	GO:0050878	4	regulation of body fluid levels	1.7	0.0368253	P05202	Aspartate aminotransferase, mitochondrial OS=Mus musculus OX=10090 GN=Got2 PE=1 SV=1	Got2	1.706	2.56036e-05	Up	47.411	47.7	19	19	0.735687	0.709714	0.771504	1.26883	1.25459	1.25968
Biological Process	GO:0050878	4	regulation of body fluid levels	1.7	0.0368253	P00405	Cytochrome c oxidase subunit 2 OS=Mus musculus OX=10090 GN=Mtco2 PE=1 SV=1	Mtco2	1.555	0.00205402	Up	25.976	44.9	7	7	0.839151	0.796493	0.712572	1.12924	1.23199	1.29056
Biological Process	GO:0050878	4	regulation of body fluid levels	1.7	0.0368253	O35855	Branched-chain-amino-acid aminotransferase, mitochondrial OS=Mus musculus OX=10090 GN=Bcat2 PE=1 SV=2	Bcat2	1.544	0.000849501	Up	44.127	42.2	15	15	0.726108	0.77963	0.852592	1.1837	1.24337	1.2146
Biological Process	GO:0050878	4	regulation of body fluid levels	1.7	0.0368253	O35435	Dihydroorotate dehydrogenase (quinone), mitochondrial OS=Mus musculus OX=10090 GN=Dhodh PE=1 SV=2	Dhodh	2.131	6.62001e-05	Up	42.699	36.7	11	11	0.617176	0.605311	0.693618	1.3335	1.36499	1.38541
Biological Process	GO:0050878	4	regulation of body fluid levels	1.7	0.0368253	O35054	Claudin-4 OS=Mus musculus OX=10090 GN=Cldn4 PE=1 SV=1	Cldn4	3.315	0.000552506	Up	22.338	18.6	3	3		0.393275	0.443804	1.43941	1.26017	1.46334
Biological Process	GO:0050878	4	regulation of body fluid levels	1.7	0.0368253	A2AF47	Dedicator of cytokinesis protein 11 OS=Mus musculus OX=10090 GN=Dock11 PE=1 SV=1	Dock11	1.911	0.0134526	Up	237.77	4.1	6	6	0.492966	0.764736	0.803157	1.39476	1.2481	1.29628
Biological Process	GO:0022898	7	regulation of transmembrane transporter activity	1.93	0.0366351	Q9DBH0	NEDD4-like E3 ubiquitin-protein ligase WWP2 OS=Mus musculus OX=10090 GN=Wwp2 PE=1 SV=1	Wwp2	2.408	0.0192408	Up	98.76	10.5	7	7	0.826273	0.352797	0.581551	1.38104	1.43334	1.425
Biological Process	GO:0022898	7	regulation of transmembrane transporter activity	1.93	0.0366351	Q99104	Unconventional myosin-Va OS=Mus musculus OX=10090 GN=Myo5a PE=1 SV=2	Myo5a	1.518	0.000878759	Up	215.54	7.4	12	12	0.825398	0.773006	0.784842	1.18719	1.12716	1.3024
Biological Process	GO:0010646	5	regulation of cell communication	1.21	0.0368342	O08734	Bcl-2 homologous antagonist/killer OS=Mus musculus OX=10090 GN=Bak1 PE=1 SV=3	Bak1	1.623	0.000310137	Up	23.294	24.9	4	4	0.720898	0.754733	0.812037	1.22518	1.19509	1.29206
Biological Process	GO:0010646	5	regulation of cell communication	1.21	0.0368342	O35114	Lysosome membrane protein 2 OS=Mus musculus OX=10090 GN=Scarb2 PE=1 SV=3	Scarb2	2.292	0.000139613	Up	54.043	14.9	7	7	0.554171	0.67542	0.59314	1.38725	1.38249	1.40753
Biological Process	GO:0010646	5	regulation of cell communication	1.21	0.0368342	O35143	ATPase inhibitor, mitochondrial OS=Mus musculus OX=10090 GN=Atp5if1 PE=1 SV=2	Atp5if1	1.709	0.000397606	Up	12.159	25.5	3	3	0.702325	0.700737	0.811775	1.24533	1.26164	1.2782
Biological Process	GO:0010646	5	regulation of cell communication	1.21	0.0368342	O35350	Calpain-1 catalytic subunit OS=Mus musculus OX=10090 GN=Capn1 PE=1 SV=1	Capn1	1.681	3.28272e-05	Up	82.105	22.9	14	14	0.738523	0.717921	0.78181	1.25753	1.24662	1.2576
Biological Process	GO:0010646	5	regulation of cell communication	1.21	0.0368342	P46935	E3 ubiquitin-protein ligase NEDD4 OS=Mus musculus OX=10090 GN=Nedd4 PE=1 SV=3	Nedd4	1.991	3.48363e-06	Up	102.71	46	34	31	0.662414	0.650851	0.692856	1.33034	1.32262	1.34092
Biological Process	GO:0010646	5	regulation of cell communication	1.21	0.0368342	P46662	Merlin OS=Mus musculus OX=10090 GN=Nf2 PE=1 SV=2	Nf2	1.84	0.0039404	Up	69.775	14.6	8	8	0.641958	0.770637	0.699849	1.4813	1.30696	1.0993
Biological Process	GO:0010646	5	regulation of cell communication	1.21	0.0368342	P42225	Signal transducer and activator of transcription 1 OS=Mus musculus OX=10090 GN=Stat1 PE=1 SV=1	Stat1	1.916	0.000129441	Up	87.196	17	10	9	0.650296	0.665923	0.741332	1.28975	1.28697	1.36573
Biological Process	GO:0010646	5	regulation of cell communication	1.21	0.0368342	P40338	von Hippel-Lindau disease tumor suppressor OS=Mus musculus OX=10090 GN=Vhl PE=1 SV=1	Vhl	1.553	0.00124032	Up	20.769	38.1	6	6	0.859779	0.770477	0.720292	1.17976	1.21794	1.25175
Biological Process	GO:0010646	5	regulation of cell communication	1.21	0.0368342	P35846	Folate receptor alpha OS=Mus musculus OX=10090 GN=Folr1 PE=1 SV=2	Folr1	1.713	2.32123e-05	Up	29.449	33.7	6	6	0.764778	0.708883	0.737665	1.27035	1.239	1.27932
Biological Process	GO:0010646	5	regulation of cell communication	1.21	0.0368342	P35456	Urokinase plasminogen activator surface receptor OS=Mus musculus OX=10090 GN=Plaur PE=1 SV=1	Plaur	3.211	0.00487154	Up	35.428	7.6	2	2	0.460596	0.478807	0.48544	0.985908	1.77015	1.8191
Biological Process	GO:0010646	5	regulation of cell communication	1.21	0.0368342	P31750	RAC-alpha serine/threonine-protein kinase OS=Mus musculus OX=10090 GN=Akt1 PE=1 SV=2	Akt1	2.514	0.00222354	Up	55.707	16.9	6	4	0.707073	0.511612	0.488734	1.30341	1.36923	1.61994
Biological Process	GO:0010646	5	regulation of cell communication	1.21	0.0368342	P30681	High mobility group protein B2 OS=Mus musculus OX=10090 GN=Hmgb2 PE=1 SV=3	Hmgb2	1.84	3.37108e-05	Up	24.162	37.1	10	9	0.692301	0.67499	0.745025	1.28702	1.2961	1.30457
Biological Process	GO:0010646	5	regulation of cell communication	1.21	0.0368342	Q61696	Heat shock 70 kDa protein 1A OS=Mus musculus OX=10090 GN=Hspa1a PE=1 SV=2	Hspa1a	1.815	0.000153454	Up	70.078	26.8	13	7	0.760154	0.6969	0.674469	1.24621	1.27339	1.34888
Biological Process	GO:0010646	5	regulation of cell communication	1.21	0.0368342	P16110	Galectin-3 OS=Mus musculus OX=10090 GN=Lgals3 PE=1 SV=3	Lgals3	2.915	2.15592e-06	Up	27.515	24.6	7	7	0.537204	0.497346	0.498044	1.50247	1.47108	1.49385
Biological Process	GO:0010646	5	regulation of cell communication	1.21	0.0368342	Q9DBH0	NEDD4-like E3 ubiquitin-protein ligase WWP2 OS=Mus musculus OX=10090 GN=Wwp2 PE=1 SV=1	Wwp2	2.408	0.0192408	Up	98.76	10.5	7	7	0.826273	0.352797	0.581551	1.38104	1.43334	1.425
Biological Process	GO:0010646	5	regulation of cell communication	1.21	0.0368342	P15105	Glutamine synthetase OS=Mus musculus OX=10090 GN=Glul PE=1 SV=6	Glul	1.591	8.46917e-05	Up	42.119	36.5	10	10	0.773074	0.734977	0.807541	1.24024	1.2059	1.23827
Biological Process	GO:0010646	5	regulation of cell communication	1.21	0.0368342	P11881	Inositol 1,4,5-trisphosphate receptor type 1 OS=Mus musculus OX=10090 GN=Itpr1 PE=1 SV=2	Itpr1	1.746	0.00122415	Up	313.16	8.7	19	16	0.639681	0.80055	0.744724	1.27463	1.31149	1.22892
Biological Process	GO:0010646	5	regulation of cell communication	1.21	0.0368342	P11352	Glutathione peroxidase 1 OS=Mus musculus OX=10090 GN=Gpx1 PE=1 SV=2	Gpx1	1.774	2.10604e-05	Up	22.329	67.2	11	11	0.706222	0.718269	0.73824	1.33146	1.23908	1.26673
Biological Process	GO:0010646	5	regulation of cell communication	1.21	0.0368342	P10107	Annexin A1 OS=Mus musculus OX=10090 GN=Anxa1 PE=1 SV=2	Anxa1	3.036	0.0104155	Up	38.734	18.8	4	4	0.558164	0.57465	0.353787	1.81564	1.68733	1.01042
Biological Process	GO:0010646	5	regulation of cell communication	1.21	0.0368342	P09671	Superoxide dismutase [Mn], mitochondrial OS=Mus musculus OX=10090 GN=Sod2 PE=1 SV=3	Sod2	1.967	9.21938e-05	Up	24.603	26.6	5	5	0.639088	0.651052	0.732156	1.3157	1.329	1.33301
Biological Process	GO:0010646	5	regulation of cell communication	1.21	0.0368342	P05132	cAMP-dependent protein kinase catalytic subunit alpha OS=Mus musculus OX=10090 GN=Prkaca PE=1 SV=3	Prkaca	1.682	1.09305e-07	Up	40.57	31.1	10	4	0.745376	0.743655	0.748089	1.26402	1.24013	1.25873
Biological Process	GO:0010646	5	regulation of cell communication	1.21	0.0368342	O88653	Ragulator complex protein LAMTOR3 OS=Mus musculus OX=10090 GN=Lamtor3 PE=1 SV=1	Lamtor3	1.632	0.000462029	Up	13.553	31.5	4	4	0.818737	0.705912	0.754836	1.2046	1.28358	1.23234
Biological Process	GO:0010646	5	regulation of cell communication	1.21	0.0368342	O88643	Serine/threonine-protein kinase PAK 1 OS=Mus musculus OX=10090 GN=Pak1 PE=1 SV=1	Pak1	1.581	0.00244408	Up	60.736	19.8	7	3	0.773157	0.863038	0.688704	1.26995	1.21534	1.18982
Biological Process	GO:0010646	5	regulation of cell communication	1.21	0.0368342	O88413	Tubby-related protein 3 OS=Mus musculus OX=10090 GN=Tulp3 PE=1 SV=1	Tulp3	1.543	7.72276e-05	Up	51.23	31.7	11	11	0.758912	0.774011	0.826045	1.21597	1.20118	1.22389
Biological Process	GO:0010646	5	regulation of cell communication	1.21	0.0368342	O70401	Tetraspanin-6 OS=Mus musculus OX=10090 GN=Tspan6 PE=1 SV=1	Tspan6	2.38	0.0430073	Up	27.333	17.1	3	3		0.610664	0.483456	1.12292	0.991235	1.79172
Biological Process	GO:0010646	5	regulation of cell communication	1.21	0.0368342	O35465	Peptidyl-prolyl cis-trans isomerase FKBP8 OS=Mus musculus OX=10090 GN=Fkbp8 PE=1 SV=2	Fkbp8	1.622	4.21396e-05	Up	43.528	28.1	9	9	0.741479	0.746883	0.799894	1.25271	1.23405	1.22498
Biological Process	GO:0010646	5	regulation of cell communication	1.21	0.0368342	P14211	Calreticulin OS=Mus musculus OX=10090 GN=Calr PE=1 SV=1	Calr	1.604	2.01216e-05	Up	47.994	50.2	18	18	0.764119	0.746714	0.79315	1.25329	1.21002	1.23271
Biological Process	GO:0010646	5	regulation of cell communication	1.21	0.0368342	Q9ER74	Sal-like protein 1 OS=Mus musculus OX=10090 GN=Sall1 PE=1 SV=1	Sall1	1.562	7.52515e-05	Up	140.23	21	19	18	0.770521	0.769403	0.802039	1.16411	1.24478	1.24915
Biological Process	GO:0010646	5	regulation of cell communication	1.21	0.0368342	Q9ES52	Phosphatidylinositol 3,4,5-trisphosphate 5-phosphatase 1 OS=Mus musculus OX=10090 GN=Inpp5d PE=1 SV=2	Inpp5d	1.875	0.000112551	Up	133.54	5	4	4	0.666361	0.71671	0.703851	1.32666	1.21668	1.36975
Biological Process	GO:0010646	5	regulation of cell communication	1.21	0.0368342	Q9JI75	Ribosyldihydronicotinamide dehydrogenase [quinone] OS=Mus musculus OX=10090 GN=Nqo2 PE=1 SV=3	Nqo2	2.066	2.24601e-05	Up	26.248	25.1	4	4	0.621273	0.667493	0.668188	1.38937	1.29384	1.35984
Biological Process	GO:0051239	4	regulation of multicellular organismal process	1.23	0.0376606	Q811U4	Mitofusin-1 OS=Mus musculus OX=10090 GN=Mfn1 PE=1 SV=3	Mfn1	1.538	5.73123e-05	Up	83.725	23.5	16	16	0.778743	0.765104	0.81985	1.20578	1.24052	1.19001
Biological Process	GO:0051239	4	regulation of multicellular organismal process	1.23	0.0376606	Q80X71	Transmembrane protein 106B OS=Mus musculus OX=10090 GN=Tmem106b PE=1 SV=1	Tmem106b	2.466	4.00583e-05	Up	31.172	16.7	4	4	0.598393	0.606446	0.526059	1.41844	1.44675	1.40391
Biological Process	GO:0051239	4	regulation of multicellular organismal process	1.23	0.0376606	Q80V62	Fanconi anemia group D2 protein homolog OS=Mus musculus OX=10090 GN=Fancd2 PE=1 SV=2	Fancd2	1.534	0.00189747	Up	163.62	11.2	12	12	0.737808	0.745887	0.883893	1.19058	1.23179	1.21004
Biological Process	GO:0051239	4	regulation of multicellular organismal process	1.23	0.0376606	Q7TMS5	Broad substrate specificity ATP-binding cassette transporter ABCG2 OS=Mus musculus OX=10090 GN=Abcg2 PE=1 SV=1	Abcg2	2.523	0.000311972	Up	72.977	17.7	10	10	0.65456	0.525805	0.522569	1.36533	1.41797	1.51377
Biological Process	GO:0051239	4	regulation of multicellular organismal process	1.23	0.0376606	Q70KF4	Cardiomyopathy-associated protein 5 OS=Mus musculus OX=10090 GN=Cmya5 PE=1 SV=2	Cmya5	4.567	0.00468026	Up	413.04	0.7	2	2	0.352737		0.365778		1.80806	1.47343
Biological Process	GO:0051239	4	regulation of multicellular organismal process	1.23	0.0376606	Q6Q899	Antiviral innate immune response receptor RIG-I OS=Mus musculus OX=10090 GN=Ddx58 PE=1 SV=2	Ddx58	2.359	0.00136914	Up	105.97	8.5	6	6	0.524191	0.58219	0.679637	1.19567	1.51289	1.50543
Biological Process	GO:0051239	4	regulation of multicellular organismal process	1.23	0.0376606	Q6P069	Sorcin OS=Mus musculus OX=10090 GN=Sri PE=1 SV=1	Sri	1.827	0.000149702	Up	21.627	21.2	4	4	0.740624	0.648467	0.73345	1.30519	1.28955	1.28271
Biological Process	GO:0051239	4	regulation of multicellular organismal process	1.23	0.0376606	Q6NZB1	Protein arginine N-methyltransferase 6 OS=Mus musculus OX=10090 GN=Prmt6 PE=1 SV=2	Prmt6	1.962	0.000212629	Up	41.866	20.1	6	6	0.641885	0.63997	0.743801	1.27827	1.34792	1.34815
Biological Process	GO:0051239	4	regulation of multicellular organismal process	1.23	0.0376606	Q62188	Dihydropyrimidinase-related protein 3 OS=Mus musculus OX=10090 GN=Dpysl3 PE=1 SV=1	Dpysl3	1.781	0.000124121	Up	61.936	37.5	14	12	0.696869	0.689645	0.770795	1.27125	1.24894	1.3225
Biological Process	GO:0051239	4	regulation of multicellular organismal process	1.23	0.0376606	Q61543	Golgi apparatus protein 1 OS=Mus musculus OX=10090 GN=Glg1 PE=1 SV=1	Glg1	1.522	1.24632e-05	Up	133.73	41.5	39	39	0.780545	0.780584	0.818196	1.21409	1.20457	1.20202
Biological Process	GO:0051239	4	regulation of multicellular organismal process	1.23	0.0376606	Q61171	Peroxiredoxin-2 OS=Mus musculus OX=10090 GN=Prdx2 PE=1 SV=3	Prdx2	1.671	1.03837e-05	Up	21.778	53.5	10	10	0.760087	0.721803	0.764689	1.2444	1.24929	1.25973
Biological Process	GO:0051239	4	regulation of multicellular organismal process	1.23	0.0376606	Q60855	Receptor-interacting serine/threonine-protein kinase 1 OS=Mus musculus OX=10090 GN=Ripk1 PE=1 SV=1	Ripk1	1.511	0.000311925	Up	74.854	11.6	7	6	0.795988	0.752732	0.840672	1.19631	1.1749	1.2394
Biological Process	GO:0051239	4	regulation of multicellular organismal process	1.23	0.0376606	Q80Z64	Homeobox protein NANOG OS=Mus musculus OX=10090 GN=Nanog PE=1 SV=1	Nanog	1.852	5.10997e-05	Up	34.24	17.7	4	4	0.725443	0.682056	0.696625	1.37258	1.262	1.26129
Biological Process	GO:0051239	4	regulation of multicellular organismal process	1.23	0.0376606	Q3UPF5	Zinc finger CCCH-type antiviral protein 1 OS=Mus musculus OX=10090 GN=Zc3hav1 PE=1 SV=1	Zc3hav1	2.021	1.11519e-05	Up	106.69	29.5	23	23	0.649877	0.642371	0.694039	1.33085	1.31917	1.36369
Biological Process	GO:0051239	4	regulation of multicellular organismal process	1.23	0.0376606	Q3UKC1	Tax1-binding protein 1 homolog OS=Mus musculus OX=10090 GN=Tax1bp1 PE=1 SV=2	Tax1bp1	2.28	0.000526925	Up	93.629	17.3	10	10	0.572958	0.558194	0.697979	1.28576	1.40845	1.47666
Biological Process	GO:0051239	4	regulation of multicellular organismal process	1.23	0.0376606	Q3U2S4	OTU domain-containing protein 5 OS=Mus musculus OX=10090 GN=Otud5 PE=1 SV=2	Otud5	1.517	0.00738375	Up	60.306	14.8	5	5	0.733111	0.720695	0.930097	1.16219	1.22246	1.23144
Biological Process	GO:0051239	4	regulation of multicellular organismal process	1.23	0.0376606	Q3U0V2	Tumor necrosis factor receptor type 1-associated DEATH domain protein OS=Mus musculus OX=10090 GN=Tradd PE=1 SV=1	Tradd	2.074	1.46129e-05	Up	34.577	22.9	5	5	0.619671	0.658146	0.674185	1.31292	1.3563	1.37878
Biological Process	GO:0051239	4	regulation of multicellular organismal process	1.23	0.0376606	Q3TCH7	Cullin-4A OS=Mus musculus OX=10090 GN=Cul4a PE=1 SV=1	Cul4a	1.649	0.00733288	Up	87.752	24.9	19	7	0.828715	0.773485	0.662551	1.35189	1.31432	1.06903
Biological Process	GO:0051239	4	regulation of multicellular organismal process	1.23	0.0376606	Q07104	Growth/differentiation factor 3 OS=Mus musculus OX=10090 GN=Gdf3 PE=1 SV=2	Gdf3	1.609	0.0189665	Up	41.586	8.2	2	2		0.647992	0.81699	1.07689	1.21643	1.2417
Biological Process	GO:0051239	4	regulation of multicellular organismal process	1.23	0.0376606	Q03145	Ephrin type-A receptor 2 OS=Mus musculus OX=10090 GN=Epha2 PE=1 SV=3	Epha2	1.524	0.000373779	Up	108.85	14	12	10	0.759347	0.764257	0.853696	1.20324	1.21103	1.20843
Biological Process	GO:0051239	4	regulation of multicellular organismal process	1.23	0.0376606	Q03137	Ephrin type-A receptor 4 OS=Mus musculus OX=10090 GN=Epha4 PE=1 SV=2	Epha4	3.671	0.000101196	Up	109.81	9.1	7	4	0.439202	0.421609	0.423844	1.83923	1.4173	1.45881
Biological Process	GO:0051239	4	regulation of multicellular organismal process	1.23	0.0376606	Q8BGS1	Band 4.1-like protein 5 OS=Mus musculus OX=10090 GN=Epb41l5 PE=1 SV=1	Epb41l5	1.636	0.000111702	Up	81.635	19.8	10	10	0.746913	0.733679	0.795503	1.19494	1.24194	1.28703
Biological Process	GO:0051239	4	regulation of multicellular organismal process	1.23	0.0376606	Q8CCK0	Core histone macro-H2A.2 OS=Mus musculus OX=10090 GN=Macroh2a2 PE=1 SV=3	Macroh2a2	1.555	0.000529891	Up	40.092	53.5	16	14	0.747665	0.750517	0.849977	1.21442	1.19467	1.24276
Biological Process	GO:0051239	4	regulation of multicellular organismal process	1.23	0.0376606	Q8CIH5	1-phosphatidylinositol 4,5-bisphosphate phosphodiesterase gamma-2 OS=Mus musculus OX=10090 GN=Plcg2 PE=1 SV=1	Plcg2	1.667	1.31726e-05	Up	147.59	16.4	17	17	0.731661	0.746103	0.772199	1.23856	1.23193	1.27954
Biological Process	GO:0051239	4	regulation of multicellular organismal process	1.23	0.0376606	Q8R361	Rab11 family-interacting protein 5 OS=Mus musculus OX=10090 GN=Rab11fip5 PE=1 SV=2	Rab11fip5	2.793	1.93675e-06	Up	69.552	23.1	9	9	0.523064	0.521374	0.537298	1.42652	1.53788	1.45387
Biological Process	GO:0034097	5	response to cytokine	1.39	0.0386459	P10107	Annexin A1 OS=Mus musculus OX=10090 GN=Anxa1 PE=1 SV=2	Anxa1	3.036	0.0104155	Up	38.734	18.8	4	4	0.558164	0.57465	0.353787	1.81564	1.68733	1.01042
Biological Process	GO:0034097	5	response to cytokine	1.39	0.0386459	P09671	Superoxide dismutase [Mn], mitochondrial OS=Mus musculus OX=10090 GN=Sod2 PE=1 SV=3	Sod2	1.967	9.21938e-05	Up	24.603	26.6	5	5	0.639088	0.651052	0.732156	1.3157	1.329	1.33301
Biological Process	GO:0034097	5	response to cytokine	1.39	0.0386459	O35855	Branched-chain-amino-acid aminotransferase, mitochondrial OS=Mus musculus OX=10090 GN=Bcat2 PE=1 SV=2	Bcat2	1.544	0.000849501	Up	44.127	42.2	15	15	0.726108	0.77963	0.852592	1.1837	1.24337	1.2146
Biological Process	GO:0051239	4	regulation of multicellular organismal process	1.23	0.0376606	Q9Z2A7	Diacylglycerol O-acyltransferase 1 OS=Mus musculus OX=10090 GN=Dgat1 PE=1 SV=1	Dgat1	1.653	0.0264174	Up	56.789	12	3	3	0.917813	0.651925	0.692274	1.03111	1.46684	1.24004
Biological Process	GO:0051239	4	regulation of multicellular organismal process	1.23	0.0376606	Q9Z0M6	Adhesion G protein-coupled receptor E5 OS=Mus musculus OX=10090 GN=Adgre5 PE=1 SV=2	Adgre5	1.714	0.000251082	Up	90.412	10	6	6	0.683309	0.741019	0.786044	1.229	1.25834	1.30229
Biological Process	GO:0051239	4	regulation of multicellular organismal process	1.23	0.0376606	Q9R0L6	Pericentriolar material 1 protein OS=Mus musculus OX=10090 GN=Pcm1 PE=1 SV=2	Pcm1	1.598	3.47138e-05	Up	228.84	24.6	37	37	0.759583	0.746284	0.803248	1.21493	1.23385	1.2421
Biological Process	GO:0051239	4	regulation of multicellular organismal process	1.23	0.0376606	Q9QYY0	GRB2-associated-binding protein 1 OS=Mus musculus OX=10090 GN=Gab1 PE=1 SV=2	Gab1	1.836	2.68848e-05	Up	76.812	36.3	17	17	0.704823	0.671779	0.739111	1.29447	1.30687	1.28295
Biological Process	GO:0051239	4	regulation of multicellular organismal process	1.23	0.0376606	Q9JLZ8	Single Ig IL-1-related receptor OS=Mus musculus OX=10090 GN=Sigirr PE=1 SV=2	Sigirr	1.592	0.0142159	Up	46.158	13.9	4	4	0.661166		0.814528	1.24211	1.095	1.1872
Biological Process	GO:0051239	4	regulation of multicellular organismal process	1.23	0.0376606	Q9ES52	Phosphatidylinositol 3,4,5-trisphosphate 5-phosphatase 1 OS=Mus musculus OX=10090 GN=Inpp5d PE=1 SV=2	Inpp5d	1.875	0.000112551	Up	133.54	5	4	4	0.666361	0.71671	0.703851	1.32666	1.21668	1.36975
Biological Process	GO:0051239	4	regulation of multicellular organismal process	1.23	0.0376606	Q9ER74	Sal-like protein 1 OS=Mus musculus OX=10090 GN=Sall1 PE=1 SV=1	Sall1	1.562	7.52515e-05	Up	140.23	21	19	18	0.770521	0.769403	0.802039	1.16411	1.24478	1.24915
Biological Process	GO:0051239	4	regulation of multicellular organismal process	1.23	0.0376606	Q02257	Junction plakoglobin OS=Mus musculus OX=10090 GN=Jup PE=1 SV=3	Jup	1.792	3.5502e-05	Up	81.8	43.6	22	18	0.689292	0.70349	0.756123	1.27226	1.27741	1.30143
Biological Process	GO:0051239	4	regulation of multicellular organismal process	1.23	0.0376606	Q9DBC7	cAMP-dependent protein kinase type I-alpha regulatory subunit OS=Mus musculus OX=10090 GN=Prkar1a PE=1 SV=3	Prkar1a	1.56	0.000107863	Up	43.185	24.9	9	6	0.73834	0.801513	0.804208	1.20984	1.23927	1.20683
Biological Process	GO:0051239	4	regulation of multicellular organismal process	1.23	0.0376606	Q9CXC9	ETS translocation variant 5 OS=Mus musculus OX=10090 GN=Etv5 PE=2 SV=1	Etv5	1.587	0.00295624	Up	57.711	8	3	3	0.856944	0.734302	0.727875	1.31729	1.11806	1.24553
Biological Process	GO:0051239	4	regulation of multicellular organismal process	1.23	0.0376606	Q9CX00	IST1 homolog OS=Mus musculus OX=10090 GN=Ist1 PE=1 SV=1	Ist1	1.847	1.94742e-06	Up	39.468	26	9	9	0.714559	0.695245	0.697653	1.31999	1.26822	1.30434
Biological Process	GO:0051239	4	regulation of multicellular organismal process	1.23	0.0376606	Q9CQW9	Interferon-induced transmembrane protein 3 OS=Mus musculus OX=10090 GN=Ifitm3 PE=1 SV=1	Ifitm3	3.15	5.32381e-05	Up	14.954	48.2	5	4	0.430047	0.481214	0.534599	1.49952	1.52365	1.53096
Biological Process	GO:0051239	4	regulation of multicellular organismal process	1.23	0.0376606	Q99J93	Interferon-induced transmembrane protein 2 OS=Mus musculus OX=10090 GN=Ifitm2 PE=1 SV=1	Ifitm2	1.794	0.00320959	Up	15.743	29.2	3	2	0.629736	0.673257	0.844514	1.21044	1.33401	1.30804
Biological Process	GO:0051239	4	regulation of multicellular organismal process	1.23	0.0376606	Q923T9	Calcium/calmodulin-dependent protein kinase type II subunit gamma OS=Mus musculus OX=10090 GN=Camk2g PE=1 SV=1	Camk2g	1.559	0.000300313	Up	59.606	16.3	7	7	0.788578	0.727792	0.828727	1.21912	1.21361	1.22217
Biological Process	GO:0051239	4	regulation of multicellular organismal process	1.23	0.0376606	Q91YJ2	Sorting nexin-4 OS=Mus musculus OX=10090 GN=Snx4 PE=1 SV=1	Snx4	1.582	0.000164643	Up	51.777	27.6	10	10	0.762549	0.736453	0.824391	1.23475	1.21772	1.22413
Biological Process	GO:0051239	4	regulation of multicellular organismal process	1.23	0.0376606	Q91WF7	Polyphosphoinositide phosphatase OS=Mus musculus OX=10090 GN=Fig4 PE=1 SV=1	Fig4	1.816	0.000345958	Up	103.45	9.8	8	8	0.67349	0.681817	0.775647	1.36095	1.25421	1.25389
Biological Process	GO:0051239	4	regulation of multicellular organismal process	1.23	0.0376606	Q91VJ1	Interferon-inducible protein AIM2 OS=Mus musculus OX=10090 GN=Aim2 PE=1 SV=2	Aim2	2.073	0.000118171	Up	40.155	28.2	8	8	0.637225	0.640646	0.674745	1.23317	1.43379	1.38042
Biological Process	GO:0051239	4	regulation of multicellular organismal process	1.23	0.0376606	Q8VIG1	RE1-silencing transcription factor OS=Mus musculus OX=10090 GN=Rest PE=1 SV=2	Rest	1.802	2.01878e-05	Up	117.78	9.9	8	8	0.73705	0.694928	0.709183	1.24287	1.29141	1.32456
Biological Process	GO:0051239	4	regulation of multicellular organismal process	1.23	0.0376606	Q8VCF0	Mitochondrial antiviral-signaling protein OS=Mus musculus OX=10090 GN=Mavs PE=1 SV=1	Mavs	1.609	9.76082e-05	Up	53.398	23.1	6	6	0.761309	0.735705	0.802339	1.22891	1.19952	1.27221
Biological Process	GO:0051239	4	regulation of multicellular organismal process	1.23	0.0376606	Q9D906	Ubiquitin-like modifier-activating enzyme ATG7 OS=Mus musculus OX=10090 GN=Atg7 PE=1 SV=1	Atg7	1.716	0.00124368	Up	77.519	16.9	10	10	0.821492	0.663632	0.724407	1.30965	1.27692	1.2039
Biological Process	GO:0022898	7	regulation of transmembrane transporter activity	1.93	0.0366351	Q6P069	Sorcin OS=Mus musculus OX=10090 GN=Sri PE=1 SV=1	Sri	1.827	0.000149702	Up	21.627	21.2	4	4	0.740624	0.648467	0.73345	1.30519	1.28955	1.28271
Biological Process	GO:0051239	4	regulation of multicellular organismal process	1.23	0.0376606	Q01063	cAMP-specific 3',5'-cyclic phosphodiesterase 4D OS=Mus musculus OX=10090 GN=Pde4d PE=1 SV=2	Pde4d	1.783	0.00209861	Up	84.562	6.7	4	4	0.780647	0.61274	0.76223	1.23386	1.25433	1.35618
Biological Process	GO:0051239	4	regulation of multicellular organismal process	1.23	0.0376606	P70335	Rho-associated protein kinase 1 OS=Mus musculus OX=10090 GN=Rock1 PE=1 SV=1	Rock1	1.693	0.000448073	Up	158.17	10.7	13	9	0.732484	0.725559	0.769733	1.34046	1.14853	1.28323
Biological Process	GO:0051239	4	regulation of multicellular organismal process	1.23	0.0376606	O88643	Serine/threonine-protein kinase PAK 1 OS=Mus musculus OX=10090 GN=Pak1 PE=1 SV=1	Pak1	1.581	0.00244408	Up	60.736	19.8	7	3	0.773157	0.863038	0.688704	1.26995	1.21534	1.18982
Biological Process	GO:0051239	4	regulation of multicellular organismal process	1.23	0.0376606	O88413	Tubby-related protein 3 OS=Mus musculus OX=10090 GN=Tulp3 PE=1 SV=1	Tulp3	1.543	7.72276e-05	Up	51.23	31.7	11	11	0.758912	0.774011	0.826045	1.21597	1.20118	1.22389
Biological Process	GO:0051239	4	regulation of multicellular organismal process	1.23	0.0376606	O70401	Tetraspanin-6 OS=Mus musculus OX=10090 GN=Tspan6 PE=1 SV=1	Tspan6	2.38	0.0430073	Up	27.333	17.1	3	3		0.610664	0.483456	1.12292	0.991235	1.79172
Biological Process	GO:0051239	4	regulation of multicellular organismal process	1.23	0.0376606	O55091	Protein IMPACT OS=Mus musculus OX=10090 GN=Impact PE=1 SV=2	Impact	1.566	0.00012536	Up	36.276	46.9	12	12	0.745216	0.770647	0.822084	1.23612	1.19568	1.23025
Biological Process	GO:0051239	4	regulation of multicellular organismal process	1.23	0.0376606	O35639	Annexin A3 OS=Mus musculus OX=10090 GN=Anxa3 PE=1 SV=4	Anxa3	1.563	0.000473758	Up	36.384	30.3	9	9	0.724026	0.838136	0.779135	1.23529	1.20427	1.21915
Biological Process	GO:0051239	4	regulation of multicellular organismal process	1.23	0.0376606	O35114	Lysosome membrane protein 2 OS=Mus musculus OX=10090 GN=Scarb2 PE=1 SV=3	Scarb2	2.292	0.000139613	Up	54.043	14.9	7	7	0.554171	0.67542	0.59314	1.38725	1.38249	1.40753
Biological Process	GO:0051239	4	regulation of multicellular organismal process	1.23	0.0376606	O09012	Peroxisomal targeting signal 1 receptor OS=Mus musculus OX=10090 GN=Pex5 PE=1 SV=2	Pex5	5.706	0.000496617	Up	70.755	28.5	12	12	0.305392	0.212774	0.376497	1.78911	1.74162	1.5746
Biological Process	GO:0051239	4	regulation of multicellular organismal process	1.23	0.0376606	O08795	Glucosidase 2 subunit beta OS=Mus musculus OX=10090 GN=Prkcsh PE=1 SV=1	Prkcsh	1.641	6.66514e-05	Up	58.792	30.5	13	13	0.744187	0.72761	0.799785	1.24135	1.23483	1.25224
Biological Process	GO:0051239	4	regulation of multicellular organismal process	1.23	0.0376606	O08553	Dihydropyrimidinase-related protein 2 OS=Mus musculus OX=10090 GN=Dpysl2 PE=1 SV=2	Dpysl2	3.402	0.00046035	Up	62.277	20.8	9	7	0.393246		0.425932	1.28549	1.53176	1.36357
Biological Process	GO:0010646	5	regulation of cell communication	1.21	0.0368342	Q9Z0G0	PDZ domain-containing protein GIPC1 OS=Mus musculus OX=10090 GN=Gipc1 PE=1 SV=1	Gipc1	1.956	3.87137e-05	Up	36.129	50.8	13	13	0.676586	0.638901	0.714363	1.32147	1.29956	1.34912
Biological Process	GO:0010646	5	regulation of cell communication	1.21	0.0368342	Q9Z0F7	Gamma-synuclein OS=Mus musculus OX=10090 GN=Sncg PE=1 SV=1	Sncg	1.548	0.00530615	Up	13.159	26.8	2	2	0.735528	0.720309	0.898951	1.12861	1.23588	1.28073
Biological Process	GO:0010646	5	regulation of cell communication	1.21	0.0368342	Q9Z0E0	Neurochondrin OS=Mus musculus OX=10090 GN=Ncdn PE=1 SV=1	Ncdn	1.612	0.000103544	Up	78.894	15.2	9	9	0.759241	0.752508	0.785742	1.22226	1.29943	1.18083
Biological Process	GO:0010646	5	regulation of cell communication	1.21	0.0368342	Q9WTX2	Interferon-inducible double-stranded RNA-dependent protein kinase activator A OS=Mus musculus OX=10090 GN=Prkra PE=1 SV=1	Prkra	1.951	3.13335e-05	Up	34.371	20.8	5	5	0.658853	0.669502	0.705028	1.27205	1.31057	1.384
Biological Process	GO:0010646	5	regulation of cell communication	1.21	0.0368342	Q9WTQ5	A-kinase anchor protein 12 OS=Mus musculus OX=10090 GN=Akap12 PE=1 SV=1	Akap12	1.615	5.96217e-05	Up	180.69	55.8	63	63	0.755614	0.734557	0.803988	1.22513	1.23496	1.24575
Biological Process	GO:0010646	5	regulation of cell communication	1.21	0.0368342	Q9R0Z9	Rho GTPase-activating protein 7 OS=Mus musculus OX=10090 GN=Dlc1 PE=1 SV=2	Dlc1	1.849	3.19808e-05	Up	123.37	4.9	3	3	0.75738	0.733351	0.74841	1.39674	1.36412
Biological Process	GO:0010646	5	regulation of cell communication	1.21	0.0368342	Q9QYY0	GRB2-associated-binding protein 1 OS=Mus musculus OX=10090 GN=Gab1 PE=1 SV=2	Gab1	1.836	2.68848e-05	Up	76.812	36.3	17	17	0.704823	0.671779	0.739111	1.29447	1.30687	1.28295
Biological Process	GO:0010646	5	regulation of cell communication	1.21	0.0368342	Q9QYR6	Microtubule-associated protein 1A OS=Mus musculus OX=10090 GN=Map1a PE=1 SV=2	Map1a	1.711	0.000937217	Up	300.14	12.2	22	21	0.700323	0.693525	0.818974	1.19193	1.31928	1.27597
Biological Process	GO:0010646	5	regulation of cell communication	1.21	0.0368342	Q9QYF1	Retinol dehydrogenase 11 OS=Mus musculus OX=10090 GN=Rdh11 PE=1 SV=2	Rdh11	1.53	0.000365698	Up	35.147	27.8	7	7	0.792398	0.749517	0.829948	1.24885	1.15311	1.22617
Biological Process	GO:0010646	5	regulation of cell communication	1.21	0.0368342	Q9QY06	Unconventional myosin-IXb OS=Mus musculus OX=10090 GN=Myo9b PE=1 SV=2	Myo9b	2.008	0.000143458	Up	238.83	8.6	13	11	0.729808	0.630767	0.633823	1.30923	1.36463	1.33174
Biological Process	GO:0010646	5	regulation of cell communication	1.21	0.0368342	Q9JLZ8	Single Ig IL-1-related receptor OS=Mus musculus OX=10090 GN=Sigirr PE=1 SV=2	Sigirr	1.592	0.0142159	Up	46.158	13.9	4	4	0.661166		0.814528	1.24211	1.095	1.1872
Biological Process	GO:0010646	5	regulation of cell communication	1.21	0.0368342	Q9JLQ2	ARF GTPase-activating protein GIT2 OS=Mus musculus OX=10090 GN=Git2 PE=1 SV=2	Git2	1.533	0.00352058	Up	78.765	12.4	7	6	0.844212	0.706475	0.818509	1.10981	1.26596	1.25503
Biological Process	GO:0051239	4	regulation of multicellular organismal process	1.23	0.0376606	P05132	cAMP-dependent protein kinase catalytic subunit alpha OS=Mus musculus OX=10090 GN=Prkaca PE=1 SV=3	Prkaca	1.682	1.09305e-07	Up	40.57	31.1	10	4	0.745376	0.743655	0.748089	1.26402	1.24013	1.25873
Biological Process	GO:0051239	4	regulation of multicellular organismal process	1.23	0.0376606	P09671	Superoxide dismutase [Mn], mitochondrial OS=Mus musculus OX=10090 GN=Sod2 PE=1 SV=3	Sod2	1.967	9.21938e-05	Up	24.603	26.6	5	5	0.639088	0.651052	0.732156	1.3157	1.329	1.33301
Biological Process	GO:0051239	4	regulation of multicellular organismal process	1.23	0.0376606	P10107	Annexin A1 OS=Mus musculus OX=10090 GN=Anxa1 PE=1 SV=2	Anxa1	3.036	0.0104155	Up	38.734	18.8	4	4	0.558164	0.57465	0.353787	1.81564	1.68733	1.01042
Biological Process	GO:0051239	4	regulation of multicellular organismal process	1.23	0.0376606	P11352	Glutathione peroxidase 1 OS=Mus musculus OX=10090 GN=Gpx1 PE=1 SV=2	Gpx1	1.774	2.10604e-05	Up	22.329	67.2	11	11	0.706222	0.718269	0.73824	1.33146	1.23908	1.26673
Biological Process	GO:0051239	4	regulation of multicellular organismal process	1.23	0.0376606	P70302	Stromal interaction molecule 1 OS=Mus musculus OX=10090 GN=Stim1 PE=1 SV=2	Stim1	2.053	0.000827898	Up	77.566	18.4	9	9	0.696394	0.70609	0.562915	1.30876	1.29429	1.43156
Biological Process	GO:0051239	4	regulation of multicellular organismal process	1.23	0.0376606	P70206	Plexin-A1 OS=Mus musculus OX=10090 GN=Plxna1 PE=1 SV=1	Plxna1	1.523	0.000653842	Up	211.1	5	8	8	0.734399	0.842313	0.80098	1.22496	1.23282	1.16453
Biological Process	GO:0051239	4	regulation of multicellular organismal process	1.23	0.0376606	P52912	Nucleolysin TIA-1 OS=Mus musculus OX=10090 GN=Tia1 PE=1 SV=1	Tia1	3.657	0.000172327	Up	42.799	15.8	4	3	0.508271	0.404785	0.375384	1.67025	1.52524	1.51607
Biological Process	GO:0051239	4	regulation of multicellular organismal process	1.23	0.0376606	P48962	ADP/ATP translocase 1 OS=Mus musculus OX=10090 GN=Slc25a4 PE=1 SV=4	Slc25a4	1.748	0.000123041	Up	32.904	55.4	15	8	0.686573	0.721717	0.77524	1.30513	1.24369	1.26765
Biological Process	GO:0051239	4	regulation of multicellular organismal process	1.23	0.0376606	P48036	Annexin A5 OS=Mus musculus OX=10090 GN=Anxa5 PE=1 SV=1	Anxa5	1.959	0.00146986	Up	35.752	22.3	6	6	0.774756	0.678792	0.574239	1.30185	1.31921	1.35116
Biological Process	GO:0051239	4	regulation of multicellular organismal process	1.23	0.0376606	P46935	E3 ubiquitin-protein ligase NEDD4 OS=Mus musculus OX=10090 GN=Nedd4 PE=1 SV=3	Nedd4	1.991	3.48363e-06	Up	102.71	46	34	31	0.662414	0.650851	0.692856	1.33034	1.32262	1.34092
Biological Process	GO:0051239	4	regulation of multicellular organismal process	1.23	0.0376606	P46662	Merlin OS=Mus musculus OX=10090 GN=Nf2 PE=1 SV=2	Nf2	1.84	0.0039404	Up	69.775	14.6	8	8	0.641958	0.770637	0.699849	1.4813	1.30696	1.0993
Biological Process	GO:0051239	4	regulation of multicellular organismal process	1.23	0.0376606	P42225	Signal transducer and activator of transcription 1 OS=Mus musculus OX=10090 GN=Stat1 PE=1 SV=1	Stat1	1.916	0.000129441	Up	87.196	17	10	9	0.650296	0.665923	0.741332	1.28975	1.28697	1.36573
Biological Process	GO:0051239	4	regulation of multicellular organismal process	1.23	0.0376606	P40338	von Hippel-Lindau disease tumor suppressor OS=Mus musculus OX=10090 GN=Vhl PE=1 SV=1	Vhl	1.553	0.00124032	Up	20.769	38.1	6	6	0.859779	0.770477	0.720292	1.17976	1.21794	1.25175
Biological Process	GO:0051239	4	regulation of multicellular organismal process	1.23	0.0376606	P35456	Urokinase plasminogen activator surface receptor OS=Mus musculus OX=10090 GN=Plaur PE=1 SV=1	Plaur	3.211	0.00487154	Up	35.428	7.6	2	2	0.460596	0.478807	0.48544	0.985908	1.77015	1.8191
Biological Process	GO:0051239	4	regulation of multicellular organismal process	1.23	0.0376606	P70340	Mothers against decapentaplegic homolog 1 OS=Mus musculus OX=10090 GN=Smad1 PE=1 SV=2	Smad1	2.277	0.00048271	Up	52.156	15.5	7	5	0.593271	0.656215	0.581714	1.39969	1.2196	1.54951
Biological Process	GO:0051239	4	regulation of multicellular organismal process	1.23	0.0376606	P31750	RAC-alpha serine/threonine-protein kinase OS=Mus musculus OX=10090 GN=Akt1 PE=1 SV=2	Akt1	2.514	0.00222354	Up	55.707	16.9	6	4	0.707073	0.511612	0.488734	1.30341	1.36923	1.61994
Biological Process	GO:0051239	4	regulation of multicellular organismal process	1.23	0.0376606	P30416	Peptidyl-prolyl cis-trans isomerase FKBP4 OS=Mus musculus OX=10090 GN=Fkbp4 PE=1 SV=5	Fkbp4	1.558	0.000170693	Up	51.572	65.3	31	31	0.748752	0.7659	0.830786	1.20081	1.21622	1.23753
Biological Process	GO:0051239	4	regulation of multicellular organismal process	1.23	0.0376606	P27046	Alpha-mannosidase 2 OS=Mus musculus OX=10090 GN=Man2a1 PE=1 SV=2	Man2a1	1.705	0.0158011	Up	131.63	5.9	5	5	0.735533	0.782564	0.699713	0.971607	1.4633	1.34728
Biological Process	GO:0051239	4	regulation of multicellular organismal process	1.23	0.0376606	P26645	Myristoylated alanine-rich C-kinase substrate OS=Mus musculus OX=10090 GN=Marcks PE=1 SV=2	Marcks	1.763	4.57555e-05	Up	29.661	67.3	13	13	0.697855	0.707659	0.766304	1.26235	1.27303	1.2928
Biological Process	GO:0051239	4	regulation of multicellular organismal process	1.23	0.0376606	P23949	mRNA decay activator protein ZFP36L2 OS=Mus musculus OX=10090 GN=Zfp36l2 PE=1 SV=2	Zfp36l2	4.042	0.00176649	Up	50.069	12	4	3	0.282054	0.362536	0.545435	1.60339	1.66349	1.5431
Biological Process	GO:0051239	4	regulation of multicellular organismal process	1.23	0.0376606	Q61696	Heat shock 70 kDa protein 1A OS=Mus musculus OX=10090 GN=Hspa1a PE=1 SV=2	Hspa1a	1.815	0.000153454	Up	70.078	26.8	13	7	0.760154	0.6969	0.674469	1.24621	1.27339	1.34888
Biological Process	GO:0051239	4	regulation of multicellular organismal process	1.23	0.0376606	P16858	Glyceraldehyde-3-phosphate dehydrogenase OS=Mus musculus OX=10090 GN=Gapdh PE=1 SV=2	Gapdh	1.8	1.03966e-05	Up	35.81	55	15	15	0.691514	0.730628	0.720664	1.31289	1.2909	1.2534
Biological Process	GO:0051239	4	regulation of multicellular organismal process	1.23	0.0376606	P16110	Galectin-3 OS=Mus musculus OX=10090 GN=Lgals3 PE=1 SV=3	Lgals3	2.915	2.15592e-06	Up	27.515	24.6	7	7	0.537204	0.497346	0.498044	1.50247	1.47108	1.49385
Biological Process	GO:0051239	4	regulation of multicellular organismal process	1.23	0.0376606	P16045	Galectin-1 OS=Mus musculus OX=10090 GN=Lgals1 PE=1 SV=3	Lgals1	1.684	0.000291779	Up	14.866	64.4	8	8	0.73068	0.696531	0.808066	1.23955	1.2644	1.26077
Biological Process	GO:0051239	4	regulation of multicellular organismal process	1.23	0.0376606	P14211	Calreticulin OS=Mus musculus OX=10090 GN=Calr PE=1 SV=1	Calr	1.604	2.01216e-05	Up	47.994	50.2	18	18	0.764119	0.746714	0.79315	1.25329	1.21002	1.23271
Biological Process	GO:0051239	4	regulation of multicellular organismal process	1.23	0.0376606	P11881	Inositol 1,4,5-trisphosphate receptor type 1 OS=Mus musculus OX=10090 GN=Itpr1 PE=1 SV=2	Itpr1	1.746	0.00122415	Up	313.16	8.7	19	16	0.639681	0.80055	0.744724	1.27463	1.31149	1.22892
Biological Process	GO:0051239	4	regulation of multicellular organismal process	1.23	0.0376606	P30681	High mobility group protein B2 OS=Mus musculus OX=10090 GN=Hmgb2 PE=1 SV=3	Hmgb2	1.84	3.37108e-05	Up	24.162	37.1	10	9	0.692301	0.67499	0.745025	1.28702	1.2961	1.30457
Biological Process	GO:0017157	8	regulation of exocytosis	1.98	0.0320022	P10107	Annexin A1 OS=Mus musculus OX=10090 GN=Anxa1 PE=1 SV=2	Anxa1	3.036	0.0104155	Up	38.734	18.8	4	4	0.558164	0.57465	0.353787	1.81564	1.68733	1.01042
Biological Process	GO:0001822	8	kidney development	1.98	0.0320022	Q9JLJ2	4-trimethylaminobutyraldehyde dehydrogenase OS=Mus musculus OX=10090 GN=Aldh9a1 PE=1 SV=1	Aldh9a1	1.555	0.000134614	Up	53.514	53.4	22	22	0.74903	0.771742	0.827858	1.20796	1.2072	1.23621
Biological Process	GO:0001822	8	kidney development	1.98	0.0320022	Q9ER74	Sal-like protein 1 OS=Mus musculus OX=10090 GN=Sall1 PE=1 SV=1	Sall1	1.562	7.52515e-05	Up	140.23	21	19	18	0.770521	0.769403	0.802039	1.16411	1.24478	1.24915
Biological Process	GO:0006950	3	response to stress	1.2	0.0279538	Q5XKN4	Protein jagunal homolog 1 OS=Mus musculus OX=10090 GN=Jagn1 PE=1 SV=2	Jagn1	1.907	0.000646311	Up	21.102	16.9	3	3	0.610903	0.697226	0.755575	1.24621	1.33019	1.3599
Biological Process	GO:0006950	3	response to stress	1.2	0.0279538	Q5NBU8	XIAP-associated factor 1 OS=Mus musculus OX=10090 GN=Xaf1 PE=1 SV=3	Xaf1	2.817	0.000111786	Up	31.117	24.5	4	4	0.514936	0.58596	0.470933	1.39883	1.51198	1.51736
Biological Process	GO:0006950	3	response to stress	1.2	0.0279538	Q3TLR7	Denticleless protein homolog OS=Mus musculus OX=10090 GN=Dtl PE=1 SV=2	Dtl	1.633	0.0259034	Up	79.13	4.3	2	2	0.765137	0.68425		1.00508	1.19766	1.34788
Biological Process	GO:0006950	3	response to stress	1.2	0.0279538	Q3TCH7	Cullin-4A OS=Mus musculus OX=10090 GN=Cul4a PE=1 SV=1	Cul4a	1.649	0.00733288	Up	87.752	24.9	19	7	0.828715	0.773485	0.662551	1.35189	1.31432	1.06903
Biological Process	GO:0006950	3	response to stress	1.2	0.0279538	Q03145	Ephrin type-A receptor 2 OS=Mus musculus OX=10090 GN=Epha2 PE=1 SV=3	Epha2	1.524	0.000373779	Up	108.85	14	12	10	0.759347	0.764257	0.853696	1.20324	1.21103	1.20843
Biological Process	GO:0006950	3	response to stress	1.2	0.0279538	P81117	Nucleobindin-2 OS=Mus musculus OX=10090 GN=Nucb2 PE=1 SV=2	Nucb2	1.639	0.000741552	Up	50.304	22.1	7	7	0.742622	0.828039	0.702531	1.21224	1.29905	1.21551
Biological Process	GO:0006950	3	response to stress	1.2	0.0279538	P70677	Caspase-3 OS=Mus musculus OX=10090 GN=Casp3 PE=1 SV=1	Casp3	1.885	1.21857e-05	Up	31.474	36.1	8	8	0.681776	0.679812	0.717879	1.26702	1.33874	1.31477
Biological Process	GO:0006950	3	response to stress	1.2	0.0279538	P70444	BH3-interacting domain death agonist OS=Mus musculus OX=10090 GN=Bid PE=1 SV=2	Bid	2.131	0.000184688	Up	21.951	36.4	5	5	0.583023	0.658674	0.674462	1.27717	1.3667	1.43997
Biological Process	GO:0006950	3	response to stress	1.2	0.0279538	P70340	Mothers against decapentaplegic homolog 1 OS=Mus musculus OX=10090 GN=Smad1 PE=1 SV=2	Smad1	2.277	0.00048271	Up	52.156	15.5	7	5	0.593271	0.656215	0.581714	1.39969	1.2196	1.54951
Biological Process	GO:0006950	3	response to stress	1.2	0.0279538	P70268	Serine/threonine-protein kinase N1 OS=Mus musculus OX=10090 GN=Pkn1 PE=1 SV=3	Pkn1	1.886	0.000310572	Up	104.41	12.7	9	9	0.661183	0.651921	0.765761	1.26081	1.31892	1.34141
Biological Process	GO:0006950	3	response to stress	1.2	0.0279538	P63254	Cysteine-rich protein 1 OS=Mus musculus OX=10090 GN=Crip1 PE=1 SV=2	Crip1	1.813	3.24516e-05	Up	8.5497	45.5	3	3	0.684566	0.70829	0.740185	1.33143	1.28347	1.25206
Biological Process	GO:0006950	3	response to stress	1.2	0.0279538	P61620	Protein transport protein Sec61 subunit alpha isoform 1 OS=Mus musculus OX=10090 GN=Sec61a1 PE=1 SV=2	Sec61a1	1.529	5.14296e-05	Up	52.264	16.4	8	8	0.776387	0.773534	0.822306	1.23397	1.18404	1.20976
Biological Process	GO:0006950	3	response to stress	1.2	0.0279538	P55012	Solute carrier family 12 member 2 OS=Mus musculus OX=10090 GN=Slc12a2 PE=1 SV=2	Slc12a2	1.708	0.000245244	Up	131.03	7.9	7	7	0.775011	0.680758	0.760116	1.24961	1.23404	1.30046
Biological Process	GO:0006950	3	response to stress	1.2	0.0279538	P54726	UV excision repair protein RAD23 homolog A OS=Mus musculus OX=10090 GN=Rad23a PE=1 SV=2	Rad23a	1.753	4.76478e-05	Up	39.706	39.9	11	8	0.763865	0.705812	0.710112	1.23462	1.3019	1.28369
Biological Process	GO:0006950	3	response to stress	1.2	0.0279538	P51863	V-type proton ATPase subunit d 1 OS=Mus musculus OX=10090 GN=Atp6v0d1 PE=1 SV=2	Atp6v0d1	1.539	0.000534402	Up	40.301	42.5	11	11	0.738909	0.772672	0.851154	1.1913	1.22937	1.21659
Biological Process	GO:0006950	3	response to stress	1.2	0.0279538	P51612	DNA repair protein complementing XP-C cells homolog OS=Mus musculus OX=10090 GN=Xpc PE=1 SV=2	Xpc	1.791	0.00158472	Up	104.52	6	4	4	0.800916	0.624682	0.724163	1.22752	1.34623	1.27648
Biological Process	GO:0006950	3	response to stress	1.2	0.0279538	P51174	Long-chain specific acyl-CoA dehydrogenase, mitochondrial OS=Mus musculus OX=10090 GN=Acadl PE=1 SV=2	Acadl	2.264	3.78062e-05	Up	47.907	30	12	12	0.582736	0.59208	0.663233	1.39834	1.37055	1.39307
Biological Process	GO:0006950	3	response to stress	1.2	0.0279538	P50096	Inosine-5'-monophosphate dehydrogenase 1 OS=Mus musculus OX=10090 GN=Impdh1 PE=1 SV=2	Impdh1	2.078	7.85486e-06	Up	55.278	42.2	16	15	0.637892	0.638784	0.672631	1.3082	1.39038	1.35212
Biological Process	GO:0006950	3	response to stress	1.2	0.0279538	P47738	Aldehyde dehydrogenase, mitochondrial OS=Mus musculus OX=10090 GN=Aldh2 PE=1 SV=1	Aldh2	1.813	3.36848e-06	Up	56.537	50.1	21	21	0.689805	0.717251	0.72618	1.30116	1.28706	1.27855
Biological Process	GO:0006950	3	response to stress	1.2	0.0279538	P46935	E3 ubiquitin-protein ligase NEDD4 OS=Mus musculus OX=10090 GN=Nedd4 PE=1 SV=3	Nedd4	1.991	3.48363e-06	Up	102.71	46	34	31	0.662414	0.650851	0.692856	1.33034	1.32262	1.34092
Biological Process	GO:0006950	3	response to stress	1.2	0.0279538	P42225	Signal transducer and activator of transcription 1 OS=Mus musculus OX=10090 GN=Stat1 PE=1 SV=1	Stat1	1.916	0.000129441	Up	87.196	17	10	9	0.650296	0.665923	0.741332	1.28975	1.28697	1.36573
Biological Process	GO:0006950	3	response to stress	1.2	0.0279538	Q60767	Lymphocyte antigen 75 OS=Mus musculus OX=10090 GN=Ly75 PE=1 SV=2	Ly75	1.653	7.26787e-06	Up	197.35	12.8	17	17	0.736408	0.754571	0.770907	1.27039	1.24038	1.22735
Biological Process	GO:0006950	3	response to stress	1.2	0.0279538	P40338	von Hippel-Lindau disease tumor suppressor OS=Mus musculus OX=10090 GN=Vhl PE=1 SV=1	Vhl	1.553	0.00124032	Up	20.769	38.1	6	6	0.859779	0.770477	0.720292	1.17976	1.21794	1.25175
Biological Process	GO:0006950	3	response to stress	1.2	0.0279538	Q60770	Syntaxin-binding protein 3 OS=Mus musculus OX=10090 GN=Stxbp3 PE=1 SV=1	Stxbp3	1.785	1.53914e-05	Up	67.942	18.1	9	9	0.730249	0.732721	0.691409	1.25327	1.31385	1.2785
Biological Process	GO:0006950	3	response to stress	1.2	0.0279538	Q60855	Receptor-interacting serine/threonine-protein kinase 1 OS=Mus musculus OX=10090 GN=Ripk1 PE=1 SV=1	Ripk1	1.511	0.000311925	Up	74.854	11.6	7	6	0.795988	0.752732	0.840672	1.19631	1.1749	1.2394
Biological Process	GO:0006950	3	response to stress	1.2	0.0279538	Q8R1Z9	RING finger protein 121 OS=Mus musculus OX=10090 GN=Rnf121 PE=1 SV=1	Rnf121	1.637	0.0492703	Up	37.986	11.9	3	3	0.625352	0.585111	1.06459	1.20259	1.26343	1.25892
Biological Process	GO:0006950	3	response to stress	1.2	0.0279538	Q8CJ26	Death domain-containing membrane protein NRADD OS=Mus musculus OX=10090 GN=Nradd PE=1 SV=1	Nradd	2.178	0.000358285	Up	24.727	28.5	5	5	0.709261	0.606074	0.572767	1.40149	1.29654	1.41386
Biological Process	GO:0006950	3	response to stress	1.2	0.0279538	Q8CIH5	1-phosphatidylinositol 4,5-bisphosphate phosphodiesterase gamma-2 OS=Mus musculus OX=10090 GN=Plcg2 PE=1 SV=1	Plcg2	1.667	1.31726e-05	Up	147.59	16.4	17	17	0.731661	0.746103	0.772199	1.23856	1.23193	1.27954
Biological Process	GO:0006950	3	response to stress	1.2	0.0279538	Q8C0M0	GATOR complex protein WDR59 OS=Mus musculus OX=10090 GN=Wdr59 PE=1 SV=2	Wdr59	1.535	0.00011584	Up	111.72	12.8	9	9	0.768453	0.804655	0.794002	1.19761	1.16592	1.26936
Biological Process	GO:0006950	3	response to stress	1.2	0.0279538	Q8BZA9	Fructose-2,6-bisphosphatase TIGAR OS=Mus musculus OX=10090 GN=Tigar PE=1 SV=1	Tigar	1.692	4.54089e-05	Up	29.19	52.8	9	9	0.755157	0.704659	0.768643	1.27182	1.26239	1.23734
Biological Process	GO:0006950	3	response to stress	1.2	0.0279538	Q8BMI4	Flap endonuclease GEN homolog 1 OS=Mus musculus OX=10090 GN=Gen1 PE=1 SV=2	Gen1	1.507	0.00553421	Up	101.78	10.9	7	7	0.818102	0.727921	0.847456	1.29013	1.06529	1.25111
Biological Process	GO:0006950	3	response to stress	1.2	0.0279538	Q8BI72	CDKN2A-interacting protein OS=Mus musculus OX=10090 GN=Cdkn2aip PE=1 SV=1	Cdkn2aip	1.505	0.000304213	Up	59.744	33.4	13	13	0.753399	0.791948	0.849443	1.19647	1.21156	1.19718
Biological Process	GO:0006950	3	response to stress	1.2	0.0279538	Q8BH57	WD repeat-containing protein 48 OS=Mus musculus OX=10090 GN=Wdr48 PE=1 SV=1	Wdr48	1.618	0.000391487	Up	76.006	21.9	10	10	0.75397	0.761967	0.77597	1.13721	1.25589	1.31499
Biological Process	GO:0006950	3	response to stress	1.2	0.0279538	Q8BH24	Transmembrane 9 superfamily member 4 OS=Mus musculus OX=10090 GN=Tm9sf4 PE=1 SV=1	Tm9sf4	1.592	3.54103e-05	Up	74.692	16.2	9	9	0.777127	0.743951	0.793427	1.26064	1.20987	1.21499
Biological Process	GO:0006950	3	response to stress	1.2	0.0279538	Q8BG60	Thioredoxin-interacting protein OS=Mus musculus OX=10090 GN=Txnip PE=1 SV=1	Txnip	1.836	0.0009625	Up	44.363	16.1	6	6	0.804246	0.639729	0.671372	1.30469	1.31198	1.26798
Biological Process	GO:0006950	3	response to stress	1.2	0.0279538	Q811U4	Mitofusin-1 OS=Mus musculus OX=10090 GN=Mfn1 PE=1 SV=3	Mfn1	1.538	5.73123e-05	Up	83.725	23.5	16	16	0.778743	0.765104	0.81985	1.20578	1.24052	1.19001
Biological Process	GO:0006950	3	response to stress	1.2	0.0279538	Q80XN0	D-beta-hydroxybutyrate dehydrogenase, mitochondrial OS=Mus musculus OX=10090 GN=Bdh1 PE=1 SV=2	Bdh1	2.218	4.53549e-05	Up	38.299	24.5	7	7	0.594676	0.59584	0.67399	1.36774	1.39871	1.36904
Biological Process	GO:0006950	3	response to stress	1.2	0.0279538	Q80WQ2	Protein VAC14 homolog OS=Mus musculus OX=10090 GN=Vac14 PE=1 SV=1	Vac14	1.517	0.000273594	Up	88.047	34.7	21	21	0.810493	0.814481	0.75924	1.23556	1.14305	1.23718
Biological Process	GO:0006950	3	response to stress	1.2	0.0279538	Q80V62	Fanconi anemia group D2 protein homolog OS=Mus musculus OX=10090 GN=Fancd2 PE=1 SV=2	Fancd2	1.534	0.00189747	Up	163.62	11.2	12	12	0.737808	0.745887	0.883893	1.19058	1.23179	1.21004
Biological Process	GO:0006950	3	response to stress	1.2	0.0279538	Q6Q899	Antiviral innate immune response receptor RIG-I OS=Mus musculus OX=10090 GN=Ddx58 PE=1 SV=2	Ddx58	2.359	0.00136914	Up	105.97	8.5	6	6	0.524191	0.58219	0.679637	1.19567	1.51289	1.50543
Biological Process	GO:0006950	3	response to stress	1.2	0.0279538	Q6NZB1	Protein arginine N-methyltransferase 6 OS=Mus musculus OX=10090 GN=Prmt6 PE=1 SV=2	Prmt6	1.962	0.000212629	Up	41.866	20.1	6	6	0.641885	0.63997	0.743801	1.27827	1.34792	1.34815
Biological Process	GO:0006950	3	response to stress	1.2	0.0279538	Q6EDY6	F-actin-uncapping protein LRRC16A OS=Mus musculus OX=10090 GN=Carmil1 PE=1 SV=2	Carmil1	1.529	0.000196233	Up	151.86	9	9	9	0.758752	0.783065	0.830479	1.19279	1.18043	1.25448
Biological Process	GO:0006950	3	response to stress	1.2	0.0279538	Q64669	NAD(P)H dehydrogenase [quinone] 1 OS=Mus musculus OX=10090 GN=Nqo1 PE=1 SV=3	Nqo1	4.643	0.000310106	Up	30.959	29.2	7	7	0.29708	0.313284	0.452896	1.65839	1.60145	1.6769
Biological Process	GO:0006950	3	response to stress	1.2	0.0279538	Q64516	Glycerol kinase OS=Mus musculus OX=10090 GN=Gk PE=1 SV=2	Gk	2.964	3.43421e-07	Up	61.227	21.3	10	10	0.508778	0.507188	0.497481	1.54143	1.46977	1.47536
Biological Process	GO:0006950	3	response to stress	1.2	0.0279538	Q62188	Dihydropyrimidinase-related protein 3 OS=Mus musculus OX=10090 GN=Dpysl3 PE=1 SV=1	Dpysl3	1.781	0.000124121	Up	61.936	37.5	14	12	0.696869	0.689645	0.770795	1.27125	1.24894	1.3225
Biological Process	GO:0006950	3	response to stress	1.2	0.0279538	Q61171	Peroxiredoxin-2 OS=Mus musculus OX=10090 GN=Prdx2 PE=1 SV=3	Prdx2	1.671	1.03837e-05	Up	21.778	53.5	10	10	0.760087	0.721803	0.764689	1.2444	1.24929	1.25973
Biological Process	GO:0006950	3	response to stress	1.2	0.0279538	Q60821	Zinc finger and BTB domain-containing protein 17 OS=Mus musculus OX=10090 GN=Zbtb17 PE=1 SV=2	Zbtb17	1.89	0.000319	Up	86.757	6.2	3	3	0.722244	0.700374	0.653533	1.19061	1.37993	1.35331
Biological Process	GO:0006950	3	response to stress	1.2	0.0279538	P35846	Folate receptor alpha OS=Mus musculus OX=10090 GN=Folr1 PE=1 SV=2	Folr1	1.713	2.32123e-05	Up	29.449	33.7	6	6	0.764778	0.708883	0.737665	1.27035	1.239	1.27932
Biological Process	GO:0006950	3	response to stress	1.2	0.0279538	P35456	Urokinase plasminogen activator surface receptor OS=Mus musculus OX=10090 GN=Plaur PE=1 SV=1	Plaur	3.211	0.00487154	Up	35.428	7.6	2	2	0.460596	0.478807	0.48544	0.985908	1.77015	1.8191
Biological Process	GO:0006950	3	response to stress	1.2	0.0279538	P31750	RAC-alpha serine/threonine-protein kinase OS=Mus musculus OX=10090 GN=Akt1 PE=1 SV=2	Akt1	2.514	0.00222354	Up	55.707	16.9	6	4	0.707073	0.511612	0.488734	1.30341	1.36923	1.61994
Biological Process	GO:0006950	3	response to stress	1.2	0.0279538	O08734	Bcl-2 homologous antagonist/killer OS=Mus musculus OX=10090 GN=Bak1 PE=1 SV=3	Bak1	1.623	0.000310137	Up	23.294	24.9	4	4	0.720898	0.754733	0.812037	1.22518	1.19509	1.29206
Biological Process	GO:0006950	3	response to stress	1.2	0.0279538	O08529	Calpain-2 catalytic subunit OS=Mus musculus OX=10090 GN=Capn2 PE=1 SV=4	Capn2	3.863	0.000637159	Up	79.871	13.9	7	7	0.352032	0.399772	0.481963	1.6839	1.80431	1.27801
Biological Process	GO:0006950	3	response to stress	1.2	0.0279538	A2AF47	Dedicator of cytokinesis protein 11 OS=Mus musculus OX=10090 GN=Dock11 PE=1 SV=1	Dock11	1.911	0.0134526	Up	237.77	4.1	6	6	0.492966	0.764736	0.803157	1.39476	1.2481	1.29628
Biological Process	GO:0006622	12	protein targeting to lysosome	3.32	0.0277857	Q8VEJ9	Vacuolar protein sorting-associated protein 4A OS=Mus musculus OX=10090 GN=Vps4a PE=1 SV=1	Vps4a	1.523	0.0094097	Up	48.906	21.3	9	4	0.748099		0.773897	1.0421	1.24443	1.19148
Biological Process	GO:0006622	12	protein targeting to lysosome	3.32	0.0277857	P51150	Ras-related protein Rab-7a OS=Mus musculus OX=10090 GN=Rab7a PE=1 SV=2	Rab7a	1.508	1.01774e-05	Up	23.489	72.9	13	13	0.779111	0.812289	0.800612	1.22246	1.18842	1.19711
Biological Process	GO:0006622	12	protein targeting to lysosome	3.32	0.0277857	P46935	E3 ubiquitin-protein ligase NEDD4 OS=Mus musculus OX=10090 GN=Nedd4 PE=1 SV=3	Nedd4	1.991	3.48363e-06	Up	102.71	46	34	31	0.662414	0.650851	0.692856	1.33034	1.32262	1.34092
Biological Process	GO:0006622	12	protein targeting to lysosome	3.32	0.0277857	O35114	Lysosome membrane protein 2 OS=Mus musculus OX=10090 GN=Scarb2 PE=1 SV=3	Scarb2	2.292	0.000139613	Up	54.043	14.9	7	7	0.554171	0.67542	0.59314	1.38725	1.38249	1.40753
Biological Process	GO:0050672	9	negative regulation of lymphocyte proliferation	3.32	0.0277857	Q9ES52	Phosphatidylinositol 3,4,5-trisphosphate 5-phosphatase 1 OS=Mus musculus OX=10090 GN=Inpp5d PE=1 SV=2	Inpp5d	1.875	0.000112551	Up	133.54	5	4	4	0.666361	0.71671	0.703851	1.32666	1.21668	1.36975
Biological Process	GO:0050672	9	negative regulation of lymphocyte proliferation	3.32	0.0277857	Q9DBC7	cAMP-dependent protein kinase type I-alpha regulatory subunit OS=Mus musculus OX=10090 GN=Prkar1a PE=1 SV=3	Prkar1a	1.56	0.000107863	Up	43.185	24.9	9	6	0.73834	0.801513	0.804208	1.20984	1.23927	1.20683
Biological Process	GO:0050672	9	negative regulation of lymphocyte proliferation	3.32	0.0277857	P70677	Caspase-3 OS=Mus musculus OX=10090 GN=Casp3 PE=1 SV=1	Casp3	1.885	1.21857e-05	Up	31.474	36.1	8	8	0.681776	0.679812	0.717879	1.26702	1.33874	1.31477
Biological Process	GO:0050672	9	negative regulation of lymphocyte proliferation	3.32	0.0277857	P70268	Serine/threonine-protein kinase N1 OS=Mus musculus OX=10090 GN=Pkn1 PE=1 SV=3	Pkn1	1.886	0.000310572	Up	104.41	12.7	9	9	0.661183	0.651921	0.765761	1.26081	1.31892	1.34141
Biological Process	GO:0090659	4	walking behavior	3.32	0.0277857	Q9D906	Ubiquitin-like modifier-activating enzyme ATG7 OS=Mus musculus OX=10090 GN=Atg7 PE=1 SV=1	Atg7	1.716	0.00124368	Up	77.519	16.9	10	10	0.821492	0.663632	0.724407	1.30965	1.27692	1.2039
Biological Process	GO:0090659	4	walking behavior	3.32	0.0277857	Q03137	Ephrin type-A receptor 4 OS=Mus musculus OX=10090 GN=Epha4 PE=1 SV=2	Epha4	3.671	0.000101196	Up	109.81	9.1	7	4	0.439202	0.421609	0.423844	1.83923	1.4173	1.45881
Biological Process	GO:0090659	4	walking behavior	3.32	0.0277857	P29416	Beta-hexosaminidase subunit alpha OS=Mus musculus OX=10090 GN=Hexa PE=1 SV=2	Hexa	1.917	4.3843e-05	Up	60.612	19.9	8	8	0.720214	0.644077	0.692887	1.29338	1.31413	1.33531
Biological Process	GO:0090659	4	walking behavior	3.32	0.0277857	O35604	NPC intracellular cholesterol transporter 1 OS=Mus musculus OX=10090 GN=Npc1 PE=1 SV=2	Npc1	1.929	0.000141362	Up	142.88	4.9	5	5	0.707996	0.705571	0.634792	1.27693	1.27964	1.39507
Biological Process	GO:0032069	7	regulation of nuclease activity	3.32	0.0277857	P31750	RAC-alpha serine/threonine-protein kinase OS=Mus musculus OX=10090 GN=Akt1 PE=1 SV=2	Akt1	2.514	0.00222354	Up	55.707	16.9	6	4	0.707073	0.511612	0.488734	1.30341	1.36923	1.61994
Biological Process	GO:0032069	7	regulation of nuclease activity	3.32	0.0277857	P30681	High mobility group protein B2 OS=Mus musculus OX=10090 GN=Hmgb2 PE=1 SV=3	Hmgb2	1.84	3.37108e-05	Up	24.162	37.1	10	9	0.692301	0.67499	0.745025	1.28702	1.2961	1.30457
Biological Process	GO:0032069	7	regulation of nuclease activity	3.32	0.0277857	Q61696	Heat shock 70 kDa protein 1A OS=Mus musculus OX=10090 GN=Hspa1a PE=1 SV=2	Hspa1a	1.815	0.000153454	Up	70.078	26.8	13	7	0.760154	0.6969	0.674469	1.24621	1.27339	1.34888
Biological Process	GO:0032069	7	regulation of nuclease activity	3.32	0.0277857	O54786	DNA fragmentation factor subunit alpha OS=Mus musculus OX=10090 GN=Dffa PE=1 SV=2	Dffa	1.624	0.00136996	Up	36.572	31.4	8	8	0.740706	0.69257	0.853174	1.24783	1.23857	1.22715
Biological Process	GO:1902476	9	chloride transmembrane transport	3.32	0.0277857	Q9CQF9	Prenylcysteine oxidase OS=Mus musculus OX=10090 GN=Pcyox1 PE=1 SV=1	Pcyox1	2.401	4.88525e-06	Up	56.494	31.5	11	11	0.590717	0.56227	0.611068	1.39338	1.40096	1.4416
Biological Process	GO:1902476	9	chloride transmembrane transport	3.32	0.0277857	Q99LI2	Chloride channel CLIC-like protein 1 OS=Mus musculus OX=10090 GN=Clcc1 PE=1 SV=1	Clcc1	1.809	0.00424231	Up	60.621	9.3	3	3	0.597033	0.755917	0.782984	1.34255	1.37271	1.14881
Biological Process	GO:0006950	3	response to stress	1.2	0.0279538	O08760	N-glycosylase/DNA lyase OS=Mus musculus OX=10090 GN=Ogg1 PE=1 SV=2	Ogg1	2.887	0.00422617	Up	38.883	16.8	4	4	0.46153	0.416284	0.665876	1.17844	1.72504	1.55282
Biological Process	GO:0006950	3	response to stress	1.2	0.0279538	O35114	Lysosome membrane protein 2 OS=Mus musculus OX=10090 GN=Scarb2 PE=1 SV=3	Scarb2	2.292	0.000139613	Up	54.043	14.9	7	7	0.554171	0.67542	0.59314	1.38725	1.38249	1.40753
Biological Process	GO:0006950	3	response to stress	1.2	0.0279538	O35143	ATPase inhibitor, mitochondrial OS=Mus musculus OX=10090 GN=Atp5if1 PE=1 SV=2	Atp5if1	1.709	0.000397606	Up	12.159	25.5	3	3	0.702325	0.700737	0.811775	1.24533	1.26164	1.2782
Biological Process	GO:0006950	3	response to stress	1.2	0.0279538	O35435	Dihydroorotate dehydrogenase (quinone), mitochondrial OS=Mus musculus OX=10090 GN=Dhodh PE=1 SV=2	Dhodh	2.131	6.62001e-05	Up	42.699	36.7	11	11	0.617176	0.605311	0.693618	1.3335	1.36499	1.38541
Biological Process	GO:0006950	3	response to stress	1.2	0.0279538	P30681	High mobility group protein B2 OS=Mus musculus OX=10090 GN=Hmgb2 PE=1 SV=3	Hmgb2	1.84	3.37108e-05	Up	24.162	37.1	10	9	0.692301	0.67499	0.745025	1.28702	1.2961	1.30457
Biological Process	GO:0006950	3	response to stress	1.2	0.0279538	P23949	mRNA decay activator protein ZFP36L2 OS=Mus musculus OX=10090 GN=Zfp36l2 PE=1 SV=2	Zfp36l2	4.042	0.00176649	Up	50.069	12	4	3	0.282054	0.362536	0.545435	1.60339	1.66349	1.5431
Biological Process	GO:0006950	3	response to stress	1.2	0.0279538	P20108	Thioredoxin-dependent peroxide reductase, mitochondrial OS=Mus musculus OX=10090 GN=Prdx3 PE=1 SV=1	Prdx3	1.541	4.86589e-05	Up	28.127	42.8	9	9	0.78234	0.761516	0.817456	1.23732	1.20763	1.19374
Biological Process	GO:0006950	3	response to stress	1.2	0.0279538	Q61696	Heat shock 70 kDa protein 1A OS=Mus musculus OX=10090 GN=Hspa1a PE=1 SV=2	Hspa1a	1.815	0.000153454	Up	70.078	26.8	13	7	0.760154	0.6969	0.674469	1.24621	1.27339	1.34888
Biological Process	GO:0006950	3	response to stress	1.2	0.0279538	P16858	Glyceraldehyde-3-phosphate dehydrogenase OS=Mus musculus OX=10090 GN=Gapdh PE=1 SV=2	Gapdh	1.8	1.03966e-05	Up	35.81	55	15	15	0.691514	0.730628	0.720664	1.31289	1.2909	1.2534
Biological Process	GO:0006950	3	response to stress	1.2	0.0279538	P16460	Argininosuccinate synthase OS=Mus musculus OX=10090 GN=Ass1 PE=1 SV=1	Ass1	1.62	1.33735e-05	Up	46.584	46.1	18	17	0.770318	0.7362	0.783386	1.24178	1.23153	1.23679
Biological Process	GO:0006950	3	response to stress	1.2	0.0279538	P16045	Galectin-1 OS=Mus musculus OX=10090 GN=Lgals1 PE=1 SV=3	Lgals1	1.684	0.000291779	Up	14.866	64.4	8	8	0.73068	0.696531	0.808066	1.23955	1.2644	1.26077
Biological Process	GO:0006950	3	response to stress	1.2	0.0279538	P15105	Glutamine synthetase OS=Mus musculus OX=10090 GN=Glul PE=1 SV=6	Glul	1.591	8.46917e-05	Up	42.119	36.5	10	10	0.773074	0.734977	0.807541	1.24024	1.2059	1.23827
Biological Process	GO:0006950	3	response to stress	1.2	0.0279538	P14211	Calreticulin OS=Mus musculus OX=10090 GN=Calr PE=1 SV=1	Calr	1.604	2.01216e-05	Up	47.994	50.2	18	18	0.764119	0.746714	0.79315	1.25329	1.21002	1.23271
Biological Process	GO:0006950	3	response to stress	1.2	0.0279538	P11881	Inositol 1,4,5-trisphosphate receptor type 1 OS=Mus musculus OX=10090 GN=Itpr1 PE=1 SV=2	Itpr1	1.746	0.00122415	Up	313.16	8.7	19	16	0.639681	0.80055	0.744724	1.27463	1.31149	1.22892
Biological Process	GO:0006950	3	response to stress	1.2	0.0279538	Q8R2Y2	Cell surface glycoprotein MUC18 OS=Mus musculus OX=10090 GN=Mcam PE=1 SV=1	Mcam	2.215	0.000756988	Up	71.545	10.8	5	5	0.576754	0.615441	0.673892	1.35023	1.21846	1.56523
Biological Process	GO:0006950	3	response to stress	1.2	0.0279538	P11352	Glutathione peroxidase 1 OS=Mus musculus OX=10090 GN=Gpx1 PE=1 SV=2	Gpx1	1.774	2.10604e-05	Up	22.329	67.2	11	11	0.706222	0.718269	0.73824	1.33146	1.23908	1.26673
Biological Process	GO:0006950	3	response to stress	1.2	0.0279538	P09671	Superoxide dismutase [Mn], mitochondrial OS=Mus musculus OX=10090 GN=Sod2 PE=1 SV=3	Sod2	1.967	9.21938e-05	Up	24.603	26.6	5	5	0.639088	0.651052	0.732156	1.3157	1.329	1.33301
Biological Process	GO:0006950	3	response to stress	1.2	0.0279538	P05132	cAMP-dependent protein kinase catalytic subunit alpha OS=Mus musculus OX=10090 GN=Prkaca PE=1 SV=3	Prkaca	1.682	1.09305e-07	Up	40.57	31.1	10	4	0.745376	0.743655	0.748089	1.26402	1.24013	1.25873
Biological Process	GO:0006950	3	response to stress	1.2	0.0279538	P00405	Cytochrome c oxidase subunit 2 OS=Mus musculus OX=10090 GN=Mtco2 PE=1 SV=1	Mtco2	1.555	0.00205402	Up	25.976	44.9	7	7	0.839151	0.796493	0.712572	1.12924	1.23199	1.29056
Biological Process	GO:0006950	3	response to stress	1.2	0.0279538	P00397	Cytochrome c oxidase subunit 1 OS=Mus musculus OX=10090 GN=Mtco1 PE=1 SV=2	Mtco1	1.63	0.00209025	Up	56.909	10.5	3	3	0.703057	0.713624	0.864506	1.19122	1.25563	1.27197
Biological Process	GO:0006950	3	response to stress	1.2	0.0279538	O89086	RNA-binding protein 3 OS=Mus musculus OX=10090 GN=Rbm3 PE=1 SV=1	Rbm3	1.654	1.40055e-06	Up	16.604	34.6	5	5	0.751709	0.75213	0.756492	1.26121	1.2196	1.25886
Biological Process	GO:0006950	3	response to stress	1.2	0.0279538	O89023	Tripeptidyl-peptidase 1 OS=Mus musculus OX=10090 GN=Tpp1 PE=1 SV=2	Tpp1	1.742	0.00959437	Up	61.341	10.7	4	4	0.585176	0.717775	0.885183	1.31643	1.28494	1.21049
Biological Process	GO:0006950	3	response to stress	1.2	0.0279538	O88643	Serine/threonine-protein kinase PAK 1 OS=Mus musculus OX=10090 GN=Pak1 PE=1 SV=1	Pak1	1.581	0.00244408	Up	60.736	19.8	7	3	0.773157	0.863038	0.688704	1.26995	1.21534	1.18982
Biological Process	GO:0006950	3	response to stress	1.2	0.0279538	O55242	Sigma non-opioid intracellular receptor 1 OS=Mus musculus OX=10090 GN=Sigmar1 PE=1 SV=1	Sigmar1	1.608	0.00399356	Up	25.25	9.4	2	2	0.684446		0.780702	1.13074	1.16932	1.23479
Biological Process	GO:0006950	3	response to stress	1.2	0.0279538	O55091	Protein IMPACT OS=Mus musculus OX=10090 GN=Impact PE=1 SV=2	Impact	1.566	0.00012536	Up	36.276	46.9	12	12	0.745216	0.770647	0.822084	1.23612	1.19568	1.23025
Biological Process	GO:0006950	3	response to stress	1.2	0.0279538	O35639	Annexin A3 OS=Mus musculus OX=10090 GN=Anxa3 PE=1 SV=4	Anxa3	1.563	0.000473758	Up	36.384	30.3	9	9	0.724026	0.838136	0.779135	1.23529	1.20427	1.21915
Biological Process	GO:0006950	3	response to stress	1.2	0.0279538	P10107	Annexin A1 OS=Mus musculus OX=10090 GN=Anxa1 PE=1 SV=2	Anxa1	3.036	0.0104155	Up	38.734	18.8	4	4	0.558164	0.57465	0.353787	1.81564	1.68733	1.01042
Biological Process	GO:1902476	9	chloride transmembrane transport	3.32	0.0277857	P55012	Solute carrier family 12 member 2 OS=Mus musculus OX=10090 GN=Slc12a2 PE=1 SV=2	Slc12a2	1.708	0.000245244	Up	131.03	7.9	7	7	0.775011	0.680758	0.760116	1.24961	1.23404	1.30046
Biological Process	GO:0006950	3	response to stress	1.2	0.0279538	Q8R361	Rab11 family-interacting protein 5 OS=Mus musculus OX=10090 GN=Rab11fip5 PE=1 SV=2	Rab11fip5	2.793	1.93675e-06	Up	69.552	23.1	9	9	0.523064	0.521374	0.537298	1.42652	1.53788	1.45387
Biological Process	GO:0006950	3	response to stress	1.2	0.0279538	Q8VEH8	Endoplasmic reticulum lectin 1 OS=Mus musculus OX=10090 GN=Erlec1 PE=1 SV=1	Erlec1	2.03	0.00185513	Up	54.906	16.6	6	6	0.743323	0.649582	0.587313	1.20419	1.29632	1.51926
Biological Process	GO:0045088	7	regulation of innate immune response	1.75	0.0296031	Q6Q899	Antiviral innate immune response receptor RIG-I OS=Mus musculus OX=10090 GN=Ddx58 PE=1 SV=2	Ddx58	2.359	0.00136914	Up	105.97	8.5	6	6	0.524191	0.58219	0.679637	1.19567	1.51289	1.50543
Biological Process	GO:0045088	7	regulation of innate immune response	1.75	0.0296031	Q60855	Receptor-interacting serine/threonine-protein kinase 1 OS=Mus musculus OX=10090 GN=Ripk1 PE=1 SV=1	Ripk1	1.511	0.000311925	Up	74.854	11.6	7	6	0.795988	0.752732	0.840672	1.19631	1.1749	1.2394
Biological Process	GO:0045088	7	regulation of innate immune response	1.75	0.0296031	Q3UPF5	Zinc finger CCCH-type antiviral protein 1 OS=Mus musculus OX=10090 GN=Zc3hav1 PE=1 SV=1	Zc3hav1	2.021	1.11519e-05	Up	106.69	29.5	23	23	0.649877	0.642371	0.694039	1.33085	1.31917	1.36369
Biological Process	GO:0045088	7	regulation of innate immune response	1.75	0.0296031	P58242	Acid sphingomyelinase-like phosphodiesterase 3b OS=Mus musculus OX=10090 GN=Smpdl3b PE=1 SV=1	Smpdl3b	1.985	0.000375499	Up	51.599	20.8	6	6	0.6732	0.61614	0.720927	1.30218	1.24909	1.43847
Biological Process	GO:0045088	7	regulation of innate immune response	1.75	0.0296031	P42225	Signal transducer and activator of transcription 1 OS=Mus musculus OX=10090 GN=Stat1 PE=1 SV=1	Stat1	1.916	0.000129441	Up	87.196	17	10	9	0.650296	0.665923	0.741332	1.28975	1.28697	1.36573
Biological Process	GO:0045088	7	regulation of innate immune response	1.75	0.0296031	P30681	High mobility group protein B2 OS=Mus musculus OX=10090 GN=Hmgb2 PE=1 SV=3	Hmgb2	1.84	3.37108e-05	Up	24.162	37.1	10	9	0.692301	0.67499	0.745025	1.28702	1.2961	1.30457
Biological Process	GO:0045088	7	regulation of innate immune response	1.75	0.0296031	P22892	AP-1 complex subunit gamma-1 OS=Mus musculus OX=10090 GN=Ap1g1 PE=1 SV=3	Ap1g1	1.604	0.000134338	Up	91.349	31.3	21	21	0.73731	0.748278	0.818184	1.22066	1.23951	1.23605
Biological Process	GO:0045088	7	regulation of innate immune response	1.75	0.0296031	Q61696	Heat shock 70 kDa protein 1A OS=Mus musculus OX=10090 GN=Hspa1a PE=1 SV=2	Hspa1a	1.815	0.000153454	Up	70.078	26.8	13	7	0.760154	0.6969	0.674469	1.24621	1.27339	1.34888
Biological Process	GO:0045088	7	regulation of innate immune response	1.75	0.0296031	P11438	Lysosome-associated membrane glycoprotein 1 OS=Mus musculus OX=10090 GN=Lamp1 PE=1 SV=2	Lamp1	1.649	0.000104488	Up	43.865	7.6	3	3	0.746315	0.719123	0.799585	1.2308	1.2695	1.23468
Biological Process	GO:0045088	7	regulation of innate immune response	1.75	0.0296031	O70401	Tetraspanin-6 OS=Mus musculus OX=10090 GN=Tspan6 PE=1 SV=1	Tspan6	2.38	0.0430073	Up	27.333	17.1	3	3		0.610664	0.483456	1.12292	0.991235	1.79172
Biological Process	GO:0045088	7	regulation of innate immune response	1.75	0.0296031	E9Q4P1	WD repeat and FYVE domain-containing protein 1 OS=Mus musculus OX=10090 GN=Wdfy1 PE=1 SV=1	Wdfy1	1.634	6.77314e-05	Up	46.217	21.2	7	7	0.801783	0.729503	0.746653	1.24732	1.243	1.23173
Biological Process	GO:0043269	6	regulation of ion transport	1.65	0.0280694	Q9Z0F7	Gamma-synuclein OS=Mus musculus OX=10090 GN=Sncg PE=1 SV=1	Sncg	1.548	0.00530615	Up	13.159	26.8	2	2	0.735528	0.720309	0.898951	1.12861	1.23588	1.28073
Biological Process	GO:0043269	6	regulation of ion transport	1.65	0.0280694	Q9DBH0	NEDD4-like E3 ubiquitin-protein ligase WWP2 OS=Mus musculus OX=10090 GN=Wwp2 PE=1 SV=1	Wwp2	2.408	0.0192408	Up	98.76	10.5	7	7	0.826273	0.352797	0.581551	1.38104	1.43334	1.425
Biological Process	GO:0043269	6	regulation of ion transport	1.65	0.0280694	Q99104	Unconventional myosin-Va OS=Mus musculus OX=10090 GN=Myo5a PE=1 SV=2	Myo5a	1.518	0.000878759	Up	215.54	7.4	12	12	0.825398	0.773006	0.784842	1.18719	1.12716	1.3024
Biological Process	GO:0043269	6	regulation of ion transport	1.65	0.0280694	Q923T9	Calcium/calmodulin-dependent protein kinase type II subunit gamma OS=Mus musculus OX=10090 GN=Camk2g PE=1 SV=1	Camk2g	1.559	0.000300313	Up	59.606	16.3	7	7	0.788578	0.727792	0.828727	1.21912	1.21361	1.22217
Biological Process	GO:0043269	6	regulation of ion transport	1.65	0.0280694	Q91YJ2	Sorting nexin-4 OS=Mus musculus OX=10090 GN=Snx4 PE=1 SV=1	Snx4	1.582	0.000164643	Up	51.777	27.6	10	10	0.762549	0.736453	0.824391	1.23475	1.21772	1.22413
Biological Process	GO:0043269	6	regulation of ion transport	1.65	0.0280694	Q8CIH5	1-phosphatidylinositol 4,5-bisphosphate phosphodiesterase gamma-2 OS=Mus musculus OX=10090 GN=Plcg2 PE=1 SV=1	Plcg2	1.667	1.31726e-05	Up	147.59	16.4	17	17	0.731661	0.746103	0.772199	1.23856	1.23193	1.27954
Biological Process	GO:0043269	6	regulation of ion transport	1.65	0.0280694	Q8C7D2	Protein cereblon OS=Mus musculus OX=10090 GN=Crbn PE=1 SV=1	Crbn	1.946	0.026823	Up	50.88	25.8	8	8	0.908024	0.681983	0.446487	1.34754	1.33473	1.28123
Biological Process	GO:0043269	6	regulation of ion transport	1.65	0.0280694	Q6P069	Sorcin OS=Mus musculus OX=10090 GN=Sri PE=1 SV=1	Sri	1.827	0.000149702	Up	21.627	21.2	4	4	0.740624	0.648467	0.73345	1.30519	1.28955	1.28271
Biological Process	GO:0043269	6	regulation of ion transport	1.65	0.0280694	Q60855	Receptor-interacting serine/threonine-protein kinase 1 OS=Mus musculus OX=10090 GN=Ripk1 PE=1 SV=1	Ripk1	1.511	0.000311925	Up	74.854	11.6	7	6	0.795988	0.752732	0.840672	1.19631	1.1749	1.2394
Biological Process	GO:0043269	6	regulation of ion transport	1.65	0.0280694	Q01063	cAMP-specific 3',5'-cyclic phosphodiesterase 4D OS=Mus musculus OX=10090 GN=Pde4d PE=1 SV=2	Pde4d	1.783	0.00209861	Up	84.562	6.7	4	4	0.780647	0.61274	0.76223	1.23386	1.25433	1.35618
Biological Process	GO:0045088	7	regulation of innate immune response	1.75	0.0296031	Q8CIH5	1-phosphatidylinositol 4,5-bisphosphate phosphodiesterase gamma-2 OS=Mus musculus OX=10090 GN=Plcg2 PE=1 SV=1	Plcg2	1.667	1.31726e-05	Up	147.59	16.4	17	17	0.731661	0.746103	0.772199	1.23856	1.23193	1.27954
Biological Process	GO:0043269	6	regulation of ion transport	1.65	0.0280694	P70302	Stromal interaction molecule 1 OS=Mus musculus OX=10090 GN=Stim1 PE=1 SV=2	Stim1	2.053	0.000827898	Up	77.566	18.4	9	9	0.696394	0.70609	0.562915	1.30876	1.29429	1.43156
Biological Process	GO:0045088	7	regulation of innate immune response	1.75	0.0296031	Q8VCF0	Mitochondrial antiviral-signaling protein OS=Mus musculus OX=10090 GN=Mavs PE=1 SV=1	Mavs	1.609	9.76082e-05	Up	53.398	23.1	6	6	0.761309	0.735705	0.802339	1.22891	1.19952	1.27221
Biological Process	GO:0045088	7	regulation of innate immune response	1.75	0.0296031	Q9R210	Transcription factor EB OS=Mus musculus OX=10090 GN=Tfeb PE=1 SV=2	Tfeb	1.995	8.79778e-05	Up	52.614	17.7	7	6	0.635264	0.701111	0.666819	1.41701	1.27325	1.30654
Biological Process	GO:0033866	9	nucleoside bisphosphate biosynthetic process	2.49	0.0296502	Q60759	Glutaryl-CoA dehydrogenase, mitochondrial OS=Mus musculus OX=10090 GN=Gcdh PE=1 SV=2	Gcdh	1.743	3.25788e-06	Up	48.605	32.2	8	8	0.719276	0.723765	0.74466	1.2501	1.2964	1.2658
Biological Process	GO:0033866	9	nucleoside bisphosphate biosynthetic process	2.49	0.0296502	Q3URE1	Malonate--CoA ligase ACSF3, mitochondrial OS=Mus musculus OX=10090 GN=Acsf3 PE=1 SV=2	Acsf3	1.661	0.000727543	Up	65.076	14.6	7	7	0.793288	0.671848	0.789243	1.25348	1.24473	1.24741
Biological Process	GO:0033866	9	nucleoside bisphosphate biosynthetic process	2.49	0.0296502	P41216	Long-chain-fatty-acid--CoA ligase 1 OS=Mus musculus OX=10090 GN=Acsl1 PE=1 SV=2	Acsl1	2.551	9.95409e-06	Up	77.951	38.8	21	21	0.536562	0.552759	0.600375	1.42941	1.43856	1.44233
Biological Process	GO:0048565	7	digestive tract development	2.49	0.0296502	Q9ER74	Sal-like protein 1 OS=Mus musculus OX=10090 GN=Sall1 PE=1 SV=1	Sall1	1.562	7.52515e-05	Up	140.23	21	19	18	0.770521	0.769403	0.802039	1.16411	1.24478	1.24915
Biological Process	GO:0048565	7	digestive tract development	2.49	0.0296502	Q8BZA9	Fructose-2,6-bisphosphatase TIGAR OS=Mus musculus OX=10090 GN=Tigar PE=1 SV=1	Tigar	1.692	4.54089e-05	Up	29.19	52.8	9	9	0.755157	0.704659	0.768643	1.27182	1.26239	1.23734
Biological Process	GO:0048565	7	digestive tract development	2.49	0.0296502	Q8BGS1	Band 4.1-like protein 5 OS=Mus musculus OX=10090 GN=Epb41l5 PE=1 SV=1	Epb41l5	1.636	0.000111702	Up	81.635	19.8	10	10	0.746913	0.733679	0.795503	1.19494	1.24194	1.28703
Biological Process	GO:0048565	7	digestive tract development	2.49	0.0296502	Q62521	Zinc finger protein ZIC 3 OS=Mus musculus OX=10090 GN=Zic3 PE=1 SV=2	Zic3	1.704	0.00258611	Up	50.446	7.5	3	3	0.709593	0.677152	0.832234	1.13826	1.32009	1.32267
Biological Process	GO:0048565	7	digestive tract development	2.49	0.0296502	P30275	Creatine kinase U-type, mitochondrial OS=Mus musculus OX=10090 GN=Ckmt1 PE=1 SV=1	Ckmt1	1.645	8.67829e-05	Up	47.003	25.8	7	7	0.766344	0.782732	0.719092	1.28665	1.23129	1.21389
Biological Process	GO:0048565	7	digestive tract development	2.49	0.0296502	P16460	Argininosuccinate synthase OS=Mus musculus OX=10090 GN=Ass1 PE=1 SV=1	Ass1	1.62	1.33735e-05	Up	46.584	46.1	18	17	0.770318	0.7362	0.783386	1.24178	1.23153	1.23679
Biological Process	GO:0034030	10	ribonucleoside bisphosphate biosynthetic process	2.49	0.0296502	Q9QXG4	Acetyl-coenzyme A synthetase, cytoplasmic OS=Mus musculus OX=10090 GN=Acss2 PE=1 SV=2	Acss2	1.531	0.0012082	Up	78.861	19.5	10	10	0.79119	0.72964	0.850145	1.25322	1.14487	1.23094
Biological Process	GO:0034030	10	ribonucleoside bisphosphate biosynthetic process	2.49	0.0296502	Q99NB1	Acetyl-coenzyme A synthetase 2-like, mitochondrial OS=Mus musculus OX=10090 GN=Acss1 PE=1 SV=1	Acss1	1.989	0.000473032	Up	74.622	16.1	8	8	0.731322	0.674845	0.601335	1.38949	1.35833	1.24468
Biological Process	GO:0034030	10	ribonucleoside bisphosphate biosynthetic process	2.49	0.0296502	Q8BKZ9	Pyruvate dehydrogenase protein X component, mitochondrial OS=Mus musculus OX=10090 GN=Pdhx PE=1 SV=1	Pdhx	1.635	0.000291141	Up	53.998	20.6	7	7	0.729352	0.728388	0.819628	1.2633	1.25292	1.20642
Biological Process	GO:0034030	10	ribonucleoside bisphosphate biosynthetic process	2.49	0.0296502	Q60759	Glutaryl-CoA dehydrogenase, mitochondrial OS=Mus musculus OX=10090 GN=Gcdh PE=1 SV=2	Gcdh	1.743	3.25788e-06	Up	48.605	32.2	8	8	0.719276	0.723765	0.74466	1.2501	1.2964	1.2658
Biological Process	GO:0034030	10	ribonucleoside bisphosphate biosynthetic process	2.49	0.0296502	Q3URE1	Malonate--CoA ligase ACSF3, mitochondrial OS=Mus musculus OX=10090 GN=Acsf3 PE=1 SV=2	Acsf3	1.661	0.000727543	Up	65.076	14.6	7	7	0.793288	0.671848	0.789243	1.25348	1.24473	1.24741
Biological Process	GO:0034030	10	ribonucleoside bisphosphate biosynthetic process	2.49	0.0296502	P41216	Long-chain-fatty-acid--CoA ligase 1 OS=Mus musculus OX=10090 GN=Acsl1 PE=1 SV=2	Acsl1	2.551	9.95409e-06	Up	77.951	38.8	21	21	0.536562	0.552759	0.600375	1.42941	1.43856	1.44233
Biological Process	GO:0015850	6	organic hydroxy compound transport	2.49	0.0296502	Q9Z0J0	NPC intracellular cholesterol transporter 2 OS=Mus musculus OX=10090 GN=Npc2 PE=1 SV=1	Npc2	1.929	3.64311e-05	Up	16.442	32.9	4	4	0.664095	0.658088	0.726549	1.31936	1.33589	1.29602
Biological Process	GO:0015850	6	organic hydroxy compound transport	2.49	0.0296502	Q8VEJ9	Vacuolar protein sorting-associated protein 4A OS=Mus musculus OX=10090 GN=Vps4a PE=1 SV=1	Vps4a	1.523	0.0094097	Up	48.906	21.3	9	4	0.748099		0.773897	1.0421	1.24443	1.19148
Biological Process	GO:0015850	6	organic hydroxy compound transport	2.49	0.0296502	Q7TMS5	Broad substrate specificity ATP-binding cassette transporter ABCG2 OS=Mus musculus OX=10090 GN=Abcg2 PE=1 SV=1	Abcg2	2.523	0.000311972	Up	72.977	17.7	10	10	0.65456	0.525805	0.522569	1.36533	1.41797	1.51377
Biological Process	GO:0015850	6	organic hydroxy compound transport	2.49	0.0296502	P53986	Monocarboxylate transporter 1 OS=Mus musculus OX=10090 GN=Slc16a1 PE=1 SV=1	Slc16a1	1.732	0.000267032	Up	53.267	17.2	8	8	0.711691	0.693092	0.791263	1.21705	1.28367	1.30324
Biological Process	GO:0015850	6	organic hydroxy compound transport	2.49	0.0296502	P21995	Embigin OS=Mus musculus OX=10090 GN=Emb PE=1 SV=2	Emb	2.129	1.51471e-06	Up	37.064	19.4	6	6	0.658457	0.625343	0.633497	1.34382	1.36279	1.3761
Biological Process	GO:0015850	6	organic hydroxy compound transport	2.49	0.0296502	O35604	NPC intracellular cholesterol transporter 1 OS=Mus musculus OX=10090 GN=Npc1 PE=1 SV=2	Npc1	1.929	0.000141362	Up	142.88	4.9	5	5	0.707996	0.705571	0.634792	1.27693	1.27964	1.39507
Biological Process	GO:0045088	7	regulation of innate immune response	1.75	0.0296031	Q91VJ1	Interferon-inducible protein AIM2 OS=Mus musculus OX=10090 GN=Aim2 PE=1 SV=2	Aim2	2.073	0.000118171	Up	40.155	28.2	8	8	0.637225	0.640646	0.674745	1.23317	1.43379	1.38042
Biological Process	GO:0043269	6	regulation of ion transport	1.65	0.0280694	P48962	ADP/ATP translocase 1 OS=Mus musculus OX=10090 GN=Slc25a4 PE=1 SV=4	Slc25a4	1.748	0.000123041	Up	32.904	55.4	15	8	0.686573	0.721717	0.77524	1.30513	1.24369	1.26765
Biological Process	GO:0043269	6	regulation of ion transport	1.65	0.0280694	P46935	E3 ubiquitin-protein ligase NEDD4 OS=Mus musculus OX=10090 GN=Nedd4 PE=1 SV=3	Nedd4	1.991	3.48363e-06	Up	102.71	46	34	31	0.662414	0.650851	0.692856	1.33034	1.32262	1.34092
Biological Process	GO:0043269	6	regulation of ion transport	1.65	0.0280694	P31750	RAC-alpha serine/threonine-protein kinase OS=Mus musculus OX=10090 GN=Akt1 PE=1 SV=2	Akt1	2.514	0.00222354	Up	55.707	16.9	6	4	0.707073	0.511612	0.488734	1.30341	1.36923	1.61994
Biological Process	GO:0006950	3	response to stress	1.2	0.0279538	Q9QXK2	E3 ubiquitin-protein ligase RAD18 OS=Mus musculus OX=10090 GN=Rad18 PE=1 SV=2	Rad18	1.665	5.51979e-05	Up	57.412	28.1	10	10	0.755325	0.715251	0.780768	1.27933	1.23939	1.22994
Biological Process	GO:0006950	3	response to stress	1.2	0.0279538	Q9JLZ8	Single Ig IL-1-related receptor OS=Mus musculus OX=10090 GN=Sigirr PE=1 SV=2	Sigirr	1.592	0.0142159	Up	46.158	13.9	4	4	0.661166		0.814528	1.24211	1.095	1.1872
Biological Process	GO:0006950	3	response to stress	1.2	0.0279538	Q9JLQ2	ARF GTPase-activating protein GIT2 OS=Mus musculus OX=10090 GN=Git2 PE=1 SV=2	Git2	1.533	0.00352058	Up	78.765	12.4	7	6	0.844212	0.706475	0.818509	1.10981	1.26596	1.25503
Biological Process	GO:0006950	3	response to stress	1.2	0.0279538	Q9ESY9	Gamma-interferon-inducible lysosomal thiol reductase OS=Mus musculus OX=10090 GN=Ifi30 PE=1 SV=3	Ifi30	1.532	5.7464e-05	Up	27.784	9.7	2	2	0.802559	0.753115	0.813681	1.21459	1.20695	1.2091
Biological Process	GO:0006950	3	response to stress	1.2	0.0279538	Q9DBC7	cAMP-dependent protein kinase type I-alpha regulatory subunit OS=Mus musculus OX=10090 GN=Prkar1a PE=1 SV=3	Prkar1a	1.56	0.000107863	Up	43.185	24.9	9	6	0.73834	0.801513	0.804208	1.20984	1.23927	1.20683
Biological Process	GO:0006950	3	response to stress	1.2	0.0279538	Q9D906	Ubiquitin-like modifier-activating enzyme ATG7 OS=Mus musculus OX=10090 GN=Atg7 PE=1 SV=1	Atg7	1.716	0.00124368	Up	77.519	16.9	10	10	0.821492	0.663632	0.724407	1.30965	1.27692	1.2039
Biological Process	GO:0006950	3	response to stress	1.2	0.0279538	Q9D0K2	Succinyl-CoA:3-ketoacid coenzyme A transferase 1, mitochondrial OS=Mus musculus OX=10090 GN=Oxct1 PE=1 SV=1	Oxct1	2.99	3.26192e-06	Up	55.988	27.5	10	10	0.49279	0.494146	0.51676	1.57364	1.47714	1.44552
Biological Process	GO:0006950	3	response to stress	1.2	0.0279538	Q9D020	Cytosolic 5'-nucleotidase 3A OS=Mus musculus OX=10090 GN=Nt5c3a PE=1 SV=4	Nt5c3a	1.748	0.0001034	Up	37.252	25.1	7	7	0.706738	0.697708	0.778987	1.28895	1.24624	1.28138
Biological Process	GO:0006950	3	response to stress	1.2	0.0279538	Q9CXF7	Chromodomain-helicase-DNA-binding protein 1-like OS=Mus musculus OX=10090 GN=Chd1l PE=1 SV=1	Chd1l	1.847	0.000467163	Up	101.44	23.9	18	18	0.647774	0.681297	0.778267	1.24293	1.32885	1.32088
Biological Process	GO:0006950	3	response to stress	1.2	0.0279538	Q9CXC9	ETS translocation variant 5 OS=Mus musculus OX=10090 GN=Etv5 PE=2 SV=1	Etv5	1.587	0.00295624	Up	57.711	8	3	3	0.856944	0.734302	0.727875	1.31729	1.11806	1.24553
Biological Process	GO:0006950	3	response to stress	1.2	0.0279538	Q9CRA8	Exosome complex component RRP46 OS=Mus musculus OX=10090 GN=Exosc5 PE=1 SV=1	Exosc5	1.58	0.030804	Up	25.194	46	8	8	0.974412	0.737155	0.613916	1.10515	1.32796	1.24141
Biological Process	GO:0006950	3	response to stress	1.2	0.0279538	Q9CR09	Ubiquitin-fold modifier-conjugating enzyme 1 OS=Mus musculus OX=10090 GN=Ufc1 PE=1 SV=1	Ufc1	1.611	4.32998e-06	Up	19.481	21	4	4	0.774307	0.746806	0.777074	1.24475	1.22072	1.23634
Biological Process	GO:0006950	3	response to stress	1.2	0.0279538	Q9CQW9	Interferon-induced transmembrane protein 3 OS=Mus musculus OX=10090 GN=Ifitm3 PE=1 SV=1	Ifitm3	3.15	5.32381e-05	Up	14.954	48.2	5	4	0.430047	0.481214	0.534599	1.49952	1.52365	1.53096
Biological Process	GO:0006950	3	response to stress	1.2	0.0279538	Q99LJ6	Glutathione peroxidase 7 OS=Mus musculus OX=10090 GN=Gpx7 PE=1 SV=1	Gpx7	1.888	0.000121808	Up	21.061	30.1	5	5	0.645787	0.74189	0.689863	1.3478	1.27842	1.29623
Biological Process	GO:0006950	3	response to stress	1.2	0.0279538	Q99J93	Interferon-induced transmembrane protein 2 OS=Mus musculus OX=10090 GN=Ifitm2 PE=1 SV=1	Ifitm2	1.794	0.00320959	Up	15.743	29.2	3	2	0.629736	0.673257	0.844514	1.21044	1.33401	1.30804
Biological Process	GO:0006950	3	response to stress	1.2	0.0279538	Q923T9	Calcium/calmodulin-dependent protein kinase type II subunit gamma OS=Mus musculus OX=10090 GN=Camk2g PE=1 SV=1	Camk2g	1.559	0.000300313	Up	59.606	16.3	7	7	0.788578	0.727792	0.828727	1.21912	1.21361	1.22217
Biological Process	GO:0006950	3	response to stress	1.2	0.0279538	Q922Y2	Tripartite motif-containing protein 59 OS=Mus musculus OX=10090 GN=Trim59 PE=1 SV=2	Trim59	1.712	0.0102162	Up	47.238	19.1	5	5	0.706289	0.656728	0.849237	1.06302	1.28354	1.44119
Biological Process	GO:0006950	3	response to stress	1.2	0.0279538	Q922Q4	Pyrroline-5-carboxylate reductase 2 OS=Mus musculus OX=10090 GN=Pycr2 PE=1 SV=1	Pycr2	1.511	0.000220901	Up	33.659	50	12	10	0.771495	0.770498	0.847299	1.19366	1.22392	1.19312
Biological Process	GO:0006950	3	response to stress	1.2	0.0279538	Q921G7	Electron transfer flavoprotein-ubiquinone oxidoreductase, mitochondrial OS=Mus musculus OX=10090 GN=Etfdh PE=1 SV=1	Etfdh	1.971	1.42173e-05	Up	68.09	30.5	15	15	0.700775	0.644916	0.67405	1.29646	1.33649	1.34731
Biological Process	GO:0006950	3	response to stress	1.2	0.0279538	Q920L1	Acyl-CoA (8-3)-desaturase OS=Mus musculus OX=10090 GN=Fads1 PE=1 SV=1	Fads1	1.583	0.0138259	Up	52.322	15.4	5	4	0.827987	0.696525	0.7988	1.00584	1.33052	1.34033
Biological Process	GO:0006950	3	response to stress	1.2	0.0279538	Q91WT9	Cystathionine beta-synthase OS=Mus musculus OX=10090 GN=Cbs PE=1 SV=3	Cbs	3.279	0.000366066	Up	61.543	15.7	6	6	0.380049	0.472873	0.549409	1.55395	1.53474	1.50897
Biological Process	GO:0006950	3	response to stress	1.2	0.0279538	Q9QYY0	GRB2-associated-binding protein 1 OS=Mus musculus OX=10090 GN=Gab1 PE=1 SV=2	Gab1	1.836	2.68848e-05	Up	76.812	36.3	17	17	0.704823	0.671779	0.739111	1.29447	1.30687	1.28295
Biological Process	GO:0006950	3	response to stress	1.2	0.0279538	Q9QZN4	F-box only protein 6 OS=Mus musculus OX=10090 GN=Fbxo6 PE=1 SV=1	Fbxo6	1.798	0.0252061	Up	34.492	15.6	4	4	0.714239	0.714963	0.715169	1.72038	1.10566	1.02959
Biological Process	GO:0006950	3	response to stress	1.2	0.0279538	Q9R210	Transcription factor EB OS=Mus musculus OX=10090 GN=Tfeb PE=1 SV=2	Tfeb	1.995	8.79778e-05	Up	52.614	17.7	7	6	0.635264	0.701111	0.666819	1.41701	1.27325	1.30654
Biological Process	GO:0006950	3	response to stress	1.2	0.0279538	Q9WTX2	Interferon-inducible double-stranded RNA-dependent protein kinase activator A OS=Mus musculus OX=10090 GN=Prkra PE=1 SV=1	Prkra	1.951	3.13335e-05	Up	34.371	20.8	5	5	0.658853	0.669502	0.705028	1.27205	1.31057	1.384
Biological Process	GO:0043269	6	regulation of ion transport	1.65	0.0280694	P16110	Galectin-3 OS=Mus musculus OX=10090 GN=Lgals3 PE=1 SV=3	Lgals3	2.915	2.15592e-06	Up	27.515	24.6	7	7	0.537204	0.497346	0.498044	1.50247	1.47108	1.49385
Biological Process	GO:0043269	6	regulation of ion transport	1.65	0.0280694	P11881	Inositol 1,4,5-trisphosphate receptor type 1 OS=Mus musculus OX=10090 GN=Itpr1 PE=1 SV=2	Itpr1	1.746	0.00122415	Up	313.16	8.7	19	16	0.639681	0.80055	0.744724	1.27463	1.31149	1.22892
Biological Process	GO:0043269	6	regulation of ion transport	1.65	0.0280694	O35350	Calpain-1 catalytic subunit OS=Mus musculus OX=10090 GN=Capn1 PE=1 SV=1	Capn1	1.681	3.28272e-05	Up	82.105	22.9	14	14	0.738523	0.717921	0.78181	1.25753	1.24662	1.2576
Biological Process	GO:0043269	6	regulation of ion transport	1.65	0.0280694	O08734	Bcl-2 homologous antagonist/killer OS=Mus musculus OX=10090 GN=Bak1 PE=1 SV=3	Bak1	1.623	0.000310137	Up	23.294	24.9	4	4	0.720898	0.754733	0.812037	1.22518	1.19509	1.29206
Biological Process	GO:0043269	6	regulation of ion transport	1.65	0.0280694	O08553	Dihydropyrimidinase-related protein 2 OS=Mus musculus OX=10090 GN=Dpysl2 PE=1 SV=2	Dpysl2	3.402	0.00046035	Up	62.277	20.8	9	7	0.393246		0.425932	1.28549	1.53176	1.36357
Biological Process	GO:0016042	5	lipid catabolic process	1.84	0.0280396	Q9JHI5	Isovaleryl-CoA dehydrogenase, mitochondrial OS=Mus musculus OX=10090 GN=Ivd PE=1 SV=1	Ivd	2.073	2.62692e-05	Up	46.325	17.2	7	7	0.65281	0.617794	0.681983	1.39386	1.33986	1.3137
Biological Process	GO:0016042	5	lipid catabolic process	1.84	0.0280396	Q9DBM2	Peroxisomal bifunctional enzyme OS=Mus musculus OX=10090 GN=Ehhadh PE=1 SV=4	Ehhadh	2.192	0.00340139	Up	78.301	8.4	4	4	0.493994	0.7174	0.668544	1.27294	1.53024	1.31688
Biological Process	GO:0016042	5	lipid catabolic process	1.84	0.0280396	Q99MN9	Propionyl-CoA carboxylase beta chain, mitochondrial OS=Mus musculus OX=10090 GN=Pccb PE=1 SV=2	Pccb	1.973	7.12256e-05	Up	58.408	21.4	8	8	0.696273	0.693407	0.6283	1.3168	1.38273	1.2825
Biological Process	GO:0016042	5	lipid catabolic process	1.84	0.0280396	Q921G7	Electron transfer flavoprotein-ubiquinone oxidoreductase, mitochondrial OS=Mus musculus OX=10090 GN=Etfdh PE=1 SV=1	Etfdh	1.971	1.42173e-05	Up	68.09	30.5	15	15	0.700775	0.644916	0.67405	1.29646	1.33649	1.34731
Biological Process	GO:0016042	5	lipid catabolic process	1.84	0.0280396	Q91ZA3	Propionyl-CoA carboxylase alpha chain, mitochondrial OS=Mus musculus OX=10090 GN=Pcca PE=1 SV=2	Pcca	1.591	7.49872e-05	Up	79.921	27.8	15	15	0.739606	0.765147	0.811336	1.21213	1.23589	1.23589
Biological Process	GO:0006950	3	response to stress	1.2	0.0279538	Q8VCF0	Mitochondrial antiviral-signaling protein OS=Mus musculus OX=10090 GN=Mavs PE=1 SV=1	Mavs	1.609	9.76082e-05	Up	53.398	23.1	6	6	0.761309	0.735705	0.802339	1.22891	1.19952	1.27221
Biological Process	GO:0016042	5	lipid catabolic process	1.84	0.0280396	Q8VEB4	Phospholipase A2 group XV OS=Mus musculus OX=10090 GN=Pla2g15 PE=1 SV=1	Pla2g15	2.045	0.000150754	Up	47.307	9	3	3	0.695723	0.650115	0.624845	1.31259	1.44949	1.26723
Biological Process	GO:0016042	5	lipid catabolic process	1.84	0.0280396	P97742	Carnitine O-palmitoyltransferase 1, liver isoform OS=Mus musculus OX=10090 GN=Cpt1a PE=1 SV=4	Cpt1a	2.278	5.84646e-05	Up	88.25	17.6	12	12	0.598876	0.568136	0.663342	1.37138	1.41363	1.38463
Biological Process	GO:0016042	5	lipid catabolic process	1.84	0.0280396	P58242	Acid sphingomyelinase-like phosphodiesterase 3b OS=Mus musculus OX=10090 GN=Smpdl3b PE=1 SV=1	Smpdl3b	1.985	0.000375499	Up	51.599	20.8	6	6	0.6732	0.61614	0.720927	1.30218	1.24909	1.43847
Biological Process	GO:0016042	5	lipid catabolic process	1.84	0.0280396	P52825	Carnitine O-palmitoyltransferase 2, mitochondrial OS=Mus musculus OX=10090 GN=Cpt2 PE=1 SV=2	Cpt2	1.6	6.03875e-05	Up	73.98	21.7	11	11	0.736493	0.770863	0.799942	1.26011	1.21557	1.21702
Biological Process	GO:0016042	5	lipid catabolic process	1.84	0.0280396	P51174	Long-chain specific acyl-CoA dehydrogenase, mitochondrial OS=Mus musculus OX=10090 GN=Acadl PE=1 SV=2	Acadl	2.264	3.78062e-05	Up	47.907	30	12	12	0.582736	0.59208	0.663233	1.39834	1.37055	1.39307
Biological Process	GO:0016042	5	lipid catabolic process	1.84	0.0280396	P29416	Beta-hexosaminidase subunit alpha OS=Mus musculus OX=10090 GN=Hexa PE=1 SV=2	Hexa	1.917	4.3843e-05	Up	60.612	19.9	8	8	0.720214	0.644077	0.692887	1.29338	1.31413	1.33531
Biological Process	GO:0016042	5	lipid catabolic process	1.84	0.0280396	O09012	Peroxisomal targeting signal 1 receptor OS=Mus musculus OX=10090 GN=Pex5 PE=1 SV=2	Pex5	5.706	0.000496617	Up	70.755	28.5	12	12	0.305392	0.212774	0.376497	1.78911	1.74162	1.5746
Biological Process	GO:0006950	3	response to stress	1.2	0.0279538	Q9Z129	ATP-dependent DNA helicase Q1 OS=Mus musculus OX=10090 GN=Recql PE=1 SV=2	Recql	2.198	0.000141842	Up	72.484	17.6	8	8	0.587756	0.629311	0.659081	1.25718	1.44972	1.41694
Biological Process	GO:0006950	3	response to stress	1.2	0.0279538	Q9Z0M6	Adhesion G protein-coupled receptor E5 OS=Mus musculus OX=10090 GN=Adgre5 PE=1 SV=2	Adgre5	1.714	0.000251082	Up	90.412	10	6	6	0.683309	0.741019	0.786044	1.229	1.25834	1.30229
Biological Process	GO:0006950	3	response to stress	1.2	0.0279538	Q9Z0F7	Gamma-synuclein OS=Mus musculus OX=10090 GN=Sncg PE=1 SV=1	Sncg	1.548	0.00530615	Up	13.159	26.8	2	2	0.735528	0.720309	0.898951	1.12861	1.23588	1.28073
Biological Process	GO:0006950	3	response to stress	1.2	0.0279538	Q9WTX6	Cullin-1 OS=Mus musculus OX=10090 GN=Cul1 PE=1 SV=1	Cul1	1.933	1.4008e-05	Up	89.69	33.6	24	24	0.667782	0.665598	0.711986	1.30009	1.30002	1.35452
Biological Process	GO:0016042	5	lipid catabolic process	1.84	0.0280396	Q60759	Glutaryl-CoA dehydrogenase, mitochondrial OS=Mus musculus OX=10090 GN=Gcdh PE=1 SV=2	Gcdh	1.743	3.25788e-06	Up	48.605	32.2	8	8	0.719276	0.723765	0.74466	1.2501	1.2964	1.2658
Biological Process	GO:1902476	9	chloride transmembrane transport	3.32	0.0277857	O35054	Claudin-4 OS=Mus musculus OX=10090 GN=Cldn4 PE=1 SV=1	Cldn4	3.315	0.000552506	Up	22.338	18.6	3	3		0.393275	0.443804	1.43941	1.26017	1.46334
Biological Process	GO:0009880	6	embryonic pattern specification	3.32	0.0277857	Q8BGS1	Band 4.1-like protein 5 OS=Mus musculus OX=10090 GN=Epb41l5 PE=1 SV=1	Epb41l5	1.636	0.000111702	Up	81.635	19.8	10	10	0.746913	0.733679	0.795503	1.19494	1.24194	1.28703
Biological Process	GO:0009880	6	embryonic pattern specification	3.32	0.0277857	Q80Z64	Homeobox protein NANOG OS=Mus musculus OX=10090 GN=Nanog PE=1 SV=1	Nanog	1.852	5.10997e-05	Up	34.24	17.7	4	4	0.725443	0.682056	0.696625	1.37258	1.262	1.26129
Biological Process	GO:0009991	4	response to extracellular stimulus	1.54	0.0271196	Q80XN0	D-beta-hydroxybutyrate dehydrogenase, mitochondrial OS=Mus musculus OX=10090 GN=Bdh1 PE=1 SV=2	Bdh1	2.218	4.53549e-05	Up	38.299	24.5	7	7	0.594676	0.59584	0.67399	1.36774	1.39871	1.36904
Biological Process	GO:0009991	4	response to extracellular stimulus	1.54	0.0271196	Q7TMS5	Broad substrate specificity ATP-binding cassette transporter ABCG2 OS=Mus musculus OX=10090 GN=Abcg2 PE=1 SV=1	Abcg2	2.523	0.000311972	Up	72.977	17.7	10	10	0.65456	0.525805	0.522569	1.36533	1.41797	1.51377
Biological Process	GO:0009991	4	response to extracellular stimulus	1.54	0.0271196	Q64669	NAD(P)H dehydrogenase [quinone] 1 OS=Mus musculus OX=10090 GN=Nqo1 PE=1 SV=3	Nqo1	4.643	0.000310106	Up	30.959	29.2	7	7	0.29708	0.313284	0.452896	1.65839	1.60145	1.6769
Biological Process	GO:0009991	4	response to extracellular stimulus	1.54	0.0271196	Q07104	Growth/differentiation factor 3 OS=Mus musculus OX=10090 GN=Gdf3 PE=1 SV=2	Gdf3	1.609	0.0189665	Up	41.586	8.2	2	2		0.647992	0.81699	1.07689	1.21643	1.2417
Biological Process	GO:0009991	4	response to extracellular stimulus	1.54	0.0271196	P81117	Nucleobindin-2 OS=Mus musculus OX=10090 GN=Nucb2 PE=1 SV=2	Nucb2	1.639	0.000741552	Up	50.304	22.1	7	7	0.742622	0.828039	0.702531	1.21224	1.29905	1.21551
Biological Process	GO:0009991	4	response to extracellular stimulus	1.54	0.0271196	P53986	Monocarboxylate transporter 1 OS=Mus musculus OX=10090 GN=Slc16a1 PE=1 SV=1	Slc16a1	1.732	0.000267032	Up	53.267	17.2	8	8	0.711691	0.693092	0.791263	1.21705	1.28367	1.30324
Biological Process	GO:0009991	4	response to extracellular stimulus	1.54	0.0271196	P50428	Arylsulfatase A OS=Mus musculus OX=10090 GN=Arsa PE=1 SV=2	Arsa	2.191	0.000166305	Up	53.748	9.7	3	3	0.652868	0.625422	0.601866	1.4405	1.44556	1.23378
Biological Process	GO:0009991	4	response to extracellular stimulus	1.54	0.0271196	P42225	Signal transducer and activator of transcription 1 OS=Mus musculus OX=10090 GN=Stat1 PE=1 SV=1	Stat1	1.916	0.000129441	Up	87.196	17	10	9	0.650296	0.665923	0.741332	1.28975	1.28697	1.36573
Biological Process	GO:0009991	4	response to extracellular stimulus	1.54	0.0271196	P41216	Long-chain-fatty-acid--CoA ligase 1 OS=Mus musculus OX=10090 GN=Acsl1 PE=1 SV=2	Acsl1	2.551	9.95409e-06	Up	77.951	38.8	21	21	0.536562	0.552759	0.600375	1.42941	1.43856	1.44233
Biological Process	GO:0009991	4	response to extracellular stimulus	1.54	0.0271196	P35846	Folate receptor alpha OS=Mus musculus OX=10090 GN=Folr1 PE=1 SV=2	Folr1	1.713	2.32123e-05	Up	29.449	33.7	6	6	0.764778	0.708883	0.737665	1.27035	1.239	1.27932
Biological Process	GO:0009991	4	response to extracellular stimulus	1.54	0.0271196	P31750	RAC-alpha serine/threonine-protein kinase OS=Mus musculus OX=10090 GN=Akt1 PE=1 SV=2	Akt1	2.514	0.00222354	Up	55.707	16.9	6	4	0.707073	0.511612	0.488734	1.30341	1.36923	1.61994
Biological Process	GO:0009991	4	response to extracellular stimulus	1.54	0.0271196	P16460	Argininosuccinate synthase OS=Mus musculus OX=10090 GN=Ass1 PE=1 SV=1	Ass1	1.62	1.33735e-05	Up	46.584	46.1	18	17	0.770318	0.7362	0.783386	1.24178	1.23153	1.23679
Biological Process	GO:0009991	4	response to extracellular stimulus	1.54	0.0271196	P15105	Glutamine synthetase OS=Mus musculus OX=10090 GN=Glul PE=1 SV=6	Glul	1.591	8.46917e-05	Up	42.119	36.5	10	10	0.773074	0.734977	0.807541	1.24024	1.2059	1.23827
Biological Process	GO:0009991	4	response to extracellular stimulus	1.54	0.0271196	P11352	Glutathione peroxidase 1 OS=Mus musculus OX=10090 GN=Gpx1 PE=1 SV=2	Gpx1	1.774	2.10604e-05	Up	22.329	67.2	11	11	0.706222	0.718269	0.73824	1.33146	1.23908	1.26673
Biological Process	GO:0009991	4	response to extracellular stimulus	1.54	0.0271196	P09671	Superoxide dismutase [Mn], mitochondrial OS=Mus musculus OX=10090 GN=Sod2 PE=1 SV=3	Sod2	1.967	9.21938e-05	Up	24.603	26.6	5	5	0.639088	0.651052	0.732156	1.3157	1.329	1.33301
Biological Process	GO:0009991	4	response to extracellular stimulus	1.54	0.0271196	O55091	Protein IMPACT OS=Mus musculus OX=10090 GN=Impact PE=1 SV=2	Impact	1.566	0.00012536	Up	36.276	46.9	12	12	0.745216	0.770647	0.822084	1.23612	1.19568	1.23025
Biological Process	GO:0009991	4	response to extracellular stimulus	1.54	0.0271196	O54983	Ketimine reductase mu-crystallin OS=Mus musculus OX=10090 GN=Crym PE=1 SV=1	Crym	1.771	0.00459251	Up	33.523	24.3	5	5	0.663686	0.70424	0.797318	1.0759	1.3944	1.36445
Biological Process	GO:0009991	4	response to extracellular stimulus	1.54	0.0271196	O35435	Dihydroorotate dehydrogenase (quinone), mitochondrial OS=Mus musculus OX=10090 GN=Dhodh PE=1 SV=2	Dhodh	2.131	6.62001e-05	Up	42.699	36.7	11	11	0.617176	0.605311	0.693618	1.3335	1.36499	1.38541
Biological Process	GO:0009991	4	response to extracellular stimulus	1.54	0.0271196	O08760	N-glycosylase/DNA lyase OS=Mus musculus OX=10090 GN=Ogg1 PE=1 SV=2	Ogg1	2.887	0.00422617	Up	38.883	16.8	4	4	0.46153	0.416284	0.665876	1.17844	1.72504	1.55282
Biological Process	GO:0051235	4	maintenance of location	1.95	0.0261693	Q9Z2A7	Diacylglycerol O-acyltransferase 1 OS=Mus musculus OX=10090 GN=Dgat1 PE=1 SV=1	Dgat1	1.653	0.0264174	Up	56.789	12	3	3	0.917813	0.651925	0.692274	1.03111	1.46684	1.24004
Biological Process	GO:0051235	4	maintenance of location	1.95	0.0261693	Q9WV92	Band 4.1-like protein 3 OS=Mus musculus OX=10090 GN=Epb41l3 PE=1 SV=1	Epb41l3	1.796	0.00175679	Up	103.34	19.1	13	8	0.755773	0.756942	0.633142	1.36748	1.33104	1.15562
Biological Process	GO:0009991	4	response to extracellular stimulus	1.54	0.0271196	Q811U4	Mitofusin-1 OS=Mus musculus OX=10090 GN=Mfn1 PE=1 SV=3	Mfn1	1.538	5.73123e-05	Up	83.725	23.5	16	16	0.778743	0.765104	0.81985	1.20578	1.24052	1.19001
Biological Process	GO:0051235	4	maintenance of location	1.95	0.0261693	Q9WTK3	Glycosylphosphatidylinositol anchor attachment 1 protein OS=Mus musculus OX=10090 GN=Gpaa1 PE=1 SV=3	Gpaa1	1.615	0.00203394	Up	67.948	7.1	4	4	0.724414	0.820457	0.749946	1.20336	1.36846	1.13336
Biological Process	GO:0009991	4	response to extracellular stimulus	1.54	0.0271196	Q8C0M0	GATOR complex protein WDR59 OS=Mus musculus OX=10090 GN=Wdr59 PE=1 SV=2	Wdr59	1.535	0.00011584	Up	111.72	12.8	9	9	0.768453	0.804655	0.794002	1.19761	1.16592	1.26936
Biological Process	GO:0009991	4	response to extracellular stimulus	1.54	0.0271196	Q91WT9	Cystathionine beta-synthase OS=Mus musculus OX=10090 GN=Cbs PE=1 SV=3	Cbs	3.279	0.000366066	Up	61.543	15.7	6	6	0.380049	0.472873	0.549409	1.55395	1.53474	1.50897
Biological Process	GO:0007165	5	signal transduction	1.21	0.0273472	P10107	Annexin A1 OS=Mus musculus OX=10090 GN=Anxa1 PE=1 SV=2	Anxa1	3.036	0.0104155	Up	38.734	18.8	4	4	0.558164	0.57465	0.353787	1.81564	1.68733	1.01042
Biological Process	GO:0007165	5	signal transduction	1.21	0.0273472	P09671	Superoxide dismutase [Mn], mitochondrial OS=Mus musculus OX=10090 GN=Sod2 PE=1 SV=3	Sod2	1.967	9.21938e-05	Up	24.603	26.6	5	5	0.639088	0.651052	0.732156	1.3157	1.329	1.33301
Biological Process	GO:0007165	5	signal transduction	1.21	0.0273472	O89023	Tripeptidyl-peptidase 1 OS=Mus musculus OX=10090 GN=Tpp1 PE=1 SV=2	Tpp1	1.742	0.00959437	Up	61.341	10.7	4	4	0.585176	0.717775	0.885183	1.31643	1.28494	1.21049
Biological Process	GO:0007165	5	signal transduction	1.21	0.0273472	O88712	C-terminal-binding protein 1 OS=Mus musculus OX=10090 GN=Ctbp1 PE=1 SV=2	Ctbp1	1.791	0.000707114	Up	47.744	17	6	3	0.643189	0.710193	0.796305	1.30056	1.26404	1.28571
Biological Process	GO:0007165	5	signal transduction	1.21	0.0273472	O88643	Serine/threonine-protein kinase PAK 1 OS=Mus musculus OX=10090 GN=Pak1 PE=1 SV=1	Pak1	1.581	0.00244408	Up	60.736	19.8	7	3	0.773157	0.863038	0.688704	1.26995	1.21534	1.18982
Biological Process	GO:0007165	5	signal transduction	1.21	0.0273472	O88413	Tubby-related protein 3 OS=Mus musculus OX=10090 GN=Tulp3 PE=1 SV=1	Tulp3	1.543	7.72276e-05	Up	51.23	31.7	11	11	0.758912	0.774011	0.826045	1.21597	1.20118	1.22389
Biological Process	GO:0007165	5	signal transduction	1.21	0.0273472	O70401	Tetraspanin-6 OS=Mus musculus OX=10090 GN=Tspan6 PE=1 SV=1	Tspan6	2.38	0.0430073	Up	27.333	17.1	3	3		0.610664	0.483456	1.12292	0.991235	1.79172
Biological Process	GO:0007165	5	signal transduction	1.21	0.0273472	O55242	Sigma non-opioid intracellular receptor 1 OS=Mus musculus OX=10090 GN=Sigmar1 PE=1 SV=1	Sigmar1	1.608	0.00399356	Up	25.25	9.4	2	2	0.684446		0.780702	1.13074	1.16932	1.23479
Biological Process	GO:0007165	5	signal transduction	1.21	0.0273472	O35604	NPC intracellular cholesterol transporter 1 OS=Mus musculus OX=10090 GN=Npc1 PE=1 SV=2	Npc1	1.929	0.000141362	Up	142.88	4.9	5	5	0.707996	0.705571	0.634792	1.27693	1.27964	1.39507
Biological Process	GO:0007165	5	signal transduction	1.21	0.0273472	O35465	Peptidyl-prolyl cis-trans isomerase FKBP8 OS=Mus musculus OX=10090 GN=Fkbp8 PE=1 SV=2	Fkbp8	1.622	4.21396e-05	Up	43.528	28.1	9	9	0.741479	0.746883	0.799894	1.25271	1.23405	1.22498
Biological Process	GO:0007165	5	signal transduction	1.21	0.0273472	O35114	Lysosome membrane protein 2 OS=Mus musculus OX=10090 GN=Scarb2 PE=1 SV=3	Scarb2	2.292	0.000139613	Up	54.043	14.9	7	7	0.554171	0.67542	0.59314	1.38725	1.38249	1.40753
Biological Process	GO:0007165	5	signal transduction	1.21	0.0273472	O35054	Claudin-4 OS=Mus musculus OX=10090 GN=Cldn4 PE=1 SV=1	Cldn4	3.315	0.000552506	Up	22.338	18.6	3	3		0.393275	0.443804	1.43941	1.26017	1.46334
Biological Process	GO:0007165	5	signal transduction	1.21	0.0273472	O08795	Glucosidase 2 subunit beta OS=Mus musculus OX=10090 GN=Prkcsh PE=1 SV=1	Prkcsh	1.641	6.66514e-05	Up	58.792	30.5	13	13	0.744187	0.72761	0.799785	1.24135	1.23483	1.25224
Biological Process	GO:0007165	5	signal transduction	1.21	0.0273472	O08734	Bcl-2 homologous antagonist/killer OS=Mus musculus OX=10090 GN=Bak1 PE=1 SV=3	Bak1	1.623	0.000310137	Up	23.294	24.9	4	4	0.720898	0.754733	0.812037	1.22518	1.19509	1.29206
Biological Process	GO:0007165	5	signal transduction	1.21	0.0273472	O08688	Calpain-5 OS=Mus musculus OX=10090 GN=Capn5 PE=1 SV=1	Capn5	1.827	0.000334523	Up	72.954	12	6	6	0.663222	0.699588	0.7595	1.37743	1.27915	1.2211
Biological Process	GO:0007165	5	signal transduction	1.21	0.0273472	O08553	Dihydropyrimidinase-related protein 2 OS=Mus musculus OX=10090 GN=Dpysl2 PE=1 SV=2	Dpysl2	3.402	0.00046035	Up	62.277	20.8	9	7	0.393246		0.425932	1.28549	1.53176	1.36357
Biological Process	GO:0007165	5	signal transduction	1.21	0.0273472	E9Q912	Rap1 GTPase-GDP dissociation stimulator 1 OS=Mus musculus OX=10090 GN=Rap1gds1 PE=2 SV=1	Rap1gds1	1.874	4.12298e-05	Up	66.076	25.4	12	11	0.658976	0.708353	0.720424	1.2674	1.29979	1.34506
Biological Process	GO:0007165	5	signal transduction	1.21	0.0273472	A2TJV2	Paralemmin-3 OS=Mus musculus OX=10090 GN=Palm3 PE=1 SV=1	Palm3	1.931	3.32509e-06	Up	78.787	40.1	21	21	0.701144	0.662246	0.683465	1.32911	1.32494	1.2991
Biological Process	GO:0009991	4	response to extracellular stimulus	1.54	0.0271196	Q9D906	Ubiquitin-like modifier-activating enzyme ATG7 OS=Mus musculus OX=10090 GN=Atg7 PE=1 SV=1	Atg7	1.716	0.00124368	Up	77.519	16.9	10	10	0.821492	0.663632	0.724407	1.30965	1.27692	1.2039
Biological Process	GO:0009991	4	response to extracellular stimulus	1.54	0.0271196	Q9D0K2	Succinyl-CoA:3-ketoacid coenzyme A transferase 1, mitochondrial OS=Mus musculus OX=10090 GN=Oxct1 PE=1 SV=1	Oxct1	2.99	3.26192e-06	Up	55.988	27.5	10	10	0.49279	0.494146	0.51676	1.57364	1.47714	1.44552
Biological Process	GO:0009991	4	response to extracellular stimulus	1.54	0.0271196	Q920L1	Acyl-CoA (8-3)-desaturase OS=Mus musculus OX=10090 GN=Fads1 PE=1 SV=1	Fads1	1.583	0.0138259	Up	52.322	15.4	5	4	0.827987	0.696525	0.7988	1.00584	1.33052	1.34033
Biological Process	GO:0009991	4	response to extracellular stimulus	1.54	0.0271196	Q8CIH5	1-phosphatidylinositol 4,5-bisphosphate phosphodiesterase gamma-2 OS=Mus musculus OX=10090 GN=Plcg2 PE=1 SV=1	Plcg2	1.667	1.31726e-05	Up	147.59	16.4	17	17	0.731661	0.746103	0.772199	1.23856	1.23193	1.27954
Biological Process	GO:0051235	4	maintenance of location	1.95	0.0261693	Q9D385	ADP-ribosylation factor-like protein 2-binding protein OS=Mus musculus OX=10090 GN=Arl2bp PE=1 SV=1	Arl2bp	2.075	0.0010119	Up	18.754	19	3	3	0.633751		0.582241	1.3218	1.28938	1.17283
Biological Process	GO:0051235	4	maintenance of location	1.95	0.0261693	Q6P069	Sorcin OS=Mus musculus OX=10090 GN=Sri PE=1 SV=1	Sri	1.827	0.000149702	Up	21.627	21.2	4	4	0.740624	0.648467	0.73345	1.30519	1.28955	1.28271
Biological Process	GO:0051235	4	maintenance of location	1.95	0.0261693	Q02257	Junction plakoglobin OS=Mus musculus OX=10090 GN=Jup PE=1 SV=3	Jup	1.792	3.5502e-05	Up	81.8	43.6	22	18	0.689292	0.70349	0.756123	1.27226	1.27741	1.30143
Biological Process	GO:0043649	8	dicarboxylic acid catabolic process	4.43	0.025209	P15105	Glutamine synthetase OS=Mus musculus OX=10090 GN=Glul PE=1 SV=6	Glul	1.591	8.46917e-05	Up	42.119	36.5	10	10	0.773074	0.734977	0.807541	1.24024	1.2059	1.23827
Biological Process	GO:0043649	8	dicarboxylic acid catabolic process	4.43	0.025209	P05202	Aspartate aminotransferase, mitochondrial OS=Mus musculus OX=10090 GN=Got2 PE=1 SV=1	Got2	1.706	2.56036e-05	Up	47.411	47.7	19	19	0.735687	0.709714	0.771504	1.26883	1.25459	1.25968
Biological Process	GO:0035336	13	long-chain fatty-acyl-CoA metabolic process	4.43	0.025209	Q9Z2A7	Diacylglycerol O-acyltransferase 1 OS=Mus musculus OX=10090 GN=Dgat1 PE=1 SV=1	Dgat1	1.653	0.0264174	Up	56.789	12	3	3	0.917813	0.651925	0.692274	1.03111	1.46684	1.24004
Biological Process	GO:0035336	13	long-chain fatty-acyl-CoA metabolic process	4.43	0.025209	Q3URE1	Malonate--CoA ligase ACSF3, mitochondrial OS=Mus musculus OX=10090 GN=Acsf3 PE=1 SV=2	Acsf3	1.661	0.000727543	Up	65.076	14.6	7	7	0.793288	0.671848	0.789243	1.25348	1.24473	1.24741
Biological Process	GO:0035336	13	long-chain fatty-acyl-CoA metabolic process	4.43	0.025209	P41216	Long-chain-fatty-acid--CoA ligase 1 OS=Mus musculus OX=10090 GN=Acsl1 PE=1 SV=2	Acsl1	2.551	9.95409e-06	Up	77.951	38.8	21	21	0.536562	0.552759	0.600375	1.42941	1.43856	1.44233
Biological Process	GO:0000303	7	response to superoxide	4.43	0.025209	Q64669	NAD(P)H dehydrogenase [quinone] 1 OS=Mus musculus OX=10090 GN=Nqo1 PE=1 SV=3	Nqo1	4.643	0.000310106	Up	30.959	29.2	7	7	0.29708	0.313284	0.452896	1.65839	1.60145	1.6769
Biological Process	GO:0000303	7	response to superoxide	4.43	0.025209	Q61171	Peroxiredoxin-2 OS=Mus musculus OX=10090 GN=Prdx2 PE=1 SV=3	Prdx2	1.671	1.03837e-05	Up	21.778	53.5	10	10	0.760087	0.721803	0.764689	1.2444	1.24929	1.25973
Biological Process	GO:0000303	7	response to superoxide	4.43	0.025209	P09671	Superoxide dismutase [Mn], mitochondrial OS=Mus musculus OX=10090 GN=Sod2 PE=1 SV=3	Sod2	1.967	9.21938e-05	Up	24.603	26.6	5	5	0.639088	0.651052	0.732156	1.3157	1.329	1.33301
Biological Process	GO:1990266	9	neutrophil migration	4.43	0.025209	Q5XKN4	Protein jagunal homolog 1 OS=Mus musculus OX=10090 GN=Jagn1 PE=1 SV=2	Jagn1	1.907	0.000646311	Up	21.102	16.9	3	3	0.610903	0.697226	0.755575	1.24621	1.33019	1.3599
Biological Process	GO:1990266	9	neutrophil migration	4.43	0.025209	Q01063	cAMP-specific 3',5'-cyclic phosphodiesterase 4D OS=Mus musculus OX=10090 GN=Pde4d PE=1 SV=2	Pde4d	1.783	0.00209861	Up	84.562	6.7	4	4	0.780647	0.61274	0.76223	1.23386	1.25433	1.35618
Biological Process	GO:1990266	9	neutrophil migration	4.43	0.025209	P16110	Galectin-3 OS=Mus musculus OX=10090 GN=Lgals3 PE=1 SV=3	Lgals3	2.915	2.15592e-06	Up	27.515	24.6	7	7	0.537204	0.497346	0.498044	1.50247	1.47108	1.49385
Biological Process	GO:0050869	9	negative regulation of B cell activation	4.43	0.025209	Q9ES52	Phosphatidylinositol 3,4,5-trisphosphate 5-phosphatase 1 OS=Mus musculus OX=10090 GN=Inpp5d PE=1 SV=2	Inpp5d	1.875	0.000112551	Up	133.54	5	4	4	0.666361	0.71671	0.703851	1.32666	1.21668	1.36975
Biological Process	GO:0050869	9	negative regulation of B cell activation	4.43	0.025209	P70677	Caspase-3 OS=Mus musculus OX=10090 GN=Casp3 PE=1 SV=1	Casp3	1.885	1.21857e-05	Up	31.474	36.1	8	8	0.681776	0.679812	0.717879	1.26702	1.33874	1.31477
Biological Process	GO:0050869	9	negative regulation of B cell activation	4.43	0.025209	P70268	Serine/threonine-protein kinase N1 OS=Mus musculus OX=10090 GN=Pkn1 PE=1 SV=3	Pkn1	1.886	0.000310572	Up	104.41	12.7	9	9	0.661183	0.651921	0.765761	1.26081	1.31892	1.34141
Biological Process	GO:0009620	6	response to fungus	4.43	0.025209	Q5XKN4	Protein jagunal homolog 1 OS=Mus musculus OX=10090 GN=Jagn1 PE=1 SV=2	Jagn1	1.907	0.000646311	Up	21.102	16.9	3	3	0.610903	0.697226	0.755575	1.24621	1.33019	1.3599
Biological Process	GO:0009620	6	response to fungus	4.43	0.025209	P16858	Glyceraldehyde-3-phosphate dehydrogenase OS=Mus musculus OX=10090 GN=Gapdh PE=1 SV=2	Gapdh	1.8	1.03966e-05	Up	35.81	55	15	15	0.691514	0.730628	0.720664	1.31289	1.2909	1.2534
Biological Process	GO:0009620	6	response to fungus	4.43	0.025209	O08734	Bcl-2 homologous antagonist/killer OS=Mus musculus OX=10090 GN=Bak1 PE=1 SV=3	Bak1	1.623	0.000310137	Up	23.294	24.9	4	4	0.720898	0.754733	0.812037	1.22518	1.19509	1.29206
Biological Process	GO:0042744	7	hydrogen peroxide catabolic process	4.43	0.025209	Q61171	Peroxiredoxin-2 OS=Mus musculus OX=10090 GN=Prdx2 PE=1 SV=3	Prdx2	1.671	1.03837e-05	Up	21.778	53.5	10	10	0.760087	0.721803	0.764689	1.2444	1.24929	1.25973
Biological Process	GO:0042744	7	hydrogen peroxide catabolic process	4.43	0.025209	P20108	Thioredoxin-dependent peroxide reductase, mitochondrial OS=Mus musculus OX=10090 GN=Prdx3 PE=1 SV=1	Prdx3	1.541	4.86589e-05	Up	28.127	42.8	9	9	0.78234	0.761516	0.817456	1.23732	1.20763	1.19374
Biological Process	GO:0042744	7	hydrogen peroxide catabolic process	4.43	0.025209	P11352	Glutathione peroxidase 1 OS=Mus musculus OX=10090 GN=Gpx1 PE=1 SV=2	Gpx1	1.774	2.10604e-05	Up	22.329	67.2	11	11	0.706222	0.718269	0.73824	1.33146	1.23908	1.26673
Biological Process	GO:0042219	6	cellular modified amino acid catabolic process	4.43	0.025209	Q9CQF9	Prenylcysteine oxidase OS=Mus musculus OX=10090 GN=Pcyox1 PE=1 SV=1	Pcyox1	2.401	4.88525e-06	Up	56.494	31.5	11	11	0.590717	0.56227	0.611068	1.39338	1.40096	1.4416
Biological Process	GO:0043649	8	dicarboxylic acid catabolic process	4.43	0.025209	Q3URE1	Malonate--CoA ligase ACSF3, mitochondrial OS=Mus musculus OX=10090 GN=Acsf3 PE=1 SV=2	Acsf3	1.661	0.000727543	Up	65.076	14.6	7	7	0.793288	0.671848	0.789243	1.25348	1.24473	1.24741
Biological Process	GO:0009068	10	aspartate family amino acid catabolic process	4.43	0.025209	O54983	Ketimine reductase mu-crystallin OS=Mus musculus OX=10090 GN=Crym PE=1 SV=1	Crym	1.771	0.00459251	Up	33.523	24.3	5	5	0.663686	0.70424	0.797318	1.0759	1.3944	1.36445
Biological Process	GO:0009068	10	aspartate family amino acid catabolic process	4.43	0.025209	P05202	Aspartate aminotransferase, mitochondrial OS=Mus musculus OX=10090 GN=Got2 PE=1 SV=1	Got2	1.706	2.56036e-05	Up	47.411	47.7	19	19	0.735687	0.709714	0.771504	1.26883	1.25459	1.25968
Biological Process	GO:0009068	10	aspartate family amino acid catabolic process	4.43	0.025209	Q60759	Glutaryl-CoA dehydrogenase, mitochondrial OS=Mus musculus OX=10090 GN=Gcdh PE=1 SV=2	Gcdh	1.743	3.25788e-06	Up	48.605	32.2	8	8	0.719276	0.723765	0.74466	1.2501	1.2964	1.2658
Biological Process	GO:0051235	4	maintenance of location	1.95	0.0261693	P31750	RAC-alpha serine/threonine-protein kinase OS=Mus musculus OX=10090 GN=Akt1 PE=1 SV=2	Akt1	2.514	0.00222354	Up	55.707	16.9	6	4	0.707073	0.511612	0.488734	1.30341	1.36923	1.61994
Biological Process	GO:0051235	4	maintenance of location	1.95	0.0261693	P29416	Beta-hexosaminidase subunit alpha OS=Mus musculus OX=10090 GN=Hexa PE=1 SV=2	Hexa	1.917	4.3843e-05	Up	60.612	19.9	8	8	0.720214	0.644077	0.692887	1.29338	1.31413	1.33531
Biological Process	GO:0051235	4	maintenance of location	1.95	0.0261693	P29391	Ferritin light chain 1 OS=Mus musculus OX=10090 GN=Ftl1 PE=1 SV=2	Ftl1	7.978	1.4092e-06	Up	20.802	44.8	7	7	0.209438	0.216562	0.242321	1.80925	1.7356	1.78683
Biological Process	GO:0051235	4	maintenance of location	1.95	0.0261693	P14211	Calreticulin OS=Mus musculus OX=10090 GN=Calr PE=1 SV=1	Calr	1.604	2.01216e-05	Up	47.994	50.2	18	18	0.764119	0.746714	0.79315	1.25329	1.21002	1.23271
Biological Process	GO:0051235	4	maintenance of location	1.95	0.0261693	P09528	Ferritin heavy chain OS=Mus musculus OX=10090 GN=Fth1 PE=1 SV=2	Fth1	7.453	1.45481e-06	Up	21.066	56.6	8	8	0.240971	0.217629	0.251229	1.71802	1.79428	1.77788
Biological Process	GO:0051496	12	positive regulation of stress fiber assembly	2.89	0.0255208	Q6P9Q4	FH1/FH2 domain-containing protein 1 OS=Mus musculus OX=10090 GN=Fhod1 PE=1 SV=3	Fhod1	1.639	0.000123046	Up	129.6	10.9	9	9	0.749826	0.724223	0.799827	1.21458	1.22862	1.28293
Biological Process	GO:0051496	12	positive regulation of stress fiber assembly	2.89	0.0255208	Q6EDY6	F-actin-uncapping protein LRRC16A OS=Mus musculus OX=10090 GN=Carmil1 PE=1 SV=2	Carmil1	1.529	0.000196233	Up	151.86	9	9	9	0.758752	0.783065	0.830479	1.19279	1.18043	1.25448
Biological Process	GO:0051496	12	positive regulation of stress fiber assembly	2.89	0.0255208	P46662	Merlin OS=Mus musculus OX=10090 GN=Nf2 PE=1 SV=2	Nf2	1.84	0.0039404	Up	69.775	14.6	8	8	0.641958	0.770637	0.699849	1.4813	1.30696	1.0993
Biological Process	GO:0051496	12	positive regulation of stress fiber assembly	2.89	0.0255208	P08207	Protein S100-A10 OS=Mus musculus OX=10090 GN=S100a10 PE=1 SV=2	S100a10	2.253	0.000570558	Up	11.186	27.8	3	3	0.571111	0.570522		1.3087	1.18869	1.36097
Biological Process	GO:0051496	12	positive regulation of stress fiber assembly	2.89	0.0255208	O88643	Serine/threonine-protein kinase PAK 1 OS=Mus musculus OX=10090 GN=Pak1 PE=1 SV=1	Pak1	1.581	0.00244408	Up	60.736	19.8	7	3	0.773157	0.863038	0.688704	1.26995	1.21534	1.18982
Biological Process	GO:0007165	5	signal transduction	1.21	0.0273472	P11352	Glutathione peroxidase 1 OS=Mus musculus OX=10090 GN=Gpx1 PE=1 SV=2	Gpx1	1.774	2.10604e-05	Up	22.329	67.2	11	11	0.706222	0.718269	0.73824	1.33146	1.23908	1.26673
Biological Process	GO:0071450	8	cellular response to oxygen radical	4.43	0.025209	Q64669	NAD(P)H dehydrogenase [quinone] 1 OS=Mus musculus OX=10090 GN=Nqo1 PE=1 SV=3	Nqo1	4.643	0.000310106	Up	30.959	29.2	7	7	0.29708	0.313284	0.452896	1.65839	1.60145	1.6769
Biological Process	GO:0071450	8	cellular response to oxygen radical	4.43	0.025209	P09671	Superoxide dismutase [Mn], mitochondrial OS=Mus musculus OX=10090 GN=Sod2 PE=1 SV=3	Sod2	1.967	9.21938e-05	Up	24.603	26.6	5	5	0.639088	0.651052	0.732156	1.3157	1.329	1.33301
Biological Process	GO:0071451	9	cellular response to superoxide	4.43	0.025209	Q64669	NAD(P)H dehydrogenase [quinone] 1 OS=Mus musculus OX=10090 GN=Nqo1 PE=1 SV=3	Nqo1	4.643	0.000310106	Up	30.959	29.2	7	7	0.29708	0.313284	0.452896	1.65839	1.60145	1.6769
Biological Process	GO:0071451	9	cellular response to superoxide	4.43	0.025209	Q61171	Peroxiredoxin-2 OS=Mus musculus OX=10090 GN=Prdx2 PE=1 SV=3	Prdx2	1.671	1.03837e-05	Up	21.778	53.5	10	10	0.760087	0.721803	0.764689	1.2444	1.24929	1.25973
Biological Process	GO:0071451	9	cellular response to superoxide	4.43	0.025209	P09671	Superoxide dismutase [Mn], mitochondrial OS=Mus musculus OX=10090 GN=Sod2 PE=1 SV=3	Sod2	1.967	9.21938e-05	Up	24.603	26.6	5	5	0.639088	0.651052	0.732156	1.3157	1.329	1.33301
Biological Process	GO:0031424	9	keratinization	4.43	0.025209	Q02257	Junction plakoglobin OS=Mus musculus OX=10090 GN=Jup PE=1 SV=3	Jup	1.792	3.5502e-05	Up	81.8	43.6	22	18	0.689292	0.70349	0.756123	1.27226	1.27741	1.30143
Biological Process	GO:0031424	9	keratinization	4.43	0.025209	O88456	Calpain small subunit 1 OS=Mus musculus OX=10090 GN=Capns1 PE=1 SV=1	Capns1	1.645	1.67851e-05	Up	28.463	21.2	4	4	0.736676	0.747245	0.784266	1.24875	1.25745	1.22562
Biological Process	GO:0031424	9	keratinization	4.43	0.025209	O35350	Calpain-1 catalytic subunit OS=Mus musculus OX=10090 GN=Capn1 PE=1 SV=1	Capn1	1.681	3.28272e-05	Up	82.105	22.9	14	14	0.738523	0.717921	0.78181	1.25753	1.24662	1.2576
Biological Process	GO:0045453	7	bone resorption	4.43	0.025209	Q9Z0E0	Neurochondrin OS=Mus musculus OX=10090 GN=Ncdn PE=1 SV=1	Ncdn	1.612	0.000103544	Up	78.894	15.2	9	9	0.759241	0.752508	0.785742	1.22226	1.29943	1.18083
Biological Process	GO:0045453	7	bone resorption	4.43	0.025209	P51150	Ras-related protein Rab-7a OS=Mus musculus OX=10090 GN=Rab7a PE=1 SV=2	Rab7a	1.508	1.01774e-05	Up	23.489	72.9	13	13	0.779111	0.812289	0.800612	1.22246	1.18842	1.19711
Biological Process	GO:0045453	7	bone resorption	4.43	0.025209	O89023	Tripeptidyl-peptidase 1 OS=Mus musculus OX=10090 GN=Tpp1 PE=1 SV=2	Tpp1	1.742	0.00959437	Up	61.341	10.7	4	4	0.585176	0.717775	0.885183	1.31643	1.28494	1.21049
Biological Process	GO:0071450	8	cellular response to oxygen radical	4.43	0.025209	Q61171	Peroxiredoxin-2 OS=Mus musculus OX=10090 GN=Prdx2 PE=1 SV=3	Prdx2	1.671	1.03837e-05	Up	21.778	53.5	10	10	0.760087	0.721803	0.764689	1.2444	1.24929	1.25973
Biological Process	GO:0007165	5	signal transduction	1.21	0.0273472	P11438	Lysosome-associated membrane glycoprotein 1 OS=Mus musculus OX=10090 GN=Lamp1 PE=1 SV=2	Lamp1	1.649	0.000104488	Up	43.865	7.6	3	3	0.746315	0.719123	0.799585	1.2308	1.2695	1.23468
Biological Process	GO:0007165	5	signal transduction	1.21	0.0273472	P11881	Inositol 1,4,5-trisphosphate receptor type 1 OS=Mus musculus OX=10090 GN=Itpr1 PE=1 SV=2	Itpr1	1.746	0.00122415	Up	313.16	8.7	19	16	0.639681	0.80055	0.744724	1.27463	1.31149	1.22892
Biological Process	GO:0007165	5	signal transduction	1.21	0.0273472	P14211	Calreticulin OS=Mus musculus OX=10090 GN=Calr PE=1 SV=1	Calr	1.604	2.01216e-05	Up	47.994	50.2	18	18	0.764119	0.746714	0.79315	1.25329	1.21002	1.23271
Biological Process	GO:0007165	5	signal transduction	1.21	0.0273472	Q9QY06	Unconventional myosin-IXb OS=Mus musculus OX=10090 GN=Myo9b PE=1 SV=2	Myo9b	2.008	0.000143458	Up	238.83	8.6	13	11	0.729808	0.630767	0.633823	1.30923	1.36463	1.33174
Biological Process	GO:0007165	5	signal transduction	1.21	0.0273472	Q9ESY9	Gamma-interferon-inducible lysosomal thiol reductase OS=Mus musculus OX=10090 GN=Ifi30 PE=1 SV=3	Ifi30	1.532	5.7464e-05	Up	27.784	9.7	2	2	0.802559	0.753115	0.813681	1.21459	1.20695	1.2091
Biological Process	GO:0007165	5	signal transduction	1.21	0.0273472	Q9ES52	Phosphatidylinositol 3,4,5-trisphosphate 5-phosphatase 1 OS=Mus musculus OX=10090 GN=Inpp5d PE=1 SV=2	Inpp5d	1.875	0.000112551	Up	133.54	5	4	4	0.666361	0.71671	0.703851	1.32666	1.21668	1.36975
Biological Process	GO:0007165	5	signal transduction	1.21	0.0273472	Q9DBC7	cAMP-dependent protein kinase type I-alpha regulatory subunit OS=Mus musculus OX=10090 GN=Prkar1a PE=1 SV=3	Prkar1a	1.56	0.000107863	Up	43.185	24.9	9	6	0.73834	0.801513	0.804208	1.20984	1.23927	1.20683
Biological Process	GO:0007165	5	signal transduction	1.21	0.0273472	Q9D385	ADP-ribosylation factor-like protein 2-binding protein OS=Mus musculus OX=10090 GN=Arl2bp PE=1 SV=1	Arl2bp	2.075	0.0010119	Up	18.754	19	3	3	0.633751		0.582241	1.3218	1.28938	1.17283
Biological Process	GO:0007165	5	signal transduction	1.21	0.0273472	Q9CQW9	Interferon-induced transmembrane protein 3 OS=Mus musculus OX=10090 GN=Ifitm3 PE=1 SV=1	Ifitm3	3.15	5.32381e-05	Up	14.954	48.2	5	4	0.430047	0.481214	0.534599	1.49952	1.52365	1.53096
Biological Process	GO:0007165	5	signal transduction	1.21	0.0273472	Q9CQ88	Tetraspanin-31 OS=Mus musculus OX=10090 GN=Tspan31 PE=1 SV=1	Tspan31	2.961	0.0330368	Up	22.694	10.5	2	2	0.576099	0.433737			1.28103	1.70914
Biological Process	GO:0007165	5	signal transduction	1.21	0.0273472	Q99PG2	Opioid growth factor receptor OS=Mus musculus OX=10090 GN=Ogfr PE=1 SV=1	Ogfr	1.649	0.00111662	Up	70.678	34.8	12	12	0.735117	0.706032	0.823782	1.19969	1.19378	1.34159
Biological Process	GO:0007165	5	signal transduction	1.21	0.0273472	Q99MP8	BRCA1-associated protein OS=Mus musculus OX=10090 GN=Brap PE=1 SV=1	Brap	4.032	0.00161586	Up	66.99	8.8	4	4		0.343411	0.366067	1.17278	1.6001	1.51765
Biological Process	GO:0007165	5	signal transduction	1.21	0.0273472	Q99JW5	Epithelial cell adhesion molecule OS=Mus musculus OX=10090 GN=Epcam PE=1 SV=1	Epcam	1.921	8.12906e-06	Up	35.019	37.1	7	7	0.711716	0.682289	0.660135	1.32673	1.315	1.30413
Biological Process	GO:0007165	5	signal transduction	1.21	0.0273472	Q99J93	Interferon-induced transmembrane protein 2 OS=Mus musculus OX=10090 GN=Ifitm2 PE=1 SV=1	Ifitm2	1.794	0.00320959	Up	15.743	29.2	3	2	0.629736	0.673257	0.844514	1.21044	1.33401	1.30804
Biological Process	GO:0007165	5	signal transduction	1.21	0.0273472	Q923T9	Calcium/calmodulin-dependent protein kinase type II subunit gamma OS=Mus musculus OX=10090 GN=Camk2g PE=1 SV=1	Camk2g	1.559	0.000300313	Up	59.606	16.3	7	7	0.788578	0.727792	0.828727	1.21912	1.21361	1.22217
Biological Process	GO:0007165	5	signal transduction	1.21	0.0273472	Q91VJ1	Interferon-inducible protein AIM2 OS=Mus musculus OX=10090 GN=Aim2 PE=1 SV=2	Aim2	2.073	0.000118171	Up	40.155	28.2	8	8	0.637225	0.640646	0.674745	1.23317	1.43379	1.38042
Biological Process	GO:0007165	5	signal transduction	1.21	0.0273472	Q8VCF0	Mitochondrial antiviral-signaling protein OS=Mus musculus OX=10090 GN=Mavs PE=1 SV=1	Mavs	1.609	9.76082e-05	Up	53.398	23.1	6	6	0.761309	0.735705	0.802339	1.22891	1.19952	1.27221
Biological Process	GO:0007165	5	signal transduction	1.21	0.0273472	Q8R1Z9	RING finger protein 121 OS=Mus musculus OX=10090 GN=Rnf121 PE=1 SV=1	Rnf121	1.637	0.0492703	Up	37.986	11.9	3	3	0.625352	0.585111	1.06459	1.20259	1.26343	1.25892
Biological Process	GO:0007165	5	signal transduction	1.21	0.0273472	Q8R0G7	Protein spinster homolog 1 OS=Mus musculus OX=10090 GN=Spns1 PE=2 SV=1	Spns1	1.912	0.0328931	Up	56.708	8.1	3	3	0.559452		0.733263	1.44243	0.998396	1.26646
Biological Process	GO:0007165	5	signal transduction	1.21	0.0273472	Q8CJ26	Death domain-containing membrane protein NRADD OS=Mus musculus OX=10090 GN=Nradd PE=1 SV=1	Nradd	2.178	0.000358285	Up	24.727	28.5	5	5	0.709261	0.606074	0.572767	1.40149	1.29654	1.41386
Biological Process	GO:0007165	5	signal transduction	1.21	0.0273472	Q8CIH5	1-phosphatidylinositol 4,5-bisphosphate phosphodiesterase gamma-2 OS=Mus musculus OX=10090 GN=Plcg2 PE=1 SV=1	Plcg2	1.667	1.31726e-05	Up	147.59	16.4	17	17	0.731661	0.746103	0.772199	1.23856	1.23193	1.27954
Biological Process	GO:0007165	5	signal transduction	1.21	0.0273472	Q8BVE3	V-type proton ATPase subunit H OS=Mus musculus OX=10090 GN=Atp6v1h PE=1 SV=1	Atp6v1h	1.515	9.9228e-06	Up	55.854	44.9	18	18	0.81841	0.783278	0.783975	1.20814	1.21016	1.19603
Biological Process	GO:0007165	5	signal transduction	1.21	0.0273472	Q8BT60	Copine-3 OS=Mus musculus OX=10090 GN=Cpne3 PE=1 SV=2	Cpne3	1.599	7.66813e-06	Up	59.584	22.5	10	8	0.768385	0.750173	0.789831	1.24051	1.23304	1.21806
Biological Process	GO:0007165	5	signal transduction	1.21	0.0273472	Q8BPU7	Engulfment and cell motility protein 1 OS=Mus musculus OX=10090 GN=Elmo1 PE=1 SV=2	Elmo1	4.051	0.00246696	Up	83.935	14.7	9	7	0.260867	0.401391	0.525693	1.68259	1.42858	1.70087
Biological Process	GO:0007165	5	signal transduction	1.21	0.0273472	Q9QYF1	Retinol dehydrogenase 11 OS=Mus musculus OX=10090 GN=Rdh11 PE=1 SV=2	Rdh11	1.53	0.000365698	Up	35.147	27.8	7	7	0.792398	0.749517	0.829948	1.24885	1.15311	1.22617
Biological Process	GO:0007165	5	signal transduction	1.21	0.0273472	Q9QYY0	GRB2-associated-binding protein 1 OS=Mus musculus OX=10090 GN=Gab1 PE=1 SV=2	Gab1	1.836	2.68848e-05	Up	76.812	36.3	17	17	0.704823	0.671779	0.739111	1.29447	1.30687	1.28295
Biological Process	GO:0007165	5	signal transduction	1.21	0.0273472	Q9R069	Basal cell adhesion molecule OS=Mus musculus OX=10090 GN=Bcam PE=1 SV=1	Bcam	1.549	8.29376e-05	Up	67.669	31.7	13	13	0.793989	0.745647	0.813875	1.2094	1.20545	1.23164
Biological Process	GO:0007165	5	signal transduction	1.21	0.0273472	Q9R257	Heme-binding protein 1 OS=Mus musculus OX=10090 GN=Hebp1 PE=1 SV=2	Hebp1	1.965	1.16635e-05	Up	21.067	58.4	7	7	0.683515	0.645917	0.694194	1.34832	1.33506	1.29299
Biological Process	GO:0009880	6	embryonic pattern specification	3.32	0.0277857	Q07104	Growth/differentiation factor 3 OS=Mus musculus OX=10090 GN=Gdf3 PE=1 SV=2	Gdf3	1.609	0.0189665	Up	41.586	8.2	2	2		0.647992	0.81699	1.07689	1.21643	1.2417
Biological Process	GO:0009880	6	embryonic pattern specification	3.32	0.0277857	P70340	Mothers against decapentaplegic homolog 1 OS=Mus musculus OX=10090 GN=Smad1 PE=1 SV=2	Smad1	2.277	0.00048271	Up	52.156	15.5	7	5	0.593271	0.656215	0.581714	1.39969	1.2196	1.54951
Biological Process	GO:0051881	5	regulation of mitochondrial membrane potential	2.33	0.0276558	Q91VM9	Inorganic pyrophosphatase 2, mitochondrial OS=Mus musculus OX=10090 GN=Ppa2 PE=1 SV=1	Ppa2	1.661	9.11533e-05	Up	38.114	56.1	14	14	0.789545	0.739596	0.725271	1.21453	1.23659	1.29447
Biological Process	GO:0051881	5	regulation of mitochondrial membrane potential	2.33	0.0276558	P70444	BH3-interacting domain death agonist OS=Mus musculus OX=10090 GN=Bid PE=1 SV=2	Bid	2.131	0.000184688	Up	21.951	36.4	5	5	0.583023	0.658674	0.674462	1.27717	1.3667	1.43997
Biological Process	GO:0051881	5	regulation of mitochondrial membrane potential	2.33	0.0276558	P31750	RAC-alpha serine/threonine-protein kinase OS=Mus musculus OX=10090 GN=Akt1 PE=1 SV=2	Akt1	2.514	0.00222354	Up	55.707	16.9	6	4	0.707073	0.511612	0.488734	1.30341	1.36923	1.61994
Biological Process	GO:0051881	5	regulation of mitochondrial membrane potential	2.33	0.0276558	P20108	Thioredoxin-dependent peroxide reductase, mitochondrial OS=Mus musculus OX=10090 GN=Prdx3 PE=1 SV=1	Prdx3	1.541	4.86589e-05	Up	28.127	42.8	9	9	0.78234	0.761516	0.817456	1.23732	1.20763	1.19374
Biological Process	GO:0051881	5	regulation of mitochondrial membrane potential	2.33	0.0276558	P09671	Superoxide dismutase [Mn], mitochondrial OS=Mus musculus OX=10090 GN=Sod2 PE=1 SV=3	Sod2	1.967	9.21938e-05	Up	24.603	26.6	5	5	0.639088	0.651052	0.732156	1.3157	1.329	1.33301
Biological Process	GO:0051881	5	regulation of mitochondrial membrane potential	2.33	0.0276558	O35143	ATPase inhibitor, mitochondrial OS=Mus musculus OX=10090 GN=Atp5if1 PE=1 SV=2	Atp5if1	1.709	0.000397606	Up	12.159	25.5	3	3	0.702325	0.700737	0.811775	1.24533	1.26164	1.2782
Biological Process	GO:0051881	5	regulation of mitochondrial membrane potential	2.33	0.0276558	O08734	Bcl-2 homologous antagonist/killer OS=Mus musculus OX=10090 GN=Bak1 PE=1 SV=3	Bak1	1.623	0.000310137	Up	23.294	24.9	4	4	0.720898	0.754733	0.812037	1.22518	1.19509	1.29206
Biological Process	GO:0045766	8	positive regulation of angiogenesis	2.33	0.0276558	Q9QYY0	GRB2-associated-binding protein 1 OS=Mus musculus OX=10090 GN=Gab1 PE=1 SV=2	Gab1	1.836	2.68848e-05	Up	76.812	36.3	17	17	0.704823	0.671779	0.739111	1.29447	1.30687	1.28295
Biological Process	GO:0007165	5	signal transduction	1.21	0.0273472	Q8BI72	CDKN2A-interacting protein OS=Mus musculus OX=10090 GN=Cdkn2aip PE=1 SV=1	Cdkn2aip	1.505	0.000304213	Up	59.744	33.4	13	13	0.753399	0.791948	0.849443	1.19647	1.21156	1.19718
Biological Process	GO:0045766	8	positive regulation of angiogenesis	2.33	0.0276558	Q02257	Junction plakoglobin OS=Mus musculus OX=10090 GN=Jup PE=1 SV=3	Jup	1.792	3.5502e-05	Up	81.8	43.6	22	18	0.689292	0.70349	0.756123	1.27226	1.27741	1.30143
Biological Process	GO:0045766	8	positive regulation of angiogenesis	2.33	0.0276558	P70302	Stromal interaction molecule 1 OS=Mus musculus OX=10090 GN=Stim1 PE=1 SV=2	Stim1	2.053	0.000827898	Up	77.566	18.4	9	9	0.696394	0.70609	0.562915	1.30876	1.29429	1.43156
Biological Process	GO:0045766	8	positive regulation of angiogenesis	2.33	0.0276558	P16110	Galectin-3 OS=Mus musculus OX=10090 GN=Lgals3 PE=1 SV=3	Lgals3	2.915	2.15592e-06	Up	27.515	24.6	7	7	0.537204	0.497346	0.498044	1.50247	1.47108	1.49385
Biological Process	GO:0045766	8	positive regulation of angiogenesis	2.33	0.0276558	P10107	Annexin A1 OS=Mus musculus OX=10090 GN=Anxa1 PE=1 SV=2	Anxa1	3.036	0.0104155	Up	38.734	18.8	4	4	0.558164	0.57465	0.353787	1.81564	1.68733	1.01042
Biological Process	GO:0045766	8	positive regulation of angiogenesis	2.33	0.0276558	O35639	Annexin A3 OS=Mus musculus OX=10090 GN=Anxa3 PE=1 SV=4	Anxa3	1.563	0.000473758	Up	36.384	30.3	9	9	0.724026	0.838136	0.779135	1.23529	1.20427	1.21915
Biological Process	GO:0007165	5	signal transduction	1.21	0.0273472	Q9Z1G4	V-type proton ATPase 116 kDa subunit a1 OS=Mus musculus OX=10090 GN=Atp6v0a1 PE=1 SV=3	Atp6v0a1	1.691	0.000638828	Up	96.466	16.9	10	9	0.703521	0.700418	0.826021	1.26663	1.24207	1.26133
Biological Process	GO:0007165	5	signal transduction	1.21	0.0273472	Q9Z0M6	Adhesion G protein-coupled receptor E5 OS=Mus musculus OX=10090 GN=Adgre5 PE=1 SV=2	Adgre5	1.714	0.000251082	Up	90.412	10	6	6	0.683309	0.741019	0.786044	1.229	1.25834	1.30229
Biological Process	GO:0007165	5	signal transduction	1.21	0.0273472	Q9Z0G0	PDZ domain-containing protein GIPC1 OS=Mus musculus OX=10090 GN=Gipc1 PE=1 SV=1	Gipc1	1.956	3.87137e-05	Up	36.129	50.8	13	13	0.676586	0.638901	0.714363	1.32147	1.29956	1.34912
Biological Process	GO:0007165	5	signal transduction	1.21	0.0273472	Q9Z0F7	Gamma-synuclein OS=Mus musculus OX=10090 GN=Sncg PE=1 SV=1	Sncg	1.548	0.00530615	Up	13.159	26.8	2	2	0.735528	0.720309	0.898951	1.12861	1.23588	1.28073
Biological Process	GO:0007165	5	signal transduction	1.21	0.0273472	Q9WTX6	Cullin-1 OS=Mus musculus OX=10090 GN=Cul1 PE=1 SV=1	Cul1	1.933	1.4008e-05	Up	89.69	33.6	24	24	0.667782	0.665598	0.711986	1.30009	1.30002	1.35452
Biological Process	GO:0007165	5	signal transduction	1.21	0.0273472	Q9WTQ5	A-kinase anchor protein 12 OS=Mus musculus OX=10090 GN=Akap12 PE=1 SV=1	Akap12	1.615	5.96217e-05	Up	180.69	55.8	63	63	0.755614	0.734557	0.803988	1.22513	1.23496	1.24575
Biological Process	GO:0045766	8	positive regulation of angiogenesis	2.33	0.0276558	P70340	Mothers against decapentaplegic homolog 1 OS=Mus musculus OX=10090 GN=Smad1 PE=1 SV=2	Smad1	2.277	0.00048271	Up	52.156	15.5	7	5	0.593271	0.656215	0.581714	1.39969	1.2196	1.54951
Biological Process	GO:0033866	9	nucleoside bisphosphate biosynthetic process	2.49	0.0296502	Q8BKZ9	Pyruvate dehydrogenase protein X component, mitochondrial OS=Mus musculus OX=10090 GN=Pdhx PE=1 SV=1	Pdhx	1.635	0.000291141	Up	53.998	20.6	7	7	0.729352	0.728388	0.819628	1.2633	1.25292	1.20642
Biological Process	GO:0007165	5	signal transduction	1.21	0.0273472	Q8BHL4	Retinoic acid-induced protein 3 OS=Mus musculus OX=10090 GN=Gprc5a PE=1 SV=1	Gprc5a	2.658	5.98917e-06	Up	40.1	14.9	4	4	0.55875	0.523957	0.557432	1.39998	1.44599	1.51388
Biological Process	GO:0007165	5	signal transduction	1.21	0.0273472	Q8BG60	Thioredoxin-interacting protein OS=Mus musculus OX=10090 GN=Txnip PE=1 SV=1	Txnip	1.836	0.0009625	Up	44.363	16.1	6	6	0.804246	0.639729	0.671372	1.30469	1.31198	1.26798
Biological Process	GO:0007165	5	signal transduction	1.21	0.0273472	P70268	Serine/threonine-protein kinase N1 OS=Mus musculus OX=10090 GN=Pkn1 PE=1 SV=3	Pkn1	1.886	0.000310572	Up	104.41	12.7	9	9	0.661183	0.651921	0.765761	1.26081	1.31892	1.34141
Biological Process	GO:0007165	5	signal transduction	1.21	0.0273472	P70245	3-beta-hydroxysteroid-Delta(8),Delta(7)-isomerase OS=Mus musculus OX=10090 GN=Ebp PE=1 SV=3	Ebp	1.914	1.16253e-05	Up	26.215	15.2	3	3	0.669128	0.675874	0.714051	1.31277	1.28341	1.34477
Biological Process	GO:0007165	5	signal transduction	1.21	0.0273472	P70206	Plexin-A1 OS=Mus musculus OX=10090 GN=Plxna1 PE=1 SV=1	Plxna1	1.523	0.000653842	Up	211.1	5	8	8	0.734399	0.842313	0.80098	1.22496	1.23282	1.16453
Biological Process	GO:0007165	5	signal transduction	1.21	0.0273472	P63254	Cysteine-rich protein 1 OS=Mus musculus OX=10090 GN=Crip1 PE=1 SV=2	Crip1	1.813	3.24516e-05	Up	8.5497	45.5	3	3	0.684566	0.70829	0.740185	1.33143	1.28347	1.25206
Biological Process	GO:0007165	5	signal transduction	1.21	0.0273472	P62814	V-type proton ATPase subunit B, brain isoform OS=Mus musculus OX=10090 GN=Atp6v1b2 PE=1 SV=1	Atp6v1b2	1.634	7.23226e-05	Up	56.55	45.8	18	18	0.725127	0.757458	0.795353	1.2249	1.22742	1.26975
Biological Process	GO:0007165	5	signal transduction	1.21	0.0273472	P52912	Nucleolysin TIA-1 OS=Mus musculus OX=10090 GN=Tia1 PE=1 SV=1	Tia1	3.657	0.000172327	Up	42.799	15.8	4	3	0.508271	0.404785	0.375384	1.67025	1.52524	1.51607
Biological Process	GO:0007165	5	signal transduction	1.21	0.0273472	P51863	V-type proton ATPase subunit d 1 OS=Mus musculus OX=10090 GN=Atp6v0d1 PE=1 SV=2	Atp6v0d1	1.539	0.000534402	Up	40.301	42.5	11	11	0.738909	0.772672	0.851154	1.1913	1.22937	1.21659
Biological Process	GO:0007165	5	signal transduction	1.21	0.0273472	P50516	V-type proton ATPase catalytic subunit A OS=Mus musculus OX=10090 GN=Atp6v1a PE=1 SV=2	Atp6v1a	1.555	0.000136925	Up	68.325	50.6	26	26	0.757417	0.772759	0.818398	1.265	1.20411	1.18232
Biological Process	GO:0007165	5	signal transduction	1.21	0.0273472	P48036	Annexin A5 OS=Mus musculus OX=10090 GN=Anxa5 PE=1 SV=1	Anxa5	1.959	0.00146986	Up	35.752	22.3	6	6	0.774756	0.678792	0.574239	1.30185	1.31921	1.35116
Biological Process	GO:0007165	5	signal transduction	1.21	0.0273472	P46935	E3 ubiquitin-protein ligase NEDD4 OS=Mus musculus OX=10090 GN=Nedd4 PE=1 SV=3	Nedd4	1.991	3.48363e-06	Up	102.71	46	34	31	0.662414	0.650851	0.692856	1.33034	1.32262	1.34092
Biological Process	GO:0007165	5	signal transduction	1.21	0.0273472	P42225	Signal transducer and activator of transcription 1 OS=Mus musculus OX=10090 GN=Stat1 PE=1 SV=1	Stat1	1.916	0.000129441	Up	87.196	17	10	9	0.650296	0.665923	0.741332	1.28975	1.28697	1.36573
Biological Process	GO:0007165	5	signal transduction	1.21	0.0273472	P41216	Long-chain-fatty-acid--CoA ligase 1 OS=Mus musculus OX=10090 GN=Acsl1 PE=1 SV=2	Acsl1	2.551	9.95409e-06	Up	77.951	38.8	21	21	0.536562	0.552759	0.600375	1.42941	1.43856	1.44233
Biological Process	GO:0007165	5	signal transduction	1.21	0.0273472	P35846	Folate receptor alpha OS=Mus musculus OX=10090 GN=Folr1 PE=1 SV=2	Folr1	1.713	2.32123e-05	Up	29.449	33.7	6	6	0.764778	0.708883	0.737665	1.27035	1.239	1.27932
Biological Process	GO:0007165	5	signal transduction	1.21	0.0273472	P35456	Urokinase plasminogen activator surface receptor OS=Mus musculus OX=10090 GN=Plaur PE=1 SV=1	Plaur	3.211	0.00487154	Up	35.428	7.6	2	2	0.460596	0.478807	0.48544	0.985908	1.77015	1.8191
Biological Process	GO:0007165	5	signal transduction	1.21	0.0273472	P31750	RAC-alpha serine/threonine-protein kinase OS=Mus musculus OX=10090 GN=Akt1 PE=1 SV=2	Akt1	2.514	0.00222354	Up	55.707	16.9	6	4	0.707073	0.511612	0.488734	1.30341	1.36923	1.61994
Biological Process	GO:0007165	5	signal transduction	1.21	0.0273472	P30416	Peptidyl-prolyl cis-trans isomerase FKBP4 OS=Mus musculus OX=10090 GN=Fkbp4 PE=1 SV=5	Fkbp4	1.558	0.000170693	Up	51.572	65.3	31	31	0.748752	0.7659	0.830786	1.20081	1.21622	1.23753
Biological Process	GO:0007165	5	signal transduction	1.21	0.0273472	P29416	Beta-hexosaminidase subunit alpha OS=Mus musculus OX=10090 GN=Hexa PE=1 SV=2	Hexa	1.917	4.3843e-05	Up	60.612	19.9	8	8	0.720214	0.644077	0.692887	1.29338	1.31413	1.33531
Biological Process	GO:0007165	5	signal transduction	1.21	0.0273472	P26041	Moesin OS=Mus musculus OX=10090 GN=Msn PE=1 SV=3	Msn	1.662	3.74735e-05	Up	67.766	45.6	28	18	0.736212	0.728726	0.788773	1.23608	1.2489	1.26131
Biological Process	GO:0007165	5	signal transduction	1.21	0.0273472	P23949	mRNA decay activator protein ZFP36L2 OS=Mus musculus OX=10090 GN=Zfp36l2 PE=1 SV=2	Zfp36l2	4.042	0.00176649	Up	50.069	12	4	3	0.282054	0.362536	0.545435	1.60339	1.66349	1.5431
Biological Process	GO:0007165	5	signal transduction	1.21	0.0273472	P16110	Galectin-3 OS=Mus musculus OX=10090 GN=Lgals3 PE=1 SV=3	Lgals3	2.915	2.15592e-06	Up	27.515	24.6	7	7	0.537204	0.497346	0.498044	1.50247	1.47108	1.49385
Biological Process	GO:0007165	5	signal transduction	1.21	0.0273472	P15920	V-type proton ATPase 116 kDa subunit a2 OS=Mus musculus OX=10090 GN=Atp6v0a2 PE=1 SV=2	Atp6v0a2	2.843	0.0103747	Up	98.144	5.8	4	3	0.56476	0.53225	0.62975		1.27874	1.9945
Biological Process	GO:0007165	5	signal transduction	1.21	0.0273472	P70335	Rho-associated protein kinase 1 OS=Mus musculus OX=10090 GN=Rock1 PE=1 SV=1	Rock1	1.693	0.000448073	Up	158.17	10.7	13	9	0.732484	0.725559	0.769733	1.34046	1.14853	1.28323
Biological Process	GO:0007165	5	signal transduction	1.21	0.0273472	P70340	Mothers against decapentaplegic homolog 1 OS=Mus musculus OX=10090 GN=Smad1 PE=1 SV=2	Smad1	2.277	0.00048271	Up	52.156	15.5	7	5	0.593271	0.656215	0.581714	1.39969	1.2196	1.54951
Biological Process	GO:0007165	5	signal transduction	1.21	0.0273472	P70444	BH3-interacting domain death agonist OS=Mus musculus OX=10090 GN=Bid PE=1 SV=2	Bid	2.131	0.000184688	Up	21.951	36.4	5	5	0.583023	0.658674	0.674462	1.27717	1.3667	1.43997
Biological Process	GO:0007165	5	signal transduction	1.21	0.0273472	P70677	Caspase-3 OS=Mus musculus OX=10090 GN=Casp3 PE=1 SV=1	Casp3	1.885	1.21857e-05	Up	31.474	36.1	8	8	0.681776	0.679812	0.717879	1.26702	1.33874	1.31477
Biological Process	GO:0007165	5	signal transduction	1.21	0.0273472	Q80WQ2	Protein VAC14 homolog OS=Mus musculus OX=10090 GN=Vac14 PE=1 SV=1	Vac14	1.517	0.000273594	Up	88.047	34.7	21	21	0.810493	0.814481	0.75924	1.23556	1.14305	1.23718
Biological Process	GO:0007165	5	signal transduction	1.21	0.0273472	Q7TPS5	C2 domain-containing protein 5 OS=Mus musculus OX=10090 GN=C2cd5 PE=1 SV=2	C2cd5	1.628	0.00170968	Up	111.66	9.1	7	7	0.771895	0.683847	0.827281	1.15834	1.30055	1.25809
Biological Process	GO:0007165	5	signal transduction	1.21	0.0273472	Q7TMY7	Importin-8 OS=Mus musculus OX=10090 GN=Ipo8 PE=1 SV=3	Ipo8	2.784	7.35167e-08	Up	117.08	12.4	10	10	0.528241	0.535649	0.521792	1.47777	1.44958	1.48696
Biological Process	GO:0007165	5	signal transduction	1.21	0.0273472	Q6Q899	Antiviral innate immune response receptor RIG-I OS=Mus musculus OX=10090 GN=Ddx58 PE=1 SV=2	Ddx58	2.359	0.00136914	Up	105.97	8.5	6	6	0.524191	0.58219	0.679637	1.19567	1.51289	1.50543
Biological Process	GO:0007165	5	signal transduction	1.21	0.0273472	Q6P069	Sorcin OS=Mus musculus OX=10090 GN=Sri PE=1 SV=1	Sri	1.827	0.000149702	Up	21.627	21.2	4	4	0.740624	0.648467	0.73345	1.30519	1.28955	1.28271
Biological Process	GO:0007165	5	signal transduction	1.21	0.0273472	Q64133	Amine oxidase [flavin-containing] A OS=Mus musculus OX=10090 GN=Maoa PE=1 SV=3	Maoa	1.88	0.000161431	Up	59.601	12.4	6	6	0.661408	0.67031	0.751333	1.26707	1.28804	1.36184
Biological Process	GO:0007165	5	signal transduction	1.21	0.0273472	Q61207	Prosaposin OS=Mus musculus OX=10090 GN=Psap PE=1 SV=2	Psap	1.511	2.11015e-05	Up	61.422	23.2	11	11	0.79102	0.774744	0.823262	1.20684	1.1984	1.20573
Biological Process	GO:0007165	5	signal transduction	1.21	0.0273472	Q60855	Receptor-interacting serine/threonine-protein kinase 1 OS=Mus musculus OX=10090 GN=Ripk1 PE=1 SV=1	Ripk1	1.511	0.000311925	Up	74.854	11.6	7	6	0.795988	0.752732	0.840672	1.19631	1.1749	1.2394
Biological Process	GO:0007165	5	signal transduction	1.21	0.0273472	Q60821	Zinc finger and BTB domain-containing protein 17 OS=Mus musculus OX=10090 GN=Zbtb17 PE=1 SV=2	Zbtb17	1.89	0.000319	Up	86.757	6.2	3	3	0.722244	0.700374	0.653533	1.19061	1.37993	1.35331
Biological Process	GO:0007165	5	signal transduction	1.21	0.0273472	Q60767	Lymphocyte antigen 75 OS=Mus musculus OX=10090 GN=Ly75 PE=1 SV=2	Ly75	1.653	7.26787e-06	Up	197.35	12.8	17	17	0.736408	0.754571	0.770907	1.27039	1.24038	1.22735
Biological Process	GO:0007165	5	signal transduction	1.21	0.0273472	Q8BG94	COMM domain-containing protein 7 OS=Mus musculus OX=10090 GN=Commd7 PE=1 SV=1	Commd7	1.705	0.000451544	Up	22.652	12.5	2	2	0.788601	0.746017	0.805475		1.3501	1.30981
Biological Process	GO:0007165	5	signal transduction	1.21	0.0273472	Q5XKN4	Protein jagunal homolog 1 OS=Mus musculus OX=10090 GN=Jagn1 PE=1 SV=2	Jagn1	1.907	0.000646311	Up	21.102	16.9	3	3	0.610903	0.697226	0.755575	1.24621	1.33019	1.3599
Biological Process	GO:0007165	5	signal transduction	1.21	0.0273472	Q5SSL4	Active breakpoint cluster region-related protein OS=Mus musculus OX=10090 GN=Abr PE=1 SV=1	Abr	1.575	0.000800414	Up	97.666	15.3	10	9	0.735747	0.743675	0.850363	1.17967	1.25084	1.23971
Biological Process	GO:0007165	5	signal transduction	1.21	0.0273472	Q5NBU8	XIAP-associated factor 1 OS=Mus musculus OX=10090 GN=Xaf1 PE=1 SV=3	Xaf1	2.817	0.000111786	Up	31.117	24.5	4	4	0.514936	0.58596	0.470933	1.39883	1.51198	1.51736
Biological Process	GO:0007165	5	signal transduction	1.21	0.0273472	Q3U0V2	Tumor necrosis factor receptor type 1-associated DEATH domain protein OS=Mus musculus OX=10090 GN=Tradd PE=1 SV=1	Tradd	2.074	1.46129e-05	Up	34.577	22.9	5	5	0.619671	0.658146	0.674185	1.31292	1.3563	1.37878
Biological Process	GO:0007165	5	signal transduction	1.21	0.0273472	Q3TLR7	Denticleless protein homolog OS=Mus musculus OX=10090 GN=Dtl PE=1 SV=2	Dtl	1.633	0.0259034	Up	79.13	4.3	2	2	0.765137	0.68425		1.00508	1.19766	1.34788
Biological Process	GO:0007165	5	signal transduction	1.21	0.0273472	Q3TCH7	Cullin-4A OS=Mus musculus OX=10090 GN=Cul4a PE=1 SV=1	Cul4a	1.649	0.00733288	Up	87.752	24.9	19	7	0.828715	0.773485	0.662551	1.35189	1.31432	1.06903
Biological Process	GO:0007165	5	signal transduction	1.21	0.0273472	Q07104	Growth/differentiation factor 3 OS=Mus musculus OX=10090 GN=Gdf3 PE=1 SV=2	Gdf3	1.609	0.0189665	Up	41.586	8.2	2	2		0.647992	0.81699	1.07689	1.21643	1.2417
Biological Process	GO:0007165	5	signal transduction	1.21	0.0273472	Q03145	Ephrin type-A receptor 2 OS=Mus musculus OX=10090 GN=Epha2 PE=1 SV=3	Epha2	1.524	0.000373779	Up	108.85	14	12	10	0.759347	0.764257	0.853696	1.20324	1.21103	1.20843
Biological Process	GO:0007165	5	signal transduction	1.21	0.0273472	Q03137	Ephrin type-A receptor 4 OS=Mus musculus OX=10090 GN=Epha4 PE=1 SV=2	Epha4	3.671	0.000101196	Up	109.81	9.1	7	4	0.439202	0.421609	0.423844	1.83923	1.4173	1.45881
Biological Process	GO:0007165	5	signal transduction	1.21	0.0273472	Q01063	cAMP-specific 3',5'-cyclic phosphodiesterase 4D OS=Mus musculus OX=10090 GN=Pde4d PE=1 SV=2	Pde4d	1.783	0.00209861	Up	84.562	6.7	4	4	0.780647	0.61274	0.76223	1.23386	1.25433	1.35618
Biological Process	GO:0007165	5	signal transduction	1.21	0.0273472	P97765	WW domain-binding protein 2 OS=Mus musculus OX=10090 GN=Wbp2 PE=1 SV=1	Wbp2	1.655	4.99234e-05	Up	28.032	29.5	6	6	0.763072	0.734218	0.762566	1.29134	1.19045	1.25835
Biological Process	GO:0007165	5	signal transduction	1.21	0.0273472	Q80Z64	Homeobox protein NANOG OS=Mus musculus OX=10090 GN=Nanog PE=1 SV=1	Nanog	1.852	5.10997e-05	Up	34.24	17.7	4	4	0.725443	0.682056	0.696625	1.37258	1.262	1.26129
Biological Process	GO:0033866	9	nucleoside bisphosphate biosynthetic process	2.49	0.0296502	Q99NB1	Acetyl-coenzyme A synthetase 2-like, mitochondrial OS=Mus musculus OX=10090 GN=Acss1 PE=1 SV=1	Acss1	1.989	0.000473032	Up	74.622	16.1	8	8	0.731322	0.674845	0.601335	1.38949	1.35833	1.24468
Biological Process	GO:0033866	9	nucleoside bisphosphate biosynthetic process	2.49	0.0296502	Q9QXG4	Acetyl-coenzyme A synthetase, cytoplasmic OS=Mus musculus OX=10090 GN=Acss2 PE=1 SV=2	Acss2	1.531	0.0012082	Up	78.861	19.5	10	10	0.79119	0.72964	0.850145	1.25322	1.14487	1.23094
Biological Process	GO:0016477	5	cell migration	1.48	0.0299436	O09012	Peroxisomal targeting signal 1 receptor OS=Mus musculus OX=10090 GN=Pex5 PE=1 SV=2	Pex5	5.706	0.000496617	Up	70.755	28.5	12	12	0.305392	0.212774	0.376497	1.78911	1.74162	1.5746
Biological Process	GO:0110020	9	regulation of actomyosin structure organization	2.27	0.031274	O88643	Serine/threonine-protein kinase PAK 1 OS=Mus musculus OX=10090 GN=Pak1 PE=1 SV=1	Pak1	1.581	0.00244408	Up	60.736	19.8	7	3	0.773157	0.863038	0.688704	1.26995	1.21534	1.18982
Biological Process	GO:0006793	4	phosphorus metabolic process	1.24	0.031264	Q9Z2A7	Diacylglycerol O-acyltransferase 1 OS=Mus musculus OX=10090 GN=Dgat1 PE=1 SV=1	Dgat1	1.653	0.0264174	Up	56.789	12	3	3	0.917813	0.651925	0.692274	1.03111	1.46684	1.24004
Biological Process	GO:0006793	4	phosphorus metabolic process	1.24	0.031264	Q9Z1G4	V-type proton ATPase 116 kDa subunit a1 OS=Mus musculus OX=10090 GN=Atp6v0a1 PE=1 SV=3	Atp6v0a1	1.691	0.000638828	Up	96.466	16.9	10	9	0.703521	0.700418	0.826021	1.26663	1.24207	1.26133
Biological Process	GO:0006793	4	phosphorus metabolic process	1.24	0.031264	Q9WV85	Nucleoside diphosphate kinase 3 OS=Mus musculus OX=10090 GN=Nme3 PE=1 SV=3	Nme3	4.828	3.63882e-07	Up	19.099	19.5	3	3	0.336317	0.334553	0.358681	1.68072	1.66655	1.62318
Biological Process	GO:0006793	4	phosphorus metabolic process	1.24	0.031264	Q9WTX6	Cullin-1 OS=Mus musculus OX=10090 GN=Cul1 PE=1 SV=1	Cul1	1.933	1.4008e-05	Up	89.69	33.6	24	24	0.667782	0.665598	0.711986	1.30009	1.30002	1.35452
Biological Process	GO:0006793	4	phosphorus metabolic process	1.24	0.031264	Q9WTX2	Interferon-inducible double-stranded RNA-dependent protein kinase activator A OS=Mus musculus OX=10090 GN=Prkra PE=1 SV=1	Prkra	1.951	3.13335e-05	Up	34.371	20.8	5	5	0.658853	0.669502	0.705028	1.27205	1.31057	1.384
Biological Process	GO:0006793	4	phosphorus metabolic process	1.24	0.031264	Q9WTK3	Glycosylphosphatidylinositol anchor attachment 1 protein OS=Mus musculus OX=10090 GN=Gpaa1 PE=1 SV=3	Gpaa1	1.615	0.00203394	Up	67.948	7.1	4	4	0.724414	0.820457	0.749946	1.20336	1.36846	1.13336
Biological Process	GO:0006793	4	phosphorus metabolic process	1.24	0.031264	Q9QZ08	N-acetyl-D-glucosamine kinase OS=Mus musculus OX=10090 GN=Nagk PE=1 SV=3	Nagk	3.482	1.08613e-05	Up	37.268	16.9	4	4	0.415668	0.453966	0.469163	1.63963	1.4917	1.52987
Biological Process	GO:0006793	4	phosphorus metabolic process	1.24	0.031264	Q9QYY0	GRB2-associated-binding protein 1 OS=Mus musculus OX=10090 GN=Gab1 PE=1 SV=2	Gab1	1.836	2.68848e-05	Up	76.812	36.3	17	17	0.704823	0.671779	0.739111	1.29447	1.30687	1.28295
Biological Process	GO:0006793	4	phosphorus metabolic process	1.24	0.031264	Q9QXX4	Calcium-binding mitochondrial carrier protein Aralar2 OS=Mus musculus OX=10090 GN=Slc25a13 PE=1 SV=1	Slc25a13	1.954	1.0621e-06	Up	74.466	46.4	28	24	0.665455	0.671002	0.694927	1.33157	1.31535	1.3217
Biological Process	GO:0006793	4	phosphorus metabolic process	1.24	0.031264	Q9QXG4	Acetyl-coenzyme A synthetase, cytoplasmic OS=Mus musculus OX=10090 GN=Acss2 PE=1 SV=2	Acss2	1.531	0.0012082	Up	78.861	19.5	10	10	0.79119	0.72964	0.850145	1.25322	1.14487	1.23094
Biological Process	GO:0006793	4	phosphorus metabolic process	1.24	0.031264	Q9JM14	5'(3')-deoxyribonucleotidase, cytosolic type OS=Mus musculus OX=10090 GN=Nt5c PE=1 SV=1	Nt5c	1.51	0.00192646	Up	23.076	26.5	4	4	0.796112	0.782934	0.811377	1.34027	1.13383	1.13548
Biological Process	GO:0006793	4	phosphorus metabolic process	1.24	0.031264	Q9JLB0	Protein PALS2 OS=Mus musculus OX=10090 GN=Pals2 PE=1 SV=1	Pals2	1.989	8.8712e-05	Up	62.63	21.7	10	10	0.671831	0.624941	0.710625	1.27433	1.35556	1.36271
Biological Process	GO:0006793	4	phosphorus metabolic process	1.24	0.031264	Q9ESW4	Acylglycerol kinase, mitochondrial OS=Mus musculus OX=10090 GN=Agk PE=1 SV=1	Agk	2.104	6.48953e-05	Up	46.975	40.1	12	12	0.613644	0.636867	0.682576	1.2799	1.41297	1.37405
Biological Process	GO:0006793	4	phosphorus metabolic process	1.24	0.031264	Q9ES52	Phosphatidylinositol 3,4,5-trisphosphate 5-phosphatase 1 OS=Mus musculus OX=10090 GN=Inpp5d PE=1 SV=2	Inpp5d	1.875	0.000112551	Up	133.54	5	4	4	0.666361	0.71671	0.703851	1.32666	1.21668	1.36975
Biological Process	GO:0006793	4	phosphorus metabolic process	1.24	0.031264	Q9DCD0	6-phosphogluconate dehydrogenase, decarboxylating OS=Mus musculus OX=10090 GN=Pgd PE=1 SV=3	Pgd	1.813	3.91223e-05	Up	53.247	44.7	17	17	0.674627	0.710068	0.748251	1.29258	1.27768	1.2968
Biological Process	GO:0006793	4	phosphorus metabolic process	1.24	0.031264	Q9DBM2	Peroxisomal bifunctional enzyme OS=Mus musculus OX=10090 GN=Ehhadh PE=1 SV=4	Ehhadh	2.192	0.00340139	Up	78.301	8.4	4	4	0.493994	0.7174	0.668544	1.27294	1.53024	1.31688
Biological Process	GO:0006793	4	phosphorus metabolic process	1.24	0.031264	Q9DBC7	cAMP-dependent protein kinase type I-alpha regulatory subunit OS=Mus musculus OX=10090 GN=Prkar1a PE=1 SV=3	Prkar1a	1.56	0.000107863	Up	43.185	24.9	9	6	0.73834	0.801513	0.804208	1.20984	1.23927	1.20683
Biological Process	GO:0006793	4	phosphorus metabolic process	1.24	0.031264	Q9D020	Cytosolic 5'-nucleotidase 3A OS=Mus musculus OX=10090 GN=Nt5c3a PE=1 SV=4	Nt5c3a	1.748	0.0001034	Up	37.252	25.1	7	7	0.706738	0.697708	0.778987	1.28895	1.24624	1.28138
Biological Process	GO:0006793	4	phosphorus metabolic process	1.24	0.031264	Q9CQR4	Acyl-coenzyme A thioesterase 13 OS=Mus musculus OX=10090 GN=Acot13 PE=1 SV=1	Acot13	2.069	0.000109434	Up	15.183	15.7	2	2	0.649513	0.649147	0.656419	1.34469	1.23913	1.4611
Biological Process	GO:0006793	4	phosphorus metabolic process	1.24	0.031264	Q9CQ60	6-phosphogluconolactonase OS=Mus musculus OX=10090 GN=Pgls PE=1 SV=1	Pgls	1.98	4.31966e-05	Up	27.254	46.7	8	8	0.714302	0.6367	0.66236	1.35714	1.32414	1.30536
Biological Process	GO:0110020	9	regulation of actomyosin structure organization	2.27	0.031274	P08207	Protein S100-A10 OS=Mus musculus OX=10090 GN=S100a10 PE=1 SV=2	S100a10	2.253	0.000570558	Up	11.186	27.8	3	3	0.571111	0.570522		1.3087	1.18869	1.36097
Biological Process	GO:0006793	4	phosphorus metabolic process	1.24	0.031264	Q99NB1	Acetyl-coenzyme A synthetase 2-like, mitochondrial OS=Mus musculus OX=10090 GN=Acss1 PE=1 SV=1	Acss1	1.989	0.000473032	Up	74.622	16.1	8	8	0.731322	0.674845	0.601335	1.38949	1.35833	1.24468
Biological Process	GO:0110020	9	regulation of actomyosin structure organization	2.27	0.031274	P46662	Merlin OS=Mus musculus OX=10090 GN=Nf2 PE=1 SV=2	Nf2	1.84	0.0039404	Up	69.775	14.6	8	8	0.641958	0.770637	0.699849	1.4813	1.30696	1.0993
Biological Process	GO:0110020	9	regulation of actomyosin structure organization	2.27	0.031274	Q6EDY6	F-actin-uncapping protein LRRC16A OS=Mus musculus OX=10090 GN=Carmil1 PE=1 SV=2	Carmil1	1.529	0.000196233	Up	151.86	9	9	9	0.758752	0.783065	0.830479	1.19279	1.18043	1.25448
Biological Process	GO:0030162	7	regulation of proteolysis	1.44	0.0313872	P16858	Glyceraldehyde-3-phosphate dehydrogenase OS=Mus musculus OX=10090 GN=Gapdh PE=1 SV=2	Gapdh	1.8	1.03966e-05	Up	35.81	55	15	15	0.691514	0.730628	0.720664	1.31289	1.2909	1.2534
Biological Process	GO:0030162	7	regulation of proteolysis	1.44	0.0313872	P11352	Glutathione peroxidase 1 OS=Mus musculus OX=10090 GN=Gpx1 PE=1 SV=2	Gpx1	1.774	2.10604e-05	Up	22.329	67.2	11	11	0.706222	0.718269	0.73824	1.33146	1.23908	1.26673
Biological Process	GO:0030162	7	regulation of proteolysis	1.44	0.0313872	P05132	cAMP-dependent protein kinase catalytic subunit alpha OS=Mus musculus OX=10090 GN=Prkaca PE=1 SV=3	Prkaca	1.682	1.09305e-07	Up	40.57	31.1	10	4	0.745376	0.743655	0.748089	1.26402	1.24013	1.25873
Biological Process	GO:0030162	7	regulation of proteolysis	1.44	0.0313872	O35143	ATPase inhibitor, mitochondrial OS=Mus musculus OX=10090 GN=Atp5if1 PE=1 SV=2	Atp5if1	1.709	0.000397606	Up	12.159	25.5	3	3	0.702325	0.700737	0.811775	1.24533	1.26164	1.2782
Biological Process	GO:0030162	7	regulation of proteolysis	1.44	0.0313872	O08734	Bcl-2 homologous antagonist/killer OS=Mus musculus OX=10090 GN=Bak1 PE=1 SV=3	Bak1	1.623	0.000310137	Up	23.294	24.9	4	4	0.720898	0.754733	0.812037	1.22518	1.19509	1.29206
Biological Process	GO:0006665	7	sphingolipid metabolic process	2.27	0.031274	Q9ESW4	Acylglycerol kinase, mitochondrial OS=Mus musculus OX=10090 GN=Agk PE=1 SV=1	Agk	2.104	6.48953e-05	Up	46.975	40.1	12	12	0.613644	0.636867	0.682576	1.2799	1.41297	1.37405
Biological Process	GO:0006665	7	sphingolipid metabolic process	2.27	0.031274	Q8VEB4	Phospholipase A2 group XV OS=Mus musculus OX=10090 GN=Pla2g15 PE=1 SV=1	Pla2g15	2.045	0.000150754	Up	47.307	9	3	3	0.695723	0.650115	0.624845	1.31259	1.44949	1.26723
Biological Process	GO:0006665	7	sphingolipid metabolic process	2.27	0.031274	Q61207	Prosaposin OS=Mus musculus OX=10090 GN=Psap PE=1 SV=2	Psap	1.511	2.11015e-05	Up	61.422	23.2	11	11	0.79102	0.774744	0.823262	1.20684	1.1984	1.20573
Biological Process	GO:0006665	7	sphingolipid metabolic process	2.27	0.031274	P50428	Arylsulfatase A OS=Mus musculus OX=10090 GN=Arsa PE=1 SV=2	Arsa	2.191	0.000166305	Up	53.748	9.7	3	3	0.652868	0.625422	0.601866	1.4405	1.44556	1.23378
Biological Process	GO:0006665	7	sphingolipid metabolic process	2.27	0.031274	P29416	Beta-hexosaminidase subunit alpha OS=Mus musculus OX=10090 GN=Hexa PE=1 SV=2	Hexa	1.917	4.3843e-05	Up	60.612	19.9	8	8	0.720214	0.644077	0.692887	1.29338	1.31413	1.33531
Biological Process	GO:0006665	7	sphingolipid metabolic process	2.27	0.031274	P23780	Beta-galactosidase OS=Mus musculus OX=10090 GN=Glb1 PE=1 SV=1	Glb1	2.461	0.000155593	Up	73.12	26.3	13	13	0.545794	0.650134	0.537511	1.36574	1.42409	1.47673
Biological Process	GO:0006665	7	sphingolipid metabolic process	2.27	0.031274	P16675	Lysosomal protective protein OS=Mus musculus OX=10090 GN=Ctsa PE=1 SV=1	Ctsa	1.548	0.000703551	Up	53.844	20.7	8	8	0.784224	0.758926	0.811521	1.13542	1.31104	1.19887
Biological Process	GO:0008652	8	cellular amino acid biosynthetic process	2.27	0.031274	Q9CQT1	Methylthioribose-1-phosphate isomerase OS=Mus musculus OX=10090 GN=Mri1 PE=1 SV=1	Mri1	1.675	2.31462e-05	Up	39.41	47.4	14	14	0.774594	0.719565	0.748967	1.27363	1.23953	1.24372
Biological Process	GO:0008652	8	cellular amino acid biosynthetic process	2.27	0.031274	Q922Q4	Pyrroline-5-carboxylate reductase 2 OS=Mus musculus OX=10090 GN=Pycr2 PE=1 SV=1	Pycr2	1.511	0.000220901	Up	33.659	50	12	10	0.771495	0.770498	0.847299	1.19366	1.22392	1.19312
Biological Process	GO:0008652	8	cellular amino acid biosynthetic process	2.27	0.031274	Q91WT9	Cystathionine beta-synthase OS=Mus musculus OX=10090 GN=Cbs PE=1 SV=3	Cbs	3.279	0.000366066	Up	61.543	15.7	6	6	0.380049	0.472873	0.549409	1.55395	1.53474	1.50897
Biological Process	GO:0008652	8	cellular amino acid biosynthetic process	2.27	0.031274	P16460	Argininosuccinate synthase OS=Mus musculus OX=10090 GN=Ass1 PE=1 SV=1	Ass1	1.62	1.33735e-05	Up	46.584	46.1	18	17	0.770318	0.7362	0.783386	1.24178	1.23153	1.23679
Biological Process	GO:0008652	8	cellular amino acid biosynthetic process	2.27	0.031274	P15105	Glutamine synthetase OS=Mus musculus OX=10090 GN=Glul PE=1 SV=6	Glul	1.591	8.46917e-05	Up	42.119	36.5	10	10	0.773074	0.734977	0.807541	1.24024	1.2059	1.23827
Biological Process	GO:0008652	8	cellular amino acid biosynthetic process	2.27	0.031274	P05202	Aspartate aminotransferase, mitochondrial OS=Mus musculus OX=10090 GN=Got2 PE=1 SV=1	Got2	1.706	2.56036e-05	Up	47.411	47.7	19	19	0.735687	0.709714	0.771504	1.26883	1.25459	1.25968
Biological Process	GO:0008652	8	cellular amino acid biosynthetic process	2.27	0.031274	O35855	Branched-chain-amino-acid aminotransferase, mitochondrial OS=Mus musculus OX=10090 GN=Bcat2 PE=1 SV=2	Bcat2	1.544	0.000849501	Up	44.127	42.2	15	15	0.726108	0.77963	0.852592	1.1837	1.24337	1.2146
Biological Process	GO:0110020	9	regulation of actomyosin structure organization	2.27	0.031274	Q9R0Z9	Rho GTPase-activating protein 7 OS=Mus musculus OX=10090 GN=Dlc1 PE=1 SV=2	Dlc1	1.849	3.19808e-05	Up	123.37	4.9	3	3	0.75738	0.733351	0.74841	1.39674	1.36412
Biological Process	GO:0110020	9	regulation of actomyosin structure organization	2.27	0.031274	Q6P9Q4	FH1/FH2 domain-containing protein 1 OS=Mus musculus OX=10090 GN=Fhod1 PE=1 SV=3	Fhod1	1.639	0.000123046	Up	129.6	10.9	9	9	0.749826	0.724223	0.799827	1.21458	1.22862	1.28293
Biological Process	GO:0110020	9	regulation of actomyosin structure organization	2.27	0.031274	P70335	Rho-associated protein kinase 1 OS=Mus musculus OX=10090 GN=Rock1 PE=1 SV=1	Rock1	1.693	0.000448073	Up	158.17	10.7	13	9	0.732484	0.725559	0.769733	1.34046	1.14853	1.28323
Biological Process	GO:0006793	4	phosphorus metabolic process	1.24	0.031264	Q99MP8	BRCA1-associated protein OS=Mus musculus OX=10090 GN=Brap PE=1 SV=1	Brap	4.032	0.00161586	Up	66.99	8.8	4	4		0.343411	0.366067	1.17278	1.6001	1.51765
Biological Process	GO:0006793	4	phosphorus metabolic process	1.24	0.031264	Q99KK2	N-acylneuraminate cytidylyltransferase OS=Mus musculus OX=10090 GN=Cmas PE=1 SV=2	Cmas	1.649	0.000510006	Up	48.057	27.5	11	11	0.726382	0.709868	0.828722	1.23667	1.26654	1.23181
Biological Process	GO:0006793	4	phosphorus metabolic process	1.24	0.031264	Q923T9	Calcium/calmodulin-dependent protein kinase type II subunit gamma OS=Mus musculus OX=10090 GN=Camk2g PE=1 SV=1	Camk2g	1.559	0.000300313	Up	59.606	16.3	7	7	0.788578	0.727792	0.828727	1.21912	1.21361	1.22217
Biological Process	GO:0006793	4	phosphorus metabolic process	1.24	0.031264	Q60759	Glutaryl-CoA dehydrogenase, mitochondrial OS=Mus musculus OX=10090 GN=Gcdh PE=1 SV=2	Gcdh	1.743	3.25788e-06	Up	48.605	32.2	8	8	0.719276	0.723765	0.74466	1.2501	1.2964	1.2658
Biological Process	GO:0006793	4	phosphorus metabolic process	1.24	0.031264	Q3URE1	Malonate--CoA ligase ACSF3, mitochondrial OS=Mus musculus OX=10090 GN=Acsf3 PE=1 SV=2	Acsf3	1.661	0.000727543	Up	65.076	14.6	7	7	0.793288	0.671848	0.789243	1.25348	1.24473	1.24741
Biological Process	GO:0006793	4	phosphorus metabolic process	1.24	0.031264	Q3ULD5	Methylcrotonoyl-CoA carboxylase beta chain, mitochondrial OS=Mus musculus OX=10090 GN=Mccc2 PE=1 SV=1	Mccc2	1.909	5.75772e-05	Up	61.378	25.2	10	10	0.680313	0.653924	0.728454	1.34937	1.26941	1.31853
Biological Process	GO:0006793	4	phosphorus metabolic process	1.24	0.031264	Q3UHJ0	AP2-associated protein kinase 1 OS=Mus musculus OX=10090 GN=Aak1 PE=1 SV=2	Aak1	1.813	8.77418e-05	Up	103.35	25.1	14	14	0.678634	0.690744	0.763386	1.27394	1.29443	1.29887
Biological Process	GO:0006793	4	phosphorus metabolic process	1.24	0.031264	Q3TUH1	Phosphatidate cytidylyltransferase, mitochondrial OS=Mus musculus OX=10090 GN=Tamm41 PE=1 SV=2	Tamm41	1.53	0.000541451	Up	37.827	21.4	5	5	0.843824	0.739348	0.788443	1.16628	1.22782	1.23428
Biological Process	GO:0006793	4	phosphorus metabolic process	1.24	0.031264	Q03145	Ephrin type-A receptor 2 OS=Mus musculus OX=10090 GN=Epha2 PE=1 SV=3	Epha2	1.524	0.000373779	Up	108.85	14	12	10	0.759347	0.764257	0.853696	1.20324	1.21103	1.20843
Biological Process	GO:0006793	4	phosphorus metabolic process	1.24	0.031264	Q03137	Ephrin type-A receptor 4 OS=Mus musculus OX=10090 GN=Epha4 PE=1 SV=2	Epha4	3.671	0.000101196	Up	109.81	9.1	7	4	0.439202	0.421609	0.423844	1.83923	1.4173	1.45881
Biological Process	GO:0006793	4	phosphorus metabolic process	1.24	0.031264	Q01063	cAMP-specific 3',5'-cyclic phosphodiesterase 4D OS=Mus musculus OX=10090 GN=Pde4d PE=1 SV=2	Pde4d	1.783	0.00209861	Up	84.562	6.7	4	4	0.780647	0.61274	0.76223	1.23386	1.25433	1.35618
Biological Process	GO:0006793	4	phosphorus metabolic process	1.24	0.031264	P82343	N-acylglucosamine 2-epimerase OS=Mus musculus OX=10090 GN=Renbp PE=1 SV=3	Renbp	1.529	8.33822e-06	Up	49.771	17	8	8	0.806389	0.795465	0.770633	1.19858	1.20664	1.22229
Biological Process	GO:0006793	4	phosphorus metabolic process	1.24	0.031264	P70444	BH3-interacting domain death agonist OS=Mus musculus OX=10090 GN=Bid PE=1 SV=2	Bid	2.131	0.000184688	Up	21.951	36.4	5	5	0.583023	0.658674	0.674462	1.27717	1.3667	1.43997
Biological Process	GO:0006793	4	phosphorus metabolic process	1.24	0.031264	P70340	Mothers against decapentaplegic homolog 1 OS=Mus musculus OX=10090 GN=Smad1 PE=1 SV=2	Smad1	2.277	0.00048271	Up	52.156	15.5	7	5	0.593271	0.656215	0.581714	1.39969	1.2196	1.54951
Biological Process	GO:0006793	4	phosphorus metabolic process	1.24	0.031264	P70335	Rho-associated protein kinase 1 OS=Mus musculus OX=10090 GN=Rock1 PE=1 SV=1	Rock1	1.693	0.000448073	Up	158.17	10.7	13	9	0.732484	0.725559	0.769733	1.34046	1.14853	1.28323
Biological Process	GO:0006793	4	phosphorus metabolic process	1.24	0.031264	P70268	Serine/threonine-protein kinase N1 OS=Mus musculus OX=10090 GN=Pkn1 PE=1 SV=3	Pkn1	1.886	0.000310572	Up	104.41	12.7	9	9	0.661183	0.651921	0.765761	1.26081	1.31892	1.34141
Biological Process	GO:0006793	4	phosphorus metabolic process	1.24	0.031264	P50096	Inosine-5'-monophosphate dehydrogenase 1 OS=Mus musculus OX=10090 GN=Impdh1 PE=1 SV=2	Impdh1	2.078	7.85486e-06	Up	55.278	42.2	16	15	0.637892	0.638784	0.672631	1.3082	1.39038	1.35212
Biological Process	GO:0006793	4	phosphorus metabolic process	1.24	0.031264	P47968	Ribose-5-phosphate isomerase OS=Mus musculus OX=10090 GN=Rpia PE=1 SV=2	Rpia	2.457	0.000695821	Up	32.45	21.5	4	4	0.556074	0.650809	0.528904	1.26099	1.39114	1.61208
Biological Process	GO:0006793	4	phosphorus metabolic process	1.24	0.031264	P41216	Long-chain-fatty-acid--CoA ligase 1 OS=Mus musculus OX=10090 GN=Acsl1 PE=1 SV=2	Acsl1	2.551	9.95409e-06	Up	77.951	38.8	21	21	0.536562	0.552759	0.600375	1.42941	1.43856	1.44233
Biological Process	GO:0006793	4	phosphorus metabolic process	1.24	0.031264	P31750	RAC-alpha serine/threonine-protein kinase OS=Mus musculus OX=10090 GN=Akt1 PE=1 SV=2	Akt1	2.514	0.00222354	Up	55.707	16.9	6	4	0.707073	0.511612	0.488734	1.30341	1.36923	1.61994
Biological Process	GO:0006793	4	phosphorus metabolic process	1.24	0.031264	P30275	Creatine kinase U-type, mitochondrial OS=Mus musculus OX=10090 GN=Ckmt1 PE=1 SV=1	Ckmt1	1.645	8.67829e-05	Up	47.003	25.8	7	7	0.766344	0.782732	0.719092	1.28665	1.23129	1.21389
Biological Process	GO:0006793	4	phosphorus metabolic process	1.24	0.031264	P23949	mRNA decay activator protein ZFP36L2 OS=Mus musculus OX=10090 GN=Zfp36l2 PE=1 SV=2	Zfp36l2	4.042	0.00176649	Up	50.069	12	4	3	0.282054	0.362536	0.545435	1.60339	1.66349	1.5431
Biological Process	GO:0006793	4	phosphorus metabolic process	1.24	0.031264	P19536	Cytochrome c oxidase subunit 5B, mitochondrial OS=Mus musculus OX=10090 GN=Cox5b PE=1 SV=1	Cox5b	1.76	1.30757e-06	Up	13.813	30.5	4	4	0.730223	0.714192	0.729606	1.25309	1.29643	1.27646
Biological Process	GO:0006793	4	phosphorus metabolic process	1.24	0.031264	Q61696	Heat shock 70 kDa protein 1A OS=Mus musculus OX=10090 GN=Hspa1a PE=1 SV=2	Hspa1a	1.815	0.000153454	Up	70.078	26.8	13	7	0.760154	0.6969	0.674469	1.24621	1.27339	1.34888
Biological Process	GO:0006793	4	phosphorus metabolic process	1.24	0.031264	Q60855	Receptor-interacting serine/threonine-protein kinase 1 OS=Mus musculus OX=10090 GN=Ripk1 PE=1 SV=1	Ripk1	1.511	0.000311925	Up	74.854	11.6	7	6	0.795988	0.752732	0.840672	1.19631	1.1749	1.2394
Biological Process	GO:0006793	4	phosphorus metabolic process	1.24	0.031264	Q60936	Atypical kinase COQ8A, mitochondrial OS=Mus musculus OX=10090 GN=Coq8a PE=1 SV=2	Coq8a	1.69	0.00076348	Up	71.742	5.1	3	3	0.780442	0.692701	0.757442	1.22985	1.36394	1.17563
Biological Process	GO:0006793	4	phosphorus metabolic process	1.24	0.031264	Q61941	NAD(P) transhydrogenase, mitochondrial OS=Mus musculus OX=10090 GN=Nnt PE=1 SV=2	Nnt	2.333	2.93186e-05	Up	113.84	21.3	19	19	0.606759	0.558036	0.635572	1.39328	1.37361	1.43275
Biological Process	GO:0006793	4	phosphorus metabolic process	1.24	0.031264	Q64516	Glycerol kinase OS=Mus musculus OX=10090 GN=Gk PE=1 SV=2	Gk	2.964	3.43421e-07	Up	61.227	21.3	10	10	0.508778	0.507188	0.497481	1.54143	1.46977	1.47536
Biological Process	GO:0006793	4	phosphorus metabolic process	1.24	0.031264	Q920L1	Acyl-CoA (8-3)-desaturase OS=Mus musculus OX=10090 GN=Fads1 PE=1 SV=1	Fads1	1.583	0.0138259	Up	52.322	15.4	5	4	0.827987	0.696525	0.7988	1.00584	1.33052	1.34033
Biological Process	GO:0006793	4	phosphorus metabolic process	1.24	0.031264	Q91WM2	Haloacid dehalogenase-like hydrolase domain-containing 5 OS=Mus musculus OX=10090 GN=Hdhd5 PE=1 SV=1	Hdhd5	1.906	0.00557167	Up	46.306	25.1	8	8	0.671897	0.838553	0.554401	1.35869	1.26613	1.31033
Biological Process	GO:0006793	4	phosphorus metabolic process	1.24	0.031264	Q91WF7	Polyphosphoinositide phosphatase OS=Mus musculus OX=10090 GN=Fig4 PE=1 SV=1	Fig4	1.816	0.000345958	Up	103.45	9.8	8	8	0.67349	0.681817	0.775647	1.36095	1.25421	1.25389
Biological Process	GO:0006793	4	phosphorus metabolic process	1.24	0.031264	Q91VM9	Inorganic pyrophosphatase 2, mitochondrial OS=Mus musculus OX=10090 GN=Ppa2 PE=1 SV=1	Ppa2	1.661	9.11533e-05	Up	38.114	56.1	14	14	0.789545	0.739596	0.725271	1.21453	1.23659	1.29447
Biological Process	GO:0006793	4	phosphorus metabolic process	1.24	0.031264	Q91V01	Lysophospholipid acyltransferase 5 OS=Mus musculus OX=10090 GN=Lpcat3 PE=1 SV=1	Lpcat3	1.984	8.65369e-05	Up	56.146	20.5	9	9	0.622673	0.669772	0.71831	1.3029	1.33607	1.35028
Biological Process	GO:0006793	4	phosphorus metabolic process	1.24	0.031264	Q8VEL2	Myotubularin-related protein 14 OS=Mus musculus OX=10090 GN=Mtmr14 PE=1 SV=2	Mtmr14	2.344	0.00115676	Up	72.442	17.3	9	9	0.528668	0.577278	0.688452	1.58989	1.26787	1.34784
Biological Process	GO:0006793	4	phosphorus metabolic process	1.24	0.031264	Q8VEB4	Phospholipase A2 group XV OS=Mus musculus OX=10090 GN=Pla2g15 PE=1 SV=1	Pla2g15	2.045	0.000150754	Up	47.307	9	3	3	0.695723	0.650115	0.624845	1.31259	1.44949	1.26723
Biological Process	GO:0006793	4	phosphorus metabolic process	1.24	0.031264	Q8K4X7	1-acyl-sn-glycerol-3-phosphate acyltransferase delta OS=Mus musculus OX=10090 GN=Agpat4 PE=1 SV=1	Agpat4	1.903	0.00522907	Up	43.81	13	5	5	0.816776	0.668603	0.581289	1.33858	1.15756	1.43719
Biological Process	GO:0006793	4	phosphorus metabolic process	1.24	0.031264	Q8K274	Ketosamine-3-kinase OS=Mus musculus OX=10090 GN=Fn3krp PE=1 SV=2	Fn3krp	2.056	0.000879178	Up	34.468	20.1	4	4	0.591822	0.617148	0.754287	1.31316	1.43245	1.29114
Biological Process	GO:0006793	4	phosphorus metabolic process	1.24	0.031264	Q8CIH5	1-phosphatidylinositol 4,5-bisphosphate phosphodiesterase gamma-2 OS=Mus musculus OX=10090 GN=Plcg2 PE=1 SV=1	Plcg2	1.667	1.31726e-05	Up	147.59	16.4	17	17	0.731661	0.746103	0.772199	1.23856	1.23193	1.27954
Biological Process	GO:0030162	7	regulation of proteolysis	1.44	0.0313872	Q61696	Heat shock 70 kDa protein 1A OS=Mus musculus OX=10090 GN=Hspa1a PE=1 SV=2	Hspa1a	1.815	0.000153454	Up	70.078	26.8	13	7	0.760154	0.6969	0.674469	1.24621	1.27339	1.34888
Biological Process	GO:0006793	4	phosphorus metabolic process	1.24	0.031264	Q8CHK3	Lysophospholipid acyltransferase 7 OS=Mus musculus OX=10090 GN=Mboat7 PE=1 SV=1	Mboat7	1.874	0.0214195	Up	53.435	5.9	2	2	0.54734	0.622403	0.918053	1.09808	1.422	1.39213
Biological Process	GO:0006793	4	phosphorus metabolic process	1.24	0.031264	Q8BY89	Choline transporter-like protein 2 OS=Mus musculus OX=10090 GN=Slc44a2 PE=1 SV=2	Slc44a2	1.923	2.1604e-05	Up	80.109	7.6	5	5	0.681623	0.661599	0.709349	1.26936	1.3166	1.36147
Biological Process	GO:0006793	4	phosphorus metabolic process	1.24	0.031264	Q8BT60	Copine-3 OS=Mus musculus OX=10090 GN=Cpne3 PE=1 SV=2	Cpne3	1.599	7.66813e-06	Up	59.584	22.5	10	8	0.768385	0.750173	0.789831	1.24051	1.23304	1.21806
Biological Process	GO:0006793	4	phosphorus metabolic process	1.24	0.031264	Q8BKZ9	Pyruvate dehydrogenase protein X component, mitochondrial OS=Mus musculus OX=10090 GN=Pdhx PE=1 SV=1	Pdhx	1.635	0.000291141	Up	53.998	20.6	7	7	0.729352	0.728388	0.819628	1.2633	1.25292	1.20642
Biological Process	GO:0006793	4	phosphorus metabolic process	1.24	0.031264	Q8BH59	Calcium-binding mitochondrial carrier protein Aralar1 OS=Mus musculus OX=10090 GN=Slc25a12 PE=1 SV=1	Slc25a12	1.621	7.40208e-05	Up	74.569	14.2	8	4	0.77958	0.723547	0.786288	1.21897	1.22637	1.26525
Biological Process	GO:0006793	4	phosphorus metabolic process	1.24	0.031264	Q811U4	Mitofusin-1 OS=Mus musculus OX=10090 GN=Mfn1 PE=1 SV=3	Mfn1	1.538	5.73123e-05	Up	83.725	23.5	16	16	0.778743	0.765104	0.81985	1.20578	1.24052	1.19001
Biological Process	GO:0006793	4	phosphorus metabolic process	1.24	0.031264	Q80WQ2	Protein VAC14 homolog OS=Mus musculus OX=10090 GN=Vac14 PE=1 SV=1	Vac14	1.517	0.000273594	Up	88.047	34.7	21	21	0.810493	0.814481	0.75924	1.23556	1.14305	1.23718
Biological Process	GO:0006793	4	phosphorus metabolic process	1.24	0.031264	Q80VJ3	2'-deoxynucleoside 5'-phosphate N-hydrolase 1 OS=Mus musculus OX=10090 GN=Dnph1 PE=1 SV=2	Dnph1	1.786	8.5536e-05	Up	18.977	24.9	4	4	0.712172	0.68983	0.751532	1.22263	1.33596	1.28787
Biological Process	GO:0006793	4	phosphorus metabolic process	1.24	0.031264	Q7TMC8	L-fucose kinase OS=Mus musculus OX=10090 GN=Fcsk PE=1 SV=1	Fcsk	1.815	2.00561e-06	Up	119.27	16.5	14	14	0.696456	0.723943	0.711166	1.30677	1.2941	1.26756
Biological Process	GO:0006793	4	phosphorus metabolic process	1.24	0.031264	Q6DYE8	Ectonucleotide pyrophosphatase/phosphodiesterase family member 3 OS=Mus musculus OX=10090 GN=Enpp3 PE=1 SV=2	Enpp3	4.291	0.000288518	Up	98.661	8.9	6	6	0.382027	0.350442	0.40146	1.27581	1.85184	1.73843
Biological Process	GO:0006793	4	phosphorus metabolic process	1.24	0.031264	Q64521	Glycerol-3-phosphate dehydrogenase, mitochondrial OS=Mus musculus OX=10090 GN=Gpd2 PE=1 SV=2	Gpd2	1.967	1.04879e-05	Up	80.953	56	34	34	0.65248	0.664718	0.705172	1.30808	1.3258	1.34375
Biological Process	GO:0006793	4	phosphorus metabolic process	1.24	0.031264	Q8BZA9	Fructose-2,6-bisphosphatase TIGAR OS=Mus musculus OX=10090 GN=Tigar PE=1 SV=1	Tigar	1.692	4.54089e-05	Up	29.19	52.8	9	9	0.755157	0.704659	0.768643	1.27182	1.26239	1.23734
Biological Process	GO:0030162	7	regulation of proteolysis	1.44	0.0313872	P20108	Thioredoxin-dependent peroxide reductase, mitochondrial OS=Mus musculus OX=10090 GN=Prdx3 PE=1 SV=1	Prdx3	1.541	4.86589e-05	Up	28.127	42.8	9	9	0.78234	0.761516	0.817456	1.23732	1.20763	1.19374
Biological Process	GO:0030162	7	regulation of proteolysis	1.44	0.0313872	P31750	RAC-alpha serine/threonine-protein kinase OS=Mus musculus OX=10090 GN=Akt1 PE=1 SV=2	Akt1	2.514	0.00222354	Up	55.707	16.9	6	4	0.707073	0.511612	0.488734	1.30341	1.36923	1.61994
Biological Process	GO:0030162	7	regulation of proteolysis	1.44	0.0313872	P35456	Urokinase plasminogen activator surface receptor OS=Mus musculus OX=10090 GN=Plaur PE=1 SV=1	Plaur	3.211	0.00487154	Up	35.428	7.6	2	2	0.460596	0.478807	0.48544	0.985908	1.77015	1.8191
Biological Process	GO:0034032	9	purine nucleoside bisphosphate metabolic process	1.98	0.0320022	Q3ULD5	Methylcrotonoyl-CoA carboxylase beta chain, mitochondrial OS=Mus musculus OX=10090 GN=Mccc2 PE=1 SV=1	Mccc2	1.909	5.75772e-05	Up	61.378	25.2	10	10	0.680313	0.653924	0.728454	1.34937	1.26941	1.31853
Biological Process	GO:0034032	9	purine nucleoside bisphosphate metabolic process	1.98	0.0320022	P41216	Long-chain-fatty-acid--CoA ligase 1 OS=Mus musculus OX=10090 GN=Acsl1 PE=1 SV=2	Acsl1	2.551	9.95409e-06	Up	77.951	38.8	21	21	0.536562	0.552759	0.600375	1.42941	1.43856	1.44233
Biological Process	GO:0033865	8	nucleoside bisphosphate metabolic process	1.98	0.0320022	Q9Z2A7	Diacylglycerol O-acyltransferase 1 OS=Mus musculus OX=10090 GN=Dgat1 PE=1 SV=1	Dgat1	1.653	0.0264174	Up	56.789	12	3	3	0.917813	0.651925	0.692274	1.03111	1.46684	1.24004
Biological Process	GO:0033865	8	nucleoside bisphosphate metabolic process	1.98	0.0320022	Q9QXG4	Acetyl-coenzyme A synthetase, cytoplasmic OS=Mus musculus OX=10090 GN=Acss2 PE=1 SV=2	Acss2	1.531	0.0012082	Up	78.861	19.5	10	10	0.79119	0.72964	0.850145	1.25322	1.14487	1.23094
Biological Process	GO:0033865	8	nucleoside bisphosphate metabolic process	1.98	0.0320022	Q9DBM2	Peroxisomal bifunctional enzyme OS=Mus musculus OX=10090 GN=Ehhadh PE=1 SV=4	Ehhadh	2.192	0.00340139	Up	78.301	8.4	4	4	0.493994	0.7174	0.668544	1.27294	1.53024	1.31688
Biological Process	GO:0033865	8	nucleoside bisphosphate metabolic process	1.98	0.0320022	Q9CQR4	Acyl-coenzyme A thioesterase 13 OS=Mus musculus OX=10090 GN=Acot13 PE=1 SV=1	Acot13	2.069	0.000109434	Up	15.183	15.7	2	2	0.649513	0.649147	0.656419	1.34469	1.23913	1.4611
Biological Process	GO:0033865	8	nucleoside bisphosphate metabolic process	1.98	0.0320022	Q99NB1	Acetyl-coenzyme A synthetase 2-like, mitochondrial OS=Mus musculus OX=10090 GN=Acss1 PE=1 SV=1	Acss1	1.989	0.000473032	Up	74.622	16.1	8	8	0.731322	0.674845	0.601335	1.38949	1.35833	1.24468
Biological Process	GO:0033865	8	nucleoside bisphosphate metabolic process	1.98	0.0320022	Q8BKZ9	Pyruvate dehydrogenase protein X component, mitochondrial OS=Mus musculus OX=10090 GN=Pdhx PE=1 SV=1	Pdhx	1.635	0.000291141	Up	53.998	20.6	7	7	0.729352	0.728388	0.819628	1.2633	1.25292	1.20642
Biological Process	GO:0033865	8	nucleoside bisphosphate metabolic process	1.98	0.0320022	Q60759	Glutaryl-CoA dehydrogenase, mitochondrial OS=Mus musculus OX=10090 GN=Gcdh PE=1 SV=2	Gcdh	1.743	3.25788e-06	Up	48.605	32.2	8	8	0.719276	0.723765	0.74466	1.2501	1.2964	1.2658
Biological Process	GO:0033865	8	nucleoside bisphosphate metabolic process	1.98	0.0320022	Q3URE1	Malonate--CoA ligase ACSF3, mitochondrial OS=Mus musculus OX=10090 GN=Acsf3 PE=1 SV=2	Acsf3	1.661	0.000727543	Up	65.076	14.6	7	7	0.793288	0.671848	0.789243	1.25348	1.24473	1.24741
Biological Process	GO:0033865	8	nucleoside bisphosphate metabolic process	1.98	0.0320022	Q3ULD5	Methylcrotonoyl-CoA carboxylase beta chain, mitochondrial OS=Mus musculus OX=10090 GN=Mccc2 PE=1 SV=1	Mccc2	1.909	5.75772e-05	Up	61.378	25.2	10	10	0.680313	0.653924	0.728454	1.34937	1.26941	1.31853
Biological Process	GO:0033865	8	nucleoside bisphosphate metabolic process	1.98	0.0320022	P41216	Long-chain-fatty-acid--CoA ligase 1 OS=Mus musculus OX=10090 GN=Acsl1 PE=1 SV=2	Acsl1	2.551	9.95409e-06	Up	77.951	38.8	21	21	0.536562	0.552759	0.600375	1.42941	1.43856	1.44233
Biological Process	GO:0034612	6	response to tumor necrosis factor	1.98	0.0320022	Q91VJ1	Interferon-inducible protein AIM2 OS=Mus musculus OX=10090 GN=Aim2 PE=1 SV=2	Aim2	2.073	0.000118171	Up	40.155	28.2	8	8	0.637225	0.640646	0.674745	1.23317	1.43379	1.38042
Biological Process	GO:0034612	6	response to tumor necrosis factor	1.98	0.0320022	Q8CJ26	Death domain-containing membrane protein NRADD OS=Mus musculus OX=10090 GN=Nradd PE=1 SV=1	Nradd	2.178	0.000358285	Up	24.727	28.5	5	5	0.709261	0.606074	0.572767	1.40149	1.29654	1.41386
Biological Process	GO:0034612	6	response to tumor necrosis factor	1.98	0.0320022	Q8BG94	COMM domain-containing protein 7 OS=Mus musculus OX=10090 GN=Commd7 PE=1 SV=1	Commd7	1.705	0.000451544	Up	22.652	12.5	2	2	0.788601	0.746017	0.805475		1.3501	1.30981
Biological Process	GO:0034612	6	response to tumor necrosis factor	1.98	0.0320022	Q60855	Receptor-interacting serine/threonine-protein kinase 1 OS=Mus musculus OX=10090 GN=Ripk1 PE=1 SV=1	Ripk1	1.511	0.000311925	Up	74.854	11.6	7	6	0.795988	0.752732	0.840672	1.19631	1.1749	1.2394
Biological Process	GO:0034612	6	response to tumor necrosis factor	1.98	0.0320022	Q3U0V2	Tumor necrosis factor receptor type 1-associated DEATH domain protein OS=Mus musculus OX=10090 GN=Tradd PE=1 SV=1	Tradd	2.074	1.46129e-05	Up	34.577	22.9	5	5	0.619671	0.658146	0.674185	1.31292	1.3563	1.37878
Biological Process	GO:0034612	6	response to tumor necrosis factor	1.98	0.0320022	P70677	Caspase-3 OS=Mus musculus OX=10090 GN=Casp3 PE=1 SV=1	Casp3	1.885	1.21857e-05	Up	31.474	36.1	8	8	0.681776	0.679812	0.717879	1.26702	1.33874	1.31477
Biological Process	GO:0034612	6	response to tumor necrosis factor	1.98	0.0320022	P42225	Signal transducer and activator of transcription 1 OS=Mus musculus OX=10090 GN=Stat1 PE=1 SV=1	Stat1	1.916	0.000129441	Up	87.196	17	10	9	0.650296	0.665923	0.741332	1.28975	1.28697	1.36573
Biological Process	GO:0034612	6	response to tumor necrosis factor	1.98	0.0320022	P31750	RAC-alpha serine/threonine-protein kinase OS=Mus musculus OX=10090 GN=Akt1 PE=1 SV=2	Akt1	2.514	0.00222354	Up	55.707	16.9	6	4	0.707073	0.511612	0.488734	1.30341	1.36923	1.61994
Biological Process	GO:0034612	6	response to tumor necrosis factor	1.98	0.0320022	P23949	mRNA decay activator protein ZFP36L2 OS=Mus musculus OX=10090 GN=Zfp36l2 PE=1 SV=2	Zfp36l2	4.042	0.00176649	Up	50.069	12	4	3	0.282054	0.362536	0.545435	1.60339	1.66349	1.5431
Biological Process	GO:0034032	9	purine nucleoside bisphosphate metabolic process	1.98	0.0320022	Q3URE1	Malonate--CoA ligase ACSF3, mitochondrial OS=Mus musculus OX=10090 GN=Acsf3 PE=1 SV=2	Acsf3	1.661	0.000727543	Up	65.076	14.6	7	7	0.793288	0.671848	0.789243	1.25348	1.24473	1.24741
Biological Process	GO:0034032	9	purine nucleoside bisphosphate metabolic process	1.98	0.0320022	Q60759	Glutaryl-CoA dehydrogenase, mitochondrial OS=Mus musculus OX=10090 GN=Gcdh PE=1 SV=2	Gcdh	1.743	3.25788e-06	Up	48.605	32.2	8	8	0.719276	0.723765	0.74466	1.2501	1.2964	1.2658
Biological Process	GO:0034032	9	purine nucleoside bisphosphate metabolic process	1.98	0.0320022	Q8BKZ9	Pyruvate dehydrogenase protein X component, mitochondrial OS=Mus musculus OX=10090 GN=Pdhx PE=1 SV=1	Pdhx	1.635	0.000291141	Up	53.998	20.6	7	7	0.729352	0.728388	0.819628	1.2633	1.25292	1.20642
Biological Process	GO:0034032	9	purine nucleoside bisphosphate metabolic process	1.98	0.0320022	Q99NB1	Acetyl-coenzyme A synthetase 2-like, mitochondrial OS=Mus musculus OX=10090 GN=Acss1 PE=1 SV=1	Acss1	1.989	0.000473032	Up	74.622	16.1	8	8	0.731322	0.674845	0.601335	1.38949	1.35833	1.24468
Biological Process	GO:0001822	8	kidney development	1.98	0.0320022	Q99JW5	Epithelial cell adhesion molecule OS=Mus musculus OX=10090 GN=Epcam PE=1 SV=1	Epcam	1.921	8.12906e-06	Up	35.019	37.1	7	7	0.711716	0.682289	0.660135	1.32673	1.315	1.30413
Biological Process	GO:0001822	8	kidney development	1.98	0.0320022	Q61391	Neprilysin OS=Mus musculus OX=10090 GN=Mme PE=1 SV=3	Mme	1.619	2.39919e-06	Up	85.701	28.5	18	18	0.75861	0.752109	0.780131	1.2463	1.22495	1.2379
Biological Process	GO:0001822	8	kidney development	1.98	0.0320022	Q03137	Ephrin type-A receptor 4 OS=Mus musculus OX=10090 GN=Epha4 PE=1 SV=2	Epha4	3.671	0.000101196	Up	109.81	9.1	7	4	0.439202	0.421609	0.423844	1.83923	1.4173	1.45881
Biological Process	GO:0001822	8	kidney development	1.98	0.0320022	P70340	Mothers against decapentaplegic homolog 1 OS=Mus musculus OX=10090 GN=Smad1 PE=1 SV=2	Smad1	2.277	0.00048271	Up	52.156	15.5	7	5	0.593271	0.656215	0.581714	1.39969	1.2196	1.54951
Biological Process	GO:0001822	8	kidney development	1.98	0.0320022	P61620	Protein transport protein Sec61 subunit alpha isoform 1 OS=Mus musculus OX=10090 GN=Sec61a1 PE=1 SV=2	Sec61a1	1.529	5.14296e-05	Up	52.264	16.4	8	8	0.776387	0.773534	0.822306	1.23397	1.18404	1.20976
Biological Process	GO:0001822	8	kidney development	1.98	0.0320022	P42225	Signal transducer and activator of transcription 1 OS=Mus musculus OX=10090 GN=Stat1 PE=1 SV=1	Stat1	1.916	0.000129441	Up	87.196	17	10	9	0.650296	0.665923	0.741332	1.28975	1.28697	1.36573
Biological Process	GO:0001822	8	kidney development	1.98	0.0320022	P30275	Creatine kinase U-type, mitochondrial OS=Mus musculus OX=10090 GN=Ckmt1 PE=1 SV=1	Ckmt1	1.645	8.67829e-05	Up	47.003	25.8	7	7	0.766344	0.782732	0.719092	1.28665	1.23129	1.21389
Biological Process	GO:0001822	8	kidney development	1.98	0.0320022	P16460	Argininosuccinate synthase OS=Mus musculus OX=10090 GN=Ass1 PE=1 SV=1	Ass1	1.62	1.33735e-05	Up	46.584	46.1	18	17	0.770318	0.7362	0.783386	1.24178	1.23153	1.23679
Biological Process	GO:0033875	9	ribonucleoside bisphosphate metabolic process	1.98	0.0320022	Q9Z2A7	Diacylglycerol O-acyltransferase 1 OS=Mus musculus OX=10090 GN=Dgat1 PE=1 SV=1	Dgat1	1.653	0.0264174	Up	56.789	12	3	3	0.917813	0.651925	0.692274	1.03111	1.46684	1.24004
Biological Process	GO:0033875	9	ribonucleoside bisphosphate metabolic process	1.98	0.0320022	Q9QXG4	Acetyl-coenzyme A synthetase, cytoplasmic OS=Mus musculus OX=10090 GN=Acss2 PE=1 SV=2	Acss2	1.531	0.0012082	Up	78.861	19.5	10	10	0.79119	0.72964	0.850145	1.25322	1.14487	1.23094
Biological Process	GO:0034612	6	response to tumor necrosis factor	1.98	0.0320022	P16460	Argininosuccinate synthase OS=Mus musculus OX=10090 GN=Ass1 PE=1 SV=1	Ass1	1.62	1.33735e-05	Up	46.584	46.1	18	17	0.770318	0.7362	0.783386	1.24178	1.23153	1.23679
Biological Process	GO:0033875	9	ribonucleoside bisphosphate metabolic process	1.98	0.0320022	Q9DBM2	Peroxisomal bifunctional enzyme OS=Mus musculus OX=10090 GN=Ehhadh PE=1 SV=4	Ehhadh	2.192	0.00340139	Up	78.301	8.4	4	4	0.493994	0.7174	0.668544	1.27294	1.53024	1.31688
Biological Process	GO:0033875	9	ribonucleoside bisphosphate metabolic process	1.98	0.0320022	Q99NB1	Acetyl-coenzyme A synthetase 2-like, mitochondrial OS=Mus musculus OX=10090 GN=Acss1 PE=1 SV=1	Acss1	1.989	0.000473032	Up	74.622	16.1	8	8	0.731322	0.674845	0.601335	1.38949	1.35833	1.24468
Biological Process	GO:0033875	9	ribonucleoside bisphosphate metabolic process	1.98	0.0320022	Q8BKZ9	Pyruvate dehydrogenase protein X component, mitochondrial OS=Mus musculus OX=10090 GN=Pdhx PE=1 SV=1	Pdhx	1.635	0.000291141	Up	53.998	20.6	7	7	0.729352	0.728388	0.819628	1.2633	1.25292	1.20642
Biological Process	GO:0033875	9	ribonucleoside bisphosphate metabolic process	1.98	0.0320022	Q60759	Glutaryl-CoA dehydrogenase, mitochondrial OS=Mus musculus OX=10090 GN=Gcdh PE=1 SV=2	Gcdh	1.743	3.25788e-06	Up	48.605	32.2	8	8	0.719276	0.723765	0.74466	1.2501	1.2964	1.2658
Biological Process	GO:0033875	9	ribonucleoside bisphosphate metabolic process	1.98	0.0320022	Q3URE1	Malonate--CoA ligase ACSF3, mitochondrial OS=Mus musculus OX=10090 GN=Acsf3 PE=1 SV=2	Acsf3	1.661	0.000727543	Up	65.076	14.6	7	7	0.793288	0.671848	0.789243	1.25348	1.24473	1.24741
Biological Process	GO:0033875	9	ribonucleoside bisphosphate metabolic process	1.98	0.0320022	Q3ULD5	Methylcrotonoyl-CoA carboxylase beta chain, mitochondrial OS=Mus musculus OX=10090 GN=Mccc2 PE=1 SV=1	Mccc2	1.909	5.75772e-05	Up	61.378	25.2	10	10	0.680313	0.653924	0.728454	1.34937	1.26941	1.31853
Biological Process	GO:0033875	9	ribonucleoside bisphosphate metabolic process	1.98	0.0320022	P41216	Long-chain-fatty-acid--CoA ligase 1 OS=Mus musculus OX=10090 GN=Acsl1 PE=1 SV=2	Acsl1	2.551	9.95409e-06	Up	77.951	38.8	21	21	0.536562	0.552759	0.600375	1.42941	1.43856	1.44233
Biological Process	GO:0034032	9	purine nucleoside bisphosphate metabolic process	1.98	0.0320022	Q9Z2A7	Diacylglycerol O-acyltransferase 1 OS=Mus musculus OX=10090 GN=Dgat1 PE=1 SV=1	Dgat1	1.653	0.0264174	Up	56.789	12	3	3	0.917813	0.651925	0.692274	1.03111	1.46684	1.24004
Biological Process	GO:0034032	9	purine nucleoside bisphosphate metabolic process	1.98	0.0320022	Q9QXG4	Acetyl-coenzyme A synthetase, cytoplasmic OS=Mus musculus OX=10090 GN=Acss2 PE=1 SV=2	Acss2	1.531	0.0012082	Up	78.861	19.5	10	10	0.79119	0.72964	0.850145	1.25322	1.14487	1.23094
Biological Process	GO:0034032	9	purine nucleoside bisphosphate metabolic process	1.98	0.0320022	Q9DBM2	Peroxisomal bifunctional enzyme OS=Mus musculus OX=10090 GN=Ehhadh PE=1 SV=4	Ehhadh	2.192	0.00340139	Up	78.301	8.4	4	4	0.493994	0.7174	0.668544	1.27294	1.53024	1.31688
Biological Process	GO:0034032	9	purine nucleoside bisphosphate metabolic process	1.98	0.0320022	Q9CQR4	Acyl-coenzyme A thioesterase 13 OS=Mus musculus OX=10090 GN=Acot13 PE=1 SV=1	Acot13	2.069	0.000109434	Up	15.183	15.7	2	2	0.649513	0.649147	0.656419	1.34469	1.23913	1.4611
Biological Process	GO:0033875	9	ribonucleoside bisphosphate metabolic process	1.98	0.0320022	Q9CQR4	Acyl-coenzyme A thioesterase 13 OS=Mus musculus OX=10090 GN=Acot13 PE=1 SV=1	Acot13	2.069	0.000109434	Up	15.183	15.7	2	2	0.649513	0.649147	0.656419	1.34469	1.23913	1.4611
Biological Process	GO:0006793	4	phosphorus metabolic process	1.24	0.031264	P17665	Cytochrome c oxidase subunit 7C, mitochondrial OS=Mus musculus OX=10090 GN=Cox7c PE=1 SV=1	Cox7c	1.747	0.0395214	Up	7.3325	28.6	2	2	0.5591	0.738369	0.887116	1.508	0.97835	1.32906
Biological Process	GO:0009150	10	purine ribonucleotide metabolic process	1.51	0.0314906	Q9Z2A7	Diacylglycerol O-acyltransferase 1 OS=Mus musculus OX=10090 GN=Dgat1 PE=1 SV=1	Dgat1	1.653	0.0264174	Up	56.789	12	3	3	0.917813	0.651925	0.692274	1.03111	1.46684	1.24004
Biological Process	GO:0009150	10	purine ribonucleotide metabolic process	1.51	0.0314906	Q9QXX4	Calcium-binding mitochondrial carrier protein Aralar2 OS=Mus musculus OX=10090 GN=Slc25a13 PE=1 SV=1	Slc25a13	1.954	1.0621e-06	Up	74.466	46.4	28	24	0.665455	0.671002	0.694927	1.33157	1.31535	1.3217
Biological Process	GO:0030162	7	regulation of proteolysis	1.44	0.0313872	Q9QYR6	Microtubule-associated protein 1A OS=Mus musculus OX=10090 GN=Map1a PE=1 SV=2	Map1a	1.711	0.000937217	Up	300.14	12.2	22	21	0.700323	0.693525	0.818974	1.19193	1.31928	1.27597
Biological Process	GO:0030162	7	regulation of proteolysis	1.44	0.0313872	Q9D906	Ubiquitin-like modifier-activating enzyme ATG7 OS=Mus musculus OX=10090 GN=Atg7 PE=1 SV=1	Atg7	1.716	0.00124368	Up	77.519	16.9	10	10	0.821492	0.663632	0.724407	1.30965	1.27692	1.2039
Biological Process	GO:0030162	7	regulation of proteolysis	1.44	0.0313872	Q9CX00	IST1 homolog OS=Mus musculus OX=10090 GN=Ist1 PE=1 SV=1	Ist1	1.847	1.94742e-06	Up	39.468	26	9	9	0.714559	0.695245	0.697653	1.31999	1.26822	1.30434
Biological Process	GO:0030162	7	regulation of proteolysis	1.44	0.0313872	Q91VJ1	Interferon-inducible protein AIM2 OS=Mus musculus OX=10090 GN=Aim2 PE=1 SV=2	Aim2	2.073	0.000118171	Up	40.155	28.2	8	8	0.637225	0.640646	0.674745	1.23317	1.43379	1.38042
Biological Process	GO:0030162	7	regulation of proteolysis	1.44	0.0313872	Q91VH2	Sorting nexin-9 OS=Mus musculus OX=10090 GN=Snx9 PE=1 SV=1	Snx9	1.711	0.0165185	Up	66.545	8.7	4	4	0.774744	0.652545	0.785788	1.52633	1.24784	1.01276
Biological Process	GO:0030162	7	regulation of proteolysis	1.44	0.0313872	Q8VIG1	RE1-silencing transcription factor OS=Mus musculus OX=10090 GN=Rest PE=1 SV=2	Rest	1.802	2.01878e-05	Up	117.78	9.9	8	8	0.73705	0.694928	0.709183	1.24287	1.29141	1.32456
Biological Process	GO:0030162	7	regulation of proteolysis	1.44	0.0313872	Q8VEH8	Endoplasmic reticulum lectin 1 OS=Mus musculus OX=10090 GN=Erlec1 PE=1 SV=1	Erlec1	2.03	0.00185513	Up	54.906	16.6	6	6	0.743323	0.649582	0.587313	1.20419	1.29632	1.51926
Biological Process	GO:0030162	7	regulation of proteolysis	1.44	0.0313872	Q61543	Golgi apparatus protein 1 OS=Mus musculus OX=10090 GN=Glg1 PE=1 SV=1	Glg1	1.522	1.24632e-05	Up	133.73	41.5	39	39	0.780545	0.780584	0.818196	1.21409	1.20457	1.20202
Biological Process	GO:0030162	7	regulation of proteolysis	1.44	0.0313872	Q60855	Receptor-interacting serine/threonine-protein kinase 1 OS=Mus musculus OX=10090 GN=Ripk1 PE=1 SV=1	Ripk1	1.511	0.000311925	Up	74.854	11.6	7	6	0.795988	0.752732	0.840672	1.19631	1.1749	1.2394
Biological Process	GO:0030162	7	regulation of proteolysis	1.44	0.0313872	Q3U0V2	Tumor necrosis factor receptor type 1-associated DEATH domain protein OS=Mus musculus OX=10090 GN=Tradd PE=1 SV=1	Tradd	2.074	1.46129e-05	Up	34.577	22.9	5	5	0.619671	0.658146	0.674185	1.31292	1.3563	1.37878
Biological Process	GO:0030162	7	regulation of proteolysis	1.44	0.0313872	Q03137	Ephrin type-A receptor 4 OS=Mus musculus OX=10090 GN=Epha4 PE=1 SV=2	Epha4	3.671	0.000101196	Up	109.81	9.1	7	4	0.439202	0.421609	0.423844	1.83923	1.4173	1.45881
Biological Process	GO:0030162	7	regulation of proteolysis	1.44	0.0313872	P82343	N-acylglucosamine 2-epimerase OS=Mus musculus OX=10090 GN=Renbp PE=1 SV=3	Renbp	1.529	8.33822e-06	Up	49.771	17	8	8	0.806389	0.795465	0.770633	1.19858	1.20664	1.22229
Biological Process	GO:0030162	7	regulation of proteolysis	1.44	0.0313872	P70677	Caspase-3 OS=Mus musculus OX=10090 GN=Casp3 PE=1 SV=1	Casp3	1.885	1.21857e-05	Up	31.474	36.1	8	8	0.681776	0.679812	0.717879	1.26702	1.33874	1.31477
Biological Process	GO:0030162	7	regulation of proteolysis	1.44	0.0313872	P70444	BH3-interacting domain death agonist OS=Mus musculus OX=10090 GN=Bid PE=1 SV=2	Bid	2.131	0.000184688	Up	21.951	36.4	5	5	0.583023	0.658674	0.674462	1.27717	1.3667	1.43997
Biological Process	GO:0030162	7	regulation of proteolysis	1.44	0.0313872	P70335	Rho-associated protein kinase 1 OS=Mus musculus OX=10090 GN=Rock1 PE=1 SV=1	Rock1	1.693	0.000448073	Up	158.17	10.7	13	9	0.732484	0.725559	0.769733	1.34046	1.14853	1.28323
Biological Process	GO:0030162	7	regulation of proteolysis	1.44	0.0313872	P70202	Latexin OS=Mus musculus OX=10090 GN=Lxn PE=1 SV=2	Lxn	2.058	0.000582403	Up	25.492	13.5	2	2	0.715211	0.564778	0.682394	1.31163	1.35933	1.36665
Biological Process	GO:0030162	7	regulation of proteolysis	1.44	0.0313872	P59017	Bcl-2-like protein 13 OS=Mus musculus OX=10090 GN=Bcl2l13 PE=1 SV=2	Bcl2l13	2.024	0.000330507	Up	46.719	18.7	6	6	0.738934	0.623596	0.621619	1.29842	1.31613	1.4013
Biological Process	GO:0030162	7	regulation of proteolysis	1.44	0.0313872	P56399	Ubiquitin carboxyl-terminal hydrolase 5 OS=Mus musculus OX=10090 GN=Usp5 PE=1 SV=1	Usp5	1.833	1.02322e-09	Up	95.832	38.5	27	27	0.703743	0.707176	0.706876	1.29371	1.29769	1.2908
Biological Process	GO:0030162	7	regulation of proteolysis	1.44	0.0313872	P54726	UV excision repair protein RAD23 homolog A OS=Mus musculus OX=10090 GN=Rad23a PE=1 SV=2	Rad23a	1.753	4.76478e-05	Up	39.706	39.9	11	8	0.763865	0.705812	0.710112	1.23462	1.3019	1.28369
Biological Process	GO:0030162	7	regulation of proteolysis	1.44	0.0313872	P51125	Calpastatin OS=Mus musculus OX=10090 GN=Cast PE=1 SV=2	Cast	1.834	0.000534122	Up	84.921	22.5	10	10	0.675603	0.686523	0.754779	1.20132	1.41685	1.26493
Biological Process	GO:0030162	7	regulation of proteolysis	1.44	0.0313872	P42225	Signal transducer and activator of transcription 1 OS=Mus musculus OX=10090 GN=Stat1 PE=1 SV=1	Stat1	1.916	0.000129441	Up	87.196	17	10	9	0.650296	0.665923	0.741332	1.28975	1.28697	1.36573
Biological Process	GO:0030162	7	regulation of proteolysis	1.44	0.0313872	Q9R0Z9	Rho GTPase-activating protein 7 OS=Mus musculus OX=10090 GN=Dlc1 PE=1 SV=2	Dlc1	1.849	3.19808e-05	Up	123.37	4.9	3	3	0.75738	0.733351	0.74841	1.39674	1.36412
Biological Process	GO:0030162	7	regulation of proteolysis	1.44	0.0313872	Q9Z0G0	PDZ domain-containing protein GIPC1 OS=Mus musculus OX=10090 GN=Gipc1 PE=1 SV=1	Gipc1	1.956	3.87137e-05	Up	36.129	50.8	13	13	0.676586	0.638901	0.714363	1.32147	1.29956	1.34912
Biological Process	GO:0009150	10	purine ribonucleotide metabolic process	1.51	0.0314906	P00397	Cytochrome c oxidase subunit 1 OS=Mus musculus OX=10090 GN=Mtco1 PE=1 SV=2	Mtco1	1.63	0.00209025	Up	56.909	10.5	3	3	0.703057	0.713624	0.864506	1.19122	1.25563	1.27197
Biological Process	GO:0009150	10	purine ribonucleotide metabolic process	1.51	0.0314906	P00405	Cytochrome c oxidase subunit 2 OS=Mus musculus OX=10090 GN=Mtco2 PE=1 SV=1	Mtco2	1.555	0.00205402	Up	25.976	44.9	7	7	0.839151	0.796493	0.712572	1.12924	1.23199	1.29056
Biological Process	GO:0009150	10	purine ribonucleotide metabolic process	1.51	0.0314906	Q9QXG4	Acetyl-coenzyme A synthetase, cytoplasmic OS=Mus musculus OX=10090 GN=Acss2 PE=1 SV=2	Acss2	1.531	0.0012082	Up	78.861	19.5	10	10	0.79119	0.72964	0.850145	1.25322	1.14487	1.23094
Biological Process	GO:0009150	10	purine ribonucleotide metabolic process	1.51	0.0314906	Q9JLB0	Protein PALS2 OS=Mus musculus OX=10090 GN=Pals2 PE=1 SV=1	Pals2	1.989	8.8712e-05	Up	62.63	21.7	10	10	0.671831	0.624941	0.710625	1.27433	1.35556	1.36271
Biological Process	GO:0009150	10	purine ribonucleotide metabolic process	1.51	0.0314906	Q9DBM2	Peroxisomal bifunctional enzyme OS=Mus musculus OX=10090 GN=Ehhadh PE=1 SV=4	Ehhadh	2.192	0.00340139	Up	78.301	8.4	4	4	0.493994	0.7174	0.668544	1.27294	1.53024	1.31688
Biological Process	GO:0009150	10	purine ribonucleotide metabolic process	1.51	0.0314906	Q9CQR4	Acyl-coenzyme A thioesterase 13 OS=Mus musculus OX=10090 GN=Acot13 PE=1 SV=1	Acot13	2.069	0.000109434	Up	15.183	15.7	2	2	0.649513	0.649147	0.656419	1.34469	1.23913	1.4611
Biological Process	GO:0009150	10	purine ribonucleotide metabolic process	1.51	0.0314906	Q99NB1	Acetyl-coenzyme A synthetase 2-like, mitochondrial OS=Mus musculus OX=10090 GN=Acss1 PE=1 SV=1	Acss1	1.989	0.000473032	Up	74.622	16.1	8	8	0.731322	0.674845	0.601335	1.38949	1.35833	1.24468
Biological Process	GO:0009150	10	purine ribonucleotide metabolic process	1.51	0.0314906	Q8BKZ9	Pyruvate dehydrogenase protein X component, mitochondrial OS=Mus musculus OX=10090 GN=Pdhx PE=1 SV=1	Pdhx	1.635	0.000291141	Up	53.998	20.6	7	7	0.729352	0.728388	0.819628	1.2633	1.25292	1.20642
Biological Process	GO:0009150	10	purine ribonucleotide metabolic process	1.51	0.0314906	Q8BH59	Calcium-binding mitochondrial carrier protein Aralar1 OS=Mus musculus OX=10090 GN=Slc25a12 PE=1 SV=1	Slc25a12	1.621	7.40208e-05	Up	74.569	14.2	8	4	0.77958	0.723547	0.786288	1.21897	1.22637	1.26525
Biological Process	GO:0009150	10	purine ribonucleotide metabolic process	1.51	0.0314906	Q811U4	Mitofusin-1 OS=Mus musculus OX=10090 GN=Mfn1 PE=1 SV=3	Mfn1	1.538	5.73123e-05	Up	83.725	23.5	16	16	0.778743	0.765104	0.81985	1.20578	1.24052	1.19001
Biological Process	GO:0009150	10	purine ribonucleotide metabolic process	1.51	0.0314906	Q6DYE8	Ectonucleotide pyrophosphatase/phosphodiesterase family member 3 OS=Mus musculus OX=10090 GN=Enpp3 PE=1 SV=2	Enpp3	4.291	0.000288518	Up	98.661	8.9	6	6	0.382027	0.350442	0.40146	1.27581	1.85184	1.73843
Biological Process	GO:0009150	10	purine ribonucleotide metabolic process	1.51	0.0314906	Q60759	Glutaryl-CoA dehydrogenase, mitochondrial OS=Mus musculus OX=10090 GN=Gcdh PE=1 SV=2	Gcdh	1.743	3.25788e-06	Up	48.605	32.2	8	8	0.719276	0.723765	0.74466	1.2501	1.2964	1.2658
Biological Process	GO:0009150	10	purine ribonucleotide metabolic process	1.51	0.0314906	Q9Z1G4	V-type proton ATPase 116 kDa subunit a1 OS=Mus musculus OX=10090 GN=Atp6v0a1 PE=1 SV=3	Atp6v0a1	1.691	0.000638828	Up	96.466	16.9	10	9	0.703521	0.700418	0.826021	1.26663	1.24207	1.26133
Biological Process	GO:0009150	10	purine ribonucleotide metabolic process	1.51	0.0314906	Q3URE1	Malonate--CoA ligase ACSF3, mitochondrial OS=Mus musculus OX=10090 GN=Acsf3 PE=1 SV=2	Acsf3	1.661	0.000727543	Up	65.076	14.6	7	7	0.793288	0.671848	0.789243	1.25348	1.24473	1.24741
Biological Process	GO:0009150	10	purine ribonucleotide metabolic process	1.51	0.0314906	Q03145	Ephrin type-A receptor 2 OS=Mus musculus OX=10090 GN=Epha2 PE=1 SV=3	Epha2	1.524	0.000373779	Up	108.85	14	12	10	0.759347	0.764257	0.853696	1.20324	1.21103	1.20843
Biological Process	GO:0009150	10	purine ribonucleotide metabolic process	1.51	0.0314906	Q01063	cAMP-specific 3',5'-cyclic phosphodiesterase 4D OS=Mus musculus OX=10090 GN=Pde4d PE=1 SV=2	Pde4d	1.783	0.00209861	Up	84.562	6.7	4	4	0.780647	0.61274	0.76223	1.23386	1.25433	1.35618
Biological Process	GO:0009150	10	purine ribonucleotide metabolic process	1.51	0.0314906	P70444	BH3-interacting domain death agonist OS=Mus musculus OX=10090 GN=Bid PE=1 SV=2	Bid	2.131	0.000184688	Up	21.951	36.4	5	5	0.583023	0.658674	0.674462	1.27717	1.3667	1.43997
Biological Process	GO:0009150	10	purine ribonucleotide metabolic process	1.51	0.0314906	P50096	Inosine-5'-monophosphate dehydrogenase 1 OS=Mus musculus OX=10090 GN=Impdh1 PE=1 SV=2	Impdh1	2.078	7.85486e-06	Up	55.278	42.2	16	15	0.637892	0.638784	0.672631	1.3082	1.39038	1.35212
Biological Process	GO:0009150	10	purine ribonucleotide metabolic process	1.51	0.0314906	P41216	Long-chain-fatty-acid--CoA ligase 1 OS=Mus musculus OX=10090 GN=Acsl1 PE=1 SV=2	Acsl1	2.551	9.95409e-06	Up	77.951	38.8	21	21	0.536562	0.552759	0.600375	1.42941	1.43856	1.44233
Biological Process	GO:0009150	10	purine ribonucleotide metabolic process	1.51	0.0314906	P19536	Cytochrome c oxidase subunit 5B, mitochondrial OS=Mus musculus OX=10090 GN=Cox5b PE=1 SV=1	Cox5b	1.76	1.30757e-06	Up	13.813	30.5	4	4	0.730223	0.714192	0.729606	1.25309	1.29643	1.27646
Biological Process	GO:0009150	10	purine ribonucleotide metabolic process	1.51	0.0314906	Q61696	Heat shock 70 kDa protein 1A OS=Mus musculus OX=10090 GN=Hspa1a PE=1 SV=2	Hspa1a	1.815	0.000153454	Up	70.078	26.8	13	7	0.760154	0.6969	0.674469	1.24621	1.27339	1.34888
Biological Process	GO:0009150	10	purine ribonucleotide metabolic process	1.51	0.0314906	P17665	Cytochrome c oxidase subunit 7C, mitochondrial OS=Mus musculus OX=10090 GN=Cox7c PE=1 SV=1	Cox7c	1.747	0.0395214	Up	7.3325	28.6	2	2	0.5591	0.738369	0.887116	1.508	0.97835	1.32906
Biological Process	GO:0009150	10	purine ribonucleotide metabolic process	1.51	0.0314906	P16858	Glyceraldehyde-3-phosphate dehydrogenase OS=Mus musculus OX=10090 GN=Gapdh PE=1 SV=2	Gapdh	1.8	1.03966e-05	Up	35.81	55	15	15	0.691514	0.730628	0.720664	1.31289	1.2909	1.2534
Biological Process	GO:0009150	10	purine ribonucleotide metabolic process	1.51	0.0314906	P15920	V-type proton ATPase 116 kDa subunit a2 OS=Mus musculus OX=10090 GN=Atp6v0a2 PE=1 SV=2	Atp6v0a2	2.843	0.0103747	Up	98.144	5.8	4	3	0.56476	0.53225	0.62975		1.27874	1.9945
Biological Process	GO:0009150	10	purine ribonucleotide metabolic process	1.51	0.0314906	Q3ULD5	Methylcrotonoyl-CoA carboxylase beta chain, mitochondrial OS=Mus musculus OX=10090 GN=Mccc2 PE=1 SV=1	Mccc2	1.909	5.75772e-05	Up	61.378	25.2	10	10	0.680313	0.653924	0.728454	1.34937	1.26941	1.31853
Biological Process	GO:0007399	6	nervous system development	1.24	0.0428668	P35846	Folate receptor alpha OS=Mus musculus OX=10090 GN=Folr1 PE=1 SV=2	Folr1	1.713	2.32123e-05	Up	29.449	33.7	6	6	0.764778	0.708883	0.737665	1.27035	1.239	1.27932
Biological Process	GO:0006793	4	phosphorus metabolic process	1.24	0.031264	P16858	Glyceraldehyde-3-phosphate dehydrogenase OS=Mus musculus OX=10090 GN=Gapdh PE=1 SV=2	Gapdh	1.8	1.03966e-05	Up	35.81	55	15	15	0.691514	0.730628	0.720664	1.31289	1.2909	1.2534
Biological Process	GO:0006793	4	phosphorus metabolic process	1.24	0.031264	P11352	Glutathione peroxidase 1 OS=Mus musculus OX=10090 GN=Gpx1 PE=1 SV=2	Gpx1	1.774	2.10604e-05	Up	22.329	67.2	11	11	0.706222	0.718269	0.73824	1.33146	1.23908	1.26673
Biological Process	GO:0012501	4	programmed cell death	1.45	0.0303307	P16045	Galectin-1 OS=Mus musculus OX=10090 GN=Lgals1 PE=1 SV=3	Lgals1	1.684	0.000291779	Up	14.866	64.4	8	8	0.73068	0.696531	0.808066	1.23955	1.2644	1.26077
Biological Process	GO:0012501	4	programmed cell death	1.45	0.0303307	P11881	Inositol 1,4,5-trisphosphate receptor type 1 OS=Mus musculus OX=10090 GN=Itpr1 PE=1 SV=2	Itpr1	1.746	0.00122415	Up	313.16	8.7	19	16	0.639681	0.80055	0.744724	1.27463	1.31149	1.22892
Biological Process	GO:0012501	4	programmed cell death	1.45	0.0303307	P11438	Lysosome-associated membrane glycoprotein 1 OS=Mus musculus OX=10090 GN=Lamp1 PE=1 SV=2	Lamp1	1.649	0.000104488	Up	43.865	7.6	3	3	0.746315	0.719123	0.799585	1.2308	1.2695	1.23468
Biological Process	GO:0012501	4	programmed cell death	1.45	0.0303307	P11352	Glutathione peroxidase 1 OS=Mus musculus OX=10090 GN=Gpx1 PE=1 SV=2	Gpx1	1.774	2.10604e-05	Up	22.329	67.2	11	11	0.706222	0.718269	0.73824	1.33146	1.23908	1.26673
Biological Process	GO:0012501	4	programmed cell death	1.45	0.0303307	P09671	Superoxide dismutase [Mn], mitochondrial OS=Mus musculus OX=10090 GN=Sod2 PE=1 SV=3	Sod2	1.967	9.21938e-05	Up	24.603	26.6	5	5	0.639088	0.651052	0.732156	1.3157	1.329	1.33301
Biological Process	GO:0012501	4	programmed cell death	1.45	0.0303307	O88456	Calpain small subunit 1 OS=Mus musculus OX=10090 GN=Capns1 PE=1 SV=1	Capns1	1.645	1.67851e-05	Up	28.463	21.2	4	4	0.736676	0.747245	0.784266	1.24875	1.25745	1.22562
Biological Process	GO:0012501	4	programmed cell death	1.45	0.0303307	O54786	DNA fragmentation factor subunit alpha OS=Mus musculus OX=10090 GN=Dffa PE=1 SV=2	Dffa	1.624	0.00136996	Up	36.572	31.4	8	8	0.740706	0.69257	0.853174	1.24783	1.23857	1.22715
Biological Process	GO:0012501	4	programmed cell death	1.45	0.0303307	O35350	Calpain-1 catalytic subunit OS=Mus musculus OX=10090 GN=Capn1 PE=1 SV=1	Capn1	1.681	3.28272e-05	Up	82.105	22.9	14	14	0.738523	0.717921	0.78181	1.25753	1.24662	1.2576
Biological Process	GO:0012501	4	programmed cell death	1.45	0.0303307	O08734	Bcl-2 homologous antagonist/killer OS=Mus musculus OX=10090 GN=Bak1 PE=1 SV=3	Bak1	1.623	0.000310137	Up	23.294	24.9	4	4	0.720898	0.754733	0.812037	1.22518	1.19509	1.29206
Biological Process	GO:0032459	7	regulation of protein oligomerization	2.77	0.0303094	Q91VJ1	Interferon-inducible protein AIM2 OS=Mus musculus OX=10090 GN=Aim2 PE=1 SV=2	Aim2	2.073	0.000118171	Up	40.155	28.2	8	8	0.637225	0.640646	0.674745	1.23317	1.43379	1.38042
Biological Process	GO:0032459	7	regulation of protein oligomerization	2.77	0.0303094	Q91VH2	Sorting nexin-9 OS=Mus musculus OX=10090 GN=Snx9 PE=1 SV=1	Snx9	1.711	0.0165185	Up	66.545	8.7	4	4	0.774744	0.652545	0.785788	1.52633	1.24784	1.01276
Biological Process	GO:0032459	7	regulation of protein oligomerization	2.77	0.0303094	Q8C7D2	Protein cereblon OS=Mus musculus OX=10090 GN=Crbn PE=1 SV=1	Crbn	1.946	0.026823	Up	50.88	25.8	8	8	0.908024	0.681983	0.446487	1.34754	1.33473	1.28123
Biological Process	GO:0032459	7	regulation of protein oligomerization	2.77	0.0303094	P70444	BH3-interacting domain death agonist OS=Mus musculus OX=10090 GN=Bid PE=1 SV=2	Bid	2.131	0.000184688	Up	21.951	36.4	5	5	0.583023	0.658674	0.674462	1.27717	1.3667	1.43997
Biological Process	GO:0032459	7	regulation of protein oligomerization	2.77	0.0303094	O09012	Peroxisomal targeting signal 1 receptor OS=Mus musculus OX=10090 GN=Pex5 PE=1 SV=2	Pex5	5.706	0.000496617	Up	70.755	28.5	12	12	0.305392	0.212774	0.376497	1.78911	1.74162	1.5746
Biological Process	GO:0015908	10	fatty acid transport	2.77	0.0303094	P97742	Carnitine O-palmitoyltransferase 1, liver isoform OS=Mus musculus OX=10090 GN=Cpt1a PE=1 SV=4	Cpt1a	2.278	5.84646e-05	Up	88.25	17.6	12	12	0.598876	0.568136	0.663342	1.37138	1.41363	1.38463
Biological Process	GO:0015908	10	fatty acid transport	2.77	0.0303094	P52825	Carnitine O-palmitoyltransferase 2, mitochondrial OS=Mus musculus OX=10090 GN=Cpt2 PE=1 SV=2	Cpt2	1.6	6.03875e-05	Up	73.98	21.7	11	11	0.736493	0.770863	0.799942	1.26011	1.21557	1.21702
Biological Process	GO:0015908	10	fatty acid transport	2.77	0.0303094	P41216	Long-chain-fatty-acid--CoA ligase 1 OS=Mus musculus OX=10090 GN=Acsl1 PE=1 SV=2	Acsl1	2.551	9.95409e-06	Up	77.951	38.8	21	21	0.536562	0.552759	0.600375	1.42941	1.43856	1.44233
Biological Process	GO:0015908	10	fatty acid transport	2.77	0.0303094	P10107	Annexin A1 OS=Mus musculus OX=10090 GN=Anxa1 PE=1 SV=2	Anxa1	3.036	0.0104155	Up	38.734	18.8	4	4	0.558164	0.57465	0.353787	1.81564	1.68733	1.01042
Biological Process	GO:0015908	10	fatty acid transport	2.77	0.0303094	P05202	Aspartate aminotransferase, mitochondrial OS=Mus musculus OX=10090 GN=Got2 PE=1 SV=1	Got2	1.706	2.56036e-05	Up	47.411	47.7	19	19	0.735687	0.709714	0.771504	1.26883	1.25459	1.25968
Biological Process	GO:0009225	7	nucleotide-sugar metabolic process	2.77	0.0303094	Q9QZ08	N-acetyl-D-glucosamine kinase OS=Mus musculus OX=10090 GN=Nagk PE=1 SV=3	Nagk	3.482	1.08613e-05	Up	37.268	16.9	4	4	0.415668	0.453966	0.469163	1.63963	1.4917	1.52987
Biological Process	GO:0009225	7	nucleotide-sugar metabolic process	2.77	0.0303094	Q99KK2	N-acylneuraminate cytidylyltransferase OS=Mus musculus OX=10090 GN=Cmas PE=1 SV=2	Cmas	1.649	0.000510006	Up	48.057	27.5	11	11	0.726382	0.709868	0.828722	1.23667	1.26654	1.23181
Biological Process	GO:0012501	4	programmed cell death	1.45	0.0303307	P16858	Glyceraldehyde-3-phosphate dehydrogenase OS=Mus musculus OX=10090 GN=Gapdh PE=1 SV=2	Gapdh	1.8	1.03966e-05	Up	35.81	55	15	15	0.691514	0.730628	0.720664	1.31289	1.2909	1.2534
Biological Process	GO:0009225	7	nucleotide-sugar metabolic process	2.77	0.0303094	Q7TMC8	L-fucose kinase OS=Mus musculus OX=10090 GN=Fcsk PE=1 SV=1	Fcsk	1.815	2.00561e-06	Up	119.27	16.5	14	14	0.696456	0.723943	0.711166	1.30677	1.2941	1.26756
Biological Process	GO:0012501	4	programmed cell death	1.45	0.0303307	P20108	Thioredoxin-dependent peroxide reductase, mitochondrial OS=Mus musculus OX=10090 GN=Prdx3 PE=1 SV=1	Prdx3	1.541	4.86589e-05	Up	28.127	42.8	9	9	0.78234	0.761516	0.817456	1.23732	1.20763	1.19374
Biological Process	GO:0012501	4	programmed cell death	1.45	0.0303307	P48962	ADP/ATP translocase 1 OS=Mus musculus OX=10090 GN=Slc25a4 PE=1 SV=4	Slc25a4	1.748	0.000123041	Up	32.904	55.4	15	8	0.686573	0.721717	0.77524	1.30513	1.24369	1.26765
Biological Process	GO:0001783	8	B cell apoptotic process	6.65	0.0305829	P70268	Serine/threonine-protein kinase N1 OS=Mus musculus OX=10090 GN=Pkn1 PE=1 SV=3	Pkn1	1.886	0.000310572	Up	104.41	12.7	9	9	0.661183	0.651921	0.765761	1.26081	1.31892	1.34141
Biological Process	GO:0001783	8	B cell apoptotic process	6.65	0.0305829	O08734	Bcl-2 homologous antagonist/killer OS=Mus musculus OX=10090 GN=Bak1 PE=1 SV=3	Bak1	1.623	0.000310137	Up	23.294	24.9	4	4	0.720898	0.754733	0.812037	1.22518	1.19509	1.29206
Biological Process	GO:0012501	4	programmed cell death	1.45	0.0303307	Q9WV85	Nucleoside diphosphate kinase 3 OS=Mus musculus OX=10090 GN=Nme3 PE=1 SV=3	Nme3	4.828	3.63882e-07	Up	19.099	19.5	3	3	0.336317	0.334553	0.358681	1.68072	1.66655	1.62318
Biological Process	GO:0012501	4	programmed cell death	1.45	0.0303307	Q9WTX6	Cullin-1 OS=Mus musculus OX=10090 GN=Cul1 PE=1 SV=1	Cul1	1.933	1.4008e-05	Up	89.69	33.6	24	24	0.667782	0.665598	0.711986	1.30009	1.30002	1.35452
Biological Process	GO:0012501	4	programmed cell death	1.45	0.0303307	Q9R0Z9	Rho GTPase-activating protein 7 OS=Mus musculus OX=10090 GN=Dlc1 PE=1 SV=2	Dlc1	1.849	3.19808e-05	Up	123.37	4.9	3	3	0.75738	0.733351	0.74841	1.39674	1.36412
Biological Process	GO:0012501	4	programmed cell death	1.45	0.0303307	Q91VJ1	Interferon-inducible protein AIM2 OS=Mus musculus OX=10090 GN=Aim2 PE=1 SV=2	Aim2	2.073	0.000118171	Up	40.155	28.2	8	8	0.637225	0.640646	0.674745	1.23317	1.43379	1.38042
Biological Process	GO:0012501	4	programmed cell death	1.45	0.0303307	Q8CJ26	Death domain-containing membrane protein NRADD OS=Mus musculus OX=10090 GN=Nradd PE=1 SV=1	Nradd	2.178	0.000358285	Up	24.727	28.5	5	5	0.709261	0.606074	0.572767	1.40149	1.29654	1.41386
Biological Process	GO:0012501	4	programmed cell death	1.45	0.0303307	Q8BPU7	Engulfment and cell motility protein 1 OS=Mus musculus OX=10090 GN=Elmo1 PE=1 SV=2	Elmo1	4.051	0.00246696	Up	83.935	14.7	9	7	0.260867	0.401391	0.525693	1.68259	1.42858	1.70087
Biological Process	GO:0012501	4	programmed cell death	1.45	0.0303307	Q60855	Receptor-interacting serine/threonine-protein kinase 1 OS=Mus musculus OX=10090 GN=Ripk1 PE=1 SV=1	Ripk1	1.511	0.000311925	Up	74.854	11.6	7	6	0.795988	0.752732	0.840672	1.19631	1.1749	1.2394
Biological Process	GO:0012501	4	programmed cell death	1.45	0.0303307	Q3ULF4	Paraplegin OS=Mus musculus OX=10090 GN=Spg7 PE=1 SV=1	Spg7	1.546	0.00698425	Up	85.995	8.7	6	6	0.797795	0.681986	0.87659	1.17728	1.14169	1.32466
Biological Process	GO:0012501	4	programmed cell death	1.45	0.0303307	Q3U0V2	Tumor necrosis factor receptor type 1-associated DEATH domain protein OS=Mus musculus OX=10090 GN=Tradd PE=1 SV=1	Tradd	2.074	1.46129e-05	Up	34.577	22.9	5	5	0.619671	0.658146	0.674185	1.31292	1.3563	1.37878
Biological Process	GO:0012501	4	programmed cell death	1.45	0.0303307	Q3TCH7	Cullin-4A OS=Mus musculus OX=10090 GN=Cul4a PE=1 SV=1	Cul4a	1.649	0.00733288	Up	87.752	24.9	19	7	0.828715	0.773485	0.662551	1.35189	1.31432	1.06903
Biological Process	GO:0012501	4	programmed cell death	1.45	0.0303307	Q03145	Ephrin type-A receptor 2 OS=Mus musculus OX=10090 GN=Epha2 PE=1 SV=3	Epha2	1.524	0.000373779	Up	108.85	14	12	10	0.759347	0.764257	0.853696	1.20324	1.21103	1.20843
Biological Process	GO:0012501	4	programmed cell death	1.45	0.0303307	Q02257	Junction plakoglobin OS=Mus musculus OX=10090 GN=Jup PE=1 SV=3	Jup	1.792	3.5502e-05	Up	81.8	43.6	22	18	0.689292	0.70349	0.756123	1.27226	1.27741	1.30143
Biological Process	GO:0012501	4	programmed cell death	1.45	0.0303307	P70677	Caspase-3 OS=Mus musculus OX=10090 GN=Casp3 PE=1 SV=1	Casp3	1.885	1.21857e-05	Up	31.474	36.1	8	8	0.681776	0.679812	0.717879	1.26702	1.33874	1.31477
Biological Process	GO:0012501	4	programmed cell death	1.45	0.0303307	P70444	BH3-interacting domain death agonist OS=Mus musculus OX=10090 GN=Bid PE=1 SV=2	Bid	2.131	0.000184688	Up	21.951	36.4	5	5	0.583023	0.658674	0.674462	1.27717	1.3667	1.43997
Biological Process	GO:0012501	4	programmed cell death	1.45	0.0303307	P70268	Serine/threonine-protein kinase N1 OS=Mus musculus OX=10090 GN=Pkn1 PE=1 SV=3	Pkn1	1.886	0.000310572	Up	104.41	12.7	9	9	0.661183	0.651921	0.765761	1.26081	1.31892	1.34141
Biological Process	GO:0012501	4	programmed cell death	1.45	0.0303307	P63254	Cysteine-rich protein 1 OS=Mus musculus OX=10090 GN=Crip1 PE=1 SV=2	Crip1	1.813	3.24516e-05	Up	8.5497	45.5	3	3	0.684566	0.70829	0.740185	1.33143	1.28347	1.25206
Biological Process	GO:0012501	4	programmed cell death	1.45	0.0303307	P59017	Bcl-2-like protein 13 OS=Mus musculus OX=10090 GN=Bcl2l13 PE=1 SV=2	Bcl2l13	2.024	0.000330507	Up	46.719	18.7	6	6	0.738934	0.623596	0.621619	1.29842	1.31613	1.4013
Biological Process	GO:0012501	4	programmed cell death	1.45	0.0303307	P56542	Deoxyribonuclease-2-alpha OS=Mus musculus OX=10090 GN=Dnase2 PE=1 SV=1	Dnase2	3.519	0.000319223	Up	38.81	16.4	5	5	0.456402	0.419113	0.452184	1.2576	1.63527	1.77943
Biological Process	GO:0012501	4	programmed cell death	1.45	0.0303307	P52912	Nucleolysin TIA-1 OS=Mus musculus OX=10090 GN=Tia1 PE=1 SV=1	Tia1	3.657	0.000172327	Up	42.799	15.8	4	3	0.508271	0.404785	0.375384	1.67025	1.52524	1.51607
Biological Process	GO:0012501	4	programmed cell death	1.45	0.0303307	P31750	RAC-alpha serine/threonine-protein kinase OS=Mus musculus OX=10090 GN=Akt1 PE=1 SV=2	Akt1	2.514	0.00222354	Up	55.707	16.9	6	4	0.707073	0.511612	0.488734	1.30341	1.36923	1.61994
Biological Process	GO:0009225	7	nucleotide-sugar metabolic process	2.77	0.0303094	P82343	N-acylglucosamine 2-epimerase OS=Mus musculus OX=10090 GN=Renbp PE=1 SV=3	Renbp	1.529	8.33822e-06	Up	49.771	17	8	8	0.806389	0.795465	0.770633	1.19858	1.20664	1.22229
Biological Process	GO:0009225	7	nucleotide-sugar metabolic process	2.77	0.0303094	O70475	UDP-glucose 6-dehydrogenase OS=Mus musculus OX=10090 GN=Ugdh PE=1 SV=1	Ugdh	1.668	1.31441e-05	Up	54.831	53.3	20	20	0.732737	0.740366	0.775684	1.23129	1.24921	1.27071
Biological Process	GO:0043588	7	skin development	2.01	0.0299887	Q99104	Unconventional myosin-Va OS=Mus musculus OX=10090 GN=Myo5a PE=1 SV=2	Myo5a	1.518	0.000878759	Up	215.54	7.4	12	12	0.825398	0.773006	0.784842	1.18719	1.12716	1.3024
Biological Process	GO:0016477	5	cell migration	1.48	0.0299436	Q8CHK3	Lysophospholipid acyltransferase 7 OS=Mus musculus OX=10090 GN=Mboat7 PE=1 SV=1	Mboat7	1.874	0.0214195	Up	53.435	5.9	2	2	0.54734	0.622403	0.918053	1.09808	1.422	1.39213
Biological Process	GO:0016477	5	cell migration	1.48	0.0299436	Q8BGS1	Band 4.1-like protein 5 OS=Mus musculus OX=10090 GN=Epb41l5 PE=1 SV=1	Epb41l5	1.636	0.000111702	Up	81.635	19.8	10	10	0.746913	0.733679	0.795503	1.19494	1.24194	1.28703
Biological Process	GO:0016477	5	cell migration	1.48	0.0299436	Q6EDY6	F-actin-uncapping protein LRRC16A OS=Mus musculus OX=10090 GN=Carmil1 PE=1 SV=2	Carmil1	1.529	0.000196233	Up	151.86	9	9	9	0.758752	0.783065	0.830479	1.19279	1.18043	1.25448
Biological Process	GO:0016477	5	cell migration	1.48	0.0299436	Q61543	Golgi apparatus protein 1 OS=Mus musculus OX=10090 GN=Glg1 PE=1 SV=1	Glg1	1.522	1.24632e-05	Up	133.73	41.5	39	39	0.780545	0.780584	0.818196	1.21409	1.20457	1.20202
Biological Process	GO:0016477	5	cell migration	1.48	0.0299436	Q5XKN4	Protein jagunal homolog 1 OS=Mus musculus OX=10090 GN=Jagn1 PE=1 SV=2	Jagn1	1.907	0.000646311	Up	21.102	16.9	3	3	0.610903	0.697226	0.755575	1.24621	1.33019	1.3599
Biological Process	GO:0016477	5	cell migration	1.48	0.0299436	Q03145	Ephrin type-A receptor 2 OS=Mus musculus OX=10090 GN=Epha2 PE=1 SV=3	Epha2	1.524	0.000373779	Up	108.85	14	12	10	0.759347	0.764257	0.853696	1.20324	1.21103	1.20843
Biological Process	GO:0016477	5	cell migration	1.48	0.0299436	Q03137	Ephrin type-A receptor 4 OS=Mus musculus OX=10090 GN=Epha4 PE=1 SV=2	Epha4	3.671	0.000101196	Up	109.81	9.1	7	4	0.439202	0.421609	0.423844	1.83923	1.4173	1.45881
Biological Process	GO:0016477	5	cell migration	1.48	0.0299436	Q02257	Junction plakoglobin OS=Mus musculus OX=10090 GN=Jup PE=1 SV=3	Jup	1.792	3.5502e-05	Up	81.8	43.6	22	18	0.689292	0.70349	0.756123	1.27226	1.27741	1.30143
Biological Process	GO:0016477	5	cell migration	1.48	0.0299436	Q01063	cAMP-specific 3',5'-cyclic phosphodiesterase 4D OS=Mus musculus OX=10090 GN=Pde4d PE=1 SV=2	Pde4d	1.783	0.00209861	Up	84.562	6.7	4	4	0.780647	0.61274	0.76223	1.23386	1.25433	1.35618
Biological Process	GO:0016477	5	cell migration	1.48	0.0299436	P70335	Rho-associated protein kinase 1 OS=Mus musculus OX=10090 GN=Rock1 PE=1 SV=1	Rock1	1.693	0.000448073	Up	158.17	10.7	13	9	0.732484	0.725559	0.769733	1.34046	1.14853	1.28323
Biological Process	GO:0016477	5	cell migration	1.48	0.0299436	P70268	Serine/threonine-protein kinase N1 OS=Mus musculus OX=10090 GN=Pkn1 PE=1 SV=3	Pkn1	1.886	0.000310572	Up	104.41	12.7	9	9	0.661183	0.651921	0.765761	1.26081	1.31892	1.34141
Biological Process	GO:0016477	5	cell migration	1.48	0.0299436	P53986	Monocarboxylate transporter 1 OS=Mus musculus OX=10090 GN=Slc16a1 PE=1 SV=1	Slc16a1	1.732	0.000267032	Up	53.267	17.2	8	8	0.711691	0.693092	0.791263	1.21705	1.28367	1.30324
Biological Process	GO:0016477	5	cell migration	1.48	0.0299436	P40338	von Hippel-Lindau disease tumor suppressor OS=Mus musculus OX=10090 GN=Vhl PE=1 SV=1	Vhl	1.553	0.00124032	Up	20.769	38.1	6	6	0.859779	0.770477	0.720292	1.17976	1.21794	1.25175
Biological Process	GO:0016477	5	cell migration	1.48	0.0299436	P35846	Folate receptor alpha OS=Mus musculus OX=10090 GN=Folr1 PE=1 SV=2	Folr1	1.713	2.32123e-05	Up	29.449	33.7	6	6	0.764778	0.708883	0.737665	1.27035	1.239	1.27932
Biological Process	GO:0016477	5	cell migration	1.48	0.0299436	P30681	High mobility group protein B2 OS=Mus musculus OX=10090 GN=Hmgb2 PE=1 SV=3	Hmgb2	1.84	3.37108e-05	Up	24.162	37.1	10	9	0.692301	0.67499	0.745025	1.28702	1.2961	1.30457
Biological Process	GO:0016477	5	cell migration	1.48	0.0299436	P26041	Moesin OS=Mus musculus OX=10090 GN=Msn PE=1 SV=3	Msn	1.662	3.74735e-05	Up	67.766	45.6	28	18	0.736212	0.728726	0.788773	1.23608	1.2489	1.26131
Biological Process	GO:0016477	5	cell migration	1.48	0.0299436	P16110	Galectin-3 OS=Mus musculus OX=10090 GN=Lgals3 PE=1 SV=3	Lgals3	2.915	2.15592e-06	Up	27.515	24.6	7	7	0.537204	0.497346	0.498044	1.50247	1.47108	1.49385
Biological Process	GO:0016477	5	cell migration	1.48	0.0299436	P11352	Glutathione peroxidase 1 OS=Mus musculus OX=10090 GN=Gpx1 PE=1 SV=2	Gpx1	1.774	2.10604e-05	Up	22.329	67.2	11	11	0.706222	0.718269	0.73824	1.33146	1.23908	1.26673
Biological Process	GO:0016477	5	cell migration	1.48	0.0299436	P10852	4F2 cell-surface antigen heavy chain OS=Mus musculus OX=10090 GN=Slc3a2 PE=1 SV=1	Slc3a2	1.955	2.34497e-05	Up	58.336	35.7	18	18	0.650575	0.665309	0.714484	1.29734	1.33304	1.33925
Biological Process	GO:0016477	5	cell migration	1.48	0.0299436	P10107	Annexin A1 OS=Mus musculus OX=10090 GN=Anxa1 PE=1 SV=2	Anxa1	3.036	0.0104155	Up	38.734	18.8	4	4	0.558164	0.57465	0.353787	1.81564	1.68733	1.01042
Biological Process	GO:0016477	5	cell migration	1.48	0.0299436	O88643	Serine/threonine-protein kinase PAK 1 OS=Mus musculus OX=10090 GN=Pak1 PE=1 SV=1	Pak1	1.581	0.00244408	Up	60.736	19.8	7	3	0.773157	0.863038	0.688704	1.26995	1.21534	1.18982
Biological Process	GO:0016477	5	cell migration	1.48	0.0299436	Q99JW5	Epithelial cell adhesion molecule OS=Mus musculus OX=10090 GN=Epcam PE=1 SV=1	Epcam	1.921	8.12906e-06	Up	35.019	37.1	7	7	0.711716	0.682289	0.660135	1.32673	1.315	1.30413
Biological Process	GO:0016477	5	cell migration	1.48	0.0299436	Q9ES52	Phosphatidylinositol 3,4,5-trisphosphate 5-phosphatase 1 OS=Mus musculus OX=10090 GN=Inpp5d PE=1 SV=2	Inpp5d	1.875	0.000112551	Up	133.54	5	4	4	0.666361	0.71671	0.703851	1.32666	1.21668	1.36975
Biological Process	GO:0016477	5	cell migration	1.48	0.0299436	Q9QY06	Unconventional myosin-IXb OS=Mus musculus OX=10090 GN=Myo9b PE=1 SV=2	Myo9b	2.008	0.000143458	Up	238.83	8.6	13	11	0.729808	0.630767	0.633823	1.30923	1.36463	1.33174
Biological Process	GO:0016477	5	cell migration	1.48	0.0299436	Q9QYY0	GRB2-associated-binding protein 1 OS=Mus musculus OX=10090 GN=Gab1 PE=1 SV=2	Gab1	1.836	2.68848e-05	Up	76.812	36.3	17	17	0.704823	0.671779	0.739111	1.29447	1.30687	1.28295
Biological Process	GO:0043588	7	skin development	2.01	0.0299887	Q8BH57	WD repeat-containing protein 48 OS=Mus musculus OX=10090 GN=Wdr48 PE=1 SV=1	Wdr48	1.618	0.000391487	Up	76.006	21.9	10	10	0.75397	0.761967	0.77597	1.13721	1.25589	1.31499
Biological Process	GO:0043588	7	skin development	2.01	0.0299887	Q8BG60	Thioredoxin-interacting protein OS=Mus musculus OX=10090 GN=Txnip PE=1 SV=1	Txnip	1.836	0.0009625	Up	44.363	16.1	6	6	0.804246	0.639729	0.671372	1.30469	1.31198	1.26798
Biological Process	GO:0043588	7	skin development	2.01	0.0299887	Q03145	Ephrin type-A receptor 2 OS=Mus musculus OX=10090 GN=Epha2 PE=1 SV=3	Epha2	1.524	0.000373779	Up	108.85	14	12	10	0.759347	0.764257	0.853696	1.20324	1.21103	1.20843
Biological Process	GO:0043588	7	skin development	2.01	0.0299887	Q02257	Junction plakoglobin OS=Mus musculus OX=10090 GN=Jup PE=1 SV=3	Jup	1.792	3.5502e-05	Up	81.8	43.6	22	18	0.689292	0.70349	0.756123	1.27226	1.27741	1.30143
Biological Process	GO:0043588	7	skin development	2.01	0.0299887	P70677	Caspase-3 OS=Mus musculus OX=10090 GN=Casp3 PE=1 SV=1	Casp3	1.885	1.21857e-05	Up	31.474	36.1	8	8	0.681776	0.679812	0.717879	1.26702	1.33874	1.31477
Biological Process	GO:0043588	7	skin development	2.01	0.0299887	P10107	Annexin A1 OS=Mus musculus OX=10090 GN=Anxa1 PE=1 SV=2	Anxa1	3.036	0.0104155	Up	38.734	18.8	4	4	0.558164	0.57465	0.353787	1.81564	1.68733	1.01042
Biological Process	GO:0043588	7	skin development	2.01	0.0299887	O88456	Calpain small subunit 1 OS=Mus musculus OX=10090 GN=Capns1 PE=1 SV=1	Capns1	1.645	1.67851e-05	Up	28.463	21.2	4	4	0.736676	0.747245	0.784266	1.24875	1.25745	1.22562
Biological Process	GO:0043588	7	skin development	2.01	0.0299887	O35350	Calpain-1 catalytic subunit OS=Mus musculus OX=10090 GN=Capn1 PE=1 SV=1	Capn1	1.681	3.28272e-05	Up	82.105	22.9	14	14	0.738523	0.717921	0.78181	1.25753	1.24662	1.2576
Biological Process	GO:0043588	7	skin development	2.01	0.0299887	O35054	Claudin-4 OS=Mus musculus OX=10090 GN=Cldn4 PE=1 SV=1	Cldn4	3.315	0.000552506	Up	22.338	18.6	3	3		0.393275	0.443804	1.43941	1.26017	1.46334
Biological Process	GO:0019058	5	viral life cycle	2.01	0.0299887	Q9DBH0	NEDD4-like E3 ubiquitin-protein ligase WWP2 OS=Mus musculus OX=10090 GN=Wwp2 PE=1 SV=1	Wwp2	2.408	0.0192408	Up	98.76	10.5	7	7	0.826273	0.352797	0.581551	1.38104	1.43334	1.425
Biological Process	GO:0014812	6	muscle cell migration	6.65	0.0305829	P10107	Annexin A1 OS=Mus musculus OX=10090 GN=Anxa1 PE=1 SV=2	Anxa1	3.036	0.0104155	Up	38.734	18.8	4	4	0.558164	0.57465	0.353787	1.81564	1.68733	1.01042
Biological Process	GO:0019058	5	viral life cycle	2.01	0.0299887	Q9D906	Ubiquitin-like modifier-activating enzyme ATG7 OS=Mus musculus OX=10090 GN=Atg7 PE=1 SV=1	Atg7	1.716	0.00124368	Up	77.519	16.9	10	10	0.821492	0.663632	0.724407	1.30965	1.27692	1.2039
Biological Process	GO:0019058	5	viral life cycle	2.01	0.0299887	Q9CX00	IST1 homolog OS=Mus musculus OX=10090 GN=Ist1 PE=1 SV=1	Ist1	1.847	1.94742e-06	Up	39.468	26	9	9	0.714559	0.695245	0.697653	1.31999	1.26822	1.30434
Biological Process	GO:0019058	5	viral life cycle	2.01	0.0299887	Q8VEJ9	Vacuolar protein sorting-associated protein 4A OS=Mus musculus OX=10090 GN=Vps4a PE=1 SV=1	Vps4a	1.523	0.0094097	Up	48.906	21.3	9	4	0.748099		0.773897	1.0421	1.24443	1.19148
Biological Process	GO:0019058	5	viral life cycle	2.01	0.0299887	Q05920	Pyruvate carboxylase, mitochondrial OS=Mus musculus OX=10090 GN=Pc PE=1 SV=1	Pc	1.653	5.60552e-05	Up	129.68	33.5	31	31	0.73349	0.732443	0.79525	1.25768	1.23028	1.25085
Biological Process	GO:0019058	5	viral life cycle	2.01	0.0299887	P60335	Poly(rC)-binding protein 1 OS=Mus musculus OX=10090 GN=Pcbp1 PE=1 SV=1	Pcbp1	1.52	0.00013079	Up	37.497	71.6	16	11	0.762461	0.791366	0.827044	1.16798	1.21528	1.23587
Biological Process	GO:0019058	5	viral life cycle	2.01	0.0299887	P51150	Ras-related protein Rab-7a OS=Mus musculus OX=10090 GN=Rab7a PE=1 SV=2	Rab7a	1.508	1.01774e-05	Up	23.489	72.9	13	13	0.779111	0.812289	0.800612	1.22246	1.18842	1.19711
Biological Process	GO:0019058	5	viral life cycle	2.01	0.0299887	O88712	C-terminal-binding protein 1 OS=Mus musculus OX=10090 GN=Ctbp1 PE=1 SV=2	Ctbp1	1.791	0.000707114	Up	47.744	17	6	3	0.643189	0.710193	0.796305	1.30056	1.26404	1.28571
Biological Process	GO:0019058	5	viral life cycle	2.01	0.0299887	O35604	NPC intracellular cholesterol transporter 1 OS=Mus musculus OX=10090 GN=Npc1 PE=1 SV=2	Npc1	1.929	0.000141362	Up	142.88	4.9	5	5	0.707996	0.705571	0.634792	1.27693	1.27964	1.39507
Biological Process	GO:0016477	5	cell migration	1.48	0.0299436	Q9Z127	Large neutral amino acids transporter small subunit 1 OS=Mus musculus OX=10090 GN=Slc7a5 PE=1 SV=2	Slc7a5	2.102	3.9218e-06	Up	55.872	11.5	6	5	0.625052	0.64018	0.669129	1.37351	1.3414	1.35073
Biological Process	GO:0016477	5	cell migration	1.48	0.0299436	Q9Z0G0	PDZ domain-containing protein GIPC1 OS=Mus musculus OX=10090 GN=Gipc1 PE=1 SV=1	Gipc1	1.956	3.87137e-05	Up	36.129	50.8	13	13	0.676586	0.638901	0.714363	1.32147	1.29956	1.34912
Biological Process	GO:0016477	5	cell migration	1.48	0.0299436	Q9R0L6	Pericentriolar material 1 protein OS=Mus musculus OX=10090 GN=Pcm1 PE=1 SV=2	Pcm1	1.598	3.47138e-05	Up	228.84	24.6	37	37	0.759583	0.746284	0.803248	1.21493	1.23385	1.2421
[truncated: 24,420 more rows]

## Sheet: Down
GO Terms Level 1	GO Terms Description	GO Terms Level	GO Terms ID	Mapping	Background	All Mapping	All Background	Fold Enrichment	Fisher's exact test p value	-log10(p value)	Related proteins
[truncated: 30 more rows]

[truncated: 3 more sheets: Down GO2Protein, all, all GO2Protein]
