# Supplementary material for: Folate-deficiency induced acyl-CoA synthetase short-chain family member 2 increases lysine crotonylome involved in neural tube defects
Source: Front Mol Neurosci. 2023 Jan 20;15:1064509. doi: 10.3389/fnmol.2022.1064509 (PMC9895841; doi:10.3389/fnmol.2022.1064509)
Supplement: Supplementary file 6 [file Table_5.XLSX]

## Sheet: Up
KEGG pathway	Mapping	Background	All Mapping	All Background	Fold Enrichment	Fisher's exact test p value	-log10(p value)	Related proteins
mmu04142 Lysosome	23	69	249	2903	3.89	3.64601e-09	8.44	O09043 O09159 O35114 O35604 O89023 P11438 P15920 P16675 P22892 P23780 P29416 P35585 P50428 P51863 P56542 P61967 Q61207 Q64191 Q8BFR4 Q8BVE3 Q8VEB4 Q9Z0J0 Q9Z1G4
mmu05323 Rheumatoid arthritis	8	16	249	2903	5.83	1.84015e-05	4.74	P15920 P50516 P50518 P51863 P62814 Q8BVE3 Q9CR51 Q9Z1G4
mmu04966 Collecting duct acid secretion	7	14	249	2903	5.83	6.38386e-05	4.19	P15920 P50516 P50518 P51863 P62814 Q9CR51 Q9Z1G4
mmu00280 Valine, leucine and isoleucine degradation	12	41	249	2903	3.41	0.000100672	4	O35855 P47738 Q3ULD5 Q3URE1 Q91ZA3 Q99L13 Q99MN9 Q99MR8 Q9D0K2 Q9DBM2 Q9JHI5 Q9JLJ2
mmu04217 Necroptosis	15	61	249	2903	2.87	0.000126276	3.9	O08529 O35350 P09528 P15105 P29391 P42225 P48962 P70444 Q3U0V2 Q60855 Q8CCK0 Q8CI94 Q8VEJ9 Q923T9 Q9D7F7
mmu04145 Phagosome	15	63	249	2903	2.78	0.000186801	3.73	P11438 P14211 P15920 P50516 P50518 P51150 P51863 P61620 P62814 P68368 Q6PDL0 Q8BVE3 Q9CR51 Q9ERD7 Q9Z1G4
mmu00071 Fatty acid degradation	8	29	249	2903	3.22	0.00228529	2.64	P41216 P47738 P51174 P52825 P97742 Q60759 Q9DBM2 Q9JLJ2
mmu04721 Synaptic vesicle cycle	8	29	249	2903	3.22	0.00228529	2.64	P15920 P50516 P50518 P51863 P62814 Q8BVE3 Q9CR51 Q9Z1G4
mmu04216 Ferroptosis	7	23	249	2903	3.55	0.0023215	2.63	P09528 P10852 P29391 P41216 P60335 Q91V01 Q9D906
mmu05152 Tuberculosis	12	57	249	2903	2.45	0.00259496	2.59	P11438 P15920 P31750 P42225 P51150 P51863 P70444 P70677 Q3U0V2 Q8BVE3 Q923T9 Q9Z1G4
mmu00350 Tyrosine metabolism	4	9	249	2903	5.18	0.00471011	2.33	P05202 P35505 Q64133 Q9WVL0
mmu00531 Glycosaminoglycan degradation	3	5	249	2903	7	0.00547375	2.26	P23780 P29416 Q8BFR4
mmu00190 Oxidative phosphorylation	17	102	249	2903	1.94	0.00615063	2.21	P00397 P00405 P15920 P17665 P19536 P48771 P50516 P50518 P51863 P56391 P62814 Q62425 Q8BVE3 Q91VM9 Q9CPQ1 Q9CR51 Q9Z1G4
mmu00511 Other glycan degradation	4	10	249	2903	4.66	0.00732697	2.14	O09159 P23780 P29416 Q64191
mmu00220 Arginine biosynthesis	4	10	249	2903	4.66	0.00732697	2.14	P05202 P15105 P16460 Q8BGT5
mmu04260 Cardiac muscle contraction	8	36	249	2903	2.59	0.00951742	2.02	P00397 P00405 P17665 P19536 P48771 P56391 Q6IRU2 Q9CPQ1
mmu00830 Retinol metabolism	3	6	249	2903	5.83	0.010257	1.99	Q8CEE7 Q9QYF1 Q9Z2A7
mmu05162 Measles	10	52	249	2903	2.24	0.0112437	1.95	O08734 Q61696 P26041 P31750 P42225 P70444 P70677 Q3U0V2 Q6Q899 Q8VCF0
mmu00330 Arginine and proline metabolism	6	25	249	2903	2.8	0.016481	1.78	P05202 P30275 P47738 Q64133 Q922Q4 Q9JLJ2
mmu00561 Glycerolipid metabolism	6	25	249	2903	2.8	0.016481	1.78	P47738 Q64516 Q8K4X7 Q9ESW4 Q9JLJ2 Q9Z2A7
mmu00130 Ubiquinone and other terpenoid-quinone biosynthesis	3	7	249	2903	5	0.0168226	1.77	Q64669 Q8R1S0 Q9CXI0
mmu00520 Amino sugar and nucleotide sugar metabolism	8	40	249	2903	2.33	0.01794	1.75	O70475 O88958 P29416 P82343 Q7TMC8 Q99KK2 Q9CRC9 Q9QZ08
mmu00380 Tryptophan metabolism	5	19	249	2903	3.07	0.0190502	1.72	P47738 Q60759 Q64133 Q9DBM2 Q9JLJ2
mmu00590 Arachidonic acid metabolism	4	13	249	2903	3.59	0.0203103	1.69	P11352 Q8K354 Q99LJ6 Q9DB60
mmu00604 Glycosphingolipid biosynthesis - ganglio series	2	3	249	2903	7.77	0.0207419	1.68	P23780 P29416
mmu00053 Ascorbate and aldarate metabolism	3	8	249	2903	4.37	0.0252337	1.6	O70475 P47738 Q9JLJ2
mmu00340 Histidine metabolism	3	8	249	2903	4.37	0.0252337	1.6	P47738 Q64133 Q9JLJ2
mmu00360 Phenylalanine metabolism	2	4	249	2903	5.83	0.0391463	1.41	P05202 Q64133
mmu00630 Glyoxylate and dicarboxylate metabolism	5	23	249	2903	2.53	0.0416224	1.38	P15105 Q91ZA3 Q99MN9 Q99NB1 Q9QXG4
mmu03320 PPAR signaling pathway	6	31	249	2903	2.26	0.0444968	1.35	P41216 P51174 P52825 P97742 Q64516 Q9DBM2
mmu04210 Apoptosis	11	69	249	2903	1.86	0.0452404	1.34	O08529 O08734 O35350 O54786 P11881 P31750 P68368 P70444 P70677 Q3U0V2 Q60855
mmu05170 Human immunodeficiency virus 1 infection	15	106	249	2903	1.65	0.0494127	1.31	O08734 O88643 P11881 P14211 P22892 P31750 P35585 P61967 P70444 P70677 Q3TCH7 Q3U0V2 Q60855 Q8CIH5 Q9WTX6

## Sheet: Up Pathway2Protein
KEGG pathway	Fisher's exact test p value	Fold Enrichment	Protein accession	Protein description	Gene name	Case/Con_F Ratio	Case/Con_F P value	Regulated Type	MW [kDa]	Coverage [%]	KEGG KO No.	Peptides	Unique peptides	Con_F1	Con_F2	Con_F3	Case1	Case2	Case3
mmu00010 Glycolysis / Gluconeogenesis	0.242252	1.58	P16858	Glyceraldehyde-3-phosphate dehydrogenase OS=Mus musculus OX=10090 GN=Gapdh PE=1 SV=2	Gapdh	1.8	1.03966e-05	Up	35.81	55	K00134	15	15	0.691514	0.730628	0.720664	1.31289	1.2909	1.2534
mmu00010 Glycolysis / Gluconeogenesis	0.242252	1.58	P47738	Aldehyde dehydrogenase, mitochondrial OS=Mus musculus OX=10090 GN=Aldh2 PE=1 SV=1	Aldh2	1.813	3.36848e-06	Up	56.537	50.1	K00128	21	21	0.689805	0.717251	0.72618	1.30116	1.28706	1.27855
mmu00010 Glycolysis / Gluconeogenesis	0.242252	1.58	Q99NB1	Acetyl-coenzyme A synthetase 2-like, mitochondrial OS=Mus musculus OX=10090 GN=Acss1 PE=1 SV=1	Acss1	1.989	0.000473032	Up	74.622	16.1	K01895	8	8	0.731322	0.674845	0.601335	1.38949	1.35833	1.24468
mmu00010 Glycolysis / Gluconeogenesis	0.242252	1.58	Q9JLJ2	4-trimethylaminobutyraldehyde dehydrogenase OS=Mus musculus OX=10090 GN=Aldh9a1 PE=1 SV=1	Aldh9a1	1.555	0.000134614	Up	53.514	53.4	K00149	22	22	0.74903	0.771742	0.827858	1.20796	1.2072	1.23621
mmu00010 Glycolysis / Gluconeogenesis	0.242252	1.58	Q9QXG4	Acetyl-coenzyme A synthetase, cytoplasmic OS=Mus musculus OX=10090 GN=Acss2 PE=1 SV=2	Acss2	1.531	0.0012082	Up	78.861	19.5	K01895	10	10	0.79119	0.72964	0.850145	1.25322	1.14487	1.23094
mmu00030 Pentose phosphate pathway	0.242851	1.75	P47968	Ribose-5-phosphate isomerase OS=Mus musculus OX=10090 GN=Rpia PE=1 SV=2	Rpia	2.457	0.000695821	Up	32.45	21.5	K01807	4	4	0.556074	0.650809	0.528904	1.26099	1.39114	1.61208
mmu00030 Pentose phosphate pathway	0.242851	1.75	Q9CQ60	6-phosphogluconolactonase OS=Mus musculus OX=10090 GN=Pgls PE=1 SV=1	Pgls	1.98	4.31966e-05	Up	27.254	46.7	K01057	8	8	0.714302	0.6367	0.66236	1.35714	1.32414	1.30536
mmu00030 Pentose phosphate pathway	0.242851	1.75	Q9DCD0	6-phosphogluconate dehydrogenase, decarboxylating OS=Mus musculus OX=10090 GN=Pgd PE=1 SV=3	Pgd	1.813	3.91223e-05	Up	53.247	44.7	K00033	17	17	0.674627	0.710068	0.748251	1.29258	1.27768	1.2968
mmu00053 Ascorbate and aldarate metabolism	0.0252337	4.37	O70475	UDP-glucose 6-dehydrogenase OS=Mus musculus OX=10090 GN=Ugdh PE=1 SV=1	Ugdh	1.668	1.31441e-05	Up	54.831	53.3	K00012	20	20	0.732737	0.740366	0.775684	1.23129	1.24921	1.27071
mmu00053 Ascorbate and aldarate metabolism	0.0252337	4.37	P47738	Aldehyde dehydrogenase, mitochondrial OS=Mus musculus OX=10090 GN=Aldh2 PE=1 SV=1	Aldh2	1.813	3.36848e-06	Up	56.537	50.1	K00128	21	21	0.689805	0.717251	0.72618	1.30116	1.28706	1.27855
mmu00053 Ascorbate and aldarate metabolism	0.0252337	4.37	Q9JLJ2	4-trimethylaminobutyraldehyde dehydrogenase OS=Mus musculus OX=10090 GN=Aldh9a1 PE=1 SV=1	Aldh9a1	1.555	0.000134614	Up	53.514	53.4	K00149	22	22	0.74903	0.771742	0.827858	1.20796	1.2072	1.23621
mmu00061 Fatty acid biosynthesis	0.0613748	3.18	P41216	Long-chain-fatty-acid--CoA ligase 1 OS=Mus musculus OX=10090 GN=Acsl1 PE=1 SV=2	Acsl1	2.551	9.95409e-06	Up	77.951	38.8	K01897	21	21	0.536562	0.552759	0.600375	1.42941	1.43856	1.44233
mmu00061 Fatty acid biosynthesis	0.0613748	3.18	P50171	(3R)-3-hydroxyacyl-CoA dehydrogenase OS=Mus musculus OX=10090 GN=Hsd17b8 PE=1 SV=2	Hsd17b8	1.515	0.00395112	Up	26.588	35.1	K13370	6	6	0.76231	0.739102	0.884682	1.1072	1.23394	1.27276
mmu00061 Fatty acid biosynthesis	0.0613748	3.18	Q3URE1	Malonate--CoA ligase ACSF3, mitochondrial OS=Mus musculus OX=10090 GN=Acsf3 PE=1 SV=2	Acsf3	1.661	0.000727543	Up	65.076	14.6	K18660	7	7	0.793288	0.671848	0.789243	1.25348	1.24473	1.24741
mmu00071 Fatty acid degradation	0.00228529	3.22	P41216	Long-chain-fatty-acid--CoA ligase 1 OS=Mus musculus OX=10090 GN=Acsl1 PE=1 SV=2	Acsl1	2.551	9.95409e-06	Up	77.951	38.8	K01897	21	21	0.536562	0.552759	0.600375	1.42941	1.43856	1.44233
mmu00071 Fatty acid degradation	0.00228529	3.22	P47738	Aldehyde dehydrogenase, mitochondrial OS=Mus musculus OX=10090 GN=Aldh2 PE=1 SV=1	Aldh2	1.813	3.36848e-06	Up	56.537	50.1	K00128	21	21	0.689805	0.717251	0.72618	1.30116	1.28706	1.27855
mmu00071 Fatty acid degradation	0.00228529	3.22	P51174	Long-chain specific acyl-CoA dehydrogenase, mitochondrial OS=Mus musculus OX=10090 GN=Acadl PE=1 SV=2	Acadl	2.264	3.78062e-05	Up	47.907	30	K00255	12	12	0.582736	0.59208	0.663233	1.39834	1.37055	1.39307
mmu00071 Fatty acid degradation	0.00228529	3.22	P52825	Carnitine O-palmitoyltransferase 2, mitochondrial OS=Mus musculus OX=10090 GN=Cpt2 PE=1 SV=2	Cpt2	1.6	6.03875e-05	Up	73.98	21.7	K08766	11	11	0.736493	0.770863	0.799942	1.26011	1.21557	1.21702
mmu00071 Fatty acid degradation	0.00228529	3.22	P97742	Carnitine O-palmitoyltransferase 1, liver isoform OS=Mus musculus OX=10090 GN=Cpt1a PE=1 SV=4	Cpt1a	2.278	5.84646e-05	Up	88.25	17.6	K08765	12	12	0.598876	0.568136	0.663342	1.37138	1.41363	1.38463
mmu00071 Fatty acid degradation	0.00228529	3.22	Q60759	Glutaryl-CoA dehydrogenase, mitochondrial OS=Mus musculus OX=10090 GN=Gcdh PE=1 SV=2	Gcdh	1.743	3.25788e-06	Up	48.605	32.2	K00252	8	8	0.719276	0.723765	0.74466	1.2501	1.2964	1.2658
mmu00071 Fatty acid degradation	0.00228529	3.22	Q9DBM2	Peroxisomal bifunctional enzyme OS=Mus musculus OX=10090 GN=Ehhadh PE=1 SV=4	Ehhadh	2.192	0.00340139	Up	78.301	8.4	K07514	4	4	0.493994	0.7174	0.668544	1.27294	1.53024	1.31688
mmu00071 Fatty acid degradation	0.00228529	3.22	Q9JLJ2	4-trimethylaminobutyraldehyde dehydrogenase OS=Mus musculus OX=10090 GN=Aldh9a1 PE=1 SV=1	Aldh9a1	1.555	0.000134614	Up	53.514	53.4	K00149	22	22	0.74903	0.771742	0.827858	1.20796	1.2072	1.23621
mmu00072 Synthesis and degradation of ketone bodies	0.11544	3.33	Q80XN0	D-beta-hydroxybutyrate dehydrogenase, mitochondrial OS=Mus musculus OX=10090 GN=Bdh1 PE=1 SV=2	Bdh1	2.218	4.53549e-05	Up	38.299	24.5	K00019	7	7	0.594676	0.59584	0.67399	1.36774	1.39871	1.36904
mmu00072 Synthesis and degradation of ketone bodies	0.11544	3.33	Q9D0K2	Succinyl-CoA:3-ketoacid coenzyme A transferase 1, mitochondrial OS=Mus musculus OX=10090 GN=Oxct1 PE=1 SV=1	Oxct1	2.99	3.26192e-06	Up	55.988	27.5	K01027	10	10	0.49279	0.494146	0.51676	1.57364	1.47714	1.44552
mmu00130 Ubiquinone and other terpenoid-quinone biosynthesis	0.0168226	5	Q64669	NAD(P)H dehydrogenase [quinone] 1 OS=Mus musculus OX=10090 GN=Nqo1 PE=1 SV=3	Nqo1	4.643	0.000310106	Up	30.959	29.2	K00355	7	7	0.29708	0.313284	0.452896	1.65839	1.60145	1.6769
mmu00130 Ubiquinone and other terpenoid-quinone biosynthesis	0.0168226	5	Q8R1S0	Ubiquinone biosynthesis monooxygenase COQ6, mitochondrial OS=Mus musculus OX=10090 GN=Coq6 PE=1 SV=3	Coq6	1.557	0.0069231	Up	51.392	17.2	K06126	7	7	0.702866	0.727203	0.916299	1.15275	1.26531	1.23557
mmu00130 Ubiquinone and other terpenoid-quinone biosynthesis	0.0168226	5	Q9CXI0	2-methoxy-6-polyprenyl-1,4-benzoquinol methylase, mitochondrial OS=Mus musculus OX=10090 GN=Coq5 PE=1 SV=2	Coq5	1.688	8.10928e-05	Up	37.335	30	K06127	8	8	0.722968	0.729692	0.779252	1.2062	1.26319	1.29869
mmu00190 Oxidative phosphorylation	0.00615063	1.94	P00397	Cytochrome c oxidase subunit 1 OS=Mus musculus OX=10090 GN=Mtco1 PE=1 SV=2	Mtco1	1.63	0.00209025	Up	56.909	10.5	K02256	3	3	0.703057	0.713624	0.864506	1.19122	1.25563	1.27197
mmu00190 Oxidative phosphorylation	0.00615063	1.94	P00405	Cytochrome c oxidase subunit 2 OS=Mus musculus OX=10090 GN=Mtco2 PE=1 SV=1	Mtco2	1.555	0.00205402	Up	25.976	44.9	K02261	7	7	0.839151	0.796493	0.712572	1.12924	1.23199	1.29056
mmu00190 Oxidative phosphorylation	0.00615063	1.94	P15920	V-type proton ATPase 116 kDa subunit a2 OS=Mus musculus OX=10090 GN=Atp6v0a2 PE=1 SV=2	Atp6v0a2	2.843	0.0103747	Up	98.144	5.8	K02154	4	3	0.56476	0.53225	0.62975		1.27874	1.9945
mmu00190 Oxidative phosphorylation	0.00615063	1.94	P17665	Cytochrome c oxidase subunit 7C, mitochondrial OS=Mus musculus OX=10090 GN=Cox7c PE=1 SV=1	Cox7c	1.747	0.0395214	Up	7.3325	28.6	K02272	2	2	0.5591	0.738369	0.887116	1.508	0.97835	1.32906
mmu00190 Oxidative phosphorylation	0.00615063	1.94	P19536	Cytochrome c oxidase subunit 5B, mitochondrial OS=Mus musculus OX=10090 GN=Cox5b PE=1 SV=1	Cox5b	1.76	1.30757e-06	Up	13.813	30.5	K02265	4	4	0.730223	0.714192	0.729606	1.25309	1.29643	1.27646
mmu00190 Oxidative phosphorylation	0.00615063	1.94	P48771	Cytochrome c oxidase subunit 7A2, mitochondrial OS=Mus musculus OX=10090 GN=Cox7a2 PE=1 SV=2	Cox7a2	2.03	0.0017775	Up	9.2908	27.7	K02270	2	2	0.621863	0.598016	0.760626	1.40295	1.18389	1.43266
mmu00190 Oxidative phosphorylation	0.00615063	1.94	P50516	V-type proton ATPase catalytic subunit A OS=Mus musculus OX=10090 GN=Atp6v1a PE=1 SV=2	Atp6v1a	1.555	0.000136925	Up	68.325	50.6	K02145	26	26	0.757417	0.772759	0.818398	1.265	1.20411	1.18232
mmu00190 Oxidative phosphorylation	0.00615063	1.94	P50518	V-type proton ATPase subunit E 1 OS=Mus musculus OX=10090 GN=Atp6v1e1 PE=1 SV=2	Atp6v1e1	1.6	0.000613895	Up	26.157	45.1	K02150	12	12	0.720156	0.751769	0.835998	1.18464	1.25846	1.24897
mmu00190 Oxidative phosphorylation	0.00615063	1.94	P51863	V-type proton ATPase subunit d 1 OS=Mus musculus OX=10090 GN=Atp6v0d1 PE=1 SV=2	Atp6v0d1	1.539	0.000534402	Up	40.301	42.5	K02146	11	11	0.738909	0.772672	0.851154	1.1913	1.22937	1.21659
mmu00190 Oxidative phosphorylation	0.00615063	1.94	P56391	Cytochrome c oxidase subunit 6B1 OS=Mus musculus OX=10090 GN=Cox6b1 PE=1 SV=2	Cox6b1	1.691	7.2661e-05	Up	10.071	52.3	K02267	4	4	0.725751	0.714065	0.789615	1.25663	1.25258	1.26136
mmu00190 Oxidative phosphorylation	0.00615063	1.94	P62814	V-type proton ATPase subunit B, brain isoform OS=Mus musculus OX=10090 GN=Atp6v1b2 PE=1 SV=1	Atp6v1b2	1.634	7.23226e-05	Up	56.55	45.8	K02147	18	18	0.725127	0.757458	0.795353	1.2249	1.22742	1.26975
mmu00190 Oxidative phosphorylation	0.00615063	1.94	Q62425	Cytochrome c oxidase subunit NDUFA4 OS=Mus musculus OX=10090 GN=Ndufa4 PE=1 SV=2	Ndufa4	2.431	3.48861e-05	Up	9.3267	47.6	K03948	5	5	0.562568	0.55337	0.633069	1.43466	1.38502	1.43131
mmu00190 Oxidative phosphorylation	0.00615063	1.94	Q8BVE3	V-type proton ATPase subunit H OS=Mus musculus OX=10090 GN=Atp6v1h PE=1 SV=1	Atp6v1h	1.515	9.9228e-06	Up	55.854	44.9	K02144	18	18	0.81841	0.783278	0.783975	1.20814	1.21016	1.19603
mmu00190 Oxidative phosphorylation	0.00615063	1.94	Q91VM9	Inorganic pyrophosphatase 2, mitochondrial OS=Mus musculus OX=10090 GN=Ppa2 PE=1 SV=1	Ppa2	1.661	9.11533e-05	Up	38.114	56.1	K01507	14	14	0.789545	0.739596	0.725271	1.21453	1.23659	1.29447
mmu00190 Oxidative phosphorylation	0.00615063	1.94	Q9CPQ1	Cytochrome c oxidase subunit 6C OS=Mus musculus OX=10090 GN=Cox6c PE=1 SV=3	Cox6c	2.213	0.00157666	Up	8.4689	35.5	K02268	3	3	0.572005	0.612282	0.683169	1.50534	1.14326	1.48395
mmu00190 Oxidative phosphorylation	0.00615063	1.94	Q9CR51	V-type proton ATPase subunit G 1 OS=Mus musculus OX=10090 GN=Atp6v1g1 PE=1 SV=3	Atp6v1g1	1.517	0.00130929	Up	13.724	46.6	K02152	4	4	0.748065	0.762297	0.873088	1.1877	1.17771	1.25115
mmu00190 Oxidative phosphorylation	0.00615063	1.94	Q9Z1G4	V-type proton ATPase 116 kDa subunit a1 OS=Mus musculus OX=10090 GN=Atp6v0a1 PE=1 SV=3	Atp6v0a1	1.691	0.000638828	Up	96.466	16.9	K02154	10	9	0.703521	0.700418	0.826021	1.26663	1.24207	1.26133
mmu00220 Arginine biosynthesis	0.00732697	4.66	P05202	Aspartate aminotransferase, mitochondrial OS=Mus musculus OX=10090 GN=Got2 PE=1 SV=1	Got2	1.706	2.56036e-05	Up	47.411	47.7	K14455	19	19	0.735687	0.709714	0.771504	1.26883	1.25459	1.25968
mmu00220 Arginine biosynthesis	0.00732697	4.66	P15105	Glutamine synthetase OS=Mus musculus OX=10090 GN=Glul PE=1 SV=6	Glul	1.591	8.46917e-05	Up	42.119	36.5	K01915	10	10	0.773074	0.734977	0.807541	1.24024	1.2059	1.23827
mmu00220 Arginine biosynthesis	0.00732697	4.66	P16460	Argininosuccinate synthase OS=Mus musculus OX=10090 GN=Ass1 PE=1 SV=1	Ass1	1.62	1.33735e-05	Up	46.584	46.1	K01940	18	17	0.770318	0.7362	0.783386	1.24178	1.23153	1.23679
mmu00220 Arginine biosynthesis	0.00732697	4.66	Q8BGT5	Alanine aminotransferase 2 OS=Mus musculus OX=10090 GN=Gpt2 PE=1 SV=1	Gpt2	2.095	4.72275e-05	Up	57.943	41.6	K00814	17	16	0.612632	0.632527	0.693704	1.32099	1.37994	1.36021
mmu00230 Purine metabolism	0.214376	1.54	P08030	Adenine phosphoribosyltransferase OS=Mus musculus OX=10090 GN=Aprt PE=1 SV=2	Aprt	1.512	0.00532377	Up	19.724	50	K00759	7	7	0.719357	0.865481	0.804019	1.33319	1.13949	1.13846
mmu00230 Purine metabolism	0.214376	1.54	P50096	Inosine-5'-monophosphate dehydrogenase 1 OS=Mus musculus OX=10090 GN=Impdh1 PE=1 SV=2	Impdh1	2.078	7.85486e-06	Up	55.278	42.2	K00088	16	15	0.637892	0.638784	0.672631	1.3082	1.39038	1.35212
mmu00230 Purine metabolism	0.214376	1.54	Q01063	cAMP-specific 3',5'-cyclic phosphodiesterase 4D OS=Mus musculus OX=10090 GN=Pde4d PE=1 SV=2	Pde4d	1.783	0.00209861	Up	84.562	6.7	K13293	4	4	0.780647	0.61274	0.76223	1.23386	1.25433	1.35618
mmu00230 Purine metabolism	0.214376	1.54	Q6DYE8	Ectonucleotide pyrophosphatase/phosphodiesterase family member 3 OS=Mus musculus OX=10090 GN=Enpp3 PE=1 SV=2	Enpp3	4.291	0.000288518	Up	98.661	8.9	K01513	6	6	0.382027	0.350442	0.40146	1.27581	1.85184	1.73843
mmu00230 Purine metabolism	0.214376	1.54	Q9D020	Cytosolic 5'-nucleotidase 3A OS=Mus musculus OX=10090 GN=Nt5c3a PE=1 SV=4	Nt5c3a	1.748	0.0001034	Up	37.252	25.1	K24242	7	7	0.706738	0.697708	0.778987	1.28895	1.24624	1.28138
mmu00230 Purine metabolism	0.214376	1.54	Q9JM14	5'(3')-deoxyribonucleotidase, cytosolic type OS=Mus musculus OX=10090 GN=Nt5c PE=1 SV=1	Nt5c	1.51	0.00192646	Up	23.076	26.5	K01081	4	4	0.796112	0.782934	0.811377	1.34027	1.13383	1.13548
mmu00230 Purine metabolism	0.214376	1.54	Q9WV85	Nucleoside diphosphate kinase 3 OS=Mus musculus OX=10090 GN=Nme3 PE=1 SV=3	Nme3	4.828	3.63882e-07	Up	19.099	19.5	K00940	3	3	0.336317	0.334553	0.358681	1.68072	1.66655	1.62318
mmu00240 Pyrimidine metabolism	0.189694	1.82	O35435	Dihydroorotate dehydrogenase (quinone), mitochondrial OS=Mus musculus OX=10090 GN=Dhodh PE=1 SV=2	Dhodh	2.131	6.62001e-05	Up	42.699	36.7	K00254	11	11	0.617176	0.605311	0.693618	1.3335	1.36499	1.38541
mmu00240 Pyrimidine metabolism	0.189694	1.82	Q6DYE8	Ectonucleotide pyrophosphatase/phosphodiesterase family member 3 OS=Mus musculus OX=10090 GN=Enpp3 PE=1 SV=2	Enpp3	4.291	0.000288518	Up	98.661	8.9	K01513	6	6	0.382027	0.350442	0.40146	1.27581	1.85184	1.73843
mmu00240 Pyrimidine metabolism	0.189694	1.82	Q9D020	Cytosolic 5'-nucleotidase 3A OS=Mus musculus OX=10090 GN=Nt5c3a PE=1 SV=4	Nt5c3a	1.748	0.0001034	Up	37.252	25.1	K24242	7	7	0.706738	0.697708	0.778987	1.28895	1.24624	1.28138
mmu00240 Pyrimidine metabolism	0.189694	1.82	Q9JM14	5'(3')-deoxyribonucleotidase, cytosolic type OS=Mus musculus OX=10090 GN=Nt5c PE=1 SV=1	Nt5c	1.51	0.00192646	Up	23.076	26.5	K01081	4	4	0.796112	0.782934	0.811377	1.34027	1.13383	1.13548
mmu00240 Pyrimidine metabolism	0.189694	1.82	Q9WV85	Nucleoside diphosphate kinase 3 OS=Mus musculus OX=10090 GN=Nme3 PE=1 SV=3	Nme3	4.828	3.63882e-07	Up	19.099	19.5	K00940	3	3	0.336317	0.334553	0.358681	1.68072	1.66655	1.62318
mmu00250 Alanine, aspartate and glutamate metabolism	0.0734391	2.45	P05202	Aspartate aminotransferase, mitochondrial OS=Mus musculus OX=10090 GN=Got2 PE=1 SV=1	Got2	1.706	2.56036e-05	Up	47.411	47.7	K14455	19	19	0.735687	0.709714	0.771504	1.26883	1.25459	1.25968
mmu00250 Alanine, aspartate and glutamate metabolism	0.0734391	2.45	P15105	Glutamine synthetase OS=Mus musculus OX=10090 GN=Glul PE=1 SV=6	Glul	1.591	8.46917e-05	Up	42.119	36.5	K01915	10	10	0.773074	0.734977	0.807541	1.24024	1.2059	1.23827
mmu00250 Alanine, aspartate and glutamate metabolism	0.0734391	2.45	P16460	Argininosuccinate synthase OS=Mus musculus OX=10090 GN=Ass1 PE=1 SV=1	Ass1	1.62	1.33735e-05	Up	46.584	46.1	K01940	18	17	0.770318	0.7362	0.783386	1.24178	1.23153	1.23679
mmu00250 Alanine, aspartate and glutamate metabolism	0.0734391	2.45	Q8BGT5	Alanine aminotransferase 2 OS=Mus musculus OX=10090 GN=Gpt2 PE=1 SV=1	Gpt2	2.095	4.72275e-05	Up	57.943	41.6	K00814	17	16	0.612632	0.632527	0.693704	1.32099	1.37994	1.36021
mmu00280 Valine, leucine and isoleucine degradation	0.000100672	3.41	O35855	Branched-chain-amino-acid aminotransferase, mitochondrial OS=Mus musculus OX=10090 GN=Bcat2 PE=1 SV=2	Bcat2	1.544	0.000849501	Up	44.127	42.2	K00826	15	15	0.726108	0.77963	0.852592	1.1837	1.24337	1.2146
mmu00280 Valine, leucine and isoleucine degradation	0.000100672	3.41	P47738	Aldehyde dehydrogenase, mitochondrial OS=Mus musculus OX=10090 GN=Aldh2 PE=1 SV=1	Aldh2	1.813	3.36848e-06	Up	56.537	50.1	K00128	21	21	0.689805	0.717251	0.72618	1.30116	1.28706	1.27855
mmu00280 Valine, leucine and isoleucine degradation	0.000100672	3.41	Q3ULD5	Methylcrotonoyl-CoA carboxylase beta chain, mitochondrial OS=Mus musculus OX=10090 GN=Mccc2 PE=1 SV=1	Mccc2	1.909	5.75772e-05	Up	61.378	25.2	K01969	10	10	0.680313	0.653924	0.728454	1.34937	1.26941	1.31853
mmu00280 Valine, leucine and isoleucine degradation	0.000100672	3.41	Q3URE1	Malonate--CoA ligase ACSF3, mitochondrial OS=Mus musculus OX=10090 GN=Acsf3 PE=1 SV=2	Acsf3	1.661	0.000727543	Up	65.076	14.6	K18660	7	7	0.793288	0.671848	0.789243	1.25348	1.24473	1.24741
mmu00280 Valine, leucine and isoleucine degradation	0.000100672	3.41	Q91ZA3	Propionyl-CoA carboxylase alpha chain, mitochondrial OS=Mus musculus OX=10090 GN=Pcca PE=1 SV=2	Pcca	1.591	7.49872e-05	Up	79.921	27.8	K01965	15	15	0.739606	0.765147	0.811336	1.21213	1.23589	1.23589
mmu00280 Valine, leucine and isoleucine degradation	0.000100672	3.41	Q99L13	3-hydroxyisobutyrate dehydrogenase, mitochondrial OS=Mus musculus OX=10090 GN=Hibadh PE=1 SV=1	Hibadh	3.027	1.69443e-06	Up	35.44	34	K00020	10	10	0.478822	0.491586	0.519486	1.50403	1.48023	1.52585
mmu00280 Valine, leucine and isoleucine degradation	0.000100672	3.41	Q99MN9	Propionyl-CoA carboxylase beta chain, mitochondrial OS=Mus musculus OX=10090 GN=Pccb PE=1 SV=2	Pccb	1.973	7.12256e-05	Up	58.408	21.4	K01966	8	8	0.696273	0.693407	0.6283	1.3168	1.38273	1.2825
mmu00280 Valine, leucine and isoleucine degradation	0.000100672	3.41	Q99MR8	Methylcrotonoyl-CoA carboxylase subunit alpha, mitochondrial OS=Mus musculus OX=10090 GN=Mccc1 PE=1 SV=2	Mccc1	1.808	0.000150858	Up	79.343	34.2	K01968	16	16	0.679993	0.689499	0.767113	1.28101	1.24999	1.33239
mmu00280 Valine, leucine and isoleucine degradation	0.000100672	3.41	Q9D0K2	Succinyl-CoA:3-ketoacid coenzyme A transferase 1, mitochondrial OS=Mus musculus OX=10090 GN=Oxct1 PE=1 SV=1	Oxct1	2.99	3.26192e-06	Up	55.988	27.5	K01027	10	10	0.49279	0.494146	0.51676	1.57364	1.47714	1.44552
mmu00280 Valine, leucine and isoleucine degradation	0.000100672	3.41	Q9DBM2	Peroxisomal bifunctional enzyme OS=Mus musculus OX=10090 GN=Ehhadh PE=1 SV=4	Ehhadh	2.192	0.00340139	Up	78.301	8.4	K07514	4	4	0.493994	0.7174	0.668544	1.27294	1.53024	1.31688
mmu00280 Valine, leucine and isoleucine degradation	0.000100672	3.41	Q9JHI5	Isovaleryl-CoA dehydrogenase, mitochondrial OS=Mus musculus OX=10090 GN=Ivd PE=1 SV=1	Ivd	2.073	2.62692e-05	Up	46.325	17.2	K00253	7	7	0.65281	0.617794	0.681983	1.39386	1.33986	1.3137
mmu00280 Valine, leucine and isoleucine degradation	0.000100672	3.41	Q9JLJ2	4-trimethylaminobutyraldehyde dehydrogenase OS=Mus musculus OX=10090 GN=Aldh9a1 PE=1 SV=1	Aldh9a1	1.555	0.000134614	Up	53.514	53.4	K00149	22	22	0.74903	0.771742	0.827858	1.20796	1.2072	1.23621
mmu00330 Arginine and proline metabolism	0.016481	2.8	P05202	Aspartate aminotransferase, mitochondrial OS=Mus musculus OX=10090 GN=Got2 PE=1 SV=1	Got2	1.706	2.56036e-05	Up	47.411	47.7	K14455	19	19	0.735687	0.709714	0.771504	1.26883	1.25459	1.25968
mmu00330 Arginine and proline metabolism	0.016481	2.8	P30275	Creatine kinase U-type, mitochondrial OS=Mus musculus OX=10090 GN=Ckmt1 PE=1 SV=1	Ckmt1	1.645	8.67829e-05	Up	47.003	25.8	K00933	7	7	0.766344	0.782732	0.719092	1.28665	1.23129	1.21389
mmu00330 Arginine and proline metabolism	0.016481	2.8	P47738	Aldehyde dehydrogenase, mitochondrial OS=Mus musculus OX=10090 GN=Aldh2 PE=1 SV=1	Aldh2	1.813	3.36848e-06	Up	56.537	50.1	K00128	21	21	0.689805	0.717251	0.72618	1.30116	1.28706	1.27855
mmu00330 Arginine and proline metabolism	0.016481	2.8	Q64133	Amine oxidase [flavin-containing] A OS=Mus musculus OX=10090 GN=Maoa PE=1 SV=3	Maoa	1.88	0.000161431	Up	59.601	12.4	K00274	6	6	0.661408	0.67031	0.751333	1.26707	1.28804	1.36184
mmu00330 Arginine and proline metabolism	0.016481	2.8	Q922Q4	Pyrroline-5-carboxylate reductase 2 OS=Mus musculus OX=10090 GN=Pycr2 PE=1 SV=1	Pycr2	1.511	0.000220901	Up	33.659	50	K00286	12	10	0.771495	0.770498	0.847299	1.19366	1.22392	1.19312
mmu00330 Arginine and proline metabolism	0.016481	2.8	Q9JLJ2	4-trimethylaminobutyraldehyde dehydrogenase OS=Mus musculus OX=10090 GN=Aldh9a1 PE=1 SV=1	Aldh9a1	1.555	0.000134614	Up	53.514	53.4	K00149	22	22	0.74903	0.771742	0.827858	1.20796	1.2072	1.23621
mmu00340 Histidine metabolism	0.0252337	4.37	P47738	Aldehyde dehydrogenase, mitochondrial OS=Mus musculus OX=10090 GN=Aldh2 PE=1 SV=1	Aldh2	1.813	3.36848e-06	Up	56.537	50.1	K00128	21	21	0.689805	0.717251	0.72618	1.30116	1.28706	1.27855
mmu00340 Histidine metabolism	0.0252337	4.37	Q64133	Amine oxidase [flavin-containing] A OS=Mus musculus OX=10090 GN=Maoa PE=1 SV=3	Maoa	1.88	0.000161431	Up	59.601	12.4	K00274	6	6	0.661408	0.67031	0.751333	1.26707	1.28804	1.36184
mmu00340 Histidine metabolism	0.0252337	4.37	Q9JLJ2	4-trimethylaminobutyraldehyde dehydrogenase OS=Mus musculus OX=10090 GN=Aldh9a1 PE=1 SV=1	Aldh9a1	1.555	0.000134614	Up	53.514	53.4	K00149	22	22	0.74903	0.771742	0.827858	1.20796	1.2072	1.23621
mmu00350 Tyrosine metabolism	0.00471011	5.18	P05202	Aspartate aminotransferase, mitochondrial OS=Mus musculus OX=10090 GN=Got2 PE=1 SV=1	Got2	1.706	2.56036e-05	Up	47.411	47.7	K14455	19	19	0.735687	0.709714	0.771504	1.26883	1.25459	1.25968
mmu00350 Tyrosine metabolism	0.00471011	5.18	P35505	Fumarylacetoacetase OS=Mus musculus OX=10090 GN=Fah PE=1 SV=2	Fah	2.401	0.0305891	Up	46.175	8.4	K01555	3	3	0.501617	0.585074		1.55974	0.917153	1.43642
mmu00350 Tyrosine metabolism	0.00471011	5.18	Q64133	Amine oxidase [flavin-containing] A OS=Mus musculus OX=10090 GN=Maoa PE=1 SV=3	Maoa	1.88	0.000161431	Up	59.601	12.4	K00274	6	6	0.661408	0.67031	0.751333	1.26707	1.28804	1.36184
mmu00350 Tyrosine metabolism	0.00471011	5.18	Q9WVL0	Maleylacetoacetate isomerase OS=Mus musculus OX=10090 GN=Gstz1 PE=1 SV=1	Gstz1	1.756	5.33289e-05	Up	24.275	43.1	K01800	7	7	0.73622	0.687389	0.753572	1.25394	1.2589	1.30998
mmu00360 Phenylalanine metabolism	0.0391463	5.83	P05202	Aspartate aminotransferase, mitochondrial OS=Mus musculus OX=10090 GN=Got2 PE=1 SV=1	Got2	1.706	2.56036e-05	Up	47.411	47.7	K14455	19	19	0.735687	0.709714	0.771504	1.26883	1.25459	1.25968
mmu00360 Phenylalanine metabolism	0.0391463	5.83	Q64133	Amine oxidase [flavin-containing] A OS=Mus musculus OX=10090 GN=Maoa PE=1 SV=3	Maoa	1.88	0.000161431	Up	59.601	12.4	K00274	6	6	0.661408	0.67031	0.751333	1.26707	1.28804	1.36184
mmu00380 Tryptophan metabolism	0.0190502	3.07	P47738	Aldehyde dehydrogenase, mitochondrial OS=Mus musculus OX=10090 GN=Aldh2 PE=1 SV=1	Aldh2	1.813	3.36848e-06	Up	56.537	50.1	K00128	21	21	0.689805	0.717251	0.72618	1.30116	1.28706	1.27855
mmu00380 Tryptophan metabolism	0.0190502	3.07	Q60759	Glutaryl-CoA dehydrogenase, mitochondrial OS=Mus musculus OX=10090 GN=Gcdh PE=1 SV=2	Gcdh	1.743	3.25788e-06	Up	48.605	32.2	K00252	8	8	0.719276	0.723765	0.74466	1.2501	1.2964	1.2658
mmu00380 Tryptophan metabolism	0.0190502	3.07	Q64133	Amine oxidase [flavin-containing] A OS=Mus musculus OX=10090 GN=Maoa PE=1 SV=3	Maoa	1.88	0.000161431	Up	59.601	12.4	K00274	6	6	0.661408	0.67031	0.751333	1.26707	1.28804	1.36184
mmu00380 Tryptophan metabolism	0.0190502	3.07	Q9DBM2	Peroxisomal bifunctional enzyme OS=Mus musculus OX=10090 GN=Ehhadh PE=1 SV=4	Ehhadh	2.192	0.00340139	Up	78.301	8.4	K07514	4	4	0.493994	0.7174	0.668544	1.27294	1.53024	1.31688
mmu00380 Tryptophan metabolism	0.0190502	3.07	Q9JLJ2	4-trimethylaminobutyraldehyde dehydrogenase OS=Mus musculus OX=10090 GN=Aldh9a1 PE=1 SV=1	Aldh9a1	1.555	0.000134614	Up	53.514	53.4	K00149	22	22	0.74903	0.771742	0.827858	1.20796	1.2072	1.23621
mmu00410 beta-Alanine metabolism	0.112094	2.5	P47738	Aldehyde dehydrogenase, mitochondrial OS=Mus musculus OX=10090 GN=Aldh2 PE=1 SV=1	Aldh2	1.813	3.36848e-06	Up	56.537	50.1	K00128	21	21	0.689805	0.717251	0.72618	1.30116	1.28706	1.27855
mmu00410 beta-Alanine metabolism	0.112094	2.5	Q9DBM2	Peroxisomal bifunctional enzyme OS=Mus musculus OX=10090 GN=Ehhadh PE=1 SV=4	Ehhadh	2.192	0.00340139	Up	78.301	8.4	K07514	4	4	0.493994	0.7174	0.668544	1.27294	1.53024	1.31688
mmu00410 beta-Alanine metabolism	0.112094	2.5	Q9JLJ2	4-trimethylaminobutyraldehyde dehydrogenase OS=Mus musculus OX=10090 GN=Aldh9a1 PE=1 SV=1	Aldh9a1	1.555	0.000134614	Up	53.514	53.4	K00149	22	22	0.74903	0.771742	0.827858	1.20796	1.2072	1.23621
mmu00480 Glutathione metabolism	0.198398	1.77	P11352	Glutathione peroxidase 1 OS=Mus musculus OX=10090 GN=Gpx1 PE=1 SV=2	Gpx1	1.774	2.10604e-05	Up	22.329	67.2	K00432	11	11	0.706222	0.718269	0.73824	1.33146	1.23908	1.26673
mmu00480 Glutathione metabolism	0.198398	1.77	Q61133	Glutathione S-transferase theta-2 OS=Mus musculus OX=10090 GN=Gstt2 PE=1 SV=4	Gstt2	4.678	0.000237864	Up	27.634	29.1	K00799	5	5	0.342259	0.288043	0.426343	1.50988	1.63047	1.80301
mmu00480 Glutathione metabolism	0.198398	1.77	Q99LJ6	Glutathione peroxidase 7 OS=Mus musculus OX=10090 GN=Gpx7 PE=1 SV=1	Gpx7	1.888	0.000121808	Up	21.061	30.1	K00432	5	5	0.645787	0.74189	0.689863	1.3478	1.27842	1.29623
mmu00480 Glutathione metabolism	0.198398	1.77	Q9CPU4	Microsomal glutathione S-transferase 3 OS=Mus musculus OX=10090 GN=Mgst3 PE=1 SV=1	Mgst3	2.328	8.58486e-06	Up	16.958	37.3	K00799	4	4	0.582505	0.600362	0.619849	1.44439	1.33705	1.41584
mmu00480 Glutathione metabolism	0.198398	1.77	Q9DCD0	6-phosphogluconate dehydrogenase, decarboxylating OS=Mus musculus OX=10090 GN=Pgd PE=1 SV=3	Pgd	1.813	3.91223e-05	Up	53.247	44.7	K00033	17	17	0.674627	0.710068	0.748251	1.29258	1.27768	1.2968
mmu00500 Starch and sucrose metabolism	0.0937659	2.69	Q6DYE8	Ectonucleotide pyrophosphatase/phosphodiesterase family member 3 OS=Mus musculus OX=10090 GN=Enpp3 PE=1 SV=2	Enpp3	4.291	0.000288518	Up	98.661	8.9	K01513	6	6	0.382027	0.350442	0.40146	1.27581	1.85184	1.73843
mmu00500 Starch and sucrose metabolism	0.0937659	2.69	Q8CI94	Glycogen phosphorylase, brain form OS=Mus musculus OX=10090 GN=Pygb PE=1 SV=3	Pygb	1.928	7.02648e-05	Up	96.729	24.7	K00688	16	12	0.639064	0.697343	0.712614	1.28418	1.29817	1.36863
mmu00500 Starch and sucrose metabolism	0.0937659	2.69	Q9R062	Glycogenin-1 OS=Mus musculus OX=10090 GN=Gyg1 PE=1 SV=3	Gyg1	1.593	0.00355845	Up	37.402	9.6	K00750	2	2	0.732274	0.693332	0.888025	1.26555	1.22164	1.19919
mmu00511 Other glycan degradation	0.00732697	4.66	O09159	Lysosomal alpha-mannosidase OS=Mus musculus OX=10090 GN=Man2b1 PE=1 SV=4	Man2b1	1.616	0.000163099	Up	114.65	12.7	K12311	9	9	0.747037	0.741436	0.805438	1.29161	1.21555	1.19894
mmu00511 Other glycan degradation	0.00732697	4.66	P23780	Beta-galactosidase OS=Mus musculus OX=10090 GN=Glb1 PE=1 SV=1	Glb1	2.461	0.000155593	Up	73.12	26.3	K12309	13	13	0.545794	0.650134	0.537511	1.36574	1.42409	1.47673
mmu00511 Other glycan degradation	0.00732697	4.66	P29416	Beta-hexosaminidase subunit alpha OS=Mus musculus OX=10090 GN=Hexa PE=1 SV=2	Hexa	1.917	4.3843e-05	Up	60.612	19.9	K12373	8	8	0.720214	0.644077	0.692887	1.29338	1.31413	1.33531
mmu00511 Other glycan degradation	0.00732697	4.66	Q64191	N(4)-(beta-N-acetylglucosaminyl)-L-asparaginase OS=Mus musculus OX=10090 GN=Aga PE=1 SV=1	Aga	1.725	0.00312173	Up	37.022	15.9	K01444	4	4	0.821169	0.704163	0.676498	1.36197	1.11571	1.32049
mmu00513 Various types of N-glycan biosynthesis	0.373089	1.55	P27046	Alpha-mannosidase 2 OS=Mus musculus OX=10090 GN=Man2a1 PE=1 SV=2	Man2a1	1.705	0.0158011	Up	131.63	5.9	K01231	5	5	0.735533	0.782564	0.699713	0.971607	1.4633	1.34728
mmu00513 Various types of N-glycan biosynthesis	0.373089	1.55	P29416	Beta-hexosaminidase subunit alpha OS=Mus musculus OX=10090 GN=Hexa PE=1 SV=2	Hexa	1.917	4.3843e-05	Up	60.612	19.9	K12373	8	8	0.720214	0.644077	0.692887	1.29338	1.31413	1.33531
mmu00520 Amino sugar and nucleotide sugar metabolism	0.01794	2.33	O70475	UDP-glucose 6-dehydrogenase OS=Mus musculus OX=10090 GN=Ugdh PE=1 SV=1	Ugdh	1.668	1.31441e-05	Up	54.831	53.3	K00012	20	20	0.732737	0.740366	0.775684	1.23129	1.24921	1.27071
mmu00520 Amino sugar and nucleotide sugar metabolism	0.01794	2.33	O88958	Glucosamine-6-phosphate isomerase 1 OS=Mus musculus OX=10090 GN=Gnpda1 PE=1 SV=3	Gnpda1	1.723	4.03248e-05	Up	32.549	61.9	K02564	13	11	0.706751	0.723813	0.773041	1.26233	1.25069	1.28338
mmu00520 Amino sugar and nucleotide sugar metabolism	0.01794	2.33	P29416	Beta-hexosaminidase subunit alpha OS=Mus musculus OX=10090 GN=Hexa PE=1 SV=2	Hexa	1.917	4.3843e-05	Up	60.612	19.9	K12373	8	8	0.720214	0.644077	0.692887	1.29338	1.31413	1.33531
mmu00520 Amino sugar and nucleotide sugar metabolism	0.01794	2.33	P82343	N-acylglucosamine 2-epimerase OS=Mus musculus OX=10090 GN=Renbp PE=1 SV=3	Renbp	1.529	8.33822e-06	Up	49.771	17	K01787	8	8	0.806389	0.795465	0.770633	1.19858	1.20664	1.22229
mmu00520 Amino sugar and nucleotide sugar metabolism	0.01794	2.33	Q7TMC8	L-fucose kinase OS=Mus musculus OX=10090 GN=Fcsk PE=1 SV=1	Fcsk	1.815	2.00561e-06	Up	119.27	16.5	K05305	14	14	0.696456	0.723943	0.711166	1.30677	1.2941	1.26756
mmu00520 Amino sugar and nucleotide sugar metabolism	0.01794	2.33	Q99KK2	N-acylneuraminate cytidylyltransferase OS=Mus musculus OX=10090 GN=Cmas PE=1 SV=2	Cmas	1.649	0.000510006	Up	48.057	27.5	K21749	11	11	0.726382	0.709868	0.828722	1.23667	1.26654	1.23181
mmu00520 Amino sugar and nucleotide sugar metabolism	0.01794	2.33	Q9CRC9	Glucosamine-6-phosphate isomerase 2 OS=Mus musculus OX=10090 GN=Gnpda2 PE=1 SV=1	Gnpda2	1.633	0.00197228	Up	31.083	26.1	K02564	5	3	0.673786	0.773244	0.83156	1.195	1.21154	1.31488
mmu00520 Amino sugar and nucleotide sugar metabolism	0.01794	2.33	Q9QZ08	N-acetyl-D-glucosamine kinase OS=Mus musculus OX=10090 GN=Nagk PE=1 SV=3	Nagk	3.482	1.08613e-05	Up	37.268	16.9	K00884	4	4	0.415668	0.453966	0.469163	1.63963	1.4917	1.52987
mmu00531 Glycosaminoglycan degradation	0.00547375	7	P23780	Beta-galactosidase OS=Mus musculus OX=10090 GN=Glb1 PE=1 SV=1	Glb1	2.461	0.000155593	Up	73.12	26.3	K12309	13	13	0.545794	0.650134	0.537511	1.36574	1.42409	1.47673
mmu00531 Glycosaminoglycan degradation	0.00547375	7	P29416	Beta-hexosaminidase subunit alpha OS=Mus musculus OX=10090 GN=Hexa PE=1 SV=2	Hexa	1.917	4.3843e-05	Up	60.612	19.9	K12373	8	8	0.720214	0.644077	0.692887	1.29338	1.31413	1.33531
mmu00531 Glycosaminoglycan degradation	0.00547375	7	Q8BFR4	N-acetylglucosamine-6-sulfatase OS=Mus musculus OX=10090 GN=Gns PE=1 SV=1	Gns	1.826	7.20147e-05	Up	61.174	18.8	K01137	9	9	0.664399	0.716096	0.742685	1.29133	1.32434	1.26116
mmu00561 Glycerolipid metabolism	0.016481	2.8	P47738	Aldehyde dehydrogenase, mitochondrial OS=Mus musculus OX=10090 GN=Aldh2 PE=1 SV=1	Aldh2	1.813	3.36848e-06	Up	56.537	50.1	K00128	21	21	0.689805	0.717251	0.72618	1.30116	1.28706	1.27855
mmu00561 Glycerolipid metabolism	0.016481	2.8	Q64516	Glycerol kinase OS=Mus musculus OX=10090 GN=Gk PE=1 SV=2	Gk	2.964	3.43421e-07	Up	61.227	21.3	K00864	10	10	0.508778	0.507188	0.497481	1.54143	1.46977	1.47536
mmu00561 Glycerolipid metabolism	0.016481	2.8	Q8K4X7	1-acyl-sn-glycerol-3-phosphate acyltransferase delta OS=Mus musculus OX=10090 GN=Agpat4 PE=1 SV=1	Agpat4	1.903	0.00522907	Up	43.81	13	K13523	5	5	0.816776	0.668603	0.581289	1.33858	1.15756	1.43719
mmu00561 Glycerolipid metabolism	0.016481	2.8	Q9ESW4	Acylglycerol kinase, mitochondrial OS=Mus musculus OX=10090 GN=Agk PE=1 SV=1	Agk	2.104	6.48953e-05	Up	46.975	40.1	K09881	12	12	0.613644	0.636867	0.682576	1.2799	1.41297	1.37405
mmu00561 Glycerolipid metabolism	0.016481	2.8	Q9JLJ2	4-trimethylaminobutyraldehyde dehydrogenase OS=Mus musculus OX=10090 GN=Aldh9a1 PE=1 SV=1	Aldh9a1	1.555	0.000134614	Up	53.514	53.4	K00149	22	22	0.74903	0.771742	0.827858	1.20796	1.2072	1.23621
mmu00561 Glycerolipid metabolism	0.016481	2.8	Q9Z2A7	Diacylglycerol O-acyltransferase 1 OS=Mus musculus OX=10090 GN=Dgat1 PE=1 SV=1	Dgat1	1.653	0.0264174	Up	56.789	12	K11155	3	3	0.917813	0.651925	0.692274	1.03111	1.46684	1.24004
mmu00564 Glycerophospholipid metabolism	0.385442	1.46	Q64521	Glycerol-3-phosphate dehydrogenase, mitochondrial OS=Mus musculus OX=10090 GN=Gpd2 PE=1 SV=2	Gpd2	1.967	1.04879e-05	Up	80.953	56	K00111	34	34	0.65248	0.664718	0.705172	1.30808	1.3258	1.34375
mmu00564 Glycerophospholipid metabolism	0.385442	1.46	Q8CHK3	Lysophospholipid acyltransferase 7 OS=Mus musculus OX=10090 GN=Mboat7 PE=1 SV=1	Mboat7	1.874	0.0214195	Up	53.435	5.9	K13516	2	2	0.54734	0.622403	0.918053	1.09808	1.422	1.39213
mmu00564 Glycerophospholipid metabolism	0.385442	1.46	Q8K4X7	1-acyl-sn-glycerol-3-phosphate acyltransferase delta OS=Mus musculus OX=10090 GN=Agpat4 PE=1 SV=1	Agpat4	1.903	0.00522907	Up	43.81	13	K13523	5	5	0.816776	0.668603	0.581289	1.33858	1.15756	1.43719
mmu00564 Glycerophospholipid metabolism	0.385442	1.46	Q8VEB4	Phospholipase A2 group XV OS=Mus musculus OX=10090 GN=Pla2g15 PE=1 SV=1	Pla2g15	2.045	0.000150754	Up	47.307	9	K06129	3	3	0.695723	0.650115	0.624845	1.31259	1.44949	1.26723
mmu00564 Glycerophospholipid metabolism	0.385442	1.46	Q91V01	Lysophospholipid acyltransferase 5 OS=Mus musculus OX=10090 GN=Lpcat3 PE=1 SV=1	Lpcat3	1.984	8.65369e-05	Up	56.146	20.5	K13515	9	9	0.622673	0.669772	0.71831	1.3029	1.33607	1.35028
mmu00590 Arachidonic acid metabolism	0.0203103	3.59	P11352	Glutathione peroxidase 1 OS=Mus musculus OX=10090 GN=Gpx1 PE=1 SV=2	Gpx1	1.774	2.10604e-05	Up	22.329	67.2	K00432	11	11	0.706222	0.718269	0.73824	1.33146	1.23908	1.26673
mmu00590 Arachidonic acid metabolism	0.0203103	3.59	Q8K354	Carbonyl reductase [NADPH] 3 OS=Mus musculus OX=10090 GN=Cbr3 PE=1 SV=1	Cbr3	2.274	1.17434e-05	Up	30.953	45.8	K00084	10	9	0.635638	0.600157	0.596994	1.34035	1.451	1.37586
mmu00590 Arachidonic acid metabolism	0.0203103	3.59	Q99LJ6	Glutathione peroxidase 7 OS=Mus musculus OX=10090 GN=Gpx7 PE=1 SV=1	Gpx7	1.888	0.000121808	Up	21.061	30.1	K00432	5	5	0.645787	0.74189	0.689863	1.3478	1.27842	1.29623
mmu00590 Arachidonic acid metabolism	0.0203103	3.59	Q9DB60	Prostamide/prostaglandin F synthase OS=Mus musculus OX=10090 GN=Prxl2b PE=1 SV=1	Prxl2b	1.661	0.00075682	Up	21.67	25.4	K15717	5	5	0.681302	0.76707	0.806807	1.19433	1.26195	1.28854
mmu00600 Sphingolipid metabolism	0.152305	2.19	P23780	Beta-galactosidase OS=Mus musculus OX=10090 GN=Glb1 PE=1 SV=1	Glb1	2.461	0.000155593	Up	73.12	26.3	K12309	13	13	0.545794	0.650134	0.537511	1.36574	1.42409	1.47673
mmu00600 Sphingolipid metabolism	0.152305	2.19	P50428	Arylsulfatase A OS=Mus musculus OX=10090 GN=Arsa PE=1 SV=2	Arsa	2.191	0.000166305	Up	53.748	9.7	K01134	3	3	0.652868	0.625422	0.601866	1.4405	1.44556	1.23378
mmu00600 Sphingolipid metabolism	0.152305	2.19	Q61207	Prosaposin OS=Mus musculus OX=10090 GN=Psap PE=1 SV=2	Psap	1.511	2.11015e-05	Up	61.422	23.2	K12382	11	11	0.79102	0.774744	0.823262	1.20684	1.1984	1.20573
mmu00604 Glycosphingolipid biosynthesis - ganglio series	0.0207419	7.77	P23780	Beta-galactosidase OS=Mus musculus OX=10090 GN=Glb1 PE=1 SV=1	Glb1	2.461	0.000155593	Up	73.12	26.3	K12309	13	13	0.545794	0.650134	0.537511	1.36574	1.42409	1.47673
mmu00604 Glycosphingolipid biosynthesis - ganglio series	0.0207419	7.77	P29416	Beta-hexosaminidase subunit alpha OS=Mus musculus OX=10090 GN=Hexa PE=1 SV=2	Hexa	1.917	4.3843e-05	Up	60.612	19.9	K12373	8	8	0.720214	0.644077	0.692887	1.29338	1.31413	1.33531
mmu00620 Pyruvate metabolism	0.18204	1.88	P47738	Aldehyde dehydrogenase, mitochondrial OS=Mus musculus OX=10090 GN=Aldh2 PE=1 SV=1	Aldh2	1.813	3.36848e-06	Up	56.537	50.1	K00128	21	21	0.689805	0.717251	0.72618	1.30116	1.28706	1.27855
mmu00620 Pyruvate metabolism	0.18204	1.88	Q05920	Pyruvate carboxylase, mitochondrial OS=Mus musculus OX=10090 GN=Pc PE=1 SV=1	Pc	1.653	5.60552e-05	Up	129.68	33.5	K01958	31	31	0.73349	0.732443	0.79525	1.25768	1.23028	1.25085
mmu00620 Pyruvate metabolism	0.18204	1.88	Q99NB1	Acetyl-coenzyme A synthetase 2-like, mitochondrial OS=Mus musculus OX=10090 GN=Acss1 PE=1 SV=1	Acss1	1.989	0.000473032	Up	74.622	16.1	K01895	8	8	0.731322	0.674845	0.601335	1.38949	1.35833	1.24468
mmu00620 Pyruvate metabolism	0.18204	1.88	Q9JLJ2	4-trimethylaminobutyraldehyde dehydrogenase OS=Mus musculus OX=10090 GN=Aldh9a1 PE=1 SV=1	Aldh9a1	1.555	0.000134614	Up	53.514	53.4	K00149	22	22	0.74903	0.771742	0.827858	1.20796	1.2072	1.23621
mmu00620 Pyruvate metabolism	0.18204	1.88	Q9QXG4	Acetyl-coenzyme A synthetase, cytoplasmic OS=Mus musculus OX=10090 GN=Acss2 PE=1 SV=2	Acss2	1.531	0.0012082	Up	78.861	19.5	K01895	10	10	0.79119	0.72964	0.850145	1.25322	1.14487	1.23094
mmu00630 Glyoxylate and dicarboxylate metabolism	0.0416224	2.53	P15105	Glutamine synthetase OS=Mus musculus OX=10090 GN=Glul PE=1 SV=6	Glul	1.591	8.46917e-05	Up	42.119	36.5	K01915	10	10	0.773074	0.734977	0.807541	1.24024	1.2059	1.23827
mmu00630 Glyoxylate and dicarboxylate metabolism	0.0416224	2.53	Q91ZA3	Propionyl-CoA carboxylase alpha chain, mitochondrial OS=Mus musculus OX=10090 GN=Pcca PE=1 SV=2	Pcca	1.591	7.49872e-05	Up	79.921	27.8	K01965	15	15	0.739606	0.765147	0.811336	1.21213	1.23589	1.23589
mmu00630 Glyoxylate and dicarboxylate metabolism	0.0416224	2.53	Q99MN9	Propionyl-CoA carboxylase beta chain, mitochondrial OS=Mus musculus OX=10090 GN=Pccb PE=1 SV=2	Pccb	1.973	7.12256e-05	Up	58.408	21.4	K01966	8	8	0.696273	0.693407	0.6283	1.3168	1.38273	1.2825
mmu00630 Glyoxylate and dicarboxylate metabolism	0.0416224	2.53	Q99NB1	Acetyl-coenzyme A synthetase 2-like, mitochondrial OS=Mus musculus OX=10090 GN=Acss1 PE=1 SV=1	Acss1	1.989	0.000473032	Up	74.622	16.1	K01895	8	8	0.731322	0.674845	0.601335	1.38949	1.35833	1.24468
mmu00630 Glyoxylate and dicarboxylate metabolism	0.0416224	2.53	Q9QXG4	Acetyl-coenzyme A synthetase, cytoplasmic OS=Mus musculus OX=10090 GN=Acss2 PE=1 SV=2	Acss2	1.531	0.0012082	Up	78.861	19.5	K01895	10	10	0.79119	0.72964	0.850145	1.25322	1.14487	1.23094
mmu00640 Propanoate metabolism	0.0660359	2.24	Q91ZA3	Propionyl-CoA carboxylase alpha chain, mitochondrial OS=Mus musculus OX=10090 GN=Pcca PE=1 SV=2	Pcca	1.591	7.49872e-05	Up	79.921	27.8	K01965	15	15	0.739606	0.765147	0.811336	1.21213	1.23589	1.23589
mmu00640 Propanoate metabolism	0.0660359	2.24	Q99MN9	Propionyl-CoA carboxylase beta chain, mitochondrial OS=Mus musculus OX=10090 GN=Pccb PE=1 SV=2	Pccb	1.973	7.12256e-05	Up	58.408	21.4	K01966	8	8	0.696273	0.693407	0.6283	1.3168	1.38273	1.2825
mmu00640 Propanoate metabolism	0.0660359	2.24	Q99NB1	Acetyl-coenzyme A synthetase 2-like, mitochondrial OS=Mus musculus OX=10090 GN=Acss1 PE=1 SV=1	Acss1	1.989	0.000473032	Up	74.622	16.1	K01895	8	8	0.731322	0.674845	0.601335	1.38949	1.35833	1.24468
mmu00640 Propanoate metabolism	0.0660359	2.24	Q9DBM2	Peroxisomal bifunctional enzyme OS=Mus musculus OX=10090 GN=Ehhadh PE=1 SV=4	Ehhadh	2.192	0.00340139	Up	78.301	8.4	K07514	4	4	0.493994	0.7174	0.668544	1.27294	1.53024	1.31688
mmu00640 Propanoate metabolism	0.0660359	2.24	Q9QXG4	Acetyl-coenzyme A synthetase, cytoplasmic OS=Mus musculus OX=10090 GN=Acss2 PE=1 SV=2	Acss2	1.531	0.0012082	Up	78.861	19.5	K01895	10	10	0.79119	0.72964	0.850145	1.25322	1.14487	1.23094
mmu00650 Butanoate metabolism	0.131656	2.33	Q80XN0	D-beta-hydroxybutyrate dehydrogenase, mitochondrial OS=Mus musculus OX=10090 GN=Bdh1 PE=1 SV=2	Bdh1	2.218	4.53549e-05	Up	38.299	24.5	K00019	7	7	0.594676	0.59584	0.67399	1.36774	1.39871	1.36904
mmu00650 Butanoate metabolism	0.131656	2.33	Q9D0K2	Succinyl-CoA:3-ketoacid coenzyme A transferase 1, mitochondrial OS=Mus musculus OX=10090 GN=Oxct1 PE=1 SV=1	Oxct1	2.99	3.26192e-06	Up	55.988	27.5	K01027	10	10	0.49279	0.494146	0.51676	1.57364	1.47714	1.44552
mmu00650 Butanoate metabolism	0.131656	2.33	Q9DBM2	Peroxisomal bifunctional enzyme OS=Mus musculus OX=10090 GN=Ehhadh PE=1 SV=4	Ehhadh	2.192	0.00340139	Up	78.301	8.4	K07514	4	4	0.493994	0.7174	0.668544	1.27294	1.53024	1.31688
mmu00670 One carbon pool by folate	0.373089	1.55	Q3V3R1	Monofunctional C1-tetrahydrofolate synthase, mitochondrial OS=Mus musculus OX=10090 GN=Mthfd1l PE=1 SV=2	Mthfd1l	1.509	0.000132649	Up	105.73	42.1	K13402	36	35	0.764831	0.788007	0.838517	1.20336	1.18433	1.22096
mmu00670 One carbon pool by folate	0.373089	1.55	Q8R0Y6	Cytosolic 10-formyltetrahydrofolate dehydrogenase OS=Mus musculus OX=10090 GN=Aldh1l1 PE=1 SV=1	Aldh1l1	1.677	0.00200775	Up	98.708	7	K00289	5	4	0.700624	0.704879	0.835712	1.23512	1.35589	1.16777
mmu00760 Nicotinate and nicotinamide metabolism	0.196274	1.94	Q61941	NAD(P) transhydrogenase, mitochondrial OS=Mus musculus OX=10090 GN=Nnt PE=1 SV=2	Nnt	2.333	2.93186e-05	Up	113.84	21.3	K00323	19	19	0.606759	0.558036	0.635572	1.39328	1.37361	1.43275
mmu00760 Nicotinate and nicotinamide metabolism	0.196274	1.94	Q6DYE8	Ectonucleotide pyrophosphatase/phosphodiesterase family member 3 OS=Mus musculus OX=10090 GN=Enpp3 PE=1 SV=2	Enpp3	4.291	0.000288518	Up	98.661	8.9	K01513	6	6	0.382027	0.350442	0.40146	1.27581	1.85184	1.73843
mmu00760 Nicotinate and nicotinamide metabolism	0.196274	1.94	Q9JM14	5'(3')-deoxyribonucleotidase, cytosolic type OS=Mus musculus OX=10090 GN=Nt5c PE=1 SV=1	Nt5c	1.51	0.00192646	Up	23.076	26.5	K01081	4	4	0.796112	0.782934	0.811377	1.34027	1.13383	1.13548
mmu00770 Pantothenate and CoA biosynthesis	0.0937659	2.69	O35855	Branched-chain-amino-acid aminotransferase, mitochondrial OS=Mus musculus OX=10090 GN=Bcat2 PE=1 SV=2	Bcat2	1.544	0.000849501	Up	44.127	42.2	K00826	15	15	0.726108	0.77963	0.852592	1.1837	1.24337	1.2146
mmu00770 Pantothenate and CoA biosynthesis	0.0937659	2.69	P47738	Aldehyde dehydrogenase, mitochondrial OS=Mus musculus OX=10090 GN=Aldh2 PE=1 SV=1	Aldh2	1.813	3.36848e-06	Up	56.537	50.1	K00128	21	21	0.689805	0.717251	0.72618	1.30116	1.28706	1.27855
mmu00770 Pantothenate and CoA biosynthesis	0.0937659	2.69	Q6DYE8	Ectonucleotide pyrophosphatase/phosphodiesterase family member 3 OS=Mus musculus OX=10090 GN=Enpp3 PE=1 SV=2	Enpp3	4.291	0.000288518	Up	98.661	8.9	K01513	6	6	0.382027	0.350442	0.40146	1.27581	1.85184	1.73843
mmu00830 Retinol metabolism	0.010257	5.83	Q8CEE7	Retinol dehydrogenase 13 OS=Mus musculus OX=10090 GN=Rdh13 PE=1 SV=1	Rdh13	1.512	0.00260745	Up	36.464	18.6	K11161	5	5	0.848368	0.701931	0.837889	1.19304	1.23354	1.18524
mmu00830 Retinol metabolism	0.010257	5.83	Q9QYF1	Retinol dehydrogenase 11 OS=Mus musculus OX=10090 GN=Rdh11 PE=1 SV=2	Rdh11	1.53	0.000365698	Up	35.147	27.8	K11152	7	7	0.792398	0.749517	0.829948	1.24885	1.15311	1.22617
mmu00830 Retinol metabolism	0.010257	5.83	Q9Z2A7	Diacylglycerol O-acyltransferase 1 OS=Mus musculus OX=10090 GN=Dgat1 PE=1 SV=1	Dgat1	1.653	0.0264174	Up	56.789	12	K11155	3	3	0.917813	0.651925	0.692274	1.03111	1.46684	1.24004
mmu00860 Porphyrin and chlorophyll metabolism	0.219305	1.84	P22315	Ferrochelatase, mitochondrial OS=Mus musculus OX=10090 GN=Fech PE=1 SV=2	Fech	1.567	0.000696697	Up	47.13	23.1	K01772	7	7	0.757081	0.748754	0.831271	1.13955	1.26662	1.25673
mmu00860 Porphyrin and chlorophyll metabolism	0.219305	1.84	P36552	Oxygen-dependent coproporphyrinogen-III oxidase, mitochondrial OS=Mus musculus OX=10090 GN=Cpox PE=1 SV=2	Cpox	1.559	7.55299e-05	Up	49.714	33	K00228	13	13	0.798328	0.745907	0.800842	1.22386	1.18847	1.24259
mmu00860 Porphyrin and chlorophyll metabolism	0.219305	1.84	P53702	Holocytochrome c-type synthase OS=Mus musculus OX=10090 GN=Hccs PE=1 SV=2	Hccs	1.568	1.41278e-05	Up	30.977	40.4	K01764	9	9	0.790552	0.77502	0.771252	1.2137	1.19148	1.25799
mmu00910 Nitrogen metabolism	0.0615946	4.66	P15105	Glutamine synthetase OS=Mus musculus OX=10090 GN=Glul PE=1 SV=6	Glul	1.591	8.46917e-05	Up	42.119	36.5	K01915	10	10	0.773074	0.734977	0.807541	1.24024	1.2059	1.23827
mmu00910 Nitrogen metabolism	0.0615946	4.66	Q9D6N1	Carbonic anhydrase 13 OS=Mus musculus OX=10090 GN=Ca13 PE=1 SV=1	Ca13	3.329	0.000358625	Up	29.522	21.4	K01672	4	4	0.560149	0.401189	0.424797	1.48268	1.4925	1.63868
mmu00980 Metabolism of xenobiotics by cytochrome P450	0.219305	1.84	Q61133	Glutathione S-transferase theta-2 OS=Mus musculus OX=10090 GN=Gstt2 PE=1 SV=4	Gstt2	4.678	0.000237864	Up	27.634	29.1	K00799	5	5	0.342259	0.288043	0.426343	1.50988	1.63047	1.80301
mmu00980 Metabolism of xenobiotics by cytochrome P450	0.219305	1.84	Q8K354	Carbonyl reductase [NADPH] 3 OS=Mus musculus OX=10090 GN=Cbr3 PE=1 SV=1	Cbr3	2.274	1.17434e-05	Up	30.953	45.8	K00084	10	9	0.635638	0.600157	0.596994	1.34035	1.451	1.37586
mmu00980 Metabolism of xenobiotics by cytochrome P450	0.219305	1.84	Q9CPU4	Microsomal glutathione S-transferase 3 OS=Mus musculus OX=10090 GN=Mgst3 PE=1 SV=1	Mgst3	2.328	8.58486e-06	Up	16.958	37.3	K00799	4	4	0.582505	0.600362	0.619849	1.44439	1.33705	1.41584
mmu00982 Drug metabolism - cytochrome P450	0.112094	2.5	Q61133	Glutathione S-transferase theta-2 OS=Mus musculus OX=10090 GN=Gstt2 PE=1 SV=4	Gstt2	4.678	0.000237864	Up	27.634	29.1	K00799	5	5	0.342259	0.288043	0.426343	1.50988	1.63047	1.80301
mmu00982 Drug metabolism - cytochrome P450	0.112094	2.5	Q64133	Amine oxidase [flavin-containing] A OS=Mus musculus OX=10090 GN=Maoa PE=1 SV=3	Maoa	1.88	0.000161431	Up	59.601	12.4	K00274	6	6	0.661408	0.67031	0.751333	1.26707	1.28804	1.36184
mmu00982 Drug metabolism - cytochrome P450	0.112094	2.5	Q9CPU4	Microsomal glutathione S-transferase 3 OS=Mus musculus OX=10090 GN=Mgst3 PE=1 SV=1	Mgst3	2.328	8.58486e-06	Up	16.958	37.3	K00799	4	4	0.582505	0.600362	0.619849	1.44439	1.33705	1.41584
mmu01523 Antifolate resistance	0.196274	1.94	P35846	Folate receptor alpha OS=Mus musculus OX=10090 GN=Folr1 PE=1 SV=2	Folr1	1.713	2.32123e-05	Up	29.449	33.7	K13649	6	6	0.764778	0.708883	0.737665	1.27035	1.239	1.27932
mmu01523 Antifolate resistance	0.196274	1.94	Q7TMS5	Broad substrate specificity ATP-binding cassette transporter ABCG2 OS=Mus musculus OX=10090 GN=Abcg2 PE=1 SV=1	Abcg2	2.523	0.000311972	Up	72.977	17.7	K05681	10	10	0.65456	0.525805	0.522569	1.36533	1.41797	1.51377
mmu01523 Antifolate resistance	0.196274	1.94	Q9Z0L8	Gamma-glutamyl hydrolase OS=Mus musculus OX=10090 GN=Ggh PE=1 SV=2	Ggh	2.425	2.7222e-05	Up	35.469	20.8	K01307	5	5	0.545216	0.594682	0.612053	1.4108	1.36509	1.47216
mmu01524 Platinum drug resistance	0.262836	1.63	O08734	Bcl-2 homologous antagonist/killer OS=Mus musculus OX=10090 GN=Bak1 PE=1 SV=3	Bak1	1.623	0.000310137	Up	23.294	24.9	K14021	4	4	0.720898	0.754733	0.812037	1.22518	1.19509	1.29206
mmu01524 Platinum drug resistance	0.262836	1.63	P31750	RAC-alpha serine/threonine-protein kinase OS=Mus musculus OX=10090 GN=Akt1 PE=1 SV=2	Akt1	2.514	0.00222354	Up	55.707	16.9	K04456	6	4	0.707073	0.511612	0.488734	1.30341	1.36923	1.61994
mmu01524 Platinum drug resistance	0.262836	1.63	P70444	BH3-interacting domain death agonist OS=Mus musculus OX=10090 GN=Bid PE=1 SV=2	Bid	2.131	0.000184688	Up	21.951	36.4	K04726	5	5	0.583023	0.658674	0.674462	1.27717	1.3667	1.43997
mmu01524 Platinum drug resistance	0.262836	1.63	P70677	Caspase-3 OS=Mus musculus OX=10090 GN=Casp3 PE=1 SV=1	Casp3	1.885	1.21857e-05	Up	31.474	36.1	K02187	8	8	0.681776	0.679812	0.717879	1.26702	1.33874	1.31477
mmu01524 Platinum drug resistance	0.262836	1.63	Q61133	Glutathione S-transferase theta-2 OS=Mus musculus OX=10090 GN=Gstt2 PE=1 SV=4	Gstt2	4.678	0.000237864	Up	27.634	29.1	K00799	5	5	0.342259	0.288043	0.426343	1.50988	1.63047	1.80301
mmu01524 Platinum drug resistance	0.262836	1.63	Q9CPU4	Microsomal glutathione S-transferase 3 OS=Mus musculus OX=10090 GN=Mgst3 PE=1 SV=1	Mgst3	2.328	8.58486e-06	Up	16.958	37.3	K00799	4	4	0.582505	0.600362	0.619849	1.44439	1.33705	1.41584
mmu03320 PPAR signaling pathway	0.0444968	2.26	P41216	Long-chain-fatty-acid--CoA ligase 1 OS=Mus musculus OX=10090 GN=Acsl1 PE=1 SV=2	Acsl1	2.551	9.95409e-06	Up	77.951	38.8	K01897	21	21	0.536562	0.552759	0.600375	1.42941	1.43856	1.44233
mmu03320 PPAR signaling pathway	0.0444968	2.26	P51174	Long-chain specific acyl-CoA dehydrogenase, mitochondrial OS=Mus musculus OX=10090 GN=Acadl PE=1 SV=2	Acadl	2.264	3.78062e-05	Up	47.907	30	K00255	12	12	0.582736	0.59208	0.663233	1.39834	1.37055	1.39307
mmu03320 PPAR signaling pathway	0.0444968	2.26	P52825	Carnitine O-palmitoyltransferase 2, mitochondrial OS=Mus musculus OX=10090 GN=Cpt2 PE=1 SV=2	Cpt2	1.6	6.03875e-05	Up	73.98	21.7	K08766	11	11	0.736493	0.770863	0.799942	1.26011	1.21557	1.21702
mmu03320 PPAR signaling pathway	0.0444968	2.26	P97742	Carnitine O-palmitoyltransferase 1, liver isoform OS=Mus musculus OX=10090 GN=Cpt1a PE=1 SV=4	Cpt1a	2.278	5.84646e-05	Up	88.25	17.6	K08765	12	12	0.598876	0.568136	0.663342	1.37138	1.41363	1.38463
mmu03320 PPAR signaling pathway	0.0444968	2.26	Q64516	Glycerol kinase OS=Mus musculus OX=10090 GN=Gk PE=1 SV=2	Gk	2.964	3.43421e-07	Up	61.227	21.3	K00864	10	10	0.508778	0.507188	0.497481	1.54143	1.46977	1.47536
mmu03320 PPAR signaling pathway	0.0444968	2.26	Q9DBM2	Peroxisomal bifunctional enzyme OS=Mus musculus OX=10090 GN=Ehhadh PE=1 SV=4	Ehhadh	2.192	0.00340139	Up	78.301	8.4	K07514	4	4	0.493994	0.7174	0.668544	1.27294	1.53024	1.31688
mmu04012 ErbB signaling pathway	0.402221	1.39	O88643	Serine/threonine-protein kinase PAK 1 OS=Mus musculus OX=10090 GN=Pak1 PE=1 SV=1	Pak1	1.581	0.00244408	Up	60.736	19.8	K04409	7	3	0.773157	0.863038	0.688704	1.26995	1.21534	1.18982
mmu04012 ErbB signaling pathway	0.402221	1.39	P31750	RAC-alpha serine/threonine-protein kinase OS=Mus musculus OX=10090 GN=Akt1 PE=1 SV=2	Akt1	2.514	0.00222354	Up	55.707	16.9	K04456	6	4	0.707073	0.511612	0.488734	1.30341	1.36923	1.61994
mmu04012 ErbB signaling pathway	0.402221	1.39	Q8CIH5	1-phosphatidylinositol 4,5-bisphosphate phosphodiesterase gamma-2 OS=Mus musculus OX=10090 GN=Plcg2 PE=1 SV=1	Plcg2	1.667	1.31726e-05	Up	147.59	16.4	K05859	17	17	0.731661	0.746103	0.772199	1.23856	1.23193	1.27954
mmu04012 ErbB signaling pathway	0.402221	1.39	Q923T9	Calcium/calmodulin-dependent protein kinase type II subunit gamma OS=Mus musculus OX=10090 GN=Camk2g PE=1 SV=1	Camk2g	1.559	0.000300313	Up	59.606	16.3	K04515	7	7	0.788578	0.727792	0.828727	1.21912	1.21361	1.22217
mmu04012 ErbB signaling pathway	0.402221	1.39	Q9QYY0	GRB2-associated-binding protein 1 OS=Mus musculus OX=10090 GN=Gab1 PE=1 SV=2	Gab1	1.836	2.68848e-05	Up	76.812	36.3	K09593	17	17	0.704823	0.671779	0.739111	1.29447	1.30687	1.28295
mmu04020 Calcium signaling pathway	0.141426	1.79	P05132	cAMP-dependent protein kinase catalytic subunit alpha OS=Mus musculus OX=10090 GN=Prkaca PE=1 SV=3	Prkaca	1.682	1.09305e-07	Up	40.57	31.1	K04345	10	4	0.745376	0.743655	0.748089	1.26402	1.24013	1.25873
mmu04020 Calcium signaling pathway	0.141426	1.79	P11881	Inositol 1,4,5-trisphosphate receptor type 1 OS=Mus musculus OX=10090 GN=Itpr1 PE=1 SV=2	Itpr1	1.746	0.00122415	Up	313.16	8.7	K04958	19	16	0.639681	0.80055	0.744724	1.27463	1.31149	1.22892
mmu04020 Calcium signaling pathway	0.141426	1.79	P48962	ADP/ATP translocase 1 OS=Mus musculus OX=10090 GN=Slc25a4 PE=1 SV=4	Slc25a4	1.748	0.000123041	Up	32.904	55.4	K05863	15	8	0.686573	0.721717	0.77524	1.30513	1.24369	1.26765
mmu04020 Calcium signaling pathway	0.141426	1.79	P70302	Stromal interaction molecule 1 OS=Mus musculus OX=10090 GN=Stim1 PE=1 SV=2	Stim1	2.053	0.000827898	Up	77.566	18.4	K16059	9	9	0.696394	0.70609	0.562915	1.30876	1.29429	1.43156
mmu04020 Calcium signaling pathway	0.141426	1.79	Q8CIH5	1-phosphatidylinositol 4,5-bisphosphate phosphodiesterase gamma-2 OS=Mus musculus OX=10090 GN=Plcg2 PE=1 SV=1	Plcg2	1.667	1.31726e-05	Up	147.59	16.4	K05859	17	17	0.731661	0.746103	0.772199	1.23856	1.23193	1.27954
mmu04020 Calcium signaling pathway	0.141426	1.79	Q923T9	Calcium/calmodulin-dependent protein kinase type II subunit gamma OS=Mus musculus OX=10090 GN=Camk2g PE=1 SV=1	Camk2g	1.559	0.000300313	Up	59.606	16.3	K04515	7	7	0.788578	0.727792	0.828727	1.21912	1.21361	1.22217
mmu04064 NF-kappa B signaling pathway	0.320078	1.55	Q3U0V2	Tumor necrosis factor receptor type 1-associated DEATH domain protein OS=Mus musculus OX=10090 GN=Tradd PE=1 SV=1	Tradd	2.074	1.46129e-05	Up	34.577	22.9	K03171	5	5	0.619671	0.658146	0.674185	1.31292	1.3563	1.37878
mmu04064 NF-kappa B signaling pathway	0.320078	1.55	Q60855	Receptor-interacting serine/threonine-protein kinase 1 OS=Mus musculus OX=10090 GN=Ripk1 PE=1 SV=1	Ripk1	1.511	0.000311925	Up	74.854	11.6	K02861	7	6	0.795988	0.752732	0.840672	1.19631	1.1749	1.2394
mmu04064 NF-kappa B signaling pathway	0.320078	1.55	Q6Q899	Antiviral innate immune response receptor RIG-I OS=Mus musculus OX=10090 GN=Ddx58 PE=1 SV=2	Ddx58	2.359	0.00136914	Up	105.97	8.5	K12646	6	6	0.524191	0.58219	0.679637	1.19567	1.51289	1.50543
mmu04064 NF-kappa B signaling pathway	0.320078	1.55	Q8CIH5	1-phosphatidylinositol 4,5-bisphosphate phosphodiesterase gamma-2 OS=Mus musculus OX=10090 GN=Plcg2 PE=1 SV=1	Plcg2	1.667	1.31726e-05	Up	147.59	16.4	K05859	17	17	0.731661	0.746103	0.772199	1.23856	1.23193	1.27954
mmu04137 Mitophagy - animal	0.402221	1.39	P51150	Ras-related protein Rab-7a OS=Mus musculus OX=10090 GN=Rab7a PE=1 SV=2	Rab7a	1.508	1.01774e-05	Up	23.489	72.9	K07897	13	13	0.779111	0.812289	0.800612	1.22246	1.18842	1.19711
mmu04137 Mitophagy - animal	0.402221	1.39	P59017	Bcl-2-like protein 13 OS=Mus musculus OX=10090 GN=Bcl2l13 PE=1 SV=2	Bcl2l13	2.024	0.000330507	Up	46.719	18.7	K15485	6	6	0.738934	0.623596	0.621619	1.29842	1.31613	1.4013
mmu04137 Mitophagy - animal	0.402221	1.39	Q3UKC1	Tax1-binding protein 1 homolog OS=Mus musculus OX=10090 GN=Tax1bp1 PE=1 SV=2	Tax1bp1	2.28	0.000526925	Up	93.629	17.3	K21347	10	10	0.572958	0.558194	0.697979	1.28576	1.40845	1.47666
mmu04137 Mitophagy - animal	0.402221	1.39	Q811U4	Mitofusin-1 OS=Mus musculus OX=10090 GN=Mfn1 PE=1 SV=3	Mfn1	1.538	5.73123e-05	Up	83.725	23.5	K21356	16	16	0.778743	0.765104	0.81985	1.20578	1.24052	1.19001
mmu04137 Mitophagy - animal	0.402221	1.39	Q9R210	Transcription factor EB OS=Mus musculus OX=10090 GN=Tfeb PE=1 SV=2	Tfeb	1.995	8.79778e-05	Up	52.614	17.7	K15590	7	6	0.635264	0.701111	0.666819	1.41701	1.27325	1.30654
mmu04141 Protein processing in endoplasmic reticulum	0.383016	1.27	O08529	Calpain-2 catalytic subunit OS=Mus musculus OX=10090 GN=Capn2 PE=1 SV=4	Capn2	3.863	0.000637159	Up	79.871	13.9	K03853	7	7	0.352032	0.399772	0.481963	1.6839	1.80431	1.27801
mmu04141 Protein processing in endoplasmic reticulum	0.383016	1.27	O08734	Bcl-2 homologous antagonist/killer OS=Mus musculus OX=10090 GN=Bak1 PE=1 SV=3	Bak1	1.623	0.000310137	Up	23.294	24.9	K14021	4	4	0.720898	0.754733	0.812037	1.22518	1.19509	1.29206
mmu04141 Protein processing in endoplasmic reticulum	0.383016	1.27	O08795	Glucosidase 2 subunit beta OS=Mus musculus OX=10090 GN=Prkcsh PE=1 SV=1	Prkcsh	1.641	6.66514e-05	Up	58.792	30.5	K08288	13	13	0.744187	0.72761	0.799785	1.24135	1.23483	1.25224
mmu04141 Protein processing in endoplasmic reticulum	0.383016	1.27	O35350	Calpain-1 catalytic subunit OS=Mus musculus OX=10090 GN=Capn1 PE=1 SV=1	Capn1	1.681	3.28272e-05	Up	82.105	22.9	K01367	14	14	0.738523	0.717921	0.78181	1.25753	1.24662	1.2576
mmu04141 Protein processing in endoplasmic reticulum	0.383016	1.27	P14211	Calreticulin OS=Mus musculus OX=10090 GN=Calr PE=1 SV=1	Calr	1.604	2.01216e-05	Up	47.994	50.2	K08057	18	18	0.764119	0.746714	0.79315	1.25329	1.21002	1.23271
mmu04141 Protein processing in endoplasmic reticulum	0.383016	1.27	Q61696	Heat shock 70 kDa protein 1A OS=Mus musculus OX=10090 GN=Hspa1a PE=1 SV=2	Hspa1a	1.815	0.000153454	Up	70.078	26.8	K03283	13	7	0.760154	0.6969	0.674469	1.24621	1.27339	1.34888
mmu04141 Protein processing in endoplasmic reticulum	0.383016	1.27	P54726	UV excision repair protein RAD23 homolog A OS=Mus musculus OX=10090 GN=Rad23a PE=1 SV=2	Rad23a	1.753	4.76478e-05	Up	39.706	39.9	K10839	11	8	0.763865	0.705812	0.710112	1.23462	1.3019	1.28369
mmu04141 Protein processing in endoplasmic reticulum	0.383016	1.27	P61620	Protein transport protein Sec61 subunit alpha isoform 1 OS=Mus musculus OX=10090 GN=Sec61a1 PE=1 SV=2	Sec61a1	1.529	5.14296e-05	Up	52.264	16.4	K10956	8	8	0.776387	0.773534	0.822306	1.23397	1.18404	1.20976
mmu04141 Protein processing in endoplasmic reticulum	0.383016	1.27	Q8BHN3	Neutral alpha-glucosidase AB OS=Mus musculus OX=10090 GN=Ganab PE=1 SV=1	Ganab	1.518	0.000101073	Up	106.91	38.6	K05546	30	30	0.770009	0.778594	0.834634	1.21825	1.18289	1.21562
mmu04141 Protein processing in endoplasmic reticulum	0.383016	1.27	Q8VEH8	Endoplasmic reticulum lectin 1 OS=Mus musculus OX=10090 GN=Erlec1 PE=1 SV=1	Erlec1	2.03	0.00185513	Up	54.906	16.6	K14008	6	6	0.743323	0.649582	0.587313	1.20419	1.29632	1.51926
mmu04141 Protein processing in endoplasmic reticulum	0.383016	1.27	Q9QZN4	F-box only protein 6 OS=Mus musculus OX=10090 GN=Fbxo6 PE=1 SV=1	Fbxo6	1.798	0.0252061	Up	34.492	15.6	K10100	4	4	0.714239	0.714963	0.715169	1.72038	1.10566	1.02959
mmu04141 Protein processing in endoplasmic reticulum	0.383016	1.27	Q9WTX6	Cullin-1 OS=Mus musculus OX=10090 GN=Cul1 PE=1 SV=1	Cul1	1.933	1.4008e-05	Up	89.69	33.6	K03347	24	24	0.667782	0.665598	0.711986	1.30009	1.30002	1.35452
mmu04142 Lysosome	3.64601e-09	3.89	O09043	Napsin-A OS=Mus musculus OX=10090 GN=Napsa PE=1 SV=1	Napsa	1.973	0.021528	Up	45.544	6.4	K08565	2	2	0.71006	0.635481		1.21543		1.43903
mmu04142 Lysosome	3.64601e-09	3.89	O09159	Lysosomal alpha-mannosidase OS=Mus musculus OX=10090 GN=Man2b1 PE=1 SV=4	Man2b1	1.616	0.000163099	Up	114.65	12.7	K12311	9	9	0.747037	0.741436	0.805438	1.29161	1.21555	1.19894
mmu04142 Lysosome	3.64601e-09	3.89	O35114	Lysosome membrane protein 2 OS=Mus musculus OX=10090 GN=Scarb2 PE=1 SV=3	Scarb2	2.292	0.000139613	Up	54.043	14.9	K12384	7	7	0.554171	0.67542	0.59314	1.38725	1.38249	1.40753
mmu04142 Lysosome	3.64601e-09	3.89	O35604	NPC intracellular cholesterol transporter 1 OS=Mus musculus OX=10090 GN=Npc1 PE=1 SV=2	Npc1	1.929	0.000141362	Up	142.88	4.9	K12385	5	5	0.707996	0.705571	0.634792	1.27693	1.27964	1.39507
mmu04142 Lysosome	3.64601e-09	3.89	O89023	Tripeptidyl-peptidase 1 OS=Mus musculus OX=10090 GN=Tpp1 PE=1 SV=2	Tpp1	1.742	0.00959437	Up	61.341	10.7	K01279	4	4	0.585176	0.717775	0.885183	1.31643	1.28494	1.21049
mmu04142 Lysosome	3.64601e-09	3.89	P11438	Lysosome-associated membrane glycoprotein 1 OS=Mus musculus OX=10090 GN=Lamp1 PE=1 SV=2	Lamp1	1.649	0.000104488	Up	43.865	7.6	K06528	3	3	0.746315	0.719123	0.799585	1.2308	1.2695	1.23468
mmu04142 Lysosome	3.64601e-09	3.89	P15920	V-type proton ATPase 116 kDa subunit a2 OS=Mus musculus OX=10090 GN=Atp6v0a2 PE=1 SV=2	Atp6v0a2	2.843	0.0103747	Up	98.144	5.8	K02154	4	3	0.56476	0.53225	0.62975		1.27874	1.9945
mmu04142 Lysosome	3.64601e-09	3.89	P16675	Lysosomal protective protein OS=Mus musculus OX=10090 GN=Ctsa PE=1 SV=1	Ctsa	1.548	0.000703551	Up	53.844	20.7	K13289	8	8	0.784224	0.758926	0.811521	1.13542	1.31104	1.19887
mmu04142 Lysosome	3.64601e-09	3.89	P22892	AP-1 complex subunit gamma-1 OS=Mus musculus OX=10090 GN=Ap1g1 PE=1 SV=3	Ap1g1	1.604	0.000134338	Up	91.349	31.3	K12391	21	21	0.73731	0.748278	0.818184	1.22066	1.23951	1.23605
mmu04142 Lysosome	3.64601e-09	3.89	P23780	Beta-galactosidase OS=Mus musculus OX=10090 GN=Glb1 PE=1 SV=1	Glb1	2.461	0.000155593	Up	73.12	26.3	K12309	13	13	0.545794	0.650134	0.537511	1.36574	1.42409	1.47673
mmu04142 Lysosome	3.64601e-09	3.89	P29416	Beta-hexosaminidase subunit alpha OS=Mus musculus OX=10090 GN=Hexa PE=1 SV=2	Hexa	1.917	4.3843e-05	Up	60.612	19.9	K12373	8	8	0.720214	0.644077	0.692887	1.29338	1.31413	1.33531
mmu04142 Lysosome	3.64601e-09	3.89	P35585	AP-1 complex subunit mu-1 OS=Mus musculus OX=10090 GN=Ap1m1 PE=1 SV=3	Ap1m1	1.608	2.19041e-05	Up	48.542	41.6	K12393	14	12	0.747673	0.757407	0.795206	1.2116	1.23921	1.2489
mmu04142 Lysosome	3.64601e-09	3.89	P50428	Arylsulfatase A OS=Mus musculus OX=10090 GN=Arsa PE=1 SV=2	Arsa	2.191	0.000166305	Up	53.748	9.7	K01134	3	3	0.652868	0.625422	0.601866	1.4405	1.44556	1.23378
mmu04142 Lysosome	3.64601e-09	3.89	P51863	V-type proton ATPase subunit d 1 OS=Mus musculus OX=10090 GN=Atp6v0d1 PE=1 SV=2	Atp6v0d1	1.539	0.000534402	Up	40.301	42.5	K02146	11	11	0.738909	0.772672	0.851154	1.1913	1.22937	1.21659
mmu04142 Lysosome	3.64601e-09	3.89	P56542	Deoxyribonuclease-2-alpha OS=Mus musculus OX=10090 GN=Dnase2 PE=1 SV=1	Dnase2	3.519	0.000319223	Up	38.81	16.4	K01158	5	5	0.456402	0.419113	0.452184	1.2576	1.63527	1.77943
mmu04142 Lysosome	3.64601e-09	3.89	P61967	AP-1 complex subunit sigma-1A OS=Mus musculus OX=10090 GN=Ap1s1 PE=1 SV=1	Ap1s1	1.605	0.000425547	Up	18.733	30.4	K12394	5	3	0.711766	0.769172	0.821996	1.25911	1.19736	1.2406
mmu04142 Lysosome	3.64601e-09	3.89	Q61207	Prosaposin OS=Mus musculus OX=10090 GN=Psap PE=1 SV=2	Psap	1.511	2.11015e-05	Up	61.422	23.2	K12382	11	11	0.79102	0.774744	0.823262	1.20684	1.1984	1.20573
mmu04142 Lysosome	3.64601e-09	3.89	Q64191	N(4)-(beta-N-acetylglucosaminyl)-L-asparaginase OS=Mus musculus OX=10090 GN=Aga PE=1 SV=1	Aga	1.725	0.00312173	Up	37.022	15.9	K01444	4	4	0.821169	0.704163	0.676498	1.36197	1.11571	1.32049
mmu04142 Lysosome	3.64601e-09	3.89	Q8BFR4	N-acetylglucosamine-6-sulfatase OS=Mus musculus OX=10090 GN=Gns PE=1 SV=1	Gns	1.826	7.20147e-05	Up	61.174	18.8	K01137	9	9	0.664399	0.716096	0.742685	1.29133	1.32434	1.26116
mmu04142 Lysosome	3.64601e-09	3.89	Q8BVE3	V-type proton ATPase subunit H OS=Mus musculus OX=10090 GN=Atp6v1h PE=1 SV=1	Atp6v1h	1.515	9.9228e-06	Up	55.854	44.9	K02144	18	18	0.81841	0.783278	0.783975	1.20814	1.21016	1.19603
mmu04142 Lysosome	3.64601e-09	3.89	Q8VEB4	Phospholipase A2 group XV OS=Mus musculus OX=10090 GN=Pla2g15 PE=1 SV=1	Pla2g15	2.045	0.000150754	Up	47.307	9	K06129	3	3	0.695723	0.650115	0.624845	1.31259	1.44949	1.26723
mmu04142 Lysosome	3.64601e-09	3.89	Q9Z0J0	NPC intracellular cholesterol transporter 2 OS=Mus musculus OX=10090 GN=Npc2 PE=1 SV=1	Npc2	1.929	3.64311e-05	Up	16.442	32.9	K13443	4	4	0.664095	0.658088	0.726549	1.31936	1.33589	1.29602
mmu04142 Lysosome	3.64601e-09	3.89	Q9Z1G4	V-type proton ATPase 116 kDa subunit a1 OS=Mus musculus OX=10090 GN=Atp6v0a1 PE=1 SV=3	Atp6v0a1	1.691	0.000638828	Up	96.466	16.9	K02154	10	9	0.703521	0.700418	0.826021	1.26663	1.24207	1.26133
mmu04145 Phagosome	0.000186801	2.78	P11438	Lysosome-associated membrane glycoprotein 1 OS=Mus musculus OX=10090 GN=Lamp1 PE=1 SV=2	Lamp1	1.649	0.000104488	Up	43.865	7.6	K06528	3	3	0.746315	0.719123	0.799585	1.2308	1.2695	1.23468
mmu04145 Phagosome	0.000186801	2.78	P14211	Calreticulin OS=Mus musculus OX=10090 GN=Calr PE=1 SV=1	Calr	1.604	2.01216e-05	Up	47.994	50.2	K08057	18	18	0.764119	0.746714	0.79315	1.25329	1.21002	1.23271
mmu04145 Phagosome	0.000186801	2.78	P15920	V-type proton ATPase 116 kDa subunit a2 OS=Mus musculus OX=10090 GN=Atp6v0a2 PE=1 SV=2	Atp6v0a2	2.843	0.0103747	Up	98.144	5.8	K02154	4	3	0.56476	0.53225	0.62975		1.27874	1.9945
mmu04145 Phagosome	0.000186801	2.78	P50516	V-type proton ATPase catalytic subunit A OS=Mus musculus OX=10090 GN=Atp6v1a PE=1 SV=2	Atp6v1a	1.555	0.000136925	Up	68.325	50.6	K02145	26	26	0.757417	0.772759	0.818398	1.265	1.20411	1.18232
mmu04145 Phagosome	0.000186801	2.78	P50518	V-type proton ATPase subunit E 1 OS=Mus musculus OX=10090 GN=Atp6v1e1 PE=1 SV=2	Atp6v1e1	1.6	0.000613895	Up	26.157	45.1	K02150	12	12	0.720156	0.751769	0.835998	1.18464	1.25846	1.24897
mmu04145 Phagosome	0.000186801	2.78	P51150	Ras-related protein Rab-7a OS=Mus musculus OX=10090 GN=Rab7a PE=1 SV=2	Rab7a	1.508	1.01774e-05	Up	23.489	72.9	K07897	13	13	0.779111	0.812289	0.800612	1.22246	1.18842	1.19711
mmu04145 Phagosome	0.000186801	2.78	P51863	V-type proton ATPase subunit d 1 OS=Mus musculus OX=10090 GN=Atp6v0d1 PE=1 SV=2	Atp6v0d1	1.539	0.000534402	Up	40.301	42.5	K02146	11	11	0.738909	0.772672	0.851154	1.1913	1.22937	1.21659
mmu04145 Phagosome	0.000186801	2.78	P61620	Protein transport protein Sec61 subunit alpha isoform 1 OS=Mus musculus OX=10090 GN=Sec61a1 PE=1 SV=2	Sec61a1	1.529	5.14296e-05	Up	52.264	16.4	K10956	8	8	0.776387	0.773534	0.822306	1.23397	1.18404	1.20976
mmu04145 Phagosome	0.000186801	2.78	P62814	V-type proton ATPase subunit B, brain isoform OS=Mus musculus OX=10090 GN=Atp6v1b2 PE=1 SV=1	Atp6v1b2	1.634	7.23226e-05	Up	56.55	45.8	K02147	18	18	0.725127	0.757458	0.795353	1.2249	1.22742	1.26975
mmu04145 Phagosome	0.000186801	2.78	P68368	Tubulin alpha-4A chain OS=Mus musculus OX=10090 GN=Tuba4a PE=1 SV=1	Tuba4a	1.517	1.92674e-05	Up	49.924	57.1	K07374	19	4	0.783939	0.799595	0.800119	1.23749	1.16963	1.20924
mmu04145 Phagosome	0.000186801	2.78	Q6PDL0	Cytoplasmic dynein 1 light intermediate chain 2 OS=Mus musculus OX=10090 GN=Dync1li2 PE=1 SV=2	Dync1li2	1.843	0.000225904	Up	54.218	26.8	K10416	9	8	0.669496	0.716462	0.724782	1.23426	1.40562	1.24938
mmu04145 Phagosome	0.000186801	2.78	Q8BVE3	V-type proton ATPase subunit H OS=Mus musculus OX=10090 GN=Atp6v1h PE=1 SV=1	Atp6v1h	1.515	9.9228e-06	Up	55.854	44.9	K02144	18	18	0.81841	0.783278	0.783975	1.20814	1.21016	1.19603
mmu04145 Phagosome	0.000186801	2.78	Q9CR51	V-type proton ATPase subunit G 1 OS=Mus musculus OX=10090 GN=Atp6v1g1 PE=1 SV=3	Atp6v1g1	1.517	0.00130929	Up	13.724	46.6	K02152	4	4	0.748065	0.762297	0.873088	1.1877	1.17771	1.25115
mmu04145 Phagosome	0.000186801	2.78	Q9ERD7	Tubulin beta-3 chain OS=Mus musculus OX=10090 GN=Tubb3 PE=1 SV=1	Tubb3	1.529	0.000509244	Up	50.418	60.4	K07375	20	8	0.771317	0.751389	0.849811	1.17298	1.24794	1.20657
mmu04145 Phagosome	0.000186801	2.78	Q9Z1G4	V-type proton ATPase 116 kDa subunit a1 OS=Mus musculus OX=10090 GN=Atp6v0a1 PE=1 SV=3	Atp6v0a1	1.691	0.000638828	Up	96.466	16.9	K02154	10	9	0.703521	0.700418	0.826021	1.26663	1.24207	1.26133
mmu04150 mTOR signaling pathway	0.15154	1.51	O88653	Ragulator complex protein LAMTOR3 OS=Mus musculus OX=10090 GN=Lamtor3 PE=1 SV=1	Lamtor3	1.632	0.000462029	Up	13.553	31.5	K04370	4	4	0.818737	0.705912	0.754836	1.2046	1.28358	1.23234
mmu04150 mTOR signaling pathway	0.15154	1.51	P10852	4F2 cell-surface antigen heavy chain OS=Mus musculus OX=10090 GN=Slc3a2 PE=1 SV=1	Slc3a2	1.955	2.34497e-05	Up	58.336	35.7	K06519	18	18	0.650575	0.665309	0.714484	1.29734	1.33304	1.33925
mmu04150 mTOR signaling pathway	0.15154	1.51	P31750	RAC-alpha serine/threonine-protein kinase OS=Mus musculus OX=10090 GN=Akt1 PE=1 SV=2	Akt1	2.514	0.00222354	Up	55.707	16.9	K04456	6	4	0.707073	0.511612	0.488734	1.30341	1.36923	1.61994
mmu04150 mTOR signaling pathway	0.15154	1.51	P50516	V-type proton ATPase catalytic subunit A OS=Mus musculus OX=10090 GN=Atp6v1a PE=1 SV=2	Atp6v1a	1.555	0.000136925	Up	68.325	50.6	K02145	26	26	0.757417	0.772759	0.818398	1.265	1.20411	1.18232
mmu04150 mTOR signaling pathway	0.15154	1.51	P50518	V-type proton ATPase subunit E 1 OS=Mus musculus OX=10090 GN=Atp6v1e1 PE=1 SV=2	Atp6v1e1	1.6	0.000613895	Up	26.157	45.1	K02150	12	12	0.720156	0.751769	0.835998	1.18464	1.25846	1.24897
mmu04150 mTOR signaling pathway	0.15154	1.51	P62814	V-type proton ATPase subunit B, brain isoform OS=Mus musculus OX=10090 GN=Atp6v1b2 PE=1 SV=1	Atp6v1b2	1.634	7.23226e-05	Up	56.55	45.8	K02147	18	18	0.725127	0.757458	0.795353	1.2249	1.22742	1.26975
mmu04150 mTOR signaling pathway	0.15154	1.51	Q8BVE3	V-type proton ATPase subunit H OS=Mus musculus OX=10090 GN=Atp6v1h PE=1 SV=1	Atp6v1h	1.515	9.9228e-06	Up	55.854	44.9	K02144	18	18	0.81841	0.783278	0.783975	1.20814	1.21016	1.19603
mmu04150 mTOR signaling pathway	0.15154	1.51	Q8C0M0	GATOR complex protein WDR59 OS=Mus musculus OX=10090 GN=Wdr59 PE=1 SV=2	Wdr59	1.535	0.00011584	Up	111.72	12.8	K20409	9	9	0.768453	0.804655	0.794002	1.19761	1.16592	1.26936
mmu04150 mTOR signaling pathway	0.15154	1.51	Q9CR51	V-type proton ATPase subunit G 1 OS=Mus musculus OX=10090 GN=Atp6v1g1 PE=1 SV=3	Atp6v1g1	1.517	0.00130929	Up	13.724	46.6	K02152	4	4	0.748065	0.762297	0.873088	1.1877	1.17771	1.25115
mmu04150 mTOR signaling pathway	0.15154	1.51	Q9Z127	Large neutral amino acids transporter small subunit 1 OS=Mus musculus OX=10090 GN=Slc7a5 PE=1 SV=2	Slc7a5	2.102	3.9218e-06	Up	55.872	11.5	K13780	6	5	0.625052	0.64018	0.669129	1.37351	1.3414	1.35073
mmu04210 Apoptosis	0.0452404	1.86	O08529	Calpain-2 catalytic subunit OS=Mus musculus OX=10090 GN=Capn2 PE=1 SV=4	Capn2	3.863	0.000637159	Up	79.871	13.9	K03853	7	7	0.352032	0.399772	0.481963	1.6839	1.80431	1.27801
mmu04210 Apoptosis	0.0452404	1.86	O08734	Bcl-2 homologous antagonist/killer OS=Mus musculus OX=10090 GN=Bak1 PE=1 SV=3	Bak1	1.623	0.000310137	Up	23.294	24.9	K14021	4	4	0.720898	0.754733	0.812037	1.22518	1.19509	1.29206
mmu04210 Apoptosis	0.0452404	1.86	O35350	Calpain-1 catalytic subunit OS=Mus musculus OX=10090 GN=Capn1 PE=1 SV=1	Capn1	1.681	3.28272e-05	Up	82.105	22.9	K01367	14	14	0.738523	0.717921	0.78181	1.25753	1.24662	1.2576
mmu04210 Apoptosis	0.0452404	1.86	O54786	DNA fragmentation factor subunit alpha OS=Mus musculus OX=10090 GN=Dffa PE=1 SV=2	Dffa	1.624	0.00136996	Up	36.572	31.4	K02310	8	8	0.740706	0.69257	0.853174	1.24783	1.23857	1.22715
mmu04210 Apoptosis	0.0452404	1.86	P11881	Inositol 1,4,5-trisphosphate receptor type 1 OS=Mus musculus OX=10090 GN=Itpr1 PE=1 SV=2	Itpr1	1.746	0.00122415	Up	313.16	8.7	K04958	19	16	0.639681	0.80055	0.744724	1.27463	1.31149	1.22892
mmu04210 Apoptosis	0.0452404	1.86	P31750	RAC-alpha serine/threonine-protein kinase OS=Mus musculus OX=10090 GN=Akt1 PE=1 SV=2	Akt1	2.514	0.00222354	Up	55.707	16.9	K04456	6	4	0.707073	0.511612	0.488734	1.30341	1.36923	1.61994
mmu04210 Apoptosis	0.0452404	1.86	P68368	Tubulin alpha-4A chain OS=Mus musculus OX=10090 GN=Tuba4a PE=1 SV=1	Tuba4a	1.517	1.92674e-05	Up	49.924	57.1	K07374	19	4	0.783939	0.799595	0.800119	1.23749	1.16963	1.20924
mmu04210 Apoptosis	0.0452404	1.86	P70444	BH3-interacting domain death agonist OS=Mus musculus OX=10090 GN=Bid PE=1 SV=2	Bid	2.131	0.000184688	Up	21.951	36.4	K04726	5	5	0.583023	0.658674	0.674462	1.27717	1.3667	1.43997
mmu04210 Apoptosis	0.0452404	1.86	P70677	Caspase-3 OS=Mus musculus OX=10090 GN=Casp3 PE=1 SV=1	Casp3	1.885	1.21857e-05	Up	31.474	36.1	K02187	8	8	0.681776	0.679812	0.717879	1.26702	1.33874	1.31477
mmu04210 Apoptosis	0.0452404	1.86	Q3U0V2	Tumor necrosis factor receptor type 1-associated DEATH domain protein OS=Mus musculus OX=10090 GN=Tradd PE=1 SV=1	Tradd	2.074	1.46129e-05	Up	34.577	22.9	K03171	5	5	0.619671	0.658146	0.674185	1.31292	1.3563	1.37878
mmu04210 Apoptosis	0.0452404	1.86	Q60855	Receptor-interacting serine/threonine-protein kinase 1 OS=Mus musculus OX=10090 GN=Ripk1 PE=1 SV=1	Ripk1	1.511	0.000311925	Up	74.854	11.6	K02861	7	6	0.795988	0.752732	0.840672	1.19631	1.1749	1.2394
mmu04215 Apoptosis - multiple species	0.196274	1.94	O08734	Bcl-2 homologous antagonist/killer OS=Mus musculus OX=10090 GN=Bak1 PE=1 SV=3	Bak1	1.623	0.000310137	Up	23.294	24.9	K14021	4	4	0.720898	0.754733	0.812037	1.22518	1.19509	1.29206
mmu04215 Apoptosis - multiple species	0.196274	1.94	P70444	BH3-interacting domain death agonist OS=Mus musculus OX=10090 GN=Bid PE=1 SV=2	Bid	2.131	0.000184688	Up	21.951	36.4	K04726	5	5	0.583023	0.658674	0.674462	1.27717	1.3667	1.43997
mmu04215 Apoptosis - multiple species	0.196274	1.94	P70677	Caspase-3 OS=Mus musculus OX=10090 GN=Casp3 PE=1 SV=1	Casp3	1.885	1.21857e-05	Up	31.474	36.1	K02187	8	8	0.681776	0.679812	0.717879	1.26702	1.33874	1.31477
mmu04216 Ferroptosis	0.0023215	3.55	P09528	Ferritin heavy chain OS=Mus musculus OX=10090 GN=Fth1 PE=1 SV=2	Fth1	7.453	1.45481e-06	Up	21.066	56.6	K00522	8	8	0.240971	0.217629	0.251229	1.71802	1.79428	1.77788
mmu04216 Ferroptosis	0.0023215	3.55	P10852	4F2 cell-surface antigen heavy chain OS=Mus musculus OX=10090 GN=Slc3a2 PE=1 SV=1	Slc3a2	1.955	2.34497e-05	Up	58.336	35.7	K06519	18	18	0.650575	0.665309	0.714484	1.29734	1.33304	1.33925
mmu04216 Ferroptosis	0.0023215	3.55	P29391	Ferritin light chain 1 OS=Mus musculus OX=10090 GN=Ftl1 PE=1 SV=2	Ftl1	7.978	1.4092e-06	Up	20.802	44.8	K13625	7	7	0.209438	0.216562	0.242321	1.80925	1.7356	1.78683
mmu04216 Ferroptosis	0.0023215	3.55	P41216	Long-chain-fatty-acid--CoA ligase 1 OS=Mus musculus OX=10090 GN=Acsl1 PE=1 SV=2	Acsl1	2.551	9.95409e-06	Up	77.951	38.8	K01897	21	21	0.536562	0.552759	0.600375	1.42941	1.43856	1.44233
mmu04216 Ferroptosis	0.0023215	3.55	P60335	Poly(rC)-binding protein 1 OS=Mus musculus OX=10090 GN=Pcbp1 PE=1 SV=1	Pcbp1	1.52	0.00013079	Up	37.497	71.6	K12889	16	11	0.762461	0.791366	0.827044	1.16798	1.21528	1.23587
mmu04216 Ferroptosis	0.0023215	3.55	Q91V01	Lysophospholipid acyltransferase 5 OS=Mus musculus OX=10090 GN=Lpcat3 PE=1 SV=1	Lpcat3	1.984	8.65369e-05	Up	56.146	20.5	K13515	9	9	0.622673	0.669772	0.71831	1.3029	1.33607	1.35028
mmu04216 Ferroptosis	0.0023215	3.55	Q9D906	Ubiquitin-like modifier-activating enzyme ATG7 OS=Mus musculus OX=10090 GN=Atg7 PE=1 SV=1	Atg7	1.716	0.00124368	Up	77.519	16.9	K08337	10	10	0.821492	0.663632	0.724407	1.30965	1.27692	1.2039
mmu04217 Necroptosis	0.000126276	2.87	O08529	Calpain-2 catalytic subunit OS=Mus musculus OX=10090 GN=Capn2 PE=1 SV=4	Capn2	3.863	0.000637159	Up	79.871	13.9	K03853	7	7	0.352032	0.399772	0.481963	1.6839	1.80431	1.27801
mmu04217 Necroptosis	0.000126276	2.87	O35350	Calpain-1 catalytic subunit OS=Mus musculus OX=10090 GN=Capn1 PE=1 SV=1	Capn1	1.681	3.28272e-05	Up	82.105	22.9	K01367	14	14	0.738523	0.717921	0.78181	1.25753	1.24662	1.2576
mmu04217 Necroptosis	0.000126276	2.87	P09528	Ferritin heavy chain OS=Mus musculus OX=10090 GN=Fth1 PE=1 SV=2	Fth1	7.453	1.45481e-06	Up	21.066	56.6	K00522	8	8	0.240971	0.217629	0.251229	1.71802	1.79428	1.77788
mmu04217 Necroptosis	0.000126276	2.87	P15105	Glutamine synthetase OS=Mus musculus OX=10090 GN=Glul PE=1 SV=6	Glul	1.591	8.46917e-05	Up	42.119	36.5	K01915	10	10	0.773074	0.734977	0.807541	1.24024	1.2059	1.23827
mmu04217 Necroptosis	0.000126276	2.87	P29391	Ferritin light chain 1 OS=Mus musculus OX=10090 GN=Ftl1 PE=1 SV=2	Ftl1	7.978	1.4092e-06	Up	20.802	44.8	K13625	7	7	0.209438	0.216562	0.242321	1.80925	1.7356	1.78683
mmu04217 Necroptosis	0.000126276	2.87	P42225	Signal transducer and activator of transcription 1 OS=Mus musculus OX=10090 GN=Stat1 PE=1 SV=1	Stat1	1.916	0.000129441	Up	87.196	17	K11220	10	9	0.650296	0.665923	0.741332	1.28975	1.28697	1.36573
mmu04217 Necroptosis	0.000126276	2.87	P48962	ADP/ATP translocase 1 OS=Mus musculus OX=10090 GN=Slc25a4 PE=1 SV=4	Slc25a4	1.748	0.000123041	Up	32.904	55.4	K05863	15	8	0.686573	0.721717	0.77524	1.30513	1.24369	1.26765
mmu04217 Necroptosis	0.000126276	2.87	P70444	BH3-interacting domain death agonist OS=Mus musculus OX=10090 GN=Bid PE=1 SV=2	Bid	2.131	0.000184688	Up	21.951	36.4	K04726	5	5	0.583023	0.658674	0.674462	1.27717	1.3667	1.43997
mmu04217 Necroptosis	0.000126276	2.87	Q3U0V2	Tumor necrosis factor receptor type 1-associated DEATH domain protein OS=Mus musculus OX=10090 GN=Tradd PE=1 SV=1	Tradd	2.074	1.46129e-05	Up	34.577	22.9	K03171	5	5	0.619671	0.658146	0.674185	1.31292	1.3563	1.37878
mmu04217 Necroptosis	0.000126276	2.87	Q60855	Receptor-interacting serine/threonine-protein kinase 1 OS=Mus musculus OX=10090 GN=Ripk1 PE=1 SV=1	Ripk1	1.511	0.000311925	Up	74.854	11.6	K02861	7	6	0.795988	0.752732	0.840672	1.19631	1.1749	1.2394
mmu04217 Necroptosis	0.000126276	2.87	Q8CCK0	Core histone macro-H2A.2 OS=Mus musculus OX=10090 GN=Macroh2a2 PE=1 SV=3	Macroh2a2	1.555	0.000529891	Up	40.092	53.5	K11251	16	14	0.747665	0.750517	0.849977	1.21442	1.19467	1.24276
mmu04217 Necroptosis	0.000126276	2.87	Q8CI94	Glycogen phosphorylase, brain form OS=Mus musculus OX=10090 GN=Pygb PE=1 SV=3	Pygb	1.928	7.02648e-05	Up	96.729	24.7	K00688	16	12	0.639064	0.697343	0.712614	1.28418	1.29817	1.36863
mmu04217 Necroptosis	0.000126276	2.87	Q8VEJ9	Vacuolar protein sorting-associated protein 4A OS=Mus musculus OX=10090 GN=Vps4a PE=1 SV=1	Vps4a	1.523	0.0094097	Up	48.906	21.3	K12196	9	4	0.748099		0.773897	1.0421	1.24443	1.19148
mmu04217 Necroptosis	0.000126276	2.87	Q923T9	Calcium/calmodulin-dependent protein kinase type II subunit gamma OS=Mus musculus OX=10090 GN=Camk2g PE=1 SV=1	Camk2g	1.559	0.000300313	Up	59.606	16.3	K04515	7	7	0.788578	0.727792	0.828727	1.21912	1.21361	1.22217
mmu04217 Necroptosis	0.000126276	2.87	Q9D7F7	Charged multivesicular body protein 4c OS=Mus musculus OX=10090 GN=Chmp4c PE=2 SV=1	Chmp4c	2.32	0.000332245	Up	26.279	19	K24782	3	3	0.526553	0.672282	0.608466	1.34494	1.44471	1.40305
mmu04260 Cardiac muscle contraction	0.00951742	2.59	P00397	Cytochrome c oxidase subunit 1 OS=Mus musculus OX=10090 GN=Mtco1 PE=1 SV=2	Mtco1	1.63	0.00209025	Up	56.909	10.5	K02256	3	3	0.703057	0.713624	0.864506	1.19122	1.25563	1.27197
mmu04260 Cardiac muscle contraction	0.00951742	2.59	P00405	Cytochrome c oxidase subunit 2 OS=Mus musculus OX=10090 GN=Mtco2 PE=1 SV=1	Mtco2	1.555	0.00205402	Up	25.976	44.9	K02261	7	7	0.839151	0.796493	0.712572	1.12924	1.23199	1.29056
mmu04260 Cardiac muscle contraction	0.00951742	2.59	P17665	Cytochrome c oxidase subunit 7C, mitochondrial OS=Mus musculus OX=10090 GN=Cox7c PE=1 SV=1	Cox7c	1.747	0.0395214	Up	7.3325	28.6	K02272	2	2	0.5591	0.738369	0.887116	1.508	0.97835	1.32906
mmu04260 Cardiac muscle contraction	0.00951742	2.59	P19536	Cytochrome c oxidase subunit 5B, mitochondrial OS=Mus musculus OX=10090 GN=Cox5b PE=1 SV=1	Cox5b	1.76	1.30757e-06	Up	13.813	30.5	K02265	4	4	0.730223	0.714192	0.729606	1.25309	1.29643	1.27646
mmu04260 Cardiac muscle contraction	0.00951742	2.59	P48771	Cytochrome c oxidase subunit 7A2, mitochondrial OS=Mus musculus OX=10090 GN=Cox7a2 PE=1 SV=2	Cox7a2	2.03	0.0017775	Up	9.2908	27.7	K02270	2	2	0.621863	0.598016	0.760626	1.40295	1.18389	1.43266
mmu04260 Cardiac muscle contraction	0.00951742	2.59	P56391	Cytochrome c oxidase subunit 6B1 OS=Mus musculus OX=10090 GN=Cox6b1 PE=1 SV=2	Cox6b1	1.691	7.2661e-05	Up	10.071	52.3	K02267	4	4	0.725751	0.714065	0.789615	1.25663	1.25258	1.26136
mmu04260 Cardiac muscle contraction	0.00951742	2.59	Q6IRU2	Tropomyosin alpha-4 chain OS=Mus musculus OX=10090 GN=Tpm4 PE=1 SV=3	Tpm4	1.503	0.000644987	Up	28.467	48.8	K10375	12	10	0.755844	0.774431	0.867021	1.20458	1.19332	1.2048
mmu04260 Cardiac muscle contraction	0.00951742	2.59	Q9CPQ1	Cytochrome c oxidase subunit 6C OS=Mus musculus OX=10090 GN=Cox6c PE=1 SV=3	Cox6c	2.213	0.00157666	Up	8.4689	35.5	K02268	3	3	0.572005	0.612282	0.683169	1.50534	1.14326	1.48395
mmu04350 TGF-beta signaling pathway	0.49994	1.3	P70335	Rho-associated protein kinase 1 OS=Mus musculus OX=10090 GN=Rock1 PE=1 SV=1	Rock1	1.693	0.000448073	Up	158.17	10.7	K04514	13	9	0.732484	0.725559	0.769733	1.34046	1.14853	1.28323
mmu04350 TGF-beta signaling pathway	0.49994	1.3	P70340	Mothers against decapentaplegic homolog 1 OS=Mus musculus OX=10090 GN=Smad1 PE=1 SV=2	Smad1	2.277	0.00048271	Up	52.156	15.5	K04676	7	5	0.593271	0.656215	0.581714	1.39969	1.2196	1.54951
mmu04350 TGF-beta signaling pathway	0.49994	1.3	Q9WTX6	Cullin-1 OS=Mus musculus OX=10090 GN=Cul1 PE=1 SV=1	Cul1	1.933	1.4008e-05	Up	89.69	33.6	K03347	24	24	0.667782	0.665598	0.711986	1.30009	1.30002	1.35452
mmu04360 Axon guidance	0.1473	1.64	O08553	Dihydropyrimidinase-related protein 2 OS=Mus musculus OX=10090 GN=Dpysl2 PE=1 SV=2	Dpysl2	3.402	0.00046035	Up	62.277	20.8	K07528	9	7	0.393246		0.425932	1.28549	1.53176	1.36357
mmu04360 Axon guidance	0.1473	1.64	O88643	Serine/threonine-protein kinase PAK 1 OS=Mus musculus OX=10090 GN=Pak1 PE=1 SV=1	Pak1	1.581	0.00244408	Up	60.736	19.8	K04409	7	3	0.773157	0.863038	0.688704	1.26995	1.21534	1.18982
mmu04360 Axon guidance	0.1473	1.64	P70206	Plexin-A1 OS=Mus musculus OX=10090 GN=Plxna1 PE=1 SV=1	Plxna1	1.523	0.000653842	Up	211.1	5	K06820	8	8	0.734399	0.842313	0.80098	1.22496	1.23282	1.16453
mmu04360 Axon guidance	0.1473	1.64	P70335	Rho-associated protein kinase 1 OS=Mus musculus OX=10090 GN=Rock1 PE=1 SV=1	Rock1	1.693	0.000448073	Up	158.17	10.7	K04514	13	9	0.732484	0.725559	0.769733	1.34046	1.14853	1.28323
mmu04360 Axon guidance	0.1473	1.64	Q03137	Ephrin type-A receptor 4 OS=Mus musculus OX=10090 GN=Epha4 PE=1 SV=2	Epha4	3.671	0.000101196	Up	109.81	9.1	K05105	7	4	0.439202	0.421609	0.423844	1.83923	1.4173	1.45881
mmu04360 Axon guidance	0.1473	1.64	Q03145	Ephrin type-A receptor 2 OS=Mus musculus OX=10090 GN=Epha2 PE=1 SV=3	Epha2	1.524	0.000373779	Up	108.85	14	K05103	12	10	0.759347	0.764257	0.853696	1.20324	1.21103	1.20843
mmu04360 Axon guidance	0.1473	1.64	Q8CIH5	1-phosphatidylinositol 4,5-bisphosphate phosphodiesterase gamma-2 OS=Mus musculus OX=10090 GN=Plcg2 PE=1 SV=1	Plcg2	1.667	1.31726e-05	Up	147.59	16.4	K05859	17	17	0.731661	0.746103	0.772199	1.23856	1.23193	1.27954
mmu04360 Axon guidance	0.1473	1.64	Q923T9	Calcium/calmodulin-dependent protein kinase type II subunit gamma OS=Mus musculus OX=10090 GN=Camk2g PE=1 SV=1	Camk2g	1.559	0.000300313	Up	59.606	16.3	K04515	7	7	0.788578	0.727792	0.828727	1.21912	1.21361	1.22217
mmu04392 Hippo signaling pathway - multiple species	0.209284	2.33	O88643	Serine/threonine-protein kinase PAK 1 OS=Mus musculus OX=10090 GN=Pak1 PE=1 SV=1	Pak1	1.581	0.00244408	Up	60.736	19.8	K04409	7	3	0.773157	0.863038	0.688704	1.26995	1.21534	1.18982
mmu04392 Hippo signaling pathway - multiple species	0.209284	2.33	P46662	Merlin OS=Mus musculus OX=10090 GN=Nf2 PE=1 SV=2	Nf2	1.84	0.0039404	Up	69.775	14.6	K16684	8	8	0.641958	0.770637	0.699849	1.4813	1.30696	1.0993
mmu04611 Platelet activation	0.289553	1.49	P05132	cAMP-dependent protein kinase catalytic subunit alpha OS=Mus musculus OX=10090 GN=Prkaca PE=1 SV=3	Prkaca	1.682	1.09305e-07	Up	40.57	31.1	K04345	10	4	0.745376	0.743655	0.748089	1.26402	1.24013	1.25873
mmu04611 Platelet activation	0.289553	1.49	P11881	Inositol 1,4,5-trisphosphate receptor type 1 OS=Mus musculus OX=10090 GN=Itpr1 PE=1 SV=2	Itpr1	1.746	0.00122415	Up	313.16	8.7	K04958	19	16	0.639681	0.80055	0.744724	1.27463	1.31149	1.22892
mmu04611 Platelet activation	0.289553	1.49	P31750	RAC-alpha serine/threonine-protein kinase OS=Mus musculus OX=10090 GN=Akt1 PE=1 SV=2	Akt1	2.514	0.00222354	Up	55.707	16.9	K04456	6	4	0.707073	0.511612	0.488734	1.30341	1.36923	1.61994
mmu04611 Platelet activation	0.289553	1.49	P70302	Stromal interaction molecule 1 OS=Mus musculus OX=10090 GN=Stim1 PE=1 SV=2	Stim1	2.053	0.000827898	Up	77.566	18.4	K16059	9	9	0.696394	0.70609	0.562915	1.30876	1.29429	1.43156
mmu04611 Platelet activation	0.289553	1.49	P70335	Rho-associated protein kinase 1 OS=Mus musculus OX=10090 GN=Rock1 PE=1 SV=1	Rock1	1.693	0.000448073	Up	158.17	10.7	K04514	13	9	0.732484	0.725559	0.769733	1.34046	1.14853	1.28323
mmu04611 Platelet activation	0.289553	1.49	Q8CIH5	1-phosphatidylinositol 4,5-bisphosphate phosphodiesterase gamma-2 OS=Mus musculus OX=10090 GN=Plcg2 PE=1 SV=1	Plcg2	1.667	1.31726e-05	Up	147.59	16.4	K05859	17	17	0.731661	0.746103	0.772199	1.23856	1.23193	1.27954
mmu04612 Antigen processing and presentation	0.428985	1.59	P14211	Calreticulin OS=Mus musculus OX=10090 GN=Calr PE=1 SV=1	Calr	1.604	2.01216e-05	Up	47.994	50.2	K08057	18	18	0.764119	0.746714	0.79315	1.25329	1.21002	1.23271
mmu04612 Antigen processing and presentation	0.428985	1.59	Q61696	Heat shock 70 kDa protein 1A OS=Mus musculus OX=10090 GN=Hspa1a PE=1 SV=2	Hspa1a	1.815	0.000153454	Up	70.078	26.8	K03283	13	7	0.760154	0.6969	0.674469	1.24621	1.27339	1.34888
mmu04612 Antigen processing and presentation	0.428985	1.59	Q9ESY9	Gamma-interferon-inducible lysosomal thiol reductase OS=Mus musculus OX=10090 GN=Ifi30 PE=1 SV=3	Ifi30	1.532	5.7464e-05	Up	27.784	9.7	K08059	2	2	0.802559	0.753115	0.813681	1.21459	1.20695	1.2091
mmu04614 Renin-angiotensin system	0.176941	2.59	P16675	Lysosomal protective protein OS=Mus musculus OX=10090 GN=Ctsa PE=1 SV=1	Ctsa	1.548	0.000703551	Up	53.844	20.7	K13289	8	8	0.784224	0.758926	0.811521	1.13542	1.31104	1.19887
mmu04614 Renin-angiotensin system	0.176941	2.59	Q61391	Neprilysin OS=Mus musculus OX=10090 GN=Mme PE=1 SV=3	Mme	1.619	2.39919e-06	Up	85.701	28.5	K01389	18	18	0.75861	0.752109	0.780131	1.2463	1.22495	1.2379
mmu04621 NOD-like receptor signaling pathway	0.255769	1.46	P11881	Inositol 1,4,5-trisphosphate receptor type 1 OS=Mus musculus OX=10090 GN=Itpr1 PE=1 SV=2	Itpr1	1.746	0.00122415	Up	313.16	8.7	K04958	19	16	0.639681	0.80055	0.744724	1.27463	1.31149	1.22892
mmu04621 NOD-like receptor signaling pathway	0.255769	1.46	P42225	Signal transducer and activator of transcription 1 OS=Mus musculus OX=10090 GN=Stat1 PE=1 SV=1	Stat1	1.916	0.000129441	Up	87.196	17	K11220	10	9	0.650296	0.665923	0.741332	1.28975	1.28697	1.36573
mmu04621 NOD-like receptor signaling pathway	0.255769	1.46	P70268	Serine/threonine-protein kinase N1 OS=Mus musculus OX=10090 GN=Pkn1 PE=1 SV=3	Pkn1	1.886	0.000310572	Up	104.41	12.7	K06071	9	9	0.661183	0.651921	0.765761	1.26081	1.31892	1.34141
mmu04621 NOD-like receptor signaling pathway	0.255769	1.46	Q60855	Receptor-interacting serine/threonine-protein kinase 1 OS=Mus musculus OX=10090 GN=Ripk1 PE=1 SV=1	Ripk1	1.511	0.000311925	Up	74.854	11.6	K02861	7	6	0.795988	0.752732	0.840672	1.19631	1.1749	1.2394
mmu04621 NOD-like receptor signaling pathway	0.255769	1.46	Q811U4	Mitofusin-1 OS=Mus musculus OX=10090 GN=Mfn1 PE=1 SV=3	Mfn1	1.538	5.73123e-05	Up	83.725	23.5	K21356	16	16	0.778743	0.765104	0.81985	1.20578	1.24052	1.19001
mmu04621 NOD-like receptor signaling pathway	0.255769	1.46	Q8BG60	Thioredoxin-interacting protein OS=Mus musculus OX=10090 GN=Txnip PE=1 SV=1	Txnip	1.836	0.0009625	Up	44.363	16.1	K20910	6	6	0.804246	0.639729	0.671372	1.30469	1.31198	1.26798
mmu04621 NOD-like receptor signaling pathway	0.255769	1.46	Q8VCF0	Mitochondrial antiviral-signaling protein OS=Mus musculus OX=10090 GN=Mavs PE=1 SV=1	Mavs	1.609	9.76082e-05	Up	53.398	23.1	K12648	6	6	0.761309	0.735705	0.802339	1.22891	1.19952	1.27221
mmu04621 NOD-like receptor signaling pathway	0.255769	1.46	Q91VJ1	Interferon-inducible protein AIM2 OS=Mus musculus OX=10090 GN=Aim2 PE=1 SV=2	Aim2	2.073	0.000118171	Up	40.155	28.2	K12966	8	8	0.637225	0.640646	0.674745	1.23317	1.43379	1.38042
mmu04622 RIG-I-like receptor signaling pathway	0.0571695	2.33	Q3U0V2	Tumor necrosis factor receptor type 1-associated DEATH domain protein OS=Mus musculus OX=10090 GN=Tradd PE=1 SV=1	Tradd	2.074	1.46129e-05	Up	34.577	22.9	K03171	5	5	0.619671	0.658146	0.674185	1.31292	1.3563	1.37878
mmu04622 RIG-I-like receptor signaling pathway	0.0571695	2.33	Q3U2S4	OTU domain-containing protein 5 OS=Mus musculus OX=10090 GN=Otud5 PE=1 SV=2	Otud5	1.517	0.00738375	Up	60.306	14.8	K12655	5	5	0.733111	0.720695	0.930097	1.16219	1.22246	1.23144
mmu04622 RIG-I-like receptor signaling pathway	0.0571695	2.33	Q60855	Receptor-interacting serine/threonine-protein kinase 1 OS=Mus musculus OX=10090 GN=Ripk1 PE=1 SV=1	Ripk1	1.511	0.000311925	Up	74.854	11.6	K02861	7	6	0.795988	0.752732	0.840672	1.19631	1.1749	1.2394
mmu04622 RIG-I-like receptor signaling pathway	0.0571695	2.33	Q6Q899	Antiviral innate immune response receptor RIG-I OS=Mus musculus OX=10090 GN=Ddx58 PE=1 SV=2	Ddx58	2.359	0.00136914	Up	105.97	8.5	K12646	6	6	0.524191	0.58219	0.679637	1.19567	1.51289	1.50543
mmu04622 RIG-I-like receptor signaling pathway	0.0571695	2.33	Q8VCF0	Mitochondrial antiviral-signaling protein OS=Mus musculus OX=10090 GN=Mavs PE=1 SV=1	Mavs	1.609	9.76082e-05	Up	53.398	23.1	K12648	6	6	0.761309	0.735705	0.802339	1.22891	1.19952	1.27221
mmu04623 Cytosolic DNA-sensing pathway	0.274767	1.79	Q60855	Receptor-interacting serine/threonine-protein kinase 1 OS=Mus musculus OX=10090 GN=Ripk1 PE=1 SV=1	Ripk1	1.511	0.000311925	Up	74.854	11.6	K02861	7	6	0.795988	0.752732	0.840672	1.19631	1.1749	1.2394
mmu04623 Cytosolic DNA-sensing pathway	0.274767	1.79	Q6Q899	Antiviral innate immune response receptor RIG-I OS=Mus musculus OX=10090 GN=Ddx58 PE=1 SV=2	Ddx58	2.359	0.00136914	Up	105.97	8.5	K12646	6	6	0.524191	0.58219	0.679637	1.19567	1.51289	1.50543
mmu04623 Cytosolic DNA-sensing pathway	0.274767	1.79	Q8VCF0	Mitochondrial antiviral-signaling protein OS=Mus musculus OX=10090 GN=Mavs PE=1 SV=1	Mavs	1.609	9.76082e-05	Up	53.398	23.1	K12648	6	6	0.761309	0.735705	0.802339	1.22891	1.19952	1.27221
mmu04623 Cytosolic DNA-sensing pathway	0.274767	1.79	Q91VJ1	Interferon-inducible protein AIM2 OS=Mus musculus OX=10090 GN=Aim2 PE=1 SV=2	Aim2	2.073	0.000118171	Up	40.155	28.2	K12966	8	8	0.637225	0.640646	0.674745	1.23317	1.43379	1.38042
mmu04625 C-type lectin receptor signaling pathway	0.402221	1.39	O88643	Serine/threonine-protein kinase PAK 1 OS=Mus musculus OX=10090 GN=Pak1 PE=1 SV=1	Pak1	1.581	0.00244408	Up	60.736	19.8	K04409	7	3	0.773157	0.863038	0.688704	1.26995	1.21534	1.18982
mmu04625 C-type lectin receptor signaling pathway	0.402221	1.39	P11881	Inositol 1,4,5-trisphosphate receptor type 1 OS=Mus musculus OX=10090 GN=Itpr1 PE=1 SV=2	Itpr1	1.746	0.00122415	Up	313.16	8.7	K04958	19	16	0.639681	0.80055	0.744724	1.27463	1.31149	1.22892
mmu04625 C-type lectin receptor signaling pathway	0.402221	1.39	P31750	RAC-alpha serine/threonine-protein kinase OS=Mus musculus OX=10090 GN=Akt1 PE=1 SV=2	Akt1	2.514	0.00222354	Up	55.707	16.9	K04456	6	4	0.707073	0.511612	0.488734	1.30341	1.36923	1.61994
mmu04625 C-type lectin receptor signaling pathway	0.402221	1.39	P42225	Signal transducer and activator of transcription 1 OS=Mus musculus OX=10090 GN=Stat1 PE=1 SV=1	Stat1	1.916	0.000129441	Up	87.196	17	K11220	10	9	0.650296	0.665923	0.741332	1.28975	1.28697	1.36573
mmu04625 C-type lectin receptor signaling pathway	0.402221	1.39	Q8CIH5	1-phosphatidylinositol 4,5-bisphosphate phosphodiesterase gamma-2 OS=Mus musculus OX=10090 GN=Plcg2 PE=1 SV=1	Plcg2	1.667	1.31726e-05	Up	147.59	16.4	K05859	17	17	0.731661	0.746103	0.772199	1.23856	1.23193	1.27954
mmu04650 Natural killer cell mediated cytotoxicity	0.348412	1.46	O88643	Serine/threonine-protein kinase PAK 1 OS=Mus musculus OX=10090 GN=Pak1 PE=1 SV=1	Pak1	1.581	0.00244408	Up	60.736	19.8	K04409	7	3	0.773157	0.863038	0.688704	1.26995	1.21534	1.18982
mmu04650 Natural killer cell mediated cytotoxicity	0.348412	1.46	P70444	BH3-interacting domain death agonist OS=Mus musculus OX=10090 GN=Bid PE=1 SV=2	Bid	2.131	0.000184688	Up	21.951	36.4	K04726	5	5	0.583023	0.658674	0.674462	1.27717	1.3667	1.43997
mmu04650 Natural killer cell mediated cytotoxicity	0.348412	1.46	P70677	Caspase-3 OS=Mus musculus OX=10090 GN=Casp3 PE=1 SV=1	Casp3	1.885	1.21857e-05	Up	31.474	36.1	K02187	8	8	0.681776	0.679812	0.717879	1.26702	1.33874	1.31477
mmu04650 Natural killer cell mediated cytotoxicity	0.348412	1.46	Q8CIH5	1-phosphatidylinositol 4,5-bisphosphate phosphodiesterase gamma-2 OS=Mus musculus OX=10090 GN=Plcg2 PE=1 SV=1	Plcg2	1.667	1.31726e-05	Up	147.59	16.4	K05859	17	17	0.731661	0.746103	0.772199	1.23856	1.23193	1.27954
mmu04713 Circadian entrainment	0.469232	1.4	P05132	cAMP-dependent protein kinase catalytic subunit alpha OS=Mus musculus OX=10090 GN=Prkaca PE=1 SV=3	Prkaca	1.682	1.09305e-07	Up	40.57	31.1	K04345	10	4	0.745376	0.743655	0.748089	1.26402	1.24013	1.25873
mmu04713 Circadian entrainment	0.469232	1.4	P11881	Inositol 1,4,5-trisphosphate receptor type 1 OS=Mus musculus OX=10090 GN=Itpr1 PE=1 SV=2	Itpr1	1.746	0.00122415	Up	313.16	8.7	K04958	19	16	0.639681	0.80055	0.744724	1.27463	1.31149	1.22892
mmu04713 Circadian entrainment	0.469232	1.4	Q923T9	Calcium/calmodulin-dependent protein kinase type II subunit gamma OS=Mus musculus OX=10090 GN=Camk2g PE=1 SV=1	Camk2g	1.559	0.000300313	Up	59.606	16.3	K04515	7	7	0.788578	0.727792	0.828727	1.21912	1.21361	1.22217
mmu04721 Synaptic vesicle cycle	0.00228529	3.22	P15920	V-type proton ATPase 116 kDa subunit a2 OS=Mus musculus OX=10090 GN=Atp6v0a2 PE=1 SV=2	Atp6v0a2	2.843	0.0103747	Up	98.144	5.8	K02154	4	3	0.56476	0.53225	0.62975		1.27874	1.9945
mmu04721 Synaptic vesicle cycle	0.00228529	3.22	P50516	V-type proton ATPase catalytic subunit A OS=Mus musculus OX=10090 GN=Atp6v1a PE=1 SV=2	Atp6v1a	1.555	0.000136925	Up	68.325	50.6	K02145	26	26	0.757417	0.772759	0.818398	1.265	1.20411	1.18232
mmu04721 Synaptic vesicle cycle	0.00228529	3.22	P50518	V-type proton ATPase subunit E 1 OS=Mus musculus OX=10090 GN=Atp6v1e1 PE=1 SV=2	Atp6v1e1	1.6	0.000613895	Up	26.157	45.1	K02150	12	12	0.720156	0.751769	0.835998	1.18464	1.25846	1.24897
mmu04721 Synaptic vesicle cycle	0.00228529	3.22	P51863	V-type proton ATPase subunit d 1 OS=Mus musculus OX=10090 GN=Atp6v0d1 PE=1 SV=2	Atp6v0d1	1.539	0.000534402	Up	40.301	42.5	K02146	11	11	0.738909	0.772672	0.851154	1.1913	1.22937	1.21659
mmu04721 Synaptic vesicle cycle	0.00228529	3.22	P62814	V-type proton ATPase subunit B, brain isoform OS=Mus musculus OX=10090 GN=Atp6v1b2 PE=1 SV=1	Atp6v1b2	1.634	7.23226e-05	Up	56.55	45.8	K02147	18	18	0.725127	0.757458	0.795353	1.2249	1.22742	1.26975
mmu04721 Synaptic vesicle cycle	0.00228529	3.22	Q8BVE3	V-type proton ATPase subunit H OS=Mus musculus OX=10090 GN=Atp6v1h PE=1 SV=1	Atp6v1h	1.515	9.9228e-06	Up	55.854	44.9	K02144	18	18	0.81841	0.783278	0.783975	1.20814	1.21016	1.19603
mmu04721 Synaptic vesicle cycle	0.00228529	3.22	Q9CR51	V-type proton ATPase subunit G 1 OS=Mus musculus OX=10090 GN=Atp6v1g1 PE=1 SV=3	Atp6v1g1	1.517	0.00130929	Up	13.724	46.6	K02152	4	4	0.748065	0.762297	0.873088	1.1877	1.17771	1.25115
mmu04721 Synaptic vesicle cycle	0.00228529	3.22	Q9Z1G4	V-type proton ATPase 116 kDa subunit a1 OS=Mus musculus OX=10090 GN=Atp6v0a1 PE=1 SV=3	Atp6v0a1	1.691	0.000638828	Up	96.466	16.9	K02154	10	9	0.703521	0.700418	0.826021	1.26663	1.24207	1.26133
mmu04726 Serotonergic synapse	0.295202	1.67	P05132	cAMP-dependent protein kinase catalytic subunit alpha OS=Mus musculus OX=10090 GN=Prkaca PE=1 SV=3	Prkaca	1.682	1.09305e-07	Up	40.57	31.1	K04345	10	4	0.745376	0.743655	0.748089	1.26402	1.24013	1.25873
mmu04726 Serotonergic synapse	0.295202	1.67	P11881	Inositol 1,4,5-trisphosphate receptor type 1 OS=Mus musculus OX=10090 GN=Itpr1 PE=1 SV=2	Itpr1	1.746	0.00122415	Up	313.16	8.7	K04958	19	16	0.639681	0.80055	0.744724	1.27463	1.31149	1.22892
mmu04726 Serotonergic synapse	0.295202	1.67	P70677	Caspase-3 OS=Mus musculus OX=10090 GN=Casp3 PE=1 SV=1	Casp3	1.885	1.21857e-05	Up	31.474	36.1	K02187	8	8	0.681776	0.679812	0.717879	1.26702	1.33874	1.31477
mmu04726 Serotonergic synapse	0.295202	1.67	Q64133	Amine oxidase [flavin-containing] A OS=Mus musculus OX=10090 GN=Maoa PE=1 SV=3	Maoa	1.88	0.000161431	Up	59.601	12.4	K00274	6	6	0.661408	0.67031	0.751333	1.26707	1.28804	1.36184
mmu04740 Olfactory transduction	0.176941	2.59	P05132	cAMP-dependent protein kinase catalytic subunit alpha OS=Mus musculus OX=10090 GN=Prkaca PE=1 SV=3	Prkaca	1.682	1.09305e-07	Up	40.57	31.1	K04345	10	4	0.745376	0.743655	0.748089	1.26402	1.24013	1.25873
mmu04740 Olfactory transduction	0.176941	2.59	Q923T9	Calcium/calmodulin-dependent protein kinase type II subunit gamma OS=Mus musculus OX=10090 GN=Camk2g PE=1 SV=1	Camk2g	1.559	0.000300313	Up	59.606	16.3	K04515	7	7	0.788578	0.727792	0.828727	1.21912	1.21361	1.22217
mmu04750 Inflammatory mediator regulation of TRP channels	0.274767	1.79	P05132	cAMP-dependent protein kinase catalytic subunit alpha OS=Mus musculus OX=10090 GN=Prkaca PE=1 SV=3	Prkaca	1.682	1.09305e-07	Up	40.57	31.1	K04345	10	4	0.745376	0.743655	0.748089	1.26402	1.24013	1.25873
mmu04750 Inflammatory mediator regulation of TRP channels	0.274767	1.79	P11881	Inositol 1,4,5-trisphosphate receptor type 1 OS=Mus musculus OX=10090 GN=Itpr1 PE=1 SV=2	Itpr1	1.746	0.00122415	Up	313.16	8.7	K04958	19	16	0.639681	0.80055	0.744724	1.27463	1.31149	1.22892
mmu04750 Inflammatory mediator regulation of TRP channels	0.274767	1.79	Q8CIH5	1-phosphatidylinositol 4,5-bisphosphate phosphodiesterase gamma-2 OS=Mus musculus OX=10090 GN=Plcg2 PE=1 SV=1	Plcg2	1.667	1.31726e-05	Up	147.59	16.4	K05859	17	17	0.731661	0.746103	0.772199	1.23856	1.23193	1.27954
mmu04750 Inflammatory mediator regulation of TRP channels	0.274767	1.79	Q923T9	Calcium/calmodulin-dependent protein kinase type II subunit gamma OS=Mus musculus OX=10090 GN=Camk2g PE=1 SV=1	Camk2g	1.559	0.000300313	Up	59.606	16.3	K04515	7	7	0.788578	0.727792	0.828727	1.21912	1.21361	1.22217
mmu04918 Thyroid hormone synthesis	0.161322	1.87	P05132	cAMP-dependent protein kinase catalytic subunit alpha OS=Mus musculus OX=10090 GN=Prkaca PE=1 SV=3	Prkaca	1.682	1.09305e-07	Up	40.57	31.1	K04345	10	4	0.745376	0.743655	0.748089	1.26402	1.24013	1.25873
mmu04918 Thyroid hormone synthesis	0.161322	1.87	P11352	Glutathione peroxidase 1 OS=Mus musculus OX=10090 GN=Gpx1 PE=1 SV=2	Gpx1	1.774	2.10604e-05	Up	22.329	67.2	K00432	11	11	0.706222	0.718269	0.73824	1.33146	1.23908	1.26673
mmu04918 Thyroid hormone synthesis	0.161322	1.87	P11881	Inositol 1,4,5-trisphosphate receptor type 1 OS=Mus musculus OX=10090 GN=Itpr1 PE=1 SV=2	Itpr1	1.746	0.00122415	Up	313.16	8.7	K04958	19	16	0.639681	0.80055	0.744724	1.27463	1.31149	1.22892
mmu04918 Thyroid hormone synthesis	0.161322	1.87	Q99LJ6	Glutathione peroxidase 7 OS=Mus musculus OX=10090 GN=Gpx7 PE=1 SV=1	Gpx7	1.888	0.000121808	Up	21.061	30.1	K00432	5	5	0.645787	0.74189	0.689863	1.3478	1.27842	1.29623
mmu04920 Adipocytokine signaling pathway	0.161322	1.87	P31750	RAC-alpha serine/threonine-protein kinase OS=Mus musculus OX=10090 GN=Akt1 PE=1 SV=2	Akt1	2.514	0.00222354	Up	55.707	16.9	K04456	6	4	0.707073	0.511612	0.488734	1.30341	1.36923	1.61994
mmu04920 Adipocytokine signaling pathway	0.161322	1.87	P41216	Long-chain-fatty-acid--CoA ligase 1 OS=Mus musculus OX=10090 GN=Acsl1 PE=1 SV=2	Acsl1	2.551	9.95409e-06	Up	77.951	38.8	K01897	21	21	0.536562	0.552759	0.600375	1.42941	1.43856	1.44233
mmu04920 Adipocytokine signaling pathway	0.161322	1.87	P97742	Carnitine O-palmitoyltransferase 1, liver isoform OS=Mus musculus OX=10090 GN=Cpt1a PE=1 SV=4	Cpt1a	2.278	5.84646e-05	Up	88.25	17.6	K08765	12	12	0.598876	0.568136	0.663342	1.37138	1.41363	1.38463
mmu04920 Adipocytokine signaling pathway	0.161322	1.87	Q3U0V2	Tumor necrosis factor receptor type 1-associated DEATH domain protein OS=Mus musculus OX=10090 GN=Tradd PE=1 SV=1	Tradd	2.074	1.46129e-05	Up	34.577	22.9	K03171	5	5	0.619671	0.658146	0.674185	1.31292	1.3563	1.37878
mmu04922 Glucagon signaling pathway	0.268239	1.59	P05132	cAMP-dependent protein kinase catalytic subunit alpha OS=Mus musculus OX=10090 GN=Prkaca PE=1 SV=3	Prkaca	1.682	1.09305e-07	Up	40.57	31.1	K04345	10	4	0.745376	0.743655	0.748089	1.26402	1.24013	1.25873
mmu04922 Glucagon signaling pathway	0.268239	1.59	P11881	Inositol 1,4,5-trisphosphate receptor type 1 OS=Mus musculus OX=10090 GN=Itpr1 PE=1 SV=2	Itpr1	1.746	0.00122415	Up	313.16	8.7	K04958	19	16	0.639681	0.80055	0.744724	1.27463	1.31149	1.22892
mmu04922 Glucagon signaling pathway	0.268239	1.59	P31750	RAC-alpha serine/threonine-protein kinase OS=Mus musculus OX=10090 GN=Akt1 PE=1 SV=2	Akt1	2.514	0.00222354	Up	55.707	16.9	K04456	6	4	0.707073	0.511612	0.488734	1.30341	1.36923	1.61994
mmu04922 Glucagon signaling pathway	0.268239	1.59	P97742	Carnitine O-palmitoyltransferase 1, liver isoform OS=Mus musculus OX=10090 GN=Cpt1a PE=1 SV=4	Cpt1a	2.278	5.84646e-05	Up	88.25	17.6	K08765	12	12	0.598876	0.568136	0.663342	1.37138	1.41363	1.38463
mmu04922 Glucagon signaling pathway	0.268239	1.59	Q8CI94	Glycogen phosphorylase, brain form OS=Mus musculus OX=10090 GN=Pygb PE=1 SV=3	Pygb	1.928	7.02648e-05	Up	96.729	24.7	K00688	16	12	0.639064	0.697343	0.712614	1.28418	1.29817	1.36863
mmu04922 Glucagon signaling pathway	0.268239	1.59	Q923T9	Calcium/calmodulin-dependent protein kinase type II subunit gamma OS=Mus musculus OX=10090 GN=Camk2g PE=1 SV=1	Camk2g	1.559	0.000300313	Up	59.606	16.3	K04515	7	7	0.788578	0.727792	0.828727	1.21912	1.21361	1.22217
mmu04923 Regulation of lipolysis in adipocytes	0.340898	1.67	P05132	cAMP-dependent protein kinase catalytic subunit alpha OS=Mus musculus OX=10090 GN=Prkaca PE=1 SV=3	Prkaca	1.682	1.09305e-07	Up	40.57	31.1	K04345	10	4	0.745376	0.743655	0.748089	1.26402	1.24013	1.25873
mmu04923 Regulation of lipolysis in adipocytes	0.340898	1.67	P31750	RAC-alpha serine/threonine-protein kinase OS=Mus musculus OX=10090 GN=Akt1 PE=1 SV=2	Akt1	2.514	0.00222354	Up	55.707	16.9	K04456	6	4	0.707073	0.511612	0.488734	1.30341	1.36923	1.61994
mmu04924 Renin secretion	0.373089	1.55	P05132	cAMP-dependent protein kinase catalytic subunit alpha OS=Mus musculus OX=10090 GN=Prkaca PE=1 SV=3	Prkaca	1.682	1.09305e-07	Up	40.57	31.1	K04345	10	4	0.745376	0.743655	0.748089	1.26402	1.24013	1.25873
mmu04924 Renin secretion	0.373089	1.55	P11881	Inositol 1,4,5-trisphosphate receptor type 1 OS=Mus musculus OX=10090 GN=Itpr1 PE=1 SV=2	Itpr1	1.746	0.00122415	Up	313.16	8.7	K04958	19	16	0.639681	0.80055	0.744724	1.27463	1.31149	1.22892
mmu04925 Aldosterone synthesis and secretion	0.454872	1.46	P05132	cAMP-dependent protein kinase catalytic subunit alpha OS=Mus musculus OX=10090 GN=Prkaca PE=1 SV=3	Prkaca	1.682	1.09305e-07	Up	40.57	31.1	K04345	10	4	0.745376	0.743655	0.748089	1.26402	1.24013	1.25873
mmu04925 Aldosterone synthesis and secretion	0.454872	1.46	P11881	Inositol 1,4,5-trisphosphate receptor type 1 OS=Mus musculus OX=10090 GN=Itpr1 PE=1 SV=2	Itpr1	1.746	0.00122415	Up	313.16	8.7	K04958	19	16	0.639681	0.80055	0.744724	1.27463	1.31149	1.22892
mmu04925 Aldosterone synthesis and secretion	0.454872	1.46	Q923T9	Calcium/calmodulin-dependent protein kinase type II subunit gamma OS=Mus musculus OX=10090 GN=Camk2g PE=1 SV=1	Camk2g	1.559	0.000300313	Up	59.606	16.3	K04515	7	7	0.788578	0.727792	0.828727	1.21912	1.21361	1.22217
mmu04927 Cortisol synthesis and secretion	0.373089	1.55	P05132	cAMP-dependent protein kinase catalytic subunit alpha OS=Mus musculus OX=10090 GN=Prkaca PE=1 SV=3	Prkaca	1.682	1.09305e-07	Up	40.57	31.1	K04345	10	4	0.745376	0.743655	0.748089	1.26402	1.24013	1.25873
mmu04927 Cortisol synthesis and secretion	0.373089	1.55	P11881	Inositol 1,4,5-trisphosphate receptor type 1 OS=Mus musculus OX=10090 GN=Itpr1 PE=1 SV=2	Itpr1	1.746	0.00122415	Up	313.16	8.7	K04958	19	16	0.639681	0.80055	0.744724	1.27463	1.31149	1.22892
mmu04932 Non-alcoholic fatty liver disease	0.181104	1.44	P00397	Cytochrome c oxidase subunit 1 OS=Mus musculus OX=10090 GN=Mtco1 PE=1 SV=2	Mtco1	1.63	0.00209025	Up	56.909	10.5	K02256	3	3	0.703057	0.713624	0.864506	1.19122	1.25563	1.27197
mmu04932 Non-alcoholic fatty liver disease	0.181104	1.44	P00405	Cytochrome c oxidase subunit 2 OS=Mus musculus OX=10090 GN=Mtco2 PE=1 SV=1	Mtco2	1.555	0.00205402	Up	25.976	44.9	K02261	7	7	0.839151	0.796493	0.712572	1.12924	1.23199	1.29056
mmu04932 Non-alcoholic fatty liver disease	0.181104	1.44	P17665	Cytochrome c oxidase subunit 7C, mitochondrial OS=Mus musculus OX=10090 GN=Cox7c PE=1 SV=1	Cox7c	1.747	0.0395214	Up	7.3325	28.6	K02272	2	2	0.5591	0.738369	0.887116	1.508	0.97835	1.32906
mmu04932 Non-alcoholic fatty liver disease	0.181104	1.44	P19536	Cytochrome c oxidase subunit 5B, mitochondrial OS=Mus musculus OX=10090 GN=Cox5b PE=1 SV=1	Cox5b	1.76	1.30757e-06	Up	13.813	30.5	K02265	4	4	0.730223	0.714192	0.729606	1.25309	1.29643	1.27646
mmu04932 Non-alcoholic fatty liver disease	0.181104	1.44	P31750	RAC-alpha serine/threonine-protein kinase OS=Mus musculus OX=10090 GN=Akt1 PE=1 SV=2	Akt1	2.514	0.00222354	Up	55.707	16.9	K04456	6	4	0.707073	0.511612	0.488734	1.30341	1.36923	1.61994
mmu04932 Non-alcoholic fatty liver disease	0.181104	1.44	P48771	Cytochrome c oxidase subunit 7A2, mitochondrial OS=Mus musculus OX=10090 GN=Cox7a2 PE=1 SV=2	Cox7a2	2.03	0.0017775	Up	9.2908	27.7	K02270	2	2	0.621863	0.598016	0.760626	1.40295	1.18389	1.43266
mmu04932 Non-alcoholic fatty liver disease	0.181104	1.44	P56391	Cytochrome c oxidase subunit 6B1 OS=Mus musculus OX=10090 GN=Cox6b1 PE=1 SV=2	Cox6b1	1.691	7.2661e-05	Up	10.071	52.3	K02267	4	4	0.725751	0.714065	0.789615	1.25663	1.25258	1.26136
mmu04932 Non-alcoholic fatty liver disease	0.181104	1.44	P70444	BH3-interacting domain death agonist OS=Mus musculus OX=10090 GN=Bid PE=1 SV=2	Bid	2.131	0.000184688	Up	21.951	36.4	K04726	5	5	0.583023	0.658674	0.674462	1.27717	1.3667	1.43997
mmu04932 Non-alcoholic fatty liver disease	0.181104	1.44	P70677	Caspase-3 OS=Mus musculus OX=10090 GN=Casp3 PE=1 SV=1	Casp3	1.885	1.21857e-05	Up	31.474	36.1	K02187	8	8	0.681776	0.679812	0.717879	1.26702	1.33874	1.31477
mmu04932 Non-alcoholic fatty liver disease	0.181104	1.44	Q62425	Cytochrome c oxidase subunit NDUFA4 OS=Mus musculus OX=10090 GN=Ndufa4 PE=1 SV=2	Ndufa4	2.431	3.48861e-05	Up	9.3267	47.6	K03948	5	5	0.562568	0.55337	0.633069	1.43466	1.38502	1.43131
mmu04932 Non-alcoholic fatty liver disease	0.181104	1.44	Q9CPQ1	Cytochrome c oxidase subunit 6C OS=Mus musculus OX=10090 GN=Cox6c PE=1 SV=3	Cox6c	2.213	0.00157666	Up	8.4689	35.5	K02268	3	3	0.572005	0.612282	0.683169	1.50534	1.14326	1.48395
mmu04966 Collecting duct acid secretion	6.38386e-05	5.83	P15920	V-type proton ATPase 116 kDa subunit a2 OS=Mus musculus OX=10090 GN=Atp6v0a2 PE=1 SV=2	Atp6v0a2	2.843	0.0103747	Up	98.144	5.8	K02154	4	3	0.56476	0.53225	0.62975		1.27874	1.9945
mmu04966 Collecting duct acid secretion	6.38386e-05	5.83	P50516	V-type proton ATPase catalytic subunit A OS=Mus musculus OX=10090 GN=Atp6v1a PE=1 SV=2	Atp6v1a	1.555	0.000136925	Up	68.325	50.6	K02145	26	26	0.757417	0.772759	0.818398	1.265	1.20411	1.18232
mmu04966 Collecting duct acid secretion	6.38386e-05	5.83	P50518	V-type proton ATPase subunit E 1 OS=Mus musculus OX=10090 GN=Atp6v1e1 PE=1 SV=2	Atp6v1e1	1.6	0.000613895	Up	26.157	45.1	K02150	12	12	0.720156	0.751769	0.835998	1.18464	1.25846	1.24897
mmu04966 Collecting duct acid secretion	6.38386e-05	5.83	P51863	V-type proton ATPase subunit d 1 OS=Mus musculus OX=10090 GN=Atp6v0d1 PE=1 SV=2	Atp6v0d1	1.539	0.000534402	Up	40.301	42.5	K02146	11	11	0.738909	0.772672	0.851154	1.1913	1.22937	1.21659
mmu04966 Collecting duct acid secretion	6.38386e-05	5.83	P62814	V-type proton ATPase subunit B, brain isoform OS=Mus musculus OX=10090 GN=Atp6v1b2 PE=1 SV=1	Atp6v1b2	1.634	7.23226e-05	Up	56.55	45.8	K02147	18	18	0.725127	0.757458	0.795353	1.2249	1.22742	1.26975
mmu04966 Collecting duct acid secretion	6.38386e-05	5.83	Q9CR51	V-type proton ATPase subunit G 1 OS=Mus musculus OX=10090 GN=Atp6v1g1 PE=1 SV=3	Atp6v1g1	1.517	0.00130929	Up	13.724	46.6	K02152	4	4	0.748065	0.762297	0.873088	1.1877	1.17771	1.25115
mmu04966 Collecting duct acid secretion	6.38386e-05	5.83	Q9Z1G4	V-type proton ATPase 116 kDa subunit a1 OS=Mus musculus OX=10090 GN=Atp6v0a1 PE=1 SV=3	Atp6v0a1	1.691	0.000638828	Up	96.466	16.9	K02154	10	9	0.703521	0.700418	0.826021	1.26663	1.24207	1.26133
mmu04970 Salivary secretion	0.219305	1.84	P05132	cAMP-dependent protein kinase catalytic subunit alpha OS=Mus musculus OX=10090 GN=Prkaca PE=1 SV=3	Prkaca	1.682	1.09305e-07	Up	40.57	31.1	K04345	10	4	0.745376	0.743655	0.748089	1.26402	1.24013	1.25873
mmu04970 Salivary secretion	0.219305	1.84	P11881	Inositol 1,4,5-trisphosphate receptor type 1 OS=Mus musculus OX=10090 GN=Itpr1 PE=1 SV=2	Itpr1	1.746	0.00122415	Up	313.16	8.7	K04958	19	16	0.639681	0.80055	0.744724	1.27463	1.31149	1.22892
mmu04970 Salivary secretion	0.219305	1.84	P55012	Solute carrier family 12 member 2 OS=Mus musculus OX=10090 GN=Slc12a2 PE=1 SV=2	Slc12a2	1.708	0.000245244	Up	131.03	7.9	K10951	7	7	0.775011	0.680758	0.760116	1.24961	1.23404	1.30046
mmu04971 Gastric acid secretion	0.454872	1.46	P05132	cAMP-dependent protein kinase catalytic subunit alpha OS=Mus musculus OX=10090 GN=Prkaca PE=1 SV=3	Prkaca	1.682	1.09305e-07	Up	40.57	31.1	K04345	10	4	0.745376	0.743655	0.748089	1.26402	1.24013	1.25873
mmu04971 Gastric acid secretion	0.454872	1.46	P11881	Inositol 1,4,5-trisphosphate receptor type 1 OS=Mus musculus OX=10090 GN=Itpr1 PE=1 SV=2	Itpr1	1.746	0.00122415	Up	313.16	8.7	K04958	19	16	0.639681	0.80055	0.744724	1.27463	1.31149	1.22892
mmu04971 Gastric acid secretion	0.454872	1.46	Q923T9	Calcium/calmodulin-dependent protein kinase type II subunit gamma OS=Mus musculus OX=10090 GN=Camk2g PE=1 SV=1	Camk2g	1.559	0.000300313	Up	59.606	16.3	K04515	7	7	0.788578	0.727792	0.828727	1.21912	1.21361	1.22217
mmu04972 Pancreatic secretion	0.454872	1.46	P11881	Inositol 1,4,5-trisphosphate receptor type 1 OS=Mus musculus OX=10090 GN=Itpr1 PE=1 SV=2	Itpr1	1.746	0.00122415	Up	313.16	8.7	K04958	19	16	0.639681	0.80055	0.744724	1.27463	1.31149	1.22892
mmu04972 Pancreatic secretion	0.454872	1.46	P55012	Solute carrier family 12 member 2 OS=Mus musculus OX=10090 GN=Slc12a2 PE=1 SV=2	Slc12a2	1.708	0.000245244	Up	131.03	7.9	K10951	7	7	0.775011	0.680758	0.760116	1.24961	1.23404	1.30046
mmu04972 Pancreatic secretion	0.454872	1.46	P55258	Ras-related protein Rab-8A OS=Mus musculus OX=10090 GN=Rab8a PE=1 SV=2	Rab8a	1.855	0.000171585	Up	23.668	32.4	K07901	7	4	0.639923	0.716663	0.745102	1.29759	1.29393	1.30679
mmu04975 Fat digestion and absorption	0.27522	1.94	P05202	Aspartate aminotransferase, mitochondrial OS=Mus musculus OX=10090 GN=Got2 PE=1 SV=1	Got2	1.706	2.56036e-05	Up	47.411	47.7	K14455	19	19	0.735687	0.709714	0.771504	1.26883	1.25459	1.25968
mmu04975 Fat digestion and absorption	0.27522	1.94	Q9Z2A7	Diacylglycerol O-acyltransferase 1 OS=Mus musculus OX=10090 GN=Dgat1 PE=1 SV=1	Dgat1	1.653	0.0264174	Up	56.789	12	K11155	3	3	0.917813	0.651925	0.692274	1.03111	1.46684	1.24004
mmu05030 Cocaine addiction	0.27522	1.94	P05132	cAMP-dependent protein kinase catalytic subunit alpha OS=Mus musculus OX=10090 GN=Prkaca PE=1 SV=3	Prkaca	1.682	1.09305e-07	Up	40.57	31.1	K04345	10	4	0.745376	0.743655	0.748089	1.26402	1.24013	1.25873
mmu05030 Cocaine addiction	0.27522	1.94	Q64133	Amine oxidase [flavin-containing] A OS=Mus musculus OX=10090 GN=Maoa PE=1 SV=3	Maoa	1.88	0.000161431	Up	59.601	12.4	K00274	6	6	0.661408	0.67031	0.751333	1.26707	1.28804	1.36184
mmu05031 Amphetamine addiction	0.173893	2.06	P05132	cAMP-dependent protein kinase catalytic subunit alpha OS=Mus musculus OX=10090 GN=Prkaca PE=1 SV=3	Prkaca	1.682	1.09305e-07	Up	40.57	31.1	K04345	10	4	0.745376	0.743655	0.748089	1.26402	1.24013	1.25873
mmu05031 Amphetamine addiction	0.173893	2.06	Q64133	Amine oxidase [flavin-containing] A OS=Mus musculus OX=10090 GN=Maoa PE=1 SV=3	Maoa	1.88	0.000161431	Up	59.601	12.4	K00274	6	6	0.661408	0.67031	0.751333	1.26707	1.28804	1.36184
mmu05031 Amphetamine addiction	0.173893	2.06	Q923T9	Calcium/calmodulin-dependent protein kinase type II subunit gamma OS=Mus musculus OX=10090 GN=Camk2g PE=1 SV=1	Camk2g	1.559	0.000300313	Up	59.606	16.3	K04515	7	7	0.788578	0.727792	0.828727	1.21912	1.21361	1.22217
mmu05132 Salmonella infection	0.301729	1.27	O08734	Bcl-2 homologous antagonist/killer OS=Mus musculus OX=10090 GN=Bak1 PE=1 SV=3	Bak1	1.623	0.000310137	Up	23.294	24.9	K14021	4	4	0.720898	0.754733	0.812037	1.22518	1.19509	1.29206
mmu05132 Salmonella infection	0.301729	1.27	O88643	Serine/threonine-protein kinase PAK 1 OS=Mus musculus OX=10090 GN=Pak1 PE=1 SV=1	Pak1	1.581	0.00244408	Up	60.736	19.8	K04409	7	3	0.773157	0.863038	0.688704	1.26995	1.21534	1.18982
mmu05132 Salmonella infection	0.301729	1.27	P08207	Protein S100-A10 OS=Mus musculus OX=10090 GN=S100a10 PE=1 SV=2	S100a10	2.253	0.000570558	Up	11.186	27.8	K17274	3	3	0.571111	0.570522		1.3087	1.18869	1.36097
mmu05132 Salmonella infection	0.301729	1.27	P16858	Glyceraldehyde-3-phosphate dehydrogenase OS=Mus musculus OX=10090 GN=Gapdh PE=1 SV=2	Gapdh	1.8	1.03966e-05	Up	35.81	55	K00134	15	15	0.691514	0.730628	0.720664	1.31289	1.2909	1.2534
mmu05132 Salmonella infection	0.301729	1.27	P31750	RAC-alpha serine/threonine-protein kinase OS=Mus musculus OX=10090 GN=Akt1 PE=1 SV=2	Akt1	2.514	0.00222354	Up	55.707	16.9	K04456	6	4	0.707073	0.511612	0.488734	1.30341	1.36923	1.61994
mmu05132 Salmonella infection	0.301729	1.27	P51150	Ras-related protein Rab-7a OS=Mus musculus OX=10090 GN=Rab7a PE=1 SV=2	Rab7a	1.508	1.01774e-05	Up	23.489	72.9	K07897	13	13	0.779111	0.812289	0.800612	1.22246	1.18842	1.19711
mmu05132 Salmonella infection	0.301729	1.27	P68368	Tubulin alpha-4A chain OS=Mus musculus OX=10090 GN=Tuba4a PE=1 SV=1	Tuba4a	1.517	1.92674e-05	Up	49.924	57.1	K07374	19	4	0.783939	0.799595	0.800119	1.23749	1.16963	1.20924
mmu05132 Salmonella infection	0.301729	1.27	P70268	Serine/threonine-protein kinase N1 OS=Mus musculus OX=10090 GN=Pkn1 PE=1 SV=3	Pkn1	1.886	0.000310572	Up	104.41	12.7	K06071	9	9	0.661183	0.651921	0.765761	1.26081	1.31892	1.34141
mmu05132 Salmonella infection	0.301729	1.27	P70677	Caspase-3 OS=Mus musculus OX=10090 GN=Casp3 PE=1 SV=1	Casp3	1.885	1.21857e-05	Up	31.474	36.1	K02187	8	8	0.681776	0.679812	0.717879	1.26702	1.33874	1.31477
mmu05132 Salmonella infection	0.301729	1.27	Q3U0V2	Tumor necrosis factor receptor type 1-associated DEATH domain protein OS=Mus musculus OX=10090 GN=Tradd PE=1 SV=1	Tradd	2.074	1.46129e-05	Up	34.577	22.9	K03171	5	5	0.619671	0.658146	0.674185	1.31292	1.3563	1.37878
mmu05132 Salmonella infection	0.301729	1.27	Q60855	Receptor-interacting serine/threonine-protein kinase 1 OS=Mus musculus OX=10090 GN=Ripk1 PE=1 SV=1	Ripk1	1.511	0.000311925	Up	74.854	11.6	K02861	7	6	0.795988	0.752732	0.840672	1.19631	1.1749	1.2394
mmu05132 Salmonella infection	0.301729	1.27	Q6P9Q4	FH1/FH2 domain-containing protein 1 OS=Mus musculus OX=10090 GN=Fhod1 PE=1 SV=3	Fhod1	1.639	0.000123046	Up	129.6	10.9	K23938	9	9	0.749826	0.724223	0.799827	1.21458	1.22862	1.28293
mmu05132 Salmonella infection	0.301729	1.27	Q6PDL0	Cytoplasmic dynein 1 light intermediate chain 2 OS=Mus musculus OX=10090 GN=Dync1li2 PE=1 SV=2	Dync1li2	1.843	0.000225904	Up	54.218	26.8	K10416	9	8	0.669496	0.716462	0.724782	1.23426	1.40562	1.24938
mmu05132 Salmonella infection	0.301729	1.27	Q8BPU7	Engulfment and cell motility protein 1 OS=Mus musculus OX=10090 GN=Elmo1 PE=1 SV=2	Elmo1	4.051	0.00246696	Up	83.935	14.7	K12366	9	7	0.260867	0.401391	0.525693	1.68259	1.42858	1.70087
mmu05132 Salmonella infection	0.301729	1.27	Q91VH2	Sorting nexin-9 OS=Mus musculus OX=10090 GN=Snx9 PE=1 SV=1	Snx9	1.711	0.0165185	Up	66.545	8.7	K17923	4	4	0.774744	0.652545	0.785788	1.52633	1.24784	1.01276
mmu05132 Salmonella infection	0.301729	1.27	Q9CQW2	ADP-ribosylation factor-like protein 8B OS=Mus musculus OX=10090 GN=Arl8b PE=1 SV=1	Arl8b	1.994	3.06903e-05	Up	21.539	18.8	K07955	4	2	0.665359	0.635602	0.70273	1.33807	1.29345	1.3648
mmu05132 Salmonella infection	0.301729	1.27	Q9ERD7	Tubulin beta-3 chain OS=Mus musculus OX=10090 GN=Tubb3 PE=1 SV=1	Tubb3	1.529	0.000509244	Up	50.418	60.4	K07375	20	8	0.771317	0.751389	0.849811	1.17298	1.24794	1.20657
mmu05152 Tuberculosis	0.00259496	2.45	P11438	Lysosome-associated membrane glycoprotein 1 OS=Mus musculus OX=10090 GN=Lamp1 PE=1 SV=2	Lamp1	1.649	0.000104488	Up	43.865	7.6	K06528	3	3	0.746315	0.719123	0.799585	1.2308	1.2695	1.23468
mmu05152 Tuberculosis	0.00259496	2.45	P15920	V-type proton ATPase 116 kDa subunit a2 OS=Mus musculus OX=10090 GN=Atp6v0a2 PE=1 SV=2	Atp6v0a2	2.843	0.0103747	Up	98.144	5.8	K02154	4	3	0.56476	0.53225	0.62975		1.27874	1.9945
mmu05152 Tuberculosis	0.00259496	2.45	P31750	RAC-alpha serine/threonine-protein kinase OS=Mus musculus OX=10090 GN=Akt1 PE=1 SV=2	Akt1	2.514	0.00222354	Up	55.707	16.9	K04456	6	4	0.707073	0.511612	0.488734	1.30341	1.36923	1.61994
mmu05152 Tuberculosis	0.00259496	2.45	P42225	Signal transducer and activator of transcription 1 OS=Mus musculus OX=10090 GN=Stat1 PE=1 SV=1	Stat1	1.916	0.000129441	Up	87.196	17	K11220	10	9	0.650296	0.665923	0.741332	1.28975	1.28697	1.36573
mmu05152 Tuberculosis	0.00259496	2.45	P51150	Ras-related protein Rab-7a OS=Mus musculus OX=10090 GN=Rab7a PE=1 SV=2	Rab7a	1.508	1.01774e-05	Up	23.489	72.9	K07897	13	13	0.779111	0.812289	0.800612	1.22246	1.18842	1.19711
mmu05152 Tuberculosis	0.00259496	2.45	P51863	V-type proton ATPase subunit d 1 OS=Mus musculus OX=10090 GN=Atp6v0d1 PE=1 SV=2	Atp6v0d1	1.539	0.000534402	Up	40.301	42.5	K02146	11	11	0.738909	0.772672	0.851154	1.1913	1.22937	1.21659
mmu05152 Tuberculosis	0.00259496	2.45	P70444	BH3-interacting domain death agonist OS=Mus musculus OX=10090 GN=Bid PE=1 SV=2	Bid	2.131	0.000184688	Up	21.951	36.4	K04726	5	5	0.583023	0.658674	0.674462	1.27717	1.3667	1.43997
mmu05152 Tuberculosis	0.00259496	2.45	P70677	Caspase-3 OS=Mus musculus OX=10090 GN=Casp3 PE=1 SV=1	Casp3	1.885	1.21857e-05	Up	31.474	36.1	K02187	8	8	0.681776	0.679812	0.717879	1.26702	1.33874	1.31477
mmu05152 Tuberculosis	0.00259496	2.45	Q3U0V2	Tumor necrosis factor receptor type 1-associated DEATH domain protein OS=Mus musculus OX=10090 GN=Tradd PE=1 SV=1	Tradd	2.074	1.46129e-05	Up	34.577	22.9	K03171	5	5	0.619671	0.658146	0.674185	1.31292	1.3563	1.37878
mmu05152 Tuberculosis	0.00259496	2.45	Q8BVE3	V-type proton ATPase subunit H OS=Mus musculus OX=10090 GN=Atp6v1h PE=1 SV=1	Atp6v1h	1.515	9.9228e-06	Up	55.854	44.9	K02144	18	18	0.81841	0.783278	0.783975	1.20814	1.21016	1.19603
mmu05152 Tuberculosis	0.00259496	2.45	Q923T9	Calcium/calmodulin-dependent protein kinase type II subunit gamma OS=Mus musculus OX=10090 GN=Camk2g PE=1 SV=1	Camk2g	1.559	0.000300313	Up	59.606	16.3	K04515	7	7	0.788578	0.727792	0.828727	1.21912	1.21361	1.22217
mmu05152 Tuberculosis	0.00259496	2.45	Q9Z1G4	V-type proton ATPase 116 kDa subunit a1 OS=Mus musculus OX=10090 GN=Atp6v0a1 PE=1 SV=3	Atp6v0a1	1.691	0.000638828	Up	96.466	16.9	K02154	10	9	0.703521	0.700418	0.826021	1.26663	1.24207	1.26133
mmu05160 Hepatitis C	0.0814992	1.69	O08734	Bcl-2 homologous antagonist/killer OS=Mus musculus OX=10090 GN=Bak1 PE=1 SV=3	Bak1	1.623	0.000310137	Up	23.294	24.9	K14021	4	4	0.720898	0.754733	0.812037	1.22518	1.19509	1.29206
mmu05160 Hepatitis C	0.0814992	1.69	O35054	Claudin-4 OS=Mus musculus OX=10090 GN=Cldn4 PE=1 SV=1	Cldn4	3.315	0.000552506	Up	22.338	18.6	K06087	3	3		0.393275	0.443804	1.43941	1.26017	1.46334
mmu05160 Hepatitis C	0.0814992	1.69	P31750	RAC-alpha serine/threonine-protein kinase OS=Mus musculus OX=10090 GN=Akt1 PE=1 SV=2	Akt1	2.514	0.00222354	Up	55.707	16.9	K04456	6	4	0.707073	0.511612	0.488734	1.30341	1.36923	1.61994
mmu05160 Hepatitis C	0.0814992	1.69	P42225	Signal transducer and activator of transcription 1 OS=Mus musculus OX=10090 GN=Stat1 PE=1 SV=1	Stat1	1.916	0.000129441	Up	87.196	17	K11220	10	9	0.650296	0.665923	0.741332	1.28975	1.28697	1.36573
mmu05160 Hepatitis C	0.0814992	1.69	P70444	BH3-interacting domain death agonist OS=Mus musculus OX=10090 GN=Bid PE=1 SV=2	Bid	2.131	0.000184688	Up	21.951	36.4	K04726	5	5	0.583023	0.658674	0.674462	1.27717	1.3667	1.43997
mmu05160 Hepatitis C	0.0814992	1.69	P70677	Caspase-3 OS=Mus musculus OX=10090 GN=Casp3 PE=1 SV=1	Casp3	1.885	1.21857e-05	Up	31.474	36.1	K02187	8	8	0.681776	0.679812	0.717879	1.26702	1.33874	1.31477
mmu05160 Hepatitis C	0.0814992	1.69	Q3U0V2	Tumor necrosis factor receptor type 1-associated DEATH domain protein OS=Mus musculus OX=10090 GN=Tradd PE=1 SV=1	Tradd	2.074	1.46129e-05	Up	34.577	22.9	K03171	5	5	0.619671	0.658146	0.674185	1.31292	1.3563	1.37878
mmu05160 Hepatitis C	0.0814992	1.69	Q60855	Receptor-interacting serine/threonine-protein kinase 1 OS=Mus musculus OX=10090 GN=Ripk1 PE=1 SV=1	Ripk1	1.511	0.000311925	Up	74.854	11.6	K02861	7	6	0.795988	0.752732	0.840672	1.19631	1.1749	1.2394
mmu05160 Hepatitis C	0.0814992	1.69	Q6Q899	Antiviral innate immune response receptor RIG-I OS=Mus musculus OX=10090 GN=Ddx58 PE=1 SV=2	Ddx58	2.359	0.00136914	Up	105.97	8.5	K12646	6	6	0.524191	0.58219	0.679637	1.19567	1.51289	1.50543
mmu05160 Hepatitis C	0.0814992	1.69	Q8VCF0	Mitochondrial antiviral-signaling protein OS=Mus musculus OX=10090 GN=Mavs PE=1 SV=1	Mavs	1.609	9.76082e-05	Up	53.398	23.1	K12648	6	6	0.761309	0.735705	0.802339	1.22891	1.19952	1.27221
mmu05162 Measles	0.0112437	2.24	O08734	Bcl-2 homologous antagonist/killer OS=Mus musculus OX=10090 GN=Bak1 PE=1 SV=3	Bak1	1.623	0.000310137	Up	23.294	24.9	K14021	4	4	0.720898	0.754733	0.812037	1.22518	1.19509	1.29206
mmu05162 Measles	0.0112437	2.24	Q61696	Heat shock 70 kDa protein 1A OS=Mus musculus OX=10090 GN=Hspa1a PE=1 SV=2	Hspa1a	1.815	0.000153454	Up	70.078	26.8	K03283	13	7	0.760154	0.6969	0.674469	1.24621	1.27339	1.34888
mmu05162 Measles	0.0112437	2.24	P26041	Moesin OS=Mus musculus OX=10090 GN=Msn PE=1 SV=3	Msn	1.662	3.74735e-05	Up	67.766	45.6	K05763	28	18	0.736212	0.728726	0.788773	1.23608	1.2489	1.26131
mmu05162 Measles	0.0112437	2.24	P31750	RAC-alpha serine/threonine-protein kinase OS=Mus musculus OX=10090 GN=Akt1 PE=1 SV=2	Akt1	2.514	0.00222354	Up	55.707	16.9	K04456	6	4	0.707073	0.511612	0.488734	1.30341	1.36923	1.61994
mmu05162 Measles	0.0112437	2.24	P42225	Signal transducer and activator of transcription 1 OS=Mus musculus OX=10090 GN=Stat1 PE=1 SV=1	Stat1	1.916	0.000129441	Up	87.196	17	K11220	10	9	0.650296	0.665923	0.741332	1.28975	1.28697	1.36573
mmu05162 Measles	0.0112437	2.24	P70444	BH3-interacting domain death agonist OS=Mus musculus OX=10090 GN=Bid PE=1 SV=2	Bid	2.131	0.000184688	Up	21.951	36.4	K04726	5	5	0.583023	0.658674	0.674462	1.27717	1.3667	1.43997
mmu05162 Measles	0.0112437	2.24	P70677	Caspase-3 OS=Mus musculus OX=10090 GN=Casp3 PE=1 SV=1	Casp3	1.885	1.21857e-05	Up	31.474	36.1	K02187	8	8	0.681776	0.679812	0.717879	1.26702	1.33874	1.31477
mmu05162 Measles	0.0112437	2.24	Q3U0V2	Tumor necrosis factor receptor type 1-associated DEATH domain protein OS=Mus musculus OX=10090 GN=Tradd PE=1 SV=1	Tradd	2.074	1.46129e-05	Up	34.577	22.9	K03171	5	5	0.619671	0.658146	0.674185	1.31292	1.3563	1.37878
mmu05162 Measles	0.0112437	2.24	Q6Q899	Antiviral innate immune response receptor RIG-I OS=Mus musculus OX=10090 GN=Ddx58 PE=1 SV=2	Ddx58	2.359	0.00136914	Up	105.97	8.5	K12646	6	6	0.524191	0.58219	0.679637	1.19567	1.51289	1.50543
mmu05162 Measles	0.0112437	2.24	Q8VCF0	Mitochondrial antiviral-signaling protein OS=Mus musculus OX=10090 GN=Mavs PE=1 SV=1	Mavs	1.609	9.76082e-05	Up	53.398	23.1	K12648	6	6	0.761309	0.735705	0.802339	1.22891	1.19952	1.27221
mmu05163 Human cytomegalovirus infection	0.342017	1.3	O08734	Bcl-2 homologous antagonist/killer OS=Mus musculus OX=10090 GN=Bak1 PE=1 SV=3	Bak1	1.623	0.000310137	Up	23.294	24.9	K14021	4	4	0.720898	0.754733	0.812037	1.22518	1.19509	1.29206
mmu05163 Human cytomegalovirus infection	0.342017	1.3	P05132	cAMP-dependent protein kinase catalytic subunit alpha OS=Mus musculus OX=10090 GN=Prkaca PE=1 SV=3	Prkaca	1.682	1.09305e-07	Up	40.57	31.1	K04345	10	4	0.745376	0.743655	0.748089	1.26402	1.24013	1.25873
mmu05163 Human cytomegalovirus infection	0.342017	1.3	P11881	Inositol 1,4,5-trisphosphate receptor type 1 OS=Mus musculus OX=10090 GN=Itpr1 PE=1 SV=2	Itpr1	1.746	0.00122415	Up	313.16	8.7	K04958	19	16	0.639681	0.80055	0.744724	1.27463	1.31149	1.22892
mmu05163 Human cytomegalovirus infection	0.342017	1.3	P14211	Calreticulin OS=Mus musculus OX=10090 GN=Calr PE=1 SV=1	Calr	1.604	2.01216e-05	Up	47.994	50.2	K08057	18	18	0.764119	0.746714	0.79315	1.25329	1.21002	1.23271
mmu05163 Human cytomegalovirus infection	0.342017	1.3	P31750	RAC-alpha serine/threonine-protein kinase OS=Mus musculus OX=10090 GN=Akt1 PE=1 SV=2	Akt1	2.514	0.00222354	Up	55.707	16.9	K04456	6	4	0.707073	0.511612	0.488734	1.30341	1.36923	1.61994
mmu05163 Human cytomegalovirus infection	0.342017	1.3	P70335	Rho-associated protein kinase 1 OS=Mus musculus OX=10090 GN=Rock1 PE=1 SV=1	Rock1	1.693	0.000448073	Up	158.17	10.7	K04514	13	9	0.732484	0.725559	0.769733	1.34046	1.14853	1.28323
mmu05163 Human cytomegalovirus infection	0.342017	1.3	P70444	BH3-interacting domain death agonist OS=Mus musculus OX=10090 GN=Bid PE=1 SV=2	Bid	2.131	0.000184688	Up	21.951	36.4	K04726	5	5	0.583023	0.658674	0.674462	1.27717	1.3667	1.43997
mmu05163 Human cytomegalovirus infection	0.342017	1.3	P70677	Caspase-3 OS=Mus musculus OX=10090 GN=Casp3 PE=1 SV=1	Casp3	1.885	1.21857e-05	Up	31.474	36.1	K02187	8	8	0.681776	0.679812	0.717879	1.26702	1.33874	1.31477
mmu05163 Human cytomegalovirus infection	0.342017	1.3	Q3U0V2	Tumor necrosis factor receptor type 1-associated DEATH domain protein OS=Mus musculus OX=10090 GN=Tradd PE=1 SV=1	Tradd	2.074	1.46129e-05	Up	34.577	22.9	K03171	5	5	0.619671	0.658146	0.674185	1.31292	1.3563	1.37878
mmu05163 Human cytomegalovirus infection	0.342017	1.3	Q60855	Receptor-interacting serine/threonine-protein kinase 1 OS=Mus musculus OX=10090 GN=Ripk1 PE=1 SV=1	Ripk1	1.511	0.000311925	Up	74.854	11.6	K02861	7	6	0.795988	0.752732	0.840672	1.19631	1.1749	1.2394
mmu05164 Influenza A	0.10011	1.72	O08734	Bcl-2 homologous antagonist/killer OS=Mus musculus OX=10090 GN=Bak1 PE=1 SV=3	Bak1	1.623	0.000310137	Up	23.294	24.9	K14021	4	4	0.720898	0.754733	0.812037	1.22518	1.19509	1.29206
mmu05164 Influenza A	0.10011	1.72	P31750	RAC-alpha serine/threonine-protein kinase OS=Mus musculus OX=10090 GN=Akt1 PE=1 SV=2	Akt1	2.514	0.00222354	Up	55.707	16.9	K04456	6	4	0.707073	0.511612	0.488734	1.30341	1.36923	1.61994
mmu05164 Influenza A	0.10011	1.72	P42225	Signal transducer and activator of transcription 1 OS=Mus musculus OX=10090 GN=Stat1 PE=1 SV=1	Stat1	1.916	0.000129441	Up	87.196	17	K11220	10	9	0.650296	0.665923	0.741332	1.28975	1.28697	1.36573
mmu05164 Influenza A	0.10011	1.72	P48962	ADP/ATP translocase 1 OS=Mus musculus OX=10090 GN=Slc25a4 PE=1 SV=4	Slc25a4	1.748	0.000123041	Up	32.904	55.4	K05863	15	8	0.686573	0.721717	0.77524	1.30513	1.24369	1.26765
mmu05164 Influenza A	0.10011	1.72	P70444	BH3-interacting domain death agonist OS=Mus musculus OX=10090 GN=Bid PE=1 SV=2	Bid	2.131	0.000184688	Up	21.951	36.4	K04726	5	5	0.583023	0.658674	0.674462	1.27717	1.3667	1.43997
mmu05164 Influenza A	0.10011	1.72	P70677	Caspase-3 OS=Mus musculus OX=10090 GN=Casp3 PE=1 SV=1	Casp3	1.885	1.21857e-05	Up	31.474	36.1	K02187	8	8	0.681776	0.679812	0.717879	1.26702	1.33874	1.31477
mmu05164 Influenza A	0.10011	1.72	Q3U0V2	Tumor necrosis factor receptor type 1-associated DEATH domain protein OS=Mus musculus OX=10090 GN=Tradd PE=1 SV=1	Tradd	2.074	1.46129e-05	Up	34.577	22.9	K03171	5	5	0.619671	0.658146	0.674185	1.31292	1.3563	1.37878
mmu05164 Influenza A	0.10011	1.72	Q6Q899	Antiviral innate immune response receptor RIG-I OS=Mus musculus OX=10090 GN=Ddx58 PE=1 SV=2	Ddx58	2.359	0.00136914	Up	105.97	8.5	K12646	6	6	0.524191	0.58219	0.679637	1.19567	1.51289	1.50543
mmu05164 Influenza A	0.10011	1.72	Q8VCF0	Mitochondrial antiviral-signaling protein OS=Mus musculus OX=10090 GN=Mavs PE=1 SV=1	Mavs	1.609	9.76082e-05	Up	53.398	23.1	K12648	6	6	0.761309	0.735705	0.802339	1.22891	1.19952	1.27221
mmu05165 Human papillomavirus infection	0.328603	1.29	O08734	Bcl-2 homologous antagonist/killer OS=Mus musculus OX=10090 GN=Bak1 PE=1 SV=3	Bak1	1.623	0.000310137	Up	23.294	24.9	K14021	4	4	0.720898	0.754733	0.812037	1.22518	1.19509	1.29206
mmu05165 Human papillomavirus infection	0.328603	1.29	P05132	cAMP-dependent protein kinase catalytic subunit alpha OS=Mus musculus OX=10090 GN=Prkaca PE=1 SV=3	Prkaca	1.682	1.09305e-07	Up	40.57	31.1	K04345	10	4	0.745376	0.743655	0.748089	1.26402	1.24013	1.25873
mmu05165 Human papillomavirus infection	0.328603	1.29	P15920	V-type proton ATPase 116 kDa subunit a2 OS=Mus musculus OX=10090 GN=Atp6v0a2 PE=1 SV=2	Atp6v0a2	2.843	0.0103747	Up	98.144	5.8	K02154	4	3	0.56476	0.53225	0.62975		1.27874	1.9945
mmu05165 Human papillomavirus infection	0.328603	1.29	P31750	RAC-alpha serine/threonine-protein kinase OS=Mus musculus OX=10090 GN=Akt1 PE=1 SV=2	Akt1	2.514	0.00222354	Up	55.707	16.9	K04456	6	4	0.707073	0.511612	0.488734	1.30341	1.36923	1.61994
mmu05165 Human papillomavirus infection	0.328603	1.29	P42225	Signal transducer and activator of transcription 1 OS=Mus musculus OX=10090 GN=Stat1 PE=1 SV=1	Stat1	1.916	0.000129441	Up	87.196	17	K11220	10	9	0.650296	0.665923	0.741332	1.28975	1.28697	1.36573
mmu05165 Human papillomavirus infection	0.328603	1.29	P50516	V-type proton ATPase catalytic subunit A OS=Mus musculus OX=10090 GN=Atp6v1a PE=1 SV=2	Atp6v1a	1.555	0.000136925	Up	68.325	50.6	K02145	26	26	0.757417	0.772759	0.818398	1.265	1.20411	1.18232
mmu05165 Human papillomavirus infection	0.328603	1.29	P50518	V-type proton ATPase subunit E 1 OS=Mus musculus OX=10090 GN=Atp6v1e1 PE=1 SV=2	Atp6v1e1	1.6	0.000613895	Up	26.157	45.1	K02150	12	12	0.720156	0.751769	0.835998	1.18464	1.25846	1.24897
mmu05165 Human papillomavirus infection	0.328603	1.29	P51863	V-type proton ATPase subunit d 1 OS=Mus musculus OX=10090 GN=Atp6v0d1 PE=1 SV=2	Atp6v0d1	1.539	0.000534402	Up	40.301	42.5	K02146	11	11	0.738909	0.772672	0.851154	1.1913	1.22937	1.21659
mmu05165 Human papillomavirus infection	0.328603	1.29	P62814	V-type proton ATPase subunit B, brain isoform OS=Mus musculus OX=10090 GN=Atp6v1b2 PE=1 SV=1	Atp6v1b2	1.634	7.23226e-05	Up	56.55	45.8	K02147	18	18	0.725127	0.757458	0.795353	1.2249	1.22742	1.26975
mmu05165 Human papillomavirus infection	0.328603	1.29	P70677	Caspase-3 OS=Mus musculus OX=10090 GN=Casp3 PE=1 SV=1	Casp3	1.885	1.21857e-05	Up	31.474	36.1	K02187	8	8	0.681776	0.679812	0.717879	1.26702	1.33874	1.31477
mmu05165 Human papillomavirus infection	0.328603	1.29	Q3U0V2	Tumor necrosis factor receptor type 1-associated DEATH domain protein OS=Mus musculus OX=10090 GN=Tradd PE=1 SV=1	Tradd	2.074	1.46129e-05	Up	34.577	22.9	K03171	5	5	0.619671	0.658146	0.674185	1.31292	1.3563	1.37878
mmu05165 Human papillomavirus infection	0.328603	1.29	Q8BVE3	V-type proton ATPase subunit H OS=Mus musculus OX=10090 GN=Atp6v1h PE=1 SV=1	Atp6v1h	1.515	9.9228e-06	Up	55.854	44.9	K02144	18	18	0.81841	0.783278	0.783975	1.20814	1.21016	1.19603
mmu05165 Human papillomavirus infection	0.328603	1.29	Q9CR51	V-type proton ATPase subunit G 1 OS=Mus musculus OX=10090 GN=Atp6v1g1 PE=1 SV=3	Atp6v1g1	1.517	0.00130929	Up	13.724	46.6	K02152	4	4	0.748065	0.762297	0.873088	1.1877	1.17771	1.25115
mmu05165 Human papillomavirus infection	0.328603	1.29	Q9Z1G4	V-type proton ATPase 116 kDa subunit a1 OS=Mus musculus OX=10090 GN=Atp6v0a1 PE=1 SV=3	Atp6v0a1	1.691	0.000638828	Up	96.466	16.9	K02154	10	9	0.703521	0.700418	0.826021	1.26663	1.24207	1.26133
mmu05168 Herpes simplex virus 1 infection	0.308093	1.35	O08734	Bcl-2 homologous antagonist/killer OS=Mus musculus OX=10090 GN=Bak1 PE=1 SV=3	Bak1	1.623	0.000310137	Up	23.294	24.9	K14021	4	4	0.720898	0.754733	0.812037	1.22518	1.19509	1.29206
mmu05168 Herpes simplex virus 1 infection	0.308093	1.35	P14211	Calreticulin OS=Mus musculus OX=10090 GN=Calr PE=1 SV=1	Calr	1.604	2.01216e-05	Up	47.994	50.2	K08057	18	18	0.764119	0.746714	0.79315	1.25329	1.21002	1.23271
mmu05168 Herpes simplex virus 1 infection	0.308093	1.35	P31750	RAC-alpha serine/threonine-protein kinase OS=Mus musculus OX=10090 GN=Akt1 PE=1 SV=2	Akt1	2.514	0.00222354	Up	55.707	16.9	K04456	6	4	0.707073	0.511612	0.488734	1.30341	1.36923	1.61994
mmu05168 Herpes simplex virus 1 infection	0.308093	1.35	P42225	Signal transducer and activator of transcription 1 OS=Mus musculus OX=10090 GN=Stat1 PE=1 SV=1	Stat1	1.916	0.000129441	Up	87.196	17	K11220	10	9	0.650296	0.665923	0.741332	1.28975	1.28697	1.36573
mmu05168 Herpes simplex virus 1 infection	0.308093	1.35	P70444	BH3-interacting domain death agonist OS=Mus musculus OX=10090 GN=Bid PE=1 SV=2	Bid	2.131	0.000184688	Up	21.951	36.4	K04726	5	5	0.583023	0.658674	0.674462	1.27717	1.3667	1.43997
mmu05168 Herpes simplex virus 1 infection	0.308093	1.35	P70677	Caspase-3 OS=Mus musculus OX=10090 GN=Casp3 PE=1 SV=1	Casp3	1.885	1.21857e-05	Up	31.474	36.1	K02187	8	8	0.681776	0.679812	0.717879	1.26702	1.33874	1.31477
mmu05168 Herpes simplex virus 1 infection	0.308093	1.35	Q3U0V2	Tumor necrosis factor receptor type 1-associated DEATH domain protein OS=Mus musculus OX=10090 GN=Tradd PE=1 SV=1	Tradd	2.074	1.46129e-05	Up	34.577	22.9	K03171	5	5	0.619671	0.658146	0.674185	1.31292	1.3563	1.37878
mmu05168 Herpes simplex virus 1 infection	0.308093	1.35	Q6Q899	Antiviral innate immune response receptor RIG-I OS=Mus musculus OX=10090 GN=Ddx58 PE=1 SV=2	Ddx58	2.359	0.00136914	Up	105.97	8.5	K12646	6	6	0.524191	0.58219	0.679637	1.19567	1.51289	1.50543
mmu05168 Herpes simplex virus 1 infection	0.308093	1.35	Q8VCF0	Mitochondrial antiviral-signaling protein OS=Mus musculus OX=10090 GN=Mavs PE=1 SV=1	Mavs	1.609	9.76082e-05	Up	53.398	23.1	K12648	6	6	0.761309	0.735705	0.802339	1.22891	1.19952	1.27221
mmu05169 Epstein-Barr virus infection	0.0777281	1.63	O08734	Bcl-2 homologous antagonist/killer OS=Mus musculus OX=10090 GN=Bak1 PE=1 SV=3	Bak1	1.623	0.000310137	Up	23.294	24.9	K14021	4	4	0.720898	0.754733	0.812037	1.22518	1.19509	1.29206
mmu05169 Epstein-Barr virus infection	0.0777281	1.63	P14211	Calreticulin OS=Mus musculus OX=10090 GN=Calr PE=1 SV=1	Calr	1.604	2.01216e-05	Up	47.994	50.2	K08057	18	18	0.764119	0.746714	0.79315	1.25329	1.21002	1.23271
mmu05169 Epstein-Barr virus infection	0.0777281	1.63	P31750	RAC-alpha serine/threonine-protein kinase OS=Mus musculus OX=10090 GN=Akt1 PE=1 SV=2	Akt1	2.514	0.00222354	Up	55.707	16.9	K04456	6	4	0.707073	0.511612	0.488734	1.30341	1.36923	1.61994
mmu05169 Epstein-Barr virus infection	0.0777281	1.63	P42225	Signal transducer and activator of transcription 1 OS=Mus musculus OX=10090 GN=Stat1 PE=1 SV=1	Stat1	1.916	0.000129441	Up	87.196	17	K11220	10	9	0.650296	0.665923	0.741332	1.28975	1.28697	1.36573
mmu05169 Epstein-Barr virus infection	0.0777281	1.63	P46935	E3 ubiquitin-protein ligase NEDD4 OS=Mus musculus OX=10090 GN=Nedd4 PE=1 SV=3	Nedd4	1.991	3.48363e-06	Up	102.71	46	K10591	34	31	0.662414	0.650851	0.692856	1.33034	1.32262	1.34092
mmu05169 Epstein-Barr virus infection	0.0777281	1.63	P70444	BH3-interacting domain death agonist OS=Mus musculus OX=10090 GN=Bid PE=1 SV=2	Bid	2.131	0.000184688	Up	21.951	36.4	K04726	5	5	0.583023	0.658674	0.674462	1.27717	1.3667	1.43997
mmu05169 Epstein-Barr virus infection	0.0777281	1.63	P70677	Caspase-3 OS=Mus musculus OX=10090 GN=Casp3 PE=1 SV=1	Casp3	1.885	1.21857e-05	Up	31.474	36.1	K02187	8	8	0.681776	0.679812	0.717879	1.26702	1.33874	1.31477
mmu05169 Epstein-Barr virus infection	0.0777281	1.63	Q3U0V2	Tumor necrosis factor receptor type 1-associated DEATH domain protein OS=Mus musculus OX=10090 GN=Tradd PE=1 SV=1	Tradd	2.074	1.46129e-05	Up	34.577	22.9	K03171	5	5	0.619671	0.658146	0.674185	1.31292	1.3563	1.37878
mmu05169 Epstein-Barr virus infection	0.0777281	1.63	Q60855	Receptor-interacting serine/threonine-protein kinase 1 OS=Mus musculus OX=10090 GN=Ripk1 PE=1 SV=1	Ripk1	1.511	0.000311925	Up	74.854	11.6	K02861	7	6	0.795988	0.752732	0.840672	1.19631	1.1749	1.2394
mmu05169 Epstein-Barr virus infection	0.0777281	1.63	Q6Q899	Antiviral innate immune response receptor RIG-I OS=Mus musculus OX=10090 GN=Ddx58 PE=1 SV=2	Ddx58	2.359	0.00136914	Up	105.97	8.5	K12646	6	6	0.524191	0.58219	0.679637	1.19567	1.51289	1.50543
mmu05169 Epstein-Barr virus infection	0.0777281	1.63	Q8CIH5	1-phosphatidylinositol 4,5-bisphosphate phosphodiesterase gamma-2 OS=Mus musculus OX=10090 GN=Plcg2 PE=1 SV=1	Plcg2	1.667	1.31726e-05	Up	147.59	16.4	K05859	17	17	0.731661	0.746103	0.772199	1.23856	1.23193	1.27954
mmu05169 Epstein-Barr virus infection	0.0777281	1.63	Q8VCF0	Mitochondrial antiviral-signaling protein OS=Mus musculus OX=10090 GN=Mavs PE=1 SV=1	Mavs	1.609	9.76082e-05	Up	53.398	23.1	K12648	6	6	0.761309	0.735705	0.802339	1.22891	1.19952	1.27221
mmu05170 Human immunodeficiency virus 1 infection	0.0494127	1.65	O08734	Bcl-2 homologous antagonist/killer OS=Mus musculus OX=10090 GN=Bak1 PE=1 SV=3	Bak1	1.623	0.000310137	Up	23.294	24.9	K14021	4	4	0.720898	0.754733	0.812037	1.22518	1.19509	1.29206
mmu05170 Human immunodeficiency virus 1 infection	0.0494127	1.65	O88643	Serine/threonine-protein kinase PAK 1 OS=Mus musculus OX=10090 GN=Pak1 PE=1 SV=1	Pak1	1.581	0.00244408	Up	60.736	19.8	K04409	7	3	0.773157	0.863038	0.688704	1.26995	1.21534	1.18982
mmu05170 Human immunodeficiency virus 1 infection	0.0494127	1.65	P11881	Inositol 1,4,5-trisphosphate receptor type 1 OS=Mus musculus OX=10090 GN=Itpr1 PE=1 SV=2	Itpr1	1.746	0.00122415	Up	313.16	8.7	K04958	19	16	0.639681	0.80055	0.744724	1.27463	1.31149	1.22892
mmu05170 Human immunodeficiency virus 1 infection	0.0494127	1.65	P14211	Calreticulin OS=Mus musculus OX=10090 GN=Calr PE=1 SV=1	Calr	1.604	2.01216e-05	Up	47.994	50.2	K08057	18	18	0.764119	0.746714	0.79315	1.25329	1.21002	1.23271
mmu05170 Human immunodeficiency virus 1 infection	0.0494127	1.65	P22892	AP-1 complex subunit gamma-1 OS=Mus musculus OX=10090 GN=Ap1g1 PE=1 SV=3	Ap1g1	1.604	0.000134338	Up	91.349	31.3	K12391	21	21	0.73731	0.748278	0.818184	1.22066	1.23951	1.23605
mmu05170 Human immunodeficiency virus 1 infection	0.0494127	1.65	P31750	RAC-alpha serine/threonine-protein kinase OS=Mus musculus OX=10090 GN=Akt1 PE=1 SV=2	Akt1	2.514	0.00222354	Up	55.707	16.9	K04456	6	4	0.707073	0.511612	0.488734	1.30341	1.36923	1.61994
mmu05170 Human immunodeficiency virus 1 infection	0.0494127	1.65	P35585	AP-1 complex subunit mu-1 OS=Mus musculus OX=10090 GN=Ap1m1 PE=1 SV=3	Ap1m1	1.608	2.19041e-05	Up	48.542	41.6	K12393	14	12	0.747673	0.757407	0.795206	1.2116	1.23921	1.2489
mmu05170 Human immunodeficiency virus 1 infection	0.0494127	1.65	P61967	AP-1 complex subunit sigma-1A OS=Mus musculus OX=10090 GN=Ap1s1 PE=1 SV=1	Ap1s1	1.605	0.000425547	Up	18.733	30.4	K12394	5	3	0.711766	0.769172	0.821996	1.25911	1.19736	1.2406
mmu05170 Human immunodeficiency virus 1 infection	0.0494127	1.65	P70444	BH3-interacting domain death agonist OS=Mus musculus OX=10090 GN=Bid PE=1 SV=2	Bid	2.131	0.000184688	Up	21.951	36.4	K04726	5	5	0.583023	0.658674	0.674462	1.27717	1.3667	1.43997
mmu05170 Human immunodeficiency virus 1 infection	0.0494127	1.65	P70677	Caspase-3 OS=Mus musculus OX=10090 GN=Casp3 PE=1 SV=1	Casp3	1.885	1.21857e-05	Up	31.474	36.1	K02187	8	8	0.681776	0.679812	0.717879	1.26702	1.33874	1.31477
mmu05170 Human immunodeficiency virus 1 infection	0.0494127	1.65	Q3TCH7	Cullin-4A OS=Mus musculus OX=10090 GN=Cul4a PE=1 SV=1	Cul4a	1.649	0.00733288	Up	87.752	24.9	K10609	19	7	0.828715	0.773485	0.662551	1.35189	1.31432	1.06903
mmu05170 Human immunodeficiency virus 1 infection	0.0494127	1.65	Q3U0V2	Tumor necrosis factor receptor type 1-associated DEATH domain protein OS=Mus musculus OX=10090 GN=Tradd PE=1 SV=1	Tradd	2.074	1.46129e-05	Up	34.577	22.9	K03171	5	5	0.619671	0.658146	0.674185	1.31292	1.3563	1.37878
mmu05170 Human immunodeficiency virus 1 infection	0.0494127	1.65	Q60855	Receptor-interacting serine/threonine-protein kinase 1 OS=Mus musculus OX=10090 GN=Ripk1 PE=1 SV=1	Ripk1	1.511	0.000311925	Up	74.854	11.6	K02861	7	6	0.795988	0.752732	0.840672	1.19631	1.1749	1.2394
mmu05170 Human immunodeficiency virus 1 infection	0.0494127	1.65	Q8CIH5	1-phosphatidylinositol 4,5-bisphosphate phosphodiesterase gamma-2 OS=Mus musculus OX=10090 GN=Plcg2 PE=1 SV=1	Plcg2	1.667	1.31726e-05	Up	147.59	16.4	K05859	17	17	0.731661	0.746103	0.772199	1.23856	1.23193	1.27954
mmu05170 Human immunodeficiency virus 1 infection	0.0494127	1.65	Q9WTX6	Cullin-1 OS=Mus musculus OX=10090 GN=Cul1 PE=1 SV=1	Cul1	1.933	1.4008e-05	Up	89.69	33.6	K03347	24	24	0.667782	0.665598	0.711986	1.30009	1.30002	1.35452
mmu05204 Chemical carcinogenesis - DNA adducts	0.340898	1.67	Q61133	Glutathione S-transferase theta-2 OS=Mus musculus OX=10090 GN=Gstt2 PE=1 SV=4	Gstt2	4.678	0.000237864	Up	27.634	29.1	K00799	5	5	0.342259	0.288043	0.426343	1.50988	1.63047	1.80301
mmu05204 Chemical carcinogenesis - DNA adducts	0.340898	1.67	Q9CPU4	Microsomal glutathione S-transferase 3 OS=Mus musculus OX=10090 GN=Mgst3 PE=1 SV=1	Mgst3	2.328	8.58486e-06	Up	16.958	37.3	K00799	4	4	0.582505	0.600362	0.619849	1.44439	1.33705	1.41584
mmu05205 Proteoglycans in cancer	0.12198	1.55	O88643	Serine/threonine-protein kinase PAK 1 OS=Mus musculus OX=10090 GN=Pak1 PE=1 SV=1	Pak1	1.581	0.00244408	Up	60.736	19.8	K04409	7	3	0.773157	0.863038	0.688704	1.26995	1.21534	1.18982
mmu05205 Proteoglycans in cancer	0.12198	1.55	P05132	cAMP-dependent protein kinase catalytic subunit alpha OS=Mus musculus OX=10090 GN=Prkaca PE=1 SV=3	Prkaca	1.682	1.09305e-07	Up	40.57	31.1	K04345	10	4	0.745376	0.743655	0.748089	1.26402	1.24013	1.25873
mmu05205 Proteoglycans in cancer	0.12198	1.55	P11881	Inositol 1,4,5-trisphosphate receptor type 1 OS=Mus musculus OX=10090 GN=Itpr1 PE=1 SV=2	Itpr1	1.746	0.00122415	Up	313.16	8.7	K04958	19	16	0.639681	0.80055	0.744724	1.27463	1.31149	1.22892
mmu05205 Proteoglycans in cancer	0.12198	1.55	P26041	Moesin OS=Mus musculus OX=10090 GN=Msn PE=1 SV=3	Msn	1.662	3.74735e-05	Up	67.766	45.6	K05763	28	18	0.736212	0.728726	0.788773	1.23608	1.2489	1.26131
mmu05205 Proteoglycans in cancer	0.12198	1.55	P31750	RAC-alpha serine/threonine-protein kinase OS=Mus musculus OX=10090 GN=Akt1 PE=1 SV=2	Akt1	2.514	0.00222354	Up	55.707	16.9	K04456	6	4	0.707073	0.511612	0.488734	1.30341	1.36923	1.61994
mmu05205 Proteoglycans in cancer	0.12198	1.55	P35456	Urokinase plasminogen activator surface receptor OS=Mus musculus OX=10090 GN=Plaur PE=1 SV=1	Plaur	3.211	0.00487154	Up	35.428	7.6	K03985	2	2	0.460596	0.478807	0.48544	0.985908	1.77015	1.8191
mmu05205 Proteoglycans in cancer	0.12198	1.55	P70335	Rho-associated protein kinase 1 OS=Mus musculus OX=10090 GN=Rock1 PE=1 SV=1	Rock1	1.693	0.000448073	Up	158.17	10.7	K04514	13	9	0.732484	0.725559	0.769733	1.34046	1.14853	1.28323
mmu05205 Proteoglycans in cancer	0.12198	1.55	P70677	Caspase-3 OS=Mus musculus OX=10090 GN=Casp3 PE=1 SV=1	Casp3	1.885	1.21857e-05	Up	31.474	36.1	K02187	8	8	0.681776	0.679812	0.717879	1.26702	1.33874	1.31477
mmu05205 Proteoglycans in cancer	0.12198	1.55	Q80Z64	Homeobox protein NANOG OS=Mus musculus OX=10090 GN=Nanog PE=1 SV=1	Nanog	1.852	5.10997e-05	Up	34.24	17.7	K10164	4	4	0.725443	0.682056	0.696625	1.37258	1.262	1.26129
mmu05205 Proteoglycans in cancer	0.12198	1.55	Q8CIH5	1-phosphatidylinositol 4,5-bisphosphate phosphodiesterase gamma-2 OS=Mus musculus OX=10090 GN=Plcg2 PE=1 SV=1	Plcg2	1.667	1.31726e-05	Up	147.59	16.4	K05859	17	17	0.731661	0.746103	0.772199	1.23856	1.23193	1.27954
mmu05205 Proteoglycans in cancer	0.12198	1.55	Q923T9	Calcium/calmodulin-dependent protein kinase type II subunit gamma OS=Mus musculus OX=10090 GN=Camk2g PE=1 SV=1	Camk2g	1.559	0.000300313	Up	59.606	16.3	K04515	7	7	0.788578	0.727792	0.828727	1.21912	1.21361	1.22217
mmu05205 Proteoglycans in cancer	0.12198	1.55	Q9QYY0	GRB2-associated-binding protein 1 OS=Mus musculus OX=10090 GN=Gab1 PE=1 SV=2	Gab1	1.836	2.68848e-05	Up	76.812	36.3	K09593	17	17	0.704823	0.671779	0.739111	1.29447	1.30687	1.28295
mmu05214 Glioma	0.33387	1.5	O08734	Bcl-2 homologous antagonist/killer OS=Mus musculus OX=10090 GN=Bak1 PE=1 SV=3	Bak1	1.623	0.000310137	Up	23.294	24.9	K14021	4	4	0.720898	0.754733	0.812037	1.22518	1.19509	1.29206
mmu05214 Glioma	0.33387	1.5	P31750	RAC-alpha serine/threonine-protein kinase OS=Mus musculus OX=10090 GN=Akt1 PE=1 SV=2	Akt1	2.514	0.00222354	Up	55.707	16.9	K04456	6	4	0.707073	0.511612	0.488734	1.30341	1.36923	1.61994
mmu05214 Glioma	0.33387	1.5	Q8CIH5	1-phosphatidylinositol 4,5-bisphosphate phosphodiesterase gamma-2 OS=Mus musculus OX=10090 GN=Plcg2 PE=1 SV=1	Plcg2	1.667	1.31726e-05	Up	147.59	16.4	K05859	17	17	0.731661	0.746103	0.772199	1.23856	1.23193	1.27954
mmu05214 Glioma	0.33387	1.5	Q923T9	Calcium/calmodulin-dependent protein kinase type II subunit gamma OS=Mus musculus OX=10090 GN=Camk2g PE=1 SV=1	Camk2g	1.559	0.000300313	Up	59.606	16.3	K04515	7	7	0.788578	0.727792	0.828727	1.21912	1.21361	1.22217
mmu05225 Hepatocellular carcinoma	0.28807	1.42	E9Q4N7	AT-rich interactive domain-containing protein 1B OS=Mus musculus OX=10090 GN=Arid1b PE=1 SV=1	Arid1b	1.779	0.00104	Up	237.79	5.8	K11653	8	6	0.70805	0.728938	0.722007	1.44695	1.23878	1.15528
mmu05225 Hepatocellular carcinoma	0.28807	1.42	O08734	Bcl-2 homologous antagonist/killer OS=Mus musculus OX=10090 GN=Bak1 PE=1 SV=3	Bak1	1.623	0.000310137	Up	23.294	24.9	K14021	4	4	0.720898	0.754733	0.812037	1.22518	1.19509	1.29206
mmu05225 Hepatocellular carcinoma	0.28807	1.42	P31750	RAC-alpha serine/threonine-protein kinase OS=Mus musculus OX=10090 GN=Akt1 PE=1 SV=2	Akt1	2.514	0.00222354	Up	55.707	16.9	K04456	6	4	0.707073	0.511612	0.488734	1.30341	1.36923	1.61994
mmu05225 Hepatocellular carcinoma	0.28807	1.42	Q61133	Glutathione S-transferase theta-2 OS=Mus musculus OX=10090 GN=Gstt2 PE=1 SV=4	Gstt2	4.678	0.000237864	Up	27.634	29.1	K00799	5	5	0.342259	0.288043	0.426343	1.50988	1.63047	1.80301
mmu05225 Hepatocellular carcinoma	0.28807	1.42	Q64669	NAD(P)H dehydrogenase [quinone] 1 OS=Mus musculus OX=10090 GN=Nqo1 PE=1 SV=3	Nqo1	4.643	0.000310106	Up	30.959	29.2	K00355	7	7	0.29708	0.313284	0.452896	1.65839	1.60145	1.6769
mmu05225 Hepatocellular carcinoma	0.28807	1.42	Q6PDG5	SWI/SNF complex subunit SMARCC2 OS=Mus musculus OX=10090 GN=Smarcc2 PE=1 SV=2	Smarcc2	1.994	6.16626e-05	Up	132.6	20	K11649	18	11	0.628227	0.703624	0.672316	1.36084	1.27536	1.35963
mmu05225 Hepatocellular carcinoma	0.28807	1.42	Q8CIH5	1-phosphatidylinositol 4,5-bisphosphate phosphodiesterase gamma-2 OS=Mus musculus OX=10090 GN=Plcg2 PE=1 SV=1	Plcg2	1.667	1.31726e-05	Up	147.59	16.4	K05859	17	17	0.731661	0.746103	0.772199	1.23856	1.23193	1.27954
mmu05225 Hepatocellular carcinoma	0.28807	1.42	Q9CPU4	Microsomal glutathione S-transferase 3 OS=Mus musculus OX=10090 GN=Mgst3 PE=1 SV=1	Mgst3	2.328	8.58486e-06	Up	16.958	37.3	K00799	4	4	0.582505	0.600362	0.619849	1.44439	1.33705	1.41584
mmu05225 Hepatocellular carcinoma	0.28807	1.42	Q9QYY0	GRB2-associated-binding protein 1 OS=Mus musculus OX=10090 GN=Gab1 PE=1 SV=2	Gab1	1.836	2.68848e-05	Up	76.812	36.3	K09593	17	17	0.704823	0.671779	0.739111	1.29447	1.30687	1.28295
mmu05323 Rheumatoid arthritis	1.84015e-05	5.83	P15920	V-type proton ATPase 116 kDa subunit a2 OS=Mus musculus OX=10090 GN=Atp6v0a2 PE=1 SV=2	Atp6v0a2	2.843	0.0103747	Up	98.144	5.8	K02154	4	3	0.56476	0.53225	0.62975		1.27874	1.9945
mmu05323 Rheumatoid arthritis	1.84015e-05	5.83	P50516	V-type proton ATPase catalytic subunit A OS=Mus musculus OX=10090 GN=Atp6v1a PE=1 SV=2	Atp6v1a	1.555	0.000136925	Up	68.325	50.6	K02145	26	26	0.757417	0.772759	0.818398	1.265	1.20411	1.18232
mmu05323 Rheumatoid arthritis	1.84015e-05	5.83	P50518	V-type proton ATPase subunit E 1 OS=Mus musculus OX=10090 GN=Atp6v1e1 PE=1 SV=2	Atp6v1e1	1.6	0.000613895	Up	26.157	45.1	K02150	12	12	0.720156	0.751769	0.835998	1.18464	1.25846	1.24897
mmu05323 Rheumatoid arthritis	1.84015e-05	5.83	P51863	V-type proton ATPase subunit d 1 OS=Mus musculus OX=10090 GN=Atp6v0d1 PE=1 SV=2	Atp6v0d1	1.539	0.000534402	Up	40.301	42.5	K02146	11	11	0.738909	0.772672	0.851154	1.1913	1.22937	1.21659
mmu05323 Rheumatoid arthritis	1.84015e-05	5.83	P62814	V-type proton ATPase subunit B, brain isoform OS=Mus musculus OX=10090 GN=Atp6v1b2 PE=1 SV=1	Atp6v1b2	1.634	7.23226e-05	Up	56.55	45.8	K02147	18	18	0.725127	0.757458	0.795353	1.2249	1.22742	1.26975
mmu05323 Rheumatoid arthritis	1.84015e-05	5.83	Q8BVE3	V-type proton ATPase subunit H OS=Mus musculus OX=10090 GN=Atp6v1h PE=1 SV=1	Atp6v1h	1.515	9.9228e-06	Up	55.854	44.9	K02144	18	18	0.81841	0.783278	0.783975	1.20814	1.21016	1.19603
mmu05323 Rheumatoid arthritis	1.84015e-05	5.83	Q9CR51	V-type proton ATPase subunit G 1 OS=Mus musculus OX=10090 GN=Atp6v1g1 PE=1 SV=3	Atp6v1g1	1.517	0.00130929	Up	13.724	46.6	K02152	4	4	0.748065	0.762297	0.873088	1.1877	1.17771	1.25115
mmu05323 Rheumatoid arthritis	1.84015e-05	5.83	Q9Z1G4	V-type proton ATPase 116 kDa subunit a1 OS=Mus musculus OX=10090 GN=Atp6v0a1 PE=1 SV=3	Atp6v0a1	1.691	0.000638828	Up	96.466	16.9	K02154	10	9	0.703521	0.700418	0.826021	1.26663	1.24207	1.26133
mmu05415 Diabetic cardiomyopathy	0.412871	1.22	P00397	Cytochrome c oxidase subunit 1 OS=Mus musculus OX=10090 GN=Mtco1 PE=1 SV=2	Mtco1	1.63	0.00209025	Up	56.909	10.5	K02256	3	3	0.703057	0.713624	0.864506	1.19122	1.25563	1.27197
mmu05415 Diabetic cardiomyopathy	0.412871	1.22	P00405	Cytochrome c oxidase subunit 2 OS=Mus musculus OX=10090 GN=Mtco2 PE=1 SV=1	Mtco2	1.555	0.00205402	Up	25.976	44.9	K02261	7	7	0.839151	0.796493	0.712572	1.12924	1.23199	1.29056
mmu05415 Diabetic cardiomyopathy	0.412871	1.22	P16858	Glyceraldehyde-3-phosphate dehydrogenase OS=Mus musculus OX=10090 GN=Gapdh PE=1 SV=2	Gapdh	1.8	1.03966e-05	Up	35.81	55	K00134	15	15	0.691514	0.730628	0.720664	1.31289	1.2909	1.2534
mmu05415 Diabetic cardiomyopathy	0.412871	1.22	P17665	Cytochrome c oxidase subunit 7C, mitochondrial OS=Mus musculus OX=10090 GN=Cox7c PE=1 SV=1	Cox7c	1.747	0.0395214	Up	7.3325	28.6	K02272	2	2	0.5591	0.738369	0.887116	1.508	0.97835	1.32906
mmu05415 Diabetic cardiomyopathy	0.412871	1.22	P19536	Cytochrome c oxidase subunit 5B, mitochondrial OS=Mus musculus OX=10090 GN=Cox5b PE=1 SV=1	Cox5b	1.76	1.30757e-06	Up	13.813	30.5	K02265	4	4	0.730223	0.714192	0.729606	1.25309	1.29643	1.27646
mmu05415 Diabetic cardiomyopathy	0.412871	1.22	P31750	RAC-alpha serine/threonine-protein kinase OS=Mus musculus OX=10090 GN=Akt1 PE=1 SV=2	Akt1	2.514	0.00222354	Up	55.707	16.9	K04456	6	4	0.707073	0.511612	0.488734	1.30341	1.36923	1.61994
mmu05415 Diabetic cardiomyopathy	0.412871	1.22	P48771	Cytochrome c oxidase subunit 7A2, mitochondrial OS=Mus musculus OX=10090 GN=Cox7a2 PE=1 SV=2	Cox7a2	2.03	0.0017775	Up	9.2908	27.7	K02270	2	2	0.621863	0.598016	0.760626	1.40295	1.18389	1.43266
mmu05415 Diabetic cardiomyopathy	0.412871	1.22	P48962	ADP/ATP translocase 1 OS=Mus musculus OX=10090 GN=Slc25a4 PE=1 SV=4	Slc25a4	1.748	0.000123041	Up	32.904	55.4	K05863	15	8	0.686573	0.721717	0.77524	1.30513	1.24369	1.26765
mmu05415 Diabetic cardiomyopathy	0.412871	1.22	P52825	Carnitine O-palmitoyltransferase 2, mitochondrial OS=Mus musculus OX=10090 GN=Cpt2 PE=1 SV=2	Cpt2	1.6	6.03875e-05	Up	73.98	21.7	K08766	11	11	0.736493	0.770863	0.799942	1.26011	1.21557	1.21702
mmu05415 Diabetic cardiomyopathy	0.412871	1.22	P56391	Cytochrome c oxidase subunit 6B1 OS=Mus musculus OX=10090 GN=Cox6b1 PE=1 SV=2	Cox6b1	1.691	7.2661e-05	Up	10.071	52.3	K02267	4	4	0.725751	0.714065	0.789615	1.25663	1.25258	1.26136
mmu05415 Diabetic cardiomyopathy	0.412871	1.22	Q62425	Cytochrome c oxidase subunit NDUFA4 OS=Mus musculus OX=10090 GN=Ndufa4 PE=1 SV=2	Ndufa4	2.431	3.48861e-05	Up	9.3267	47.6	K03948	5	5	0.562568	0.55337	0.633069	1.43466	1.38502	1.43131
mmu05415 Diabetic cardiomyopathy	0.412871	1.22	Q923T9	Calcium/calmodulin-dependent protein kinase type II subunit gamma OS=Mus musculus OX=10090 GN=Camk2g PE=1 SV=1	Camk2g	1.559	0.000300313	Up	59.606	16.3	K04515	7	7	0.788578	0.727792	0.828727	1.21912	1.21361	1.22217
mmu05415 Diabetic cardiomyopathy	0.412871	1.22	Q9CPQ1	Cytochrome c oxidase subunit 6C OS=Mus musculus OX=10090 GN=Cox6c PE=1 SV=3	Cox6c	2.213	0.00157666	Up	8.4689	35.5	K02268	3	3	0.572005	0.612282	0.683169	1.50534	1.14326	1.48395

## Sheet: Down
KEGG pathway	Mapping	Background	All Mapping	All Background	Fold Enrichment	Fisher's exact test p value	-log10(p value)	Related proteins
mmu04512 ECM-receptor interaction	5	19	115	2903	6.64	0.000665924	3.18	P02463 P02469 Q00547 Q05793 Q61001
mmu00030 Pentose phosphate pathway	5	20	115	2903	6.31	0.000860085	3.07	P05063 P47857 Q8VEE0 Q9CS42 Q9D0F9
mmu00052 Galactose metabolism	4	17	115	2903	5.94	0.00372811	2.43	O08528 P47857 Q9D0F9 Q9R0N0
mmu00260 Glycine, serine and threonine metabolism	4	19	115	2903	5.31	0.00571059	2.24	Q8VC19 Q91W43 Q99K85 Q99LS3
mmu00500 Starch and sucrose metabolism	3	13	115	2903	5.83	0.0129517	1.89	O08528 Q9D0F9 Q9Z1E4
mmu00270 Cysteine and methionine metabolism	5	37	115	2903	3.41	0.0141324	1.85	A6H5Y3 O88508 O88509 P97355 Q99K85
mmu00520 Amino sugar and nucleotide sugar metabolism	5	40	115	2903	3.16	0.0194205	1.71	O08528 Q9D0F9 Q9DCJ9 Q9JK38 Q9R0N0
mmu04120 Ubiquitin mediated proteolysis	8	91	115	2903	2.22	0.0259622	1.59	P31254 P48754 P61082 Q5SRY7 Q80TF4 Q8CH72 Q9Z0Z3 Q9Z2X8
mmu04974 Protein digestion and absorption	3	18	115	2903	4.21	0.0320055	1.49	P02463 P39061 Q6PIC6
mmu04110 Cell cycle	7	84	115	2903	2.1	0.0466037	1.33	O08901 P47810 P60330 Q9WUJ8 Q9Z0H0 Q9Z0Z3 Q9Z265

## Sheet: Down Pathway2Protein
KEGG pathway	Fisher's exact test p value	Fold Enrichment	Protein accession	Protein description	Gene name	Case/Con_F Ratio	Case/Con_F P value	Regulated Type	MW [kDa]	Coverage [%]	KEGG KO No.	Peptides	Unique peptides	Con_F1	Con_F2	Con_F3	Case1	Case2	Case3
mmu00010 Glycolysis / Gluconeogenesis	0.0564524	2.73	O08528	Hexokinase-2 OS=Mus musculus OX=10090 GN=Hk2 PE=1 SV=1	Hk2	0.591	1.6253e-05	Down	102.53	49.1	K00844	37	33	1.2387	1.2289	1.30296	0.737205	0.732865	0.75936
mmu00010 Glycolysis / Gluconeogenesis	0.0564524	2.73	P05063	Fructose-bisphosphate aldolase C OS=Mus musculus OX=10090 GN=Aldoc PE=1 SV=4	Aldoc	0.419	6.87631e-05	Down	39.394	51	K01623	14	10	1.39272	1.41284	1.42185	0.583576	0.54274	0.646269
mmu00010 Glycolysis / Gluconeogenesis	0.0564524	2.73	P47857	ATP-dependent 6-phosphofructokinase, muscle type OS=Mus musculus OX=10090 GN=Pfkm PE=1 SV=3	Pfkm	0.494	0.000191863	Down	85.268	23.7	K00850	14	11	1.35563	1.23773	1.42189	0.656853	0.703626	0.624264
mmu00010 Glycolysis / Gluconeogenesis	0.0564524	2.73	Q9D0F9	Phosphoglucomutase-1 OS=Mus musculus OX=10090 GN=Pgm1 PE=1 SV=4	Pgm1	0.593	6.13802e-05	Down	61.417	52.3	K01835	24	24	1.20408	1.23651	1.32701	0.734669	0.747787	0.749943
mmu00030 Pentose phosphate pathway	0.000860085	6.31	P05063	Fructose-bisphosphate aldolase C OS=Mus musculus OX=10090 GN=Aldoc PE=1 SV=4	Aldoc	0.419	6.87631e-05	Down	39.394	51	K01623	14	10	1.39272	1.41284	1.42185	0.583576	0.54274	0.646269
mmu00030 Pentose phosphate pathway	0.000860085	6.31	P47857	ATP-dependent 6-phosphofructokinase, muscle type OS=Mus musculus OX=10090 GN=Pfkm PE=1 SV=3	Pfkm	0.494	0.000191863	Down	85.268	23.7	K00850	14	11	1.35563	1.23773	1.42189	0.656853	0.703626	0.624264
mmu00030 Pentose phosphate pathway	0.000860085	6.31	Q8VEE0	Ribulose-phosphate 3-epimerase OS=Mus musculus OX=10090 GN=Rpe PE=1 SV=1	Rpe	0.545	0.000119537	Down	24.945	11.8	K01783	2	2	1.295	1.3593	1.22981	0.730459	0.665523	0.719915
mmu00030 Pentose phosphate pathway	0.000860085	6.31	Q9CS42	Ribose-phosphate pyrophosphokinase 2 OS=Mus musculus OX=10090 GN=Prps2 PE=1 SV=4	Prps2	0.649	0.00236461	Down	34.786	34.9	K00948	7	2	1.16268	1.13455	1.34237	0.837563	0.779509	0.743331
mmu00030 Pentose phosphate pathway	0.000860085	6.31	Q9D0F9	Phosphoglucomutase-1 OS=Mus musculus OX=10090 GN=Pgm1 PE=1 SV=4	Pgm1	0.593	6.13802e-05	Down	61.417	52.3	K01835	24	24	1.20408	1.23651	1.32701	0.734669	0.747787	0.749943
mmu00051 Fructose and mannose metabolism	0.0602494	3.29	O08528	Hexokinase-2 OS=Mus musculus OX=10090 GN=Hk2 PE=1 SV=1	Hk2	0.591	1.6253e-05	Down	102.53	49.1	K00844	37	33	1.2387	1.2289	1.30296	0.737205	0.732865	0.75936
mmu00051 Fructose and mannose metabolism	0.0602494	3.29	P05063	Fructose-bisphosphate aldolase C OS=Mus musculus OX=10090 GN=Aldoc PE=1 SV=4	Aldoc	0.419	6.87631e-05	Down	39.394	51	K01623	14	10	1.39272	1.41284	1.42185	0.583576	0.54274	0.646269
mmu00051 Fructose and mannose metabolism	0.0602494	3.29	P47857	ATP-dependent 6-phosphofructokinase, muscle type OS=Mus musculus OX=10090 GN=Pfkm PE=1 SV=3	Pfkm	0.494	0.000191863	Down	85.268	23.7	K00850	14	11	1.35563	1.23773	1.42189	0.656853	0.703626	0.624264
mmu00052 Galactose metabolism	0.00372811	5.94	O08528	Hexokinase-2 OS=Mus musculus OX=10090 GN=Hk2 PE=1 SV=1	Hk2	0.591	1.6253e-05	Down	102.53	49.1	K00844	37	33	1.2387	1.2289	1.30296	0.737205	0.732865	0.75936
mmu00052 Galactose metabolism	0.00372811	5.94	P47857	ATP-dependent 6-phosphofructokinase, muscle type OS=Mus musculus OX=10090 GN=Pfkm PE=1 SV=3	Pfkm	0.494	0.000191863	Down	85.268	23.7	K00850	14	11	1.35563	1.23773	1.42189	0.656853	0.703626	0.624264
mmu00052 Galactose metabolism	0.00372811	5.94	Q9D0F9	Phosphoglucomutase-1 OS=Mus musculus OX=10090 GN=Pgm1 PE=1 SV=4	Pgm1	0.593	6.13802e-05	Down	61.417	52.3	K01835	24	24	1.20408	1.23651	1.32701	0.734669	0.747787	0.749943
mmu00052 Galactose metabolism	0.00372811	5.94	Q9R0N0	Galactokinase OS=Mus musculus OX=10090 GN=Galk1 PE=1 SV=2	Galk1	0.632	0.000671363	Down	42.295	30.6	K00849	12	12	1.15976	1.18884	1.32882	0.750872	0.761263	0.810436
mmu00100 Steroid biosynthesis	0.079244	4.21	P52019	Squalene monooxygenase OS=Mus musculus OX=10090 GN=Sqle PE=2 SV=1	Sqle	0.163	0.000341026	Down	63.769	14.7	K00511	6	6	1.55284	1.61755	1.34021		0.223654	0.265744
mmu00100 Steroid biosynthesis	0.079244	4.21	Q8K0C4	Lanosterol 14-alpha demethylase OS=Mus musculus OX=10090 GN=Cyp51a1 PE=1 SV=1	Cyp51a1	0.657	9.05237e-05	Down	56.775	30.8	K05917	13	13	1.23422	1.20656	1.18077	0.823708	0.794297	0.760452
mmu00230 Purine metabolism	0.0565517	2.38	Q8VCP8	Adenylate kinase isoenzyme 6 OS=Mus musculus OX=10090 GN=Ak6 PE=1 SV=1	Ak6	0.607	0.00478465	Down	19.947	43.6	K18532	5	5	1.46068	1.13778	1.13504	0.728636	0.789335	0.748532
mmu00230 Purine metabolism	0.0565517	2.38	Q9CS42	Ribose-phosphate pyrophosphokinase 2 OS=Mus musculus OX=10090 GN=Prps2 PE=1 SV=4	Prps2	0.649	0.00236461	Down	34.786	34.9	K00948	7	2	1.16268	1.13455	1.34237	0.837563	0.779509	0.743331
mmu00230 Purine metabolism	0.0565517	2.38	Q9D0F9	Phosphoglucomutase-1 OS=Mus musculus OX=10090 GN=Pgm1 PE=1 SV=4	Pgm1	0.593	6.13802e-05	Down	61.417	52.3	K01835	24	24	1.20408	1.23651	1.32701	0.734669	0.747787	0.749943
mmu00230 Purine metabolism	0.0565517	2.38	Q9JKX6	ADP-sugar pyrophosphatase OS=Mus musculus OX=10090 GN=Nudt5 PE=1 SV=1	Nudt5	0.655	0.000249061	Down	23.984	49.5	K13987	11	11	1.15291	1.19456	1.2776	0.791024	0.769542	0.814369
mmu00230 Purine metabolism	0.0565517	2.38	Q9WUR9	Adenylate kinase 4, mitochondrial OS=Mus musculus OX=10090 GN=Ak4 PE=1 SV=1	Ak4	0.387	1.20347e-05	Down	25.061	57.8	K00939	10	10	1.37748	1.40604	1.54124	0.548799	0.566238	0.560199
mmu00260 Glycine, serine and threonine metabolism	0.00571059	5.31	Q8VC19	5-aminolevulinate synthase, nonspecific, mitochondrial OS=Mus musculus OX=10090 GN=Alas1 PE=1 SV=2	Alas1	0.361	4.48689e-05	Down	71.017	22.1	K00643	8	8	1.46678	1.41782	1.52433	0.581962	0.493197	0.51591
mmu00260 Glycine, serine and threonine metabolism	0.00571059	5.31	Q91W43	Glycine dehydrogenase (decarboxylating), mitochondrial OS=Mus musculus OX=10090 GN=Gldc PE=1 SV=1	Gldc	0.39	1.23658e-05	Down	113.27	44.1	K00281	29	29	1.37165	1.40337	1.54137	0.560491	0.560623	0.5625
mmu00260 Glycine, serine and threonine metabolism	0.00571059	5.31	Q99K85	Phosphoserine aminotransferase OS=Mus musculus OX=10090 GN=Psat1 PE=1 SV=1	Psat1	0.499	1.71863e-05	Down	40.472	56.8	K00831	18	18	1.32933	1.28176	1.39199	0.645322	0.671058	0.68054
mmu00260 Glycine, serine and threonine metabolism	0.00571059	5.31	Q99LS3	Phosphoserine phosphatase OS=Mus musculus OX=10090 GN=Psph PE=1 SV=1	Psph	0.581	5.86589e-05	Down	25.096	47.6	K01079	10	10	1.27036	1.20369	1.32098	0.716352	0.736075	0.752549
mmu00270 Cysteine and methionine metabolism	0.0141324	3.41	A6H5Y3	Methionine synthase OS=Mus musculus OX=10090 GN=Mtr PE=1 SV=1	Mtr	0.475	0.000252903	Down	139.07	15.7	K00548	15	15	1.40023	1.28544	1.3811	0.687428	0.576614	0.669196
mmu00270 Cysteine and methionine metabolism	0.0141324	3.41	O88508	DNA (cytosine-5)-methyltransferase 3A OS=Mus musculus OX=10090 GN=Dnmt3a PE=1 SV=2	Dnmt3a	0.47	2.44363e-05	Down	101.67	36.2	K17398	27	23	1.29903	1.33642	1.44719	0.628588	0.636933	0.651839
mmu00270 Cysteine and methionine metabolism	0.0141324	3.41	O88509	DNA (cytosine-5)-methyltransferase 3B OS=Mus musculus OX=10090 GN=Dnmt3b PE=1 SV=2	Dnmt3b	0.543	4.09553e-06	Down	97.227	31.2	K17399	20	10	1.27269	1.28579	1.33096	0.717405	0.690032	0.703132
mmu00270 Cysteine and methionine metabolism	0.0141324	3.41	P97355	Spermine synthase OS=Mus musculus OX=10090 GN=Sms PE=1 SV=1	Sms	0.546	5.63145e-05	Down	41.313	51.6	K00802	14	14	1.33849	1.30608	1.2359	0.685135	0.694003	0.740389
mmu00270 Cysteine and methionine metabolism	0.0141324	3.41	Q99K85	Phosphoserine aminotransferase OS=Mus musculus OX=10090 GN=Psat1 PE=1 SV=1	Psat1	0.499	1.71863e-05	Down	40.472	56.8	K00831	18	18	1.32933	1.28176	1.39199	0.645322	0.671058	0.68054
mmu00330 Arginine and proline metabolism	0.0739475	3.03	P97355	Spermine synthase OS=Mus musculus OX=10090 GN=Sms PE=1 SV=1	Sms	0.546	5.63145e-05	Down	41.313	51.6	K00802	14	14	1.33849	1.30608	1.2359	0.685135	0.694003	0.740389
mmu00330 Arginine and proline metabolism	0.0739475	3.03	Q60715	Prolyl 4-hydroxylase subunit alpha-1 OS=Mus musculus OX=10090 GN=P4ha1 PE=1 SV=2	P4ha1	0.37	5.4872e-06	Down	60.909	28.7	K00472	12	12	1.40494	1.44823	1.52683	0.552759	0.520005	0.547243
mmu00330 Arginine and proline metabolism	0.0739475	3.03	Q60716	Prolyl 4-hydroxylase subunit alpha-2 OS=Mus musculus OX=10090 GN=P4ha2 PE=1 SV=1	P4ha2	0.147	4.73455e-05	Down	61.001	18.2	K00472	7	7	1.89338	1.76566	1.57154	0.294041	0.217914	0.257468
mmu00500 Starch and sucrose metabolism	0.0129517	5.83	O08528	Hexokinase-2 OS=Mus musculus OX=10090 GN=Hk2 PE=1 SV=1	Hk2	0.591	1.6253e-05	Down	102.53	49.1	K00844	37	33	1.2387	1.2289	1.30296	0.737205	0.732865	0.75936
mmu00500 Starch and sucrose metabolism	0.0129517	5.83	Q9D0F9	Phosphoglucomutase-1 OS=Mus musculus OX=10090 GN=Pgm1 PE=1 SV=4	Pgm1	0.593	6.13802e-05	Down	61.417	52.3	K01835	24	24	1.20408	1.23651	1.32701	0.734669	0.747787	0.749943
mmu00500 Starch and sucrose metabolism	0.0129517	5.83	Q9Z1E4	Glycogen [starch] synthase, muscle OS=Mus musculus OX=10090 GN=Gys1 PE=1 SV=2	Gys1	0.385	0.00104411	Down	83.926	16.9	K00693	8	8	1.53967	1.23449	1.55644	0.554818	0.477856	0.636723
mmu00520 Amino sugar and nucleotide sugar metabolism	0.0194205	3.16	O08528	Hexokinase-2 OS=Mus musculus OX=10090 GN=Hk2 PE=1 SV=1	Hk2	0.591	1.6253e-05	Down	102.53	49.1	K00844	37	33	1.2387	1.2289	1.30296	0.737205	0.732865	0.75936
mmu00520 Amino sugar and nucleotide sugar metabolism	0.0194205	3.16	Q9D0F9	Phosphoglucomutase-1 OS=Mus musculus OX=10090 GN=Pgm1 PE=1 SV=4	Pgm1	0.593	6.13802e-05	Down	61.417	52.3	K01835	24	24	1.20408	1.23651	1.32701	0.734669	0.747787	0.749943
mmu00520 Amino sugar and nucleotide sugar metabolism	0.0194205	3.16	Q9DCJ9	N-acetylneuraminate lyase OS=Mus musculus OX=10090 GN=Npl PE=1 SV=1	Npl	0.601	0.00023205	Down	35.13	41.2	K01639	11	11	1.16	1.25854	1.32948	0.741849	0.762729	0.747405
mmu00520 Amino sugar and nucleotide sugar metabolism	0.0194205	3.16	Q9JK38	Glucosamine 6-phosphate N-acetyltransferase OS=Mus musculus OX=10090 GN=Gnpnat1 PE=1 SV=1	Gnpnat1	0.587	0.00583388	Down	20.791	45.1	K00621	7	7	1.19466	1.3131	1.27389	0.604347	0.824118	0.789884
mmu00520 Amino sugar and nucleotide sugar metabolism	0.0194205	3.16	Q9R0N0	Galactokinase OS=Mus musculus OX=10090 GN=Galk1 PE=1 SV=2	Galk1	0.632	0.000671363	Down	42.295	30.6	K00849	12	12	1.15976	1.18884	1.32882	0.750872	0.761263	0.810436
mmu00670 One carbon pool by folate	0.116828	3.37	A6H5Y3	Methionine synthase OS=Mus musculus OX=10090 GN=Mtr PE=1 SV=1	Mtr	0.475	0.000252903	Down	139.07	15.7	K00548	15	15	1.40023	1.28544	1.3811	0.687428	0.576614	0.669196
mmu00670 One carbon pool by folate	0.116828	3.37	P18155	Bifunctional methylenetetrahydrofolate dehydrogenase/cyclohydrolase, mitochondrial OS=Mus musculus OX=10090 GN=Mthfd2 PE=1 SV=1	Mthfd2	0.391	0.000145276	Down	37.863	38.9	K13403	9	9	1.28287	1.42623	1.60345	0.547611	0.563574	0.576259
mmu03008 Ribosome biogenesis in eukaryotes	0.319774	1.58	Q6EJB6	U3 small nucleolar RNA-associated protein 14 homolog B OS=Mus musculus OX=10090 GN=Utp14b PE=1 SV=2	Utp14b	0.542	0.000995418	Down	85.927	17.7	K14567	11	7	1.17493	1.26481	1.4505	0.682588	0.752217	0.674951
mmu03008 Ribosome biogenesis in eukaryotes	0.319774	1.58	Q8VCP8	Adenylate kinase isoenzyme 6 OS=Mus musculus OX=10090 GN=Ak6 PE=1 SV=1	Ak6	0.607	0.00478465	Down	19.947	43.6	K18532	5	5	1.46068	1.13778	1.13504	0.728636	0.789335	0.748532
mmu03008 Ribosome biogenesis in eukaryotes	0.319774	1.58	Q9CQS5	Serine/threonine-protein kinase RIO2 OS=Mus musculus OX=10090 GN=Riok2 PE=1 SV=1	Riok2	0.622	0.0425605	Down	62.49	19.4	K07179	7	7	1.40803	1.38675	0.905276	0.85992	0.719701	0.720325
mmu03008 Ribosome biogenesis in eukaryotes	0.319774	1.58	Q9CTH6	rRNA-processing protein FCF1 homolog OS=Mus musculus OX=10090 GN=Fcf1 PE=2 SV=2	Fcf1	0.525	0.0454491	Down	23.34	17.2	K14566	3	3	1.12618	1.56903	1.00776	0.576106		0.720918
mmu03022 Basal transcription factors	0.364045	1.58	Q8R2K4	TAF6-like RNA polymerase II p300/CBP-associated factor-associated factor 65 kDa subunit 6L OS=Mus musculus OX=10090 GN=Taf6l PE=1 SV=1	Taf6l	0.601	0.0205993	Down	67.235	10.9	K03131	4	4	1.23558	1.28257	1.05118	0.793818	0.636854
mmu03022 Basal transcription factors	0.364045	1.58	Q91WQ5	TAF5-like RNA polymerase II p300/CBP-associated factor-associated factor 65 kDa subunit 5L OS=Mus musculus OX=10090 GN=Taf5l PE=2 SV=1	Taf5l	0.626	0.000747828	Down	65.91	21.2	K03130	9	9	1.25611	1.21642	1.21844	0.726186	0.735098	0.84774
mmu03440 Homologous recombination	0.349486	1.63	O88700	Bloom syndrome protein homolog OS=Mus musculus OX=10090 GN=Blm PE=1 SV=1	Blm	0.632	0.000651972	Down	158.36	17.9	K10901	18	18	1.21041	1.24089	1.2261	0.845808	0.720654	0.756139
mmu03440 Homologous recombination	0.349486	1.63	P48754	Breast cancer type 1 susceptibility protein homolog OS=Mus musculus OX=10090 GN=Brca1 PE=1 SV=3	Brca1	0.665	0.00459723	Down	198.79	13.7	K10605	17	17	1.10843	1.14905	1.3464	0.761826	0.860249	0.774047
mmu03460 Fanconi anemia pathway	0.305231	1.8	O88700	Bloom syndrome protein homolog OS=Mus musculus OX=10090 GN=Blm PE=1 SV=1	Blm	0.632	0.000651972	Down	158.36	17.9	K10901	18	18	1.21041	1.24089	1.2261	0.845808	0.720654	0.756139
mmu03460 Fanconi anemia pathway	0.305231	1.8	P48754	Breast cancer type 1 susceptibility protein homolog OS=Mus musculus OX=10090 GN=Brca1 PE=1 SV=3	Brca1	0.665	0.00459723	Down	198.79	13.7	K10605	17	17	1.10843	1.14905	1.3464	0.761826	0.860249	0.774047
mmu04066 HIF-1 signaling pathway	0.163771	1.87	O08528	Hexokinase-2 OS=Mus musculus OX=10090 GN=Hk2 PE=1 SV=1	Hk2	0.591	1.6253e-05	Down	102.53	49.1	K00844	37	33	1.2387	1.2289	1.30296	0.737205	0.732865	0.75936
mmu04066 HIF-1 signaling pathway	0.163771	1.87	P05063	Fructose-bisphosphate aldolase C OS=Mus musculus OX=10090 GN=Aldoc PE=1 SV=4	Aldoc	0.419	6.87631e-05	Down	39.394	51	K01623	14	10	1.39272	1.41284	1.42185	0.583576	0.54274	0.646269
mmu04066 HIF-1 signaling pathway	0.163771	1.87	P17809	Solute carrier family 2, facilitated glucose transporter member 1 OS=Mus musculus OX=10090 GN=Slc2a1 PE=1 SV=4	Slc2a1	0.473	3.02897e-06	Down	53.984	10.4	K07299	5	5	1.3359	1.3526	1.38404	0.664557	0.632614	0.630293
mmu04066 HIF-1 signaling pathway	0.163771	1.87	P47857	ATP-dependent 6-phosphofructokinase, muscle type OS=Mus musculus OX=10090 GN=Pfkm PE=1 SV=3	Pfkm	0.494	0.000191863	Down	85.268	23.7	K00850	14	11	1.35563	1.23773	1.42189	0.656853	0.703626	0.624264
mmu04110 Cell cycle	0.0466037	2.1	O08901	Mitotic checkpoint serine/threonine-protein kinase BUB1 OS=Mus musculus OX=10090 GN=Bub1 PE=1 SV=1	Bub1	0.516	1.35327e-05	Down	119.56	24.1	K02178	18	18	1.30523	1.27038	1.3817	0.685184	0.671687	0.685818
mmu04110 Cell cycle	0.0466037	2.1	P47810	Wee1-like protein kinase OS=Mus musculus OX=10090 GN=Wee1 PE=1 SV=2	Wee1	0.663	0.000163506	Down	71.577	11.1	K06632	5	5	1.13856	1.24946	1.22066	0.799497	0.781143	0.810678
mmu04110 Cell cycle	0.0466037	2.1	P60330	Separin OS=Mus musculus OX=10090 GN=Espl1 PE=1 SV=1	Espl1	0.335	3.02602e-07	Down	233.03	11.8	K02365	16	16	1.49726	1.46843	1.52954	0.512642	0.498843	0.493295
mmu04110 Cell cycle	0.0466037	2.1	Q9WUJ8	Origin recognition complex subunit 6 OS=Mus musculus OX=10090 GN=Orc6 PE=1 SV=1	Orc6	0.662	0.0023708	Down	29.188	16	K02608	4	4	1.10625	1.21101	1.29279	0.794131	0.852589	0.743231
mmu04110 Cell cycle	0.0466037	2.1	Q9Z0H0	Cell division cycle 7-related protein kinase OS=Mus musculus OX=10090 GN=Cdc7 PE=1 SV=2	Cdc7	0.489	0.000818238	Down	62.769	14	K02214	5	5	1.24977	1.27059	1.51054	0.642328	0.720139	0.606638
mmu04110 Cell cycle	0.0466037	2.1	Q9Z0Z3	S-phase kinase-associated protein 2 OS=Mus musculus OX=10090 GN=Skp2 PE=1 SV=1	Skp2	0.523	0.0014376	Down	47.766	22.4	K03875	6	6	1.32374	1.37607	1.23891	0.597619	0.781712	0.681952
mmu04110 Cell cycle	0.0466037	2.1	Q9Z265	Serine/threonine-protein kinase Chk2 OS=Mus musculus OX=10090 GN=Chek2 PE=1 SV=1	Chek2	0.487	0.000484932	Down	61.088	12.3	K06641	5	5	1.35506	1.38197	1.29756	0.742791	0.593944	0.628685
mmu04114 Oocyte meiosis	0.198899	1.8	O08901	Mitotic checkpoint serine/threonine-protein kinase BUB1 OS=Mus musculus OX=10090 GN=Bub1 PE=1 SV=1	Bub1	0.516	1.35327e-05	Down	119.56	24.1	K02178	18	18	1.30523	1.27038	1.3817	0.685184	0.671687	0.685818
mmu04114 Oocyte meiosis	0.198899	1.8	P60330	Separin OS=Mus musculus OX=10090 GN=Espl1 PE=1 SV=1	Espl1	0.335	3.02602e-07	Down	233.03	11.8	K02365	16	16	1.49726	1.46843	1.52954	0.512642	0.498843	0.493295
mmu04114 Oocyte meiosis	0.198899	1.8	P97477	Aurora kinase A OS=Mus musculus OX=10090 GN=Aurka PE=1 SV=1	Aurka	0.538	0.000145313	Down	44.772	35.9	K11481	11	11	1.32335	1.27237	1.30439	0.752515	0.649771	0.697603
mmu04114 Oocyte meiosis	0.198899	1.8	Q5SRY7	F-box/WD repeat-containing protein 11 OS=Mus musculus OX=10090 GN=Fbxw11 PE=1 SV=1	Fbxw11	0.662	0.000748987	Down	62.062	13.7	K03362	7	3	1.22845	1.15726	1.2247	0.848527	0.738959	0.802112
mmu04114 Oocyte meiosis	0.198899	1.8	Q7TSG3	F-box only protein 5 OS=Mus musculus OX=10090 GN=Fbxo5 PE=1 SV=1	Fbxo5	0.451	0.000105437	Down	47.508	19.7	K10292	7	7	1.4074	1.34978	1.37667	0.673966	0.566024	0.626164
mmu04115 p53 signaling pathway	0.364045	1.58	O54836	Zinc finger matrin-type protein 3 OS=Mus musculus OX=10090 GN=Zmat3 PE=2 SV=1	Zmat3	0.508	0.000461659	Down	32.001	28.6	K10137	5	5	1.17547	1.36503	1.43739	0.679993	0.64673	0.695394
mmu04115 p53 signaling pathway	0.364045	1.58	Q9Z265	Serine/threonine-protein kinase Chk2 OS=Mus musculus OX=10090 GN=Chek2 PE=1 SV=1	Chek2	0.487	0.000484932	Down	61.088	12.3	K06641	5	5	1.35506	1.38197	1.29756	0.742791	0.593944	0.628685
mmu04120 Ubiquitin mediated proteolysis	0.0259622	2.22	P31254	Ubiquitin-like modifier-activating enzyme 1 Y OS=Mus musculus OX=10090 GN=Uba1y PE=1 SV=2	Uba1y	0.455	0.00101537	Down	118.04	14.8	K03178	13	6	1.27809	1.40283	1.44294	0.560535	0.580755	0.734853
mmu04120 Ubiquitin mediated proteolysis	0.0259622	2.22	P48754	Breast cancer type 1 susceptibility protein homolog OS=Mus musculus OX=10090 GN=Brca1 PE=1 SV=3	Brca1	0.665	0.00459723	Down	198.79	13.7	K10605	17	17	1.10843	1.14905	1.3464	0.761826	0.860249	0.774047
mmu04120 Ubiquitin mediated proteolysis	0.0259622	2.22	P61082	NEDD8-conjugating enzyme Ubc12 OS=Mus musculus OX=10090 GN=Ube2m PE=1 SV=1	Ube2m	0.606	0.000343668	Down	20.9	31.1	K10579	5	5	1.21482	1.29661	1.2235	0.814464	0.718417	0.732187
mmu04120 Ubiquitin mediated proteolysis	0.0259622	2.22	Q5SRY7	F-box/WD repeat-containing protein 11 OS=Mus musculus OX=10090 GN=Fbxw11 PE=1 SV=1	Fbxw11	0.662	0.000748987	Down	62.062	13.7	K03362	7	3	1.22845	1.15726	1.2247	0.848527	0.738959	0.802112
mmu04120 Ubiquitin mediated proteolysis	0.0259622	2.22	Q80TF4	Kelch-like protein 13 OS=Mus musculus OX=10090 GN=Klhl13 PE=2 SV=3	Klhl13	0.313	8.06452e-06	Down	73.786	16.7	K10447	8	8	1.5316	1.58985	1.44857	0.463876	0.461458	0.504641
mmu04120 Ubiquitin mediated proteolysis	0.0259622	2.22	Q8CH72	E3 ubiquitin-protein ligase TRIM32 OS=Mus musculus OX=10090 GN=Trim32 PE=1 SV=2	Trim32	0.633	0.000190765	Down	72.057	16.3	K10607	8	8	1.19993	1.16673	1.30847	0.77882	0.771214	0.774836
mmu04120 Ubiquitin mediated proteolysis	0.0259622	2.22	Q9Z0Z3	S-phase kinase-associated protein 2 OS=Mus musculus OX=10090 GN=Skp2 PE=1 SV=1	Skp2	0.523	0.0014376	Down	47.766	22.4	K03875	6	6	1.32374	1.37607	1.23891	0.597619	0.781712	0.681952
mmu04120 Ubiquitin mediated proteolysis	0.0259622	2.22	Q9Z2X8	Kelch-like ECH-associated protein 1 OS=Mus musculus OX=10090 GN=Keap1 PE=1 SV=1	Keap1	0.547	0.000227058	Down	69.552	10.1	K10456	5	5	1.26078	1.30498	1.31373	0.651929	0.703278	0.765296
mmu04146 Peroxisome	0.0565517	2.38	P34914	Bifunctional epoxide hydrolase 2 OS=Mus musculus OX=10090 GN=Ephx2 PE=1 SV=2	Ephx2	0.648	0.000183244	Down	62.515	37.2	K08726	13	13	1.24413	1.16944	1.22796	0.779849	0.753279	0.825345
mmu04146 Peroxisome	0.0565517	2.38	P98192	Dihydroxyacetone phosphate acyltransferase OS=Mus musculus OX=10090 GN=Gnpat PE=1 SV=1	Gnpat	0.443	1.18475e-05	Down	76.869	17.4	K00649	9	8	1.3719	1.34393	1.44111	0.619748	0.634951	0.588367
mmu04146 Peroxisome	0.0565517	2.38	Q99LB2	Dehydrogenase/reductase SDR family member 4 OS=Mus musculus OX=10090 GN=Dhrs4 PE=1 SV=3	Dhrs4	0.641	0.00410626	Down	29.884	14.7	K11147	4	4	1.29536	1.25545	1.1049	0.849625	0.796079	0.698584
mmu04146 Peroxisome	0.0565517	2.38	Q99MZ7	Peroxisomal trans-2-enoyl-CoA reductase OS=Mus musculus OX=10090 GN=Pecr PE=1 SV=1	Pecr	0.569	0.000135407	Down	32.41	18.5	K07753	4	4	1.21767	1.28701	1.32046	0.766244	0.688178	0.720439
mmu04146 Peroxisome	0.0565517	2.38	Q9WV68	Peroxisomal 2,4-dienoyl-CoA reductase [(3E)-enoyl-CoA-producing] OS=Mus musculus OX=10090 GN=Decr2 PE=1 SV=1	Decr2	0.65	0.000330992	Down	31.3	19.5	K13237	5	5	1.1533	1.19028	1.29299	0.775609	0.775118	0.812707
mmu04151 PI3K-Akt signaling pathway	0.311827	1.43	P02463	Collagen alpha-1(IV) chain OS=Mus musculus OX=10090 GN=Col4a1 PE=1 SV=4	Col4a1	0.421	0.000306451	Down	160.68	2.3	K06237	3	3	1.43955	1.35804	1.42491	0.552256	0.680816	0.544426
mmu04151 PI3K-Akt signaling pathway	0.311827	1.43	P02469	Laminin subunit beta-1 OS=Mus musculus OX=10090 GN=Lamb1 PE=1 SV=3	Lamb1	0.485	0.00331511	Down	197.09	4.1	K05636	6	6	1.18715	1.29715	1.29343		0.673132	0.549129
mmu04151 PI3K-Akt signaling pathway	0.311827	1.43	P48754	Breast cancer type 1 susceptibility protein homolog OS=Mus musculus OX=10090 GN=Brca1 PE=1 SV=3	Brca1	0.665	0.00459723	Down	198.79	13.7	K10605	17	17	1.10843	1.14905	1.3464	0.761826	0.860249	0.774047
mmu04151 PI3K-Akt signaling pathway	0.311827	1.43	P97287	Induced myeloid leukemia cell differentiation protein Mcl-1 homolog OS=Mus musculus OX=10090 GN=Mcl1 PE=1 SV=3	Mcl1	0.638	4.87267e-05	Down	35.217	28.4	K02539	7	7	1.21626	1.2265	1.21972	0.81295	0.776317	0.748249
mmu04151 PI3K-Akt signaling pathway	0.311827	1.43	Q61001	Laminin subunit alpha-5 OS=Mus musculus OX=10090 GN=Lama5 PE=1 SV=4	Lama5	0.619	0.000100577	Down	404.05	10.2	K06240	27	27	1.25401	1.16826	1.28457	0.746857	0.768844	0.777463
mmu04151 PI3K-Akt signaling pathway	0.311827	1.43	Q9Z1E4	Glycogen [starch] synthase, muscle OS=Mus musculus OX=10090 GN=Gys1 PE=1 SV=2	Gys1	0.385	0.00104411	Down	83.926	16.9	K00693	8	8	1.53967	1.23449	1.55644	0.554818	0.477856	0.636723
mmu04340 Hedgehog signaling pathway	0.15788	2.8	A2ARV4	Low-density lipoprotein receptor-related protein 2 OS=Mus musculus OX=10090 GN=Lrp2 PE=1 SV=1	Lrp2	0.393	2.15841e-05	Down	519.2	11.3	K06233	43	43	1.3925	1.36926	1.54555	0.577322	0.548431	0.566939
mmu04340 Hedgehog signaling pathway	0.15788	2.8	Q5SRY7	F-box/WD repeat-containing protein 11 OS=Mus musculus OX=10090 GN=Fbxw11 PE=1 SV=1	Fbxw11	0.662	0.000748987	Down	62.062	13.7	K03362	7	3	1.22845	1.15726	1.2247	0.848527	0.738959	0.802112
mmu04360 Axon guidance	0.492348	1.33	P54763	Ephrin type-B receptor 2 OS=Mus musculus OX=10090 GN=Ephb2 PE=1 SV=3	Ephb2	0.623	0.000245568	Down	109.9	11.2	K05111	8	5	1.23863	1.2264	1.23178	0.747204	0.826521	0.729464
mmu04360 Axon guidance	0.492348	1.33	Q03173	Protein enabled homolog OS=Mus musculus OX=10090 GN=Enah PE=1 SV=2	Enah	0.583	0.000179183	Down	85.843	26.1	K05746	20	20	1.24559	1.19095	1.35271	0.721248	0.731539	0.75796
mmu04360 Axon guidance	0.492348	1.33	Q99NH2	Partitioning defective 3 homolog OS=Mus musculus OX=10090 GN=Pard3 PE=1 SV=2	Pard3	0.545	0.0101772	Down	149.07	2.9	K04237	3	3	1.41702	1.27888	1.18643	0.551031	0.845197	0.721451
mmu04390 Hippo signaling pathway	0.163771	1.87	P48432	Transcription factor SOX-2 OS=Mus musculus OX=10090 GN=Sox2 PE=1 SV=2	Sox2	0.619	0.000550704	Down	34.454	28.5	K16796	5	5	1.33096	1.2417	1.13233	0.771161	0.75335	0.7705
mmu04390 Hippo signaling pathway	0.163771	1.87	Q5SRY7	F-box/WD repeat-containing protein 11 OS=Mus musculus OX=10090 GN=Fbxw11 PE=1 SV=1	Fbxw11	0.662	0.000748987	Down	62.062	13.7	K03362	7	3	1.22845	1.15726	1.2247	0.848527	0.738959	0.802112
mmu04390 Hippo signaling pathway	0.163771	1.87	Q91XC0	LIM domain-containing protein ajuba OS=Mus musculus OX=10090 GN=Ajuba PE=1 SV=1	Ajuba	0.619	9.06126e-05	Down	57.919	26.1	K16682	10	9	1.23824	1.25415	1.21377	0.727042	0.764022	0.802776
mmu04390 Hippo signaling pathway	0.163771	1.87	Q99NH2	Partitioning defective 3 homolog OS=Mus musculus OX=10090 GN=Pard3 PE=1 SV=2	Pard3	0.545	0.0101772	Down	149.07	2.9	K04237	3	3	1.41702	1.27888	1.18643	0.551031	0.845197	0.721451
mmu04512 ECM-receptor interaction	0.000665924	6.64	P02463	Collagen alpha-1(IV) chain OS=Mus musculus OX=10090 GN=Col4a1 PE=1 SV=4	Col4a1	0.421	0.000306451	Down	160.68	2.3	K06237	3	3	1.43955	1.35804	1.42491	0.552256	0.680816	0.544426
mmu04512 ECM-receptor interaction	0.000665924	6.64	P02469	Laminin subunit beta-1 OS=Mus musculus OX=10090 GN=Lamb1 PE=1 SV=3	Lamb1	0.485	0.00331511	Down	197.09	4.1	K05636	6	6	1.18715	1.29715	1.29343		0.673132	0.549129
mmu04512 ECM-receptor interaction	0.000665924	6.64	Q00547	Hyaluronan mediated motility receptor OS=Mus musculus OX=10090 GN=Hmmr PE=1 SV=4	Hmmr	0.62	6.18031e-05	Down	91.784	44.8	K06267	25	25	1.18718	1.22323	1.2925	0.77909	0.750452	0.767546
mmu04512 ECM-receptor interaction	0.000665924	6.64	Q05793	Basement membrane-specific heparan sulfate proteoglycan core protein OS=Mus musculus OX=10090 GN=Hspg2 PE=1 SV=1	Hspg2	0.249	0.000136086	Down	398.29	11.8	K06255	29	29	1.644	1.48891	1.66978	0.455587	0.407154	0.334569
mmu04512 ECM-receptor interaction	0.000665924	6.64	Q61001	Laminin subunit alpha-5 OS=Mus musculus OX=10090 GN=Lama5 PE=1 SV=4	Lama5	0.619	0.000100577	Down	404.05	10.2	K06240	27	27	1.25401	1.16826	1.28457	0.746857	0.768844	0.777463
mmu04550 Signaling pathways regulating pluripotency of stem cells	0.437143	1.58	P23798	Polycomb group RING finger protein 2 OS=Mus musculus OX=10090 GN=Pcgf2 PE=1 SV=2	Pcgf2	0.663	0.00286167	Down	37.723	14.3	K11460	4	4	1.24334	1.29506	1.06927	0.804533	0.763119	0.824676
mmu04550 Signaling pathways regulating pluripotency of stem cells	0.437143	1.58	P48432	Transcription factor SOX-2 OS=Mus musculus OX=10090 GN=Sox2 PE=1 SV=2	Sox2	0.619	0.000550704	Down	34.454	28.5	K16796	5	5	1.33096	1.2417	1.13233	0.771161	0.75335	0.7705
mmu04550 Signaling pathways regulating pluripotency of stem cells	0.437143	1.58	Q62315	Protein Jumonji OS=Mus musculus OX=10090 GN=Jarid2 PE=1 SV=1	Jarid2	0.482	1.08955e-05	Down	137.44	20.8	K11478	20	20	1.38616	1.30109	1.36003	0.650131	0.629692	0.67289
mmu04910 Insulin signaling pathway	0.36404	1.42	O08528	Hexokinase-2 OS=Mus musculus OX=10090 GN=Hk2 PE=1 SV=1	Hk2	0.591	1.6253e-05	Down	102.53	49.1	K00844	37	33	1.2387	1.2289	1.30296	0.737205	0.732865	0.75936
mmu04910 Insulin signaling pathway	0.36404	1.42	Q62417	Sorbin and SH3 domain-containing protein 1 OS=Mus musculus OX=10090 GN=Sorbs1 PE=1 SV=2	Sorbs1	0.664	0.0308377	Down	143.07	4	K06086	3	3	1.02062	1.31289	1.1327	0.718442		0.815352
mmu04910 Insulin signaling pathway	0.36404	1.42	Q6P549	Phosphatidylinositol 3,4,5-trisphosphate 5-phosphatase 2 OS=Mus musculus OX=10090 GN=Inppl1 PE=1 SV=1	Inppl1	0.595	0.00165729	Down	138.97	11.1	K15909	10	10	1.1412	1.40687	1.21374	0.764558	0.703787	0.769839
mmu04910 Insulin signaling pathway	0.36404	1.42	Q9Z1E4	Glycogen [starch] synthase, muscle OS=Mus musculus OX=10090 GN=Gys1 PE=1 SV=2	Gys1	0.385	0.00104411	Down	83.926	16.9	K00693	8	8	1.53967	1.23449	1.55644	0.554818	0.477856	0.636723
mmu04911 Insulin secretion	0.143894	2.97	P17809	Solute carrier family 2, facilitated glucose transporter member 1 OS=Mus musculus OX=10090 GN=Slc2a1 PE=1 SV=4	Slc2a1	0.473	3.02897e-06	Down	53.984	10.4	K07299	5	5	1.3359	1.3526	1.38404	0.664557	0.632614	0.630293
mmu04911 Insulin secretion	0.143894	2.97	Q6PIC6	Sodium/potassium-transporting ATPase subunit alpha-3 OS=Mus musculus OX=10090 GN=Atp1a3 PE=1 SV=1	Atp1a3	0.212	6.50325e-05	Down	111.69	31.5	K01539	24	12	1.64948	1.50861	1.79351	0.375644	0.373313	0.299446
mmu04914 Progesterone-mediated oocyte maturation	0.448019	1.51	O08901	Mitotic checkpoint serine/threonine-protein kinase BUB1 OS=Mus musculus OX=10090 GN=Bub1 PE=1 SV=1	Bub1	0.516	1.35327e-05	Down	119.56	24.1	K02178	18	18	1.30523	1.27038	1.3817	0.685184	0.671687	0.685818
mmu04914 Progesterone-mediated oocyte maturation	0.448019	1.51	P97477	Aurora kinase A OS=Mus musculus OX=10090 GN=Aurka PE=1 SV=1	Aurka	0.538	0.000145313	Down	44.772	35.9	K11481	11	11	1.32335	1.27237	1.30439	0.752515	0.649771	0.697603
mmu04914 Progesterone-mediated oocyte maturation	0.448019	1.51	Q3V300	Kinesin-like protein KIF22 OS=Mus musculus OX=10090 GN=Kif22 PE=2 SV=2	Kif22	0.662	0.000253339	Down	73.189	49.8	K10403	25	25	1.15827	1.19541	1.25665	0.759313	0.811263	0.819104
mmu04918 Thyroid hormone synthesis	0.0739475	3.03	A2ARV4	Low-density lipoprotein receptor-related protein 2 OS=Mus musculus OX=10090 GN=Lrp2 PE=1 SV=1	Lrp2	0.393	2.15841e-05	Down	519.2	11.3	K06233	43	43	1.3925	1.36926	1.54555	0.577322	0.548431	0.566939
mmu04918 Thyroid hormone synthesis	0.0739475	3.03	Q62187	Transcription termination factor 1 OS=Mus musculus OX=10090 GN=Ttf1 PE=1 SV=2	Ttf1	0.481	0.00282868	Down	97.721	13.9	K15225	7	7	1.16459	1.38966	1.49799	0.596485	0.762305	0.588973
mmu04918 Thyroid hormone synthesis	0.0739475	3.03	Q6PIC6	Sodium/potassium-transporting ATPase subunit alpha-3 OS=Mus musculus OX=10090 GN=Atp1a3 PE=1 SV=1	Atp1a3	0.212	6.50325e-05	Down	111.69	31.5	K01539	24	12	1.64948	1.50861	1.79351	0.375644	0.373313	0.299446
mmu04919 Thyroid hormone signaling pathway	0.344136	1.48	O09000	Nuclear receptor coactivator 3 OS=Mus musculus OX=10090 GN=Ncoa3 PE=1 SV=2	Ncoa3	0.598	0.000837868	Down	151.57	15.6	K11256	15	14	1.26079	1.24087	1.25235	0.79034	0.789964	0.665685
mmu04919 Thyroid hormone signaling pathway	0.344136	1.48	P17809	Solute carrier family 2, facilitated glucose transporter member 1 OS=Mus musculus OX=10090 GN=Slc2a1 PE=1 SV=4	Slc2a1	0.473	3.02897e-06	Down	53.984	10.4	K07299	5	5	1.3359	1.3526	1.38404	0.664557	0.632614	0.630293
mmu04919 Thyroid hormone signaling pathway	0.344136	1.48	P47857	ATP-dependent 6-phosphofructokinase, muscle type OS=Mus musculus OX=10090 GN=Pfkm PE=1 SV=3	Pfkm	0.494	0.000191863	Down	85.268	23.7	K00850	14	11	1.35563	1.23773	1.42189	0.656853	0.703626	0.624264
mmu04919 Thyroid hormone signaling pathway	0.344136	1.48	Q6PIC6	Sodium/potassium-transporting ATPase subunit alpha-3 OS=Mus musculus OX=10090 GN=Atp1a3 PE=1 SV=1	Atp1a3	0.212	6.50325e-05	Down	111.69	31.5	K01539	24	12	1.64948	1.50861	1.79351	0.375644	0.373313	0.299446
mmu04922 Glucagon signaling pathway	0.252119	1.72	P17809	Solute carrier family 2, facilitated glucose transporter member 1 OS=Mus musculus OX=10090 GN=Slc2a1 PE=1 SV=4	Slc2a1	0.473	3.02897e-06	Down	53.984	10.4	K07299	5	5	1.3359	1.3526	1.38404	0.664557	0.632614	0.630293
mmu04922 Glucagon signaling pathway	0.252119	1.72	P47857	ATP-dependent 6-phosphofructokinase, muscle type OS=Mus musculus OX=10090 GN=Pfkm PE=1 SV=3	Pfkm	0.494	0.000191863	Down	85.268	23.7	K00850	14	11	1.35563	1.23773	1.42189	0.656853	0.703626	0.624264
mmu04922 Glucagon signaling pathway	0.252119	1.72	Q9Z1E4	Glycogen [starch] synthase, muscle OS=Mus musculus OX=10090 GN=Gys1 PE=1 SV=2	Gys1	0.385	0.00104411	Down	83.926	16.9	K00693	8	8	1.53967	1.23449	1.55644	0.554818	0.477856	0.636723
mmu04960 Aldosterone-regulated sodium reabsorption	0.116828	3.37	Q6PIC6	Sodium/potassium-transporting ATPase subunit alpha-3 OS=Mus musculus OX=10090 GN=Atp1a3 PE=1 SV=1	Atp1a3	0.212	6.50325e-05	Down	111.69	31.5	K01539	24	12	1.64948	1.50861	1.79351	0.375644	0.373313	0.299446
mmu04960 Aldosterone-regulated sodium reabsorption	0.116828	3.37	Q9JHL1	Na(+)/H(+) exchange regulatory cofactor NHE-RF2 OS=Mus musculus OX=10090 GN=Slc9a3r2 PE=1 SV=2	Slc9a3r2	0.319	0.00283565	Down	37.402	17.8	K13358	4	3	1.61199	1.23866	1.69934	0.35528	0.578636	0.516099
mmu04973 Carbohydrate digestion and absorption	0.0912971	3.88	O08528	Hexokinase-2 OS=Mus musculus OX=10090 GN=Hk2 PE=1 SV=1	Hk2	0.591	1.6253e-05	Down	102.53	49.1	K00844	37	33	1.2387	1.2289	1.30296	0.737205	0.732865	0.75936
mmu04973 Carbohydrate digestion and absorption	0.0912971	3.88	Q6PIC6	Sodium/potassium-transporting ATPase subunit alpha-3 OS=Mus musculus OX=10090 GN=Atp1a3 PE=1 SV=1	Atp1a3	0.212	6.50325e-05	Down	111.69	31.5	K01539	24	12	1.64948	1.50861	1.79351	0.375644	0.373313	0.299446
mmu04974 Protein digestion and absorption	0.0320055	4.21	P02463	Collagen alpha-1(IV) chain OS=Mus musculus OX=10090 GN=Col4a1 PE=1 SV=4	Col4a1	0.421	0.000306451	Down	160.68	2.3	K06237	3	3	1.43955	1.35804	1.42491	0.552256	0.680816	0.544426
mmu04974 Protein digestion and absorption	0.0320055	4.21	P39061	Collagen alpha-1(XVIII) chain OS=Mus musculus OX=10090 GN=Col18a1 PE=1 SV=4	Col18a1	0.394	9.59599e-05	Down	182.17	8.7	K06823	10	10	1.36668	1.42082	1.51796	0.517749	0.559342	0.617455
mmu04974 Protein digestion and absorption	0.0320055	4.21	Q6PIC6	Sodium/potassium-transporting ATPase subunit alpha-3 OS=Mus musculus OX=10090 GN=Atp1a3 PE=1 SV=1	Atp1a3	0.212	6.50325e-05	Down	111.69	31.5	K01539	24	12	1.64948	1.50861	1.79351	0.375644	0.373313	0.299446
mmu04976 Bile secretion	0.18654	2.52	P17809	Solute carrier family 2, facilitated glucose transporter member 1 OS=Mus musculus OX=10090 GN=Slc2a1 PE=1 SV=4	Slc2a1	0.473	3.02897e-06	Down	53.984	10.4	K07299	5	5	1.3359	1.3526	1.38404	0.664557	0.632614	0.630293
mmu04976 Bile secretion	0.18654	2.52	Q6PIC6	Sodium/potassium-transporting ATPase subunit alpha-3 OS=Mus musculus OX=10090 GN=Atp1a3 PE=1 SV=1	Atp1a3	0.212	6.50325e-05	Down	111.69	31.5	K01539	24	12	1.64948	1.50861	1.79351	0.375644	0.373313	0.299446
mmu04979 Cholesterol metabolism	0.15788	2.8	A2ARV4	Low-density lipoprotein receptor-related protein 2 OS=Mus musculus OX=10090 GN=Lrp2 PE=1 SV=1	Lrp2	0.393	2.15841e-05	Down	519.2	11.3	K06233	43	43	1.3925	1.36926	1.54555	0.577322	0.548431	0.566939
mmu04979 Cholesterol metabolism	0.15788	2.8	Q91ZX7	Prolow-density lipoprotein receptor-related protein 1 OS=Mus musculus OX=10090 GN=Lrp1 PE=1 SV=1	Lrp1	0.465	0.000284087	Down	504.74	1.3	K04550	5	5	1.33328	1.42114	1.34146	0.559534	0.67582	0.668763
mmu05134 Legionellosis	0.305231	1.8	O55003	BCL2/adenovirus E1B 19 kDa protein-interacting protein 3 OS=Mus musculus OX=10090 GN=Bnip3 PE=1 SV=1	Bnip3	0.281	4.44864e-05	Down	20.978	11.8	K15464	2	2	1.62791	1.59916	1.45787	0.394616	0.439321	0.481117
mmu05134 Legionellosis	0.305231	1.8	P22518	Dual specificity protein kinase CLK1 OS=Mus musculus OX=10090 GN=Clk1 PE=1 SV=2	Clk1	0.532	0.000309996	Down	57.093	20.1	K23561	7	3	1.26943	1.27442	1.37296	0.64161	0.756681	0.684904
mmu05146 Amoebiasis	0.11346	2.52	P02463	Collagen alpha-1(IV) chain OS=Mus musculus OX=10090 GN=Col4a1 PE=1 SV=4	Col4a1	0.421	0.000306451	Down	160.68	2.3	K06237	3	3	1.43955	1.35804	1.42491	0.552256	0.680816	0.544426
mmu05146 Amoebiasis	0.11346	2.52	P02469	Laminin subunit beta-1 OS=Mus musculus OX=10090 GN=Lamb1 PE=1 SV=3	Lamb1	0.485	0.00331511	Down	197.09	4.1	K05636	6	6	1.18715	1.29715	1.29343		0.673132	0.549129
mmu05146 Amoebiasis	0.11346	2.52	Q61001	Laminin subunit alpha-5 OS=Mus musculus OX=10090 GN=Lama5 PE=1 SV=4	Lama5	0.619	0.000100577	Down	404.05	10.2	K06240	27	27	1.25401	1.16826	1.28457	0.746857	0.768844	0.777463
mmu05206 MicroRNAs in cancer	0.070577	2.05	E9Q5G3	Kinesin-like protein KIF23 OS=Mus musculus OX=10090 GN=Kif23 PE=1 SV=1	Kif23	0.66	0.000187494	Down	108.77	29.8	K17387	21	21	1.1532	1.1879	1.27326	0.778183	0.805859	0.801601
mmu05206 MicroRNAs in cancer	0.070577	2.05	O35379	Multidrug resistance-associated protein 1 OS=Mus musculus OX=10090 GN=Abcc1 PE=1 SV=1	Abcc1	0.453	0.00469314	Down	171.18	5.6	K05665	5	5	1.11878	1.46251	1.2583		0.560938	0.599477
mmu05206 MicroRNAs in cancer	0.070577	2.05	O88508	DNA (cytosine-5)-methyltransferase 3A OS=Mus musculus OX=10090 GN=Dnmt3a PE=1 SV=2	Dnmt3a	0.47	2.44363e-05	Down	101.67	36.2	K17398	27	23	1.29903	1.33642	1.44719	0.628588	0.636933	0.651839
mmu05206 MicroRNAs in cancer	0.070577	2.05	O88509	DNA (cytosine-5)-methyltransferase 3B OS=Mus musculus OX=10090 GN=Dnmt3b PE=1 SV=2	Dnmt3b	0.543	4.09553e-06	Down	97.227	31.2	K17399	20	10	1.27269	1.28579	1.33096	0.717405	0.690032	0.703132
mmu05206 MicroRNAs in cancer	0.070577	2.05	P48754	Breast cancer type 1 susceptibility protein homolog OS=Mus musculus OX=10090 GN=Brca1 PE=1 SV=3	Brca1	0.665	0.00459723	Down	198.79	13.7	K10605	17	17	1.10843	1.14905	1.3464	0.761826	0.860249	0.774047
mmu05206 MicroRNAs in cancer	0.070577	2.05	P97287	Induced myeloid leukemia cell differentiation protein Mcl-1 homolog OS=Mus musculus OX=10090 GN=Mcl1 PE=1 SV=3	Mcl1	0.638	4.87267e-05	Down	35.217	28.4	K02539	7	7	1.21626	1.2265	1.21972	0.81295	0.776317	0.748249
mmu05222 Small cell lung cancer	0.094244	2.29	P02463	Collagen alpha-1(IV) chain OS=Mus musculus OX=10090 GN=Col4a1 PE=1 SV=4	Col4a1	0.421	0.000306451	Down	160.68	2.3	K06237	3	3	1.43955	1.35804	1.42491	0.552256	0.680816	0.544426
mmu05222 Small cell lung cancer	0.094244	2.29	P02469	Laminin subunit beta-1 OS=Mus musculus OX=10090 GN=Lamb1 PE=1 SV=3	Lamb1	0.485	0.00331511	Down	197.09	4.1	K05636	6	6	1.18715	1.29715	1.29343		0.673132	0.549129
mmu05222 Small cell lung cancer	0.094244	2.29	Q61001	Laminin subunit alpha-5 OS=Mus musculus OX=10090 GN=Lama5 PE=1 SV=4	Lama5	0.619	0.000100577	Down	404.05	10.2	K06240	27	27	1.25401	1.16826	1.28457	0.746857	0.768844	0.777463
mmu05222 Small cell lung cancer	0.094244	2.29	Q9Z0Z3	S-phase kinase-associated protein 2 OS=Mus musculus OX=10090 GN=Skp2 PE=1 SV=1	Skp2	0.523	0.0014376	Down	47.766	22.4	K03875	6	6	1.32374	1.37607	1.23891	0.597619	0.781712	0.681952
mmu05230 Central carbon metabolism in cancer	0.0714347	2.52	O08528	Hexokinase-2 OS=Mus musculus OX=10090 GN=Hk2 PE=1 SV=1	Hk2	0.591	1.6253e-05	Down	102.53	49.1	K00844	37	33	1.2387	1.2289	1.30296	0.737205	0.732865	0.75936
mmu05230 Central carbon metabolism in cancer	0.0714347	2.52	P17809	Solute carrier family 2, facilitated glucose transporter member 1 OS=Mus musculus OX=10090 GN=Slc2a1 PE=1 SV=4	Slc2a1	0.473	3.02897e-06	Down	53.984	10.4	K07299	5	5	1.3359	1.3526	1.38404	0.664557	0.632614	0.630293
mmu05230 Central carbon metabolism in cancer	0.0714347	2.52	P47857	ATP-dependent 6-phosphofructokinase, muscle type OS=Mus musculus OX=10090 GN=Pfkm PE=1 SV=3	Pfkm	0.494	0.000191863	Down	85.268	23.7	K00850	14	11	1.35563	1.23773	1.42189	0.656853	0.703626	0.624264
mmu05230 Central carbon metabolism in cancer	0.0714347	2.52	P57787	Monocarboxylate transporter 4 OS=Mus musculus OX=10090 GN=Slc16a3 PE=1 SV=1	Slc16a3	0.609	3.07315e-05	Down	50.373	15.5	K08180	6	6	1.20237	1.23284	1.29333	0.766565	0.742119	0.762774

## Sheet: all
KEGG pathway	Mapping	Background	All Mapping	All Background	Fold Enrichment	Fisher's exact test p value	-log10(p value)	Related proteins
mmu04142 Lysosome	23	69	364	2903	2.66	4.56821e-06	5.34	O09043 O09159 O35114 O35604 O89023 P11438 P15920 P16675 P22892 P23780 P29416 P35585 P50428 P51863 P56542 P61967 Q61207 Q64191 Q8BFR4 Q8BVE3 Q8VEB4 Q9Z0J0 Q9Z1G4
mmu05323 Rheumatoid arthritis	8	16	364	2903	3.99	0.000292361	3.53	P15920 P50516 P50518 P51863 P62814 Q8BVE3 Q9CR51 Q9Z1G4
mmu04966 Collecting duct acid secretion	7	14	364	2903	3.99	0.000718032	3.14	P15920 P50516 P50518 P51863 P62814 Q9CR51 Q9Z1G4
mmu00520 Amino sugar and nucleotide sugar metabolism	13	40	364	2903	2.59	0.000759363	3.12	O08528 O70475 O88958 P29416 P82343 Q7TMC8 Q99KK2 Q9CRC9 Q9D0F9 Q9DCJ9 Q9JK38 Q9QZ08 Q9R0N0
mmu00030 Pentose phosphate pathway	8	20	364	2903	3.19	0.00181259	2.74	P05063 P47857 P47968 Q8VEE0 Q9CQ60 Q9CS42 Q9D0F9 Q9DCD0
mmu00330 Arginine and proline metabolism	9	25	364	2903	2.87	0.00224215	2.65	P05202 P30275 P47738 P97355 Q60715 Q60716 Q64133 Q922Q4 Q9JLJ2
mmu04217 Necroptosis	16	61	364	2903	2.09	0.00283475	2.55	O08529 O35350 P09528 P15105 P29391 P42225 P48962 P70444 Q3U0V2 Q60855 Q8CCK0 Q8CI94 Q8VEJ9 Q923T9 Q9D7F7 Q9DB34
mmu00500 Starch and sucrose metabolism	6	13	364	2903	3.68	0.00295378	2.53	O08528 Q6DYE8 Q8CI94 Q9D0F9 Q9R062 Q9Z1E4
mmu00830 Retinol metabolism	4	6	364	2903	5.32	0.00296585	2.53	Q8CEE7 Q99LB2 Q9QYF1 Q9Z2A7
mmu00280 Valine, leucine and isoleucine degradation	12	41	364	2903	2.33	0.00329607	2.48	O35855 P47738 Q3ULD5 Q3URE1 Q91ZA3 Q99L13 Q99MN9 Q99MR8 Q9D0K2 Q9DBM2 Q9JHI5 Q9JLJ2
mmu04145 Phagosome	16	63	364	2903	2.03	0.00568118	2.25	P05214 P11438 P14211 P15920 P50516 P50518 P51150 P51863 P61620 P62814 P68368 Q6PDL0 Q8BVE3 Q9CR51 Q9ERD7 Q9Z1G4
mmu00531 Glycosaminoglycan degradation	3	5	364	2903	4.79	0.0160986	1.79	P23780 P29416 Q8BFR4
mmu00590 Arachidonic acid metabolism	5	13	364	2903	3.07	0.0164523	1.78	P11352 P34914 Q8K354 Q99LJ6 Q9DB60
mmu00350 Tyrosine metabolism	4	9	364	2903	3.54	0.0182817	1.74	P05202 P35505 Q64133 Q9WVL0
mmu04216 Ferroptosis	7	23	364	2903	2.43	0.0187743	1.73	P09528 P10852 P29391 P41216 P60335 Q91V01 Q9D906
mmu04721 Synaptic vesicle cycle	8	29	364	2903	2.2	0.0223756	1.65	P15920 P50516 P50518 P51863 P62814 Q8BVE3 Q9CR51 Q9Z1G4
mmu00071 Fatty acid degradation	8	29	364	2903	2.2	0.0223756	1.65	P41216 P47738 P51174 P52825 P97742 Q60759 Q9DBM2 Q9JLJ2
mmu00260 Glycine, serine and threonine metabolism	6	19	364	2903	2.52	0.0242509	1.62	Q64133 Q8VC19 Q91W43 Q91WT9 Q99K85 Q99LS3
mmu00511 Other glycan degradation	4	10	364	2903	3.19	0.0275113	1.56	O09159 P23780 P29416 Q64191
mmu00220 Arginine biosynthesis	4	10	364	2903	3.19	0.0275113	1.56	P05202 P15105 P16460 Q8BGT5
mmu04918 Thyroid hormone synthesis	7	25	364	2903	2.23	0.0295311	1.53	A2ARV4 P05132 P11352 P11881 Q62187 Q6PIC6 Q99LJ6
mmu00230 Purine metabolism	12	53	364	2903	1.81	0.0343707	1.46	P08030 P50096 Q01063 Q6DYE8 Q8VCP8 Q9CS42 Q9D020 Q9D0F9 Q9JKX6 Q9JM14 Q9WUR9 Q9WV85
mmu04260 Cardiac muscle contraction	9	36	364	2903	1.99	0.0373541	1.43	P00397 P00405 P17665 P19536 P48771 P56391 Q6IRU2 Q6PIC6 Q9CPQ1
mmu00270 Cysteine and methionine metabolism	9	37	364	2903	1.94	0.0417087	1.38	A6H5Y3 O35855 O88508 O88509 P05202 P97355 Q91WT9 Q99K85 Q9CQT1
mmu00010 Glycolysis / Gluconeogenesis	9	37	364	2903	1.94	0.0417087	1.38	O08528 P05063 P16858 P47738 P47857 Q99NB1 Q9D0F9 Q9JLJ2 Q9QXG4
mmu00604 Glycosphingolipid biosynthesis - ganglio series	2	3	364	2903	5.32	0.0431384	1.37	P23780 P29416
mmu00130 Ubiquinone and other terpenoid-quinone biosynthesis	3	7	364	2903	3.42	0.0464756	1.33	Q64669 Q8R1S0 Q9CXI0

## Sheet: all Pathway2Protein
KEGG pathway	Fisher's exact test p value	Fold Enrichment	Protein accession	Protein description	Gene name	Case/Con_F Ratio	Case/Con_F P value	Regulated Type	MW [kDa]	Coverage [%]	KEGG KO No.	Peptides	Unique peptides	Con_F1	Con_F2	Con_F3	Case1	Case2	Case3
mmu00010 Glycolysis / Gluconeogenesis	0.0417087	1.94	O08528	Hexokinase-2 OS=Mus musculus OX=10090 GN=Hk2 PE=1 SV=1	Hk2	0.591	1.6253e-05	Down	102.53	49.1	K00844	37	33	1.2387	1.2289	1.30296	0.737205	0.732865	0.75936
mmu00010 Glycolysis / Gluconeogenesis	0.0417087	1.94	P05063	Fructose-bisphosphate aldolase C OS=Mus musculus OX=10090 GN=Aldoc PE=1 SV=4	Aldoc	0.419	6.87631e-05	Down	39.394	51	K01623	14	10	1.39272	1.41284	1.42185	0.583576	0.54274	0.646269
mmu00010 Glycolysis / Gluconeogenesis	0.0417087	1.94	P16858	Glyceraldehyde-3-phosphate dehydrogenase OS=Mus musculus OX=10090 GN=Gapdh PE=1 SV=2	Gapdh	1.8	1.03966e-05	Up	35.81	55	K00134	15	15	0.691514	0.730628	0.720664	1.31289	1.2909	1.2534
mmu00010 Glycolysis / Gluconeogenesis	0.0417087	1.94	P47738	Aldehyde dehydrogenase, mitochondrial OS=Mus musculus OX=10090 GN=Aldh2 PE=1 SV=1	Aldh2	1.813	3.36848e-06	Up	56.537	50.1	K00128	21	21	0.689805	0.717251	0.72618	1.30116	1.28706	1.27855
mmu00010 Glycolysis / Gluconeogenesis	0.0417087	1.94	P47857	ATP-dependent 6-phosphofructokinase, muscle type OS=Mus musculus OX=10090 GN=Pfkm PE=1 SV=3	Pfkm	0.494	0.000191863	Down	85.268	23.7	K00850	14	11	1.35563	1.23773	1.42189	0.656853	0.703626	0.624264
mmu00010 Glycolysis / Gluconeogenesis	0.0417087	1.94	Q99NB1	Acetyl-coenzyme A synthetase 2-like, mitochondrial OS=Mus musculus OX=10090 GN=Acss1 PE=1 SV=1	Acss1	1.989	0.000473032	Up	74.622	16.1	K01895	8	8	0.731322	0.674845	0.601335	1.38949	1.35833	1.24468
mmu00010 Glycolysis / Gluconeogenesis	0.0417087	1.94	Q9D0F9	Phosphoglucomutase-1 OS=Mus musculus OX=10090 GN=Pgm1 PE=1 SV=4	Pgm1	0.593	6.13802e-05	Down	61.417	52.3	K01835	24	24	1.20408	1.23651	1.32701	0.734669	0.747787	0.749943
mmu00010 Glycolysis / Gluconeogenesis	0.0417087	1.94	Q9JLJ2	4-trimethylaminobutyraldehyde dehydrogenase OS=Mus musculus OX=10090 GN=Aldh9a1 PE=1 SV=1	Aldh9a1	1.555	0.000134614	Up	53.514	53.4	K00149	22	22	0.74903	0.771742	0.827858	1.20796	1.2072	1.23621
mmu00010 Glycolysis / Gluconeogenesis	0.0417087	1.94	Q9QXG4	Acetyl-coenzyme A synthetase, cytoplasmic OS=Mus musculus OX=10090 GN=Acss2 PE=1 SV=2	Acss2	1.531	0.0012082	Up	78.861	19.5	K01895	10	10	0.79119	0.72964	0.850145	1.25322	1.14487	1.23094
mmu00030 Pentose phosphate pathway	0.00181259	3.19	P05063	Fructose-bisphosphate aldolase C OS=Mus musculus OX=10090 GN=Aldoc PE=1 SV=4	Aldoc	0.419	6.87631e-05	Down	39.394	51	K01623	14	10	1.39272	1.41284	1.42185	0.583576	0.54274	0.646269
mmu00030 Pentose phosphate pathway	0.00181259	3.19	P47857	ATP-dependent 6-phosphofructokinase, muscle type OS=Mus musculus OX=10090 GN=Pfkm PE=1 SV=3	Pfkm	0.494	0.000191863	Down	85.268	23.7	K00850	14	11	1.35563	1.23773	1.42189	0.656853	0.703626	0.624264
mmu00030 Pentose phosphate pathway	0.00181259	3.19	P47968	Ribose-5-phosphate isomerase OS=Mus musculus OX=10090 GN=Rpia PE=1 SV=2	Rpia	2.457	0.000695821	Up	32.45	21.5	K01807	4	4	0.556074	0.650809	0.528904	1.26099	1.39114	1.61208
mmu00030 Pentose phosphate pathway	0.00181259	3.19	Q8VEE0	Ribulose-phosphate 3-epimerase OS=Mus musculus OX=10090 GN=Rpe PE=1 SV=1	Rpe	0.545	0.000119537	Down	24.945	11.8	K01783	2	2	1.295	1.3593	1.22981	0.730459	0.665523	0.719915
mmu00030 Pentose phosphate pathway	0.00181259	3.19	Q9CQ60	6-phosphogluconolactonase OS=Mus musculus OX=10090 GN=Pgls PE=1 SV=1	Pgls	1.98	4.31966e-05	Up	27.254	46.7	K01057	8	8	0.714302	0.6367	0.66236	1.35714	1.32414	1.30536
mmu00030 Pentose phosphate pathway	0.00181259	3.19	Q9CS42	Ribose-phosphate pyrophosphokinase 2 OS=Mus musculus OX=10090 GN=Prps2 PE=1 SV=4	Prps2	0.649	0.00236461	Down	34.786	34.9	K00948	7	2	1.16268	1.13455	1.34237	0.837563	0.779509	0.743331
mmu00030 Pentose phosphate pathway	0.00181259	3.19	Q9D0F9	Phosphoglucomutase-1 OS=Mus musculus OX=10090 GN=Pgm1 PE=1 SV=4	Pgm1	0.593	6.13802e-05	Down	61.417	52.3	K01835	24	24	1.20408	1.23651	1.32701	0.734669	0.747787	0.749943
mmu00030 Pentose phosphate pathway	0.00181259	3.19	Q9DCD0	6-phosphogluconate dehydrogenase, decarboxylating OS=Mus musculus OX=10090 GN=Pgd PE=1 SV=3	Pgd	1.813	3.91223e-05	Up	53.247	44.7	K00033	17	17	0.674627	0.710068	0.748251	1.29258	1.27768	1.2968
mmu00051 Fructose and mannose metabolism	0.197478	1.73	O08528	Hexokinase-2 OS=Mus musculus OX=10090 GN=Hk2 PE=1 SV=1	Hk2	0.591	1.6253e-05	Down	102.53	49.1	K00844	37	33	1.2387	1.2289	1.30296	0.737205	0.732865	0.75936
mmu00051 Fructose and mannose metabolism	0.197478	1.73	P05063	Fructose-bisphosphate aldolase C OS=Mus musculus OX=10090 GN=Aldoc PE=1 SV=4	Aldoc	0.419	6.87631e-05	Down	39.394	51	K01623	14	10	1.39272	1.41284	1.42185	0.583576	0.54274	0.646269
mmu00051 Fructose and mannose metabolism	0.197478	1.73	P47857	ATP-dependent 6-phosphofructokinase, muscle type OS=Mus musculus OX=10090 GN=Pfkm PE=1 SV=3	Pfkm	0.494	0.000191863	Down	85.268	23.7	K00850	14	11	1.35563	1.23773	1.42189	0.656853	0.703626	0.624264
mmu00051 Fructose and mannose metabolism	0.197478	1.73	Q7TMC8	L-fucose kinase OS=Mus musculus OX=10090 GN=Fcsk PE=1 SV=1	Fcsk	1.815	2.00561e-06	Up	119.27	16.5	K05305	14	14	0.696456	0.723943	0.711166	1.30677	1.2941	1.26756
mmu00051 Fructose and mannose metabolism	0.197478	1.73	Q8BZA9	Fructose-2,6-bisphosphatase TIGAR OS=Mus musculus OX=10090 GN=Tigar PE=1 SV=1	Tigar	1.692	4.54089e-05	Up	29.19	52.8	K14634	9	9	0.755157	0.704659	0.768643	1.27182	1.26239	1.23734
mmu00052 Galactose metabolism	0.0519134	2.35	O08528	Hexokinase-2 OS=Mus musculus OX=10090 GN=Hk2 PE=1 SV=1	Hk2	0.591	1.6253e-05	Down	102.53	49.1	K00844	37	33	1.2387	1.2289	1.30296	0.737205	0.732865	0.75936
mmu00052 Galactose metabolism	0.0519134	2.35	P23780	Beta-galactosidase OS=Mus musculus OX=10090 GN=Glb1 PE=1 SV=1	Glb1	2.461	0.000155593	Up	73.12	26.3	K12309	13	13	0.545794	0.650134	0.537511	1.36574	1.42409	1.47673
mmu00052 Galactose metabolism	0.0519134	2.35	P47857	ATP-dependent 6-phosphofructokinase, muscle type OS=Mus musculus OX=10090 GN=Pfkm PE=1 SV=3	Pfkm	0.494	0.000191863	Down	85.268	23.7	K00850	14	11	1.35563	1.23773	1.42189	0.656853	0.703626	0.624264
mmu00052 Galactose metabolism	0.0519134	2.35	Q9D0F9	Phosphoglucomutase-1 OS=Mus musculus OX=10090 GN=Pgm1 PE=1 SV=4	Pgm1	0.593	6.13802e-05	Down	61.417	52.3	K01835	24	24	1.20408	1.23651	1.32701	0.734669	0.747787	0.749943
mmu00052 Galactose metabolism	0.0519134	2.35	Q9R0N0	Galactokinase OS=Mus musculus OX=10090 GN=Galk1 PE=1 SV=2	Galk1	0.632	0.000671363	Down	42.295	30.6	K00849	12	12	1.15976	1.18884	1.32882	0.750872	0.761263	0.810436
mmu00053 Ascorbate and aldarate metabolism	0.0676083	2.99	O70475	UDP-glucose 6-dehydrogenase OS=Mus musculus OX=10090 GN=Ugdh PE=1 SV=1	Ugdh	1.668	1.31441e-05	Up	54.831	53.3	K00012	20	20	0.732737	0.740366	0.775684	1.23129	1.24921	1.27071
mmu00053 Ascorbate and aldarate metabolism	0.0676083	2.99	P47738	Aldehyde dehydrogenase, mitochondrial OS=Mus musculus OX=10090 GN=Aldh2 PE=1 SV=1	Aldh2	1.813	3.36848e-06	Up	56.537	50.1	K00128	21	21	0.689805	0.717251	0.72618	1.30116	1.28706	1.27855
mmu00053 Ascorbate and aldarate metabolism	0.0676083	2.99	Q9JLJ2	4-trimethylaminobutyraldehyde dehydrogenase OS=Mus musculus OX=10090 GN=Aldh9a1 PE=1 SV=1	Aldh9a1	1.555	0.000134614	Up	53.514	53.4	K00149	22	22	0.74903	0.771742	0.827858	1.20796	1.2072	1.23621
mmu00061 Fatty acid biosynthesis	0.15039	2.18	P41216	Long-chain-fatty-acid--CoA ligase 1 OS=Mus musculus OX=10090 GN=Acsl1 PE=1 SV=2	Acsl1	2.551	9.95409e-06	Up	77.951	38.8	K01897	21	21	0.536562	0.552759	0.600375	1.42941	1.43856	1.44233
mmu00061 Fatty acid biosynthesis	0.15039	2.18	P50171	(3R)-3-hydroxyacyl-CoA dehydrogenase OS=Mus musculus OX=10090 GN=Hsd17b8 PE=1 SV=2	Hsd17b8	1.515	0.00395112	Up	26.588	35.1	K13370	6	6	0.76231	0.739102	0.884682	1.1072	1.23394	1.27276
mmu00061 Fatty acid biosynthesis	0.15039	2.18	Q3URE1	Malonate--CoA ligase ACSF3, mitochondrial OS=Mus musculus OX=10090 GN=Acsf3 PE=1 SV=2	Acsf3	1.661	0.000727543	Up	65.076	14.6	K18660	7	7	0.793288	0.671848	0.789243	1.25348	1.24473	1.24741
mmu00071 Fatty acid degradation	0.0223756	2.2	P41216	Long-chain-fatty-acid--CoA ligase 1 OS=Mus musculus OX=10090 GN=Acsl1 PE=1 SV=2	Acsl1	2.551	9.95409e-06	Up	77.951	38.8	K01897	21	21	0.536562	0.552759	0.600375	1.42941	1.43856	1.44233
mmu00071 Fatty acid degradation	0.0223756	2.2	P47738	Aldehyde dehydrogenase, mitochondrial OS=Mus musculus OX=10090 GN=Aldh2 PE=1 SV=1	Aldh2	1.813	3.36848e-06	Up	56.537	50.1	K00128	21	21	0.689805	0.717251	0.72618	1.30116	1.28706	1.27855
mmu00071 Fatty acid degradation	0.0223756	2.2	P51174	Long-chain specific acyl-CoA dehydrogenase, mitochondrial OS=Mus musculus OX=10090 GN=Acadl PE=1 SV=2	Acadl	2.264	3.78062e-05	Up	47.907	30	K00255	12	12	0.582736	0.59208	0.663233	1.39834	1.37055	1.39307
mmu00071 Fatty acid degradation	0.0223756	2.2	P52825	Carnitine O-palmitoyltransferase 2, mitochondrial OS=Mus musculus OX=10090 GN=Cpt2 PE=1 SV=2	Cpt2	1.6	6.03875e-05	Up	73.98	21.7	K08766	11	11	0.736493	0.770863	0.799942	1.26011	1.21557	1.21702
mmu00071 Fatty acid degradation	0.0223756	2.2	P97742	Carnitine O-palmitoyltransferase 1, liver isoform OS=Mus musculus OX=10090 GN=Cpt1a PE=1 SV=4	Cpt1a	2.278	5.84646e-05	Up	88.25	17.6	K08765	12	12	0.598876	0.568136	0.663342	1.37138	1.41363	1.38463
mmu00071 Fatty acid degradation	0.0223756	2.2	Q60759	Glutaryl-CoA dehydrogenase, mitochondrial OS=Mus musculus OX=10090 GN=Gcdh PE=1 SV=2	Gcdh	1.743	3.25788e-06	Up	48.605	32.2	K00252	8	8	0.719276	0.723765	0.74466	1.2501	1.2964	1.2658
mmu00071 Fatty acid degradation	0.0223756	2.2	Q9DBM2	Peroxisomal bifunctional enzyme OS=Mus musculus OX=10090 GN=Ehhadh PE=1 SV=4	Ehhadh	2.192	0.00340139	Up	78.301	8.4	K07514	4	4	0.493994	0.7174	0.668544	1.27294	1.53024	1.31688
mmu00071 Fatty acid degradation	0.0223756	2.2	Q9JLJ2	4-trimethylaminobutyraldehyde dehydrogenase OS=Mus musculus OX=10090 GN=Aldh9a1 PE=1 SV=1	Aldh9a1	1.555	0.000134614	Up	53.514	53.4	K00149	22	22	0.74903	0.771742	0.827858	1.20796	1.2072	1.23621
mmu00072 Synthesis and degradation of ketone bodies	0.215537	2.28	Q80XN0	D-beta-hydroxybutyrate dehydrogenase, mitochondrial OS=Mus musculus OX=10090 GN=Bdh1 PE=1 SV=2	Bdh1	2.218	4.53549e-05	Up	38.299	24.5	K00019	7	7	0.594676	0.59584	0.67399	1.36774	1.39871	1.36904
mmu00072 Synthesis and degradation of ketone bodies	0.215537	2.28	Q9D0K2	Succinyl-CoA:3-ketoacid coenzyme A transferase 1, mitochondrial OS=Mus musculus OX=10090 GN=Oxct1 PE=1 SV=1	Oxct1	2.99	3.26192e-06	Up	55.988	27.5	K01027	10	10	0.49279	0.494146	0.51676	1.57364	1.47714	1.44552
mmu00100 Steroid biosynthesis	0.182869	1.99	P52019	Squalene monooxygenase OS=Mus musculus OX=10090 GN=Sqle PE=2 SV=1	Sqle	0.163	0.000341026	Down	63.769	14.7	K00511	6	6	1.55284	1.61755	1.34021		0.223654	0.265744
mmu00100 Steroid biosynthesis	0.182869	1.99	P70245	3-beta-hydroxysteroid-Delta(8),Delta(7)-isomerase OS=Mus musculus OX=10090 GN=Ebp PE=1 SV=3	Ebp	1.914	1.16253e-05	Up	26.215	15.2	K01824	3	3	0.669128	0.675874	0.714051	1.31277	1.28341	1.34477
mmu00100 Steroid biosynthesis	0.182869	1.99	Q8K0C4	Lanosterol 14-alpha demethylase OS=Mus musculus OX=10090 GN=Cyp51a1 PE=1 SV=1	Cyp51a1	0.657	9.05237e-05	Down	56.775	30.8	K05917	13	13	1.23422	1.20656	1.18077	0.823708	0.794297	0.760452
mmu00130 Ubiquinone and other terpenoid-quinone biosynthesis	0.0464756	3.42	Q64669	NAD(P)H dehydrogenase [quinone] 1 OS=Mus musculus OX=10090 GN=Nqo1 PE=1 SV=3	Nqo1	4.643	0.000310106	Up	30.959	29.2	K00355	7	7	0.29708	0.313284	0.452896	1.65839	1.60145	1.6769
mmu00130 Ubiquinone and other terpenoid-quinone biosynthesis	0.0464756	3.42	Q8R1S0	Ubiquinone biosynthesis monooxygenase COQ6, mitochondrial OS=Mus musculus OX=10090 GN=Coq6 PE=1 SV=3	Coq6	1.557	0.0069231	Up	51.392	17.2	K06126	7	7	0.702866	0.727203	0.916299	1.15275	1.26531	1.23557
mmu00130 Ubiquinone and other terpenoid-quinone biosynthesis	0.0464756	3.42	Q9CXI0	2-methoxy-6-polyprenyl-1,4-benzoquinol methylase, mitochondrial OS=Mus musculus OX=10090 GN=Coq5 PE=1 SV=2	Coq5	1.688	8.10928e-05	Up	37.335	30	K06127	8	8	0.722968	0.729692	0.779252	1.2062	1.26319	1.29869
mmu00190 Oxidative phosphorylation	0.126308	1.41	P00397	Cytochrome c oxidase subunit 1 OS=Mus musculus OX=10090 GN=Mtco1 PE=1 SV=2	Mtco1	1.63	0.00209025	Up	56.909	10.5	K02256	3	3	0.703057	0.713624	0.864506	1.19122	1.25563	1.27197
mmu00190 Oxidative phosphorylation	0.126308	1.41	P00405	Cytochrome c oxidase subunit 2 OS=Mus musculus OX=10090 GN=Mtco2 PE=1 SV=1	Mtco2	1.555	0.00205402	Up	25.976	44.9	K02261	7	7	0.839151	0.796493	0.712572	1.12924	1.23199	1.29056
mmu00190 Oxidative phosphorylation	0.126308	1.41	P15920	V-type proton ATPase 116 kDa subunit a2 OS=Mus musculus OX=10090 GN=Atp6v0a2 PE=1 SV=2	Atp6v0a2	2.843	0.0103747	Up	98.144	5.8	K02154	4	3	0.56476	0.53225	0.62975		1.27874	1.9945
mmu00190 Oxidative phosphorylation	0.126308	1.41	P17665	Cytochrome c oxidase subunit 7C, mitochondrial OS=Mus musculus OX=10090 GN=Cox7c PE=1 SV=1	Cox7c	1.747	0.0395214	Up	7.3325	28.6	K02272	2	2	0.5591	0.738369	0.887116	1.508	0.97835	1.32906
mmu00190 Oxidative phosphorylation	0.126308	1.41	P19536	Cytochrome c oxidase subunit 5B, mitochondrial OS=Mus musculus OX=10090 GN=Cox5b PE=1 SV=1	Cox5b	1.76	1.30757e-06	Up	13.813	30.5	K02265	4	4	0.730223	0.714192	0.729606	1.25309	1.29643	1.27646
mmu00190 Oxidative phosphorylation	0.126308	1.41	P48771	Cytochrome c oxidase subunit 7A2, mitochondrial OS=Mus musculus OX=10090 GN=Cox7a2 PE=1 SV=2	Cox7a2	2.03	0.0017775	Up	9.2908	27.7	K02270	2	2	0.621863	0.598016	0.760626	1.40295	1.18389	1.43266
mmu00190 Oxidative phosphorylation	0.126308	1.41	P50516	V-type proton ATPase catalytic subunit A OS=Mus musculus OX=10090 GN=Atp6v1a PE=1 SV=2	Atp6v1a	1.555	0.000136925	Up	68.325	50.6	K02145	26	26	0.757417	0.772759	0.818398	1.265	1.20411	1.18232
mmu00190 Oxidative phosphorylation	0.126308	1.41	P50518	V-type proton ATPase subunit E 1 OS=Mus musculus OX=10090 GN=Atp6v1e1 PE=1 SV=2	Atp6v1e1	1.6	0.000613895	Up	26.157	45.1	K02150	12	12	0.720156	0.751769	0.835998	1.18464	1.25846	1.24897
mmu00190 Oxidative phosphorylation	0.126308	1.41	P51863	V-type proton ATPase subunit d 1 OS=Mus musculus OX=10090 GN=Atp6v0d1 PE=1 SV=2	Atp6v0d1	1.539	0.000534402	Up	40.301	42.5	K02146	11	11	0.738909	0.772672	0.851154	1.1913	1.22937	1.21659
mmu00190 Oxidative phosphorylation	0.126308	1.41	P56391	Cytochrome c oxidase subunit 6B1 OS=Mus musculus OX=10090 GN=Cox6b1 PE=1 SV=2	Cox6b1	1.691	7.2661e-05	Up	10.071	52.3	K02267	4	4	0.725751	0.714065	0.789615	1.25663	1.25258	1.26136
mmu00190 Oxidative phosphorylation	0.126308	1.41	P62814	V-type proton ATPase subunit B, brain isoform OS=Mus musculus OX=10090 GN=Atp6v1b2 PE=1 SV=1	Atp6v1b2	1.634	7.23226e-05	Up	56.55	45.8	K02147	18	18	0.725127	0.757458	0.795353	1.2249	1.22742	1.26975
mmu00190 Oxidative phosphorylation	0.126308	1.41	Q4FZG9	NADH dehydrogenase [ubiquinone] 1 alpha subcomplex subunit 4-like 2 OS=Mus musculus OX=10090 GN=Ndufa4l2 PE=3 SV=1	Ndufa4l2	0.52	0.0162582	Down	10.046	28.7	K03948	3	3	1.50538	1.41193	1.03036	0.792194	0.719133	0.540997
mmu00190 Oxidative phosphorylation	0.126308	1.41	Q62425	Cytochrome c oxidase subunit NDUFA4 OS=Mus musculus OX=10090 GN=Ndufa4 PE=1 SV=2	Ndufa4	2.431	3.48861e-05	Up	9.3267	47.6	K03948	5	5	0.562568	0.55337	0.633069	1.43466	1.38502	1.43131
mmu00190 Oxidative phosphorylation	0.126308	1.41	Q8BVE3	V-type proton ATPase subunit H OS=Mus musculus OX=10090 GN=Atp6v1h PE=1 SV=1	Atp6v1h	1.515	9.9228e-06	Up	55.854	44.9	K02144	18	18	0.81841	0.783278	0.783975	1.20814	1.21016	1.19603
mmu00190 Oxidative phosphorylation	0.126308	1.41	Q91VM9	Inorganic pyrophosphatase 2, mitochondrial OS=Mus musculus OX=10090 GN=Ppa2 PE=1 SV=1	Ppa2	1.661	9.11533e-05	Up	38.114	56.1	K01507	14	14	0.789545	0.739596	0.725271	1.21453	1.23659	1.29447
mmu00190 Oxidative phosphorylation	0.126308	1.41	Q9CPQ1	Cytochrome c oxidase subunit 6C OS=Mus musculus OX=10090 GN=Cox6c PE=1 SV=3	Cox6c	2.213	0.00157666	Up	8.4689	35.5	K02268	3	3	0.572005	0.612282	0.683169	1.50534	1.14326	1.48395
mmu00190 Oxidative phosphorylation	0.126308	1.41	Q9CR51	V-type proton ATPase subunit G 1 OS=Mus musculus OX=10090 GN=Atp6v1g1 PE=1 SV=3	Atp6v1g1	1.517	0.00130929	Up	13.724	46.6	K02152	4	4	0.748065	0.762297	0.873088	1.1877	1.17771	1.25115
mmu00190 Oxidative phosphorylation	0.126308	1.41	Q9Z1G4	V-type proton ATPase 116 kDa subunit a1 OS=Mus musculus OX=10090 GN=Atp6v0a1 PE=1 SV=3	Atp6v0a1	1.691	0.000638828	Up	96.466	16.9	K02154	10	9	0.703521	0.700418	0.826021	1.26663	1.24207	1.26133
mmu00220 Arginine biosynthesis	0.0275113	3.19	P05202	Aspartate aminotransferase, mitochondrial OS=Mus musculus OX=10090 GN=Got2 PE=1 SV=1	Got2	1.706	2.56036e-05	Up	47.411	47.7	K14455	19	19	0.735687	0.709714	0.771504	1.26883	1.25459	1.25968
mmu00220 Arginine biosynthesis	0.0275113	3.19	P15105	Glutamine synthetase OS=Mus musculus OX=10090 GN=Glul PE=1 SV=6	Glul	1.591	8.46917e-05	Up	42.119	36.5	K01915	10	10	0.773074	0.734977	0.807541	1.24024	1.2059	1.23827
mmu00220 Arginine biosynthesis	0.0275113	3.19	P16460	Argininosuccinate synthase OS=Mus musculus OX=10090 GN=Ass1 PE=1 SV=1	Ass1	1.62	1.33735e-05	Up	46.584	46.1	K01940	18	17	0.770318	0.7362	0.783386	1.24178	1.23153	1.23679
mmu00220 Arginine biosynthesis	0.0275113	3.19	Q8BGT5	Alanine aminotransferase 2 OS=Mus musculus OX=10090 GN=Gpt2 PE=1 SV=1	Gpt2	2.095	4.72275e-05	Up	57.943	41.6	K00814	17	16	0.612632	0.632527	0.693704	1.32099	1.37994	1.36021
mmu00230 Purine metabolism	0.0343707	1.81	P08030	Adenine phosphoribosyltransferase OS=Mus musculus OX=10090 GN=Aprt PE=1 SV=2	Aprt	1.512	0.00532377	Up	19.724	50	K00759	7	7	0.719357	0.865481	0.804019	1.33319	1.13949	1.13846
mmu00230 Purine metabolism	0.0343707	1.81	P50096	Inosine-5'-monophosphate dehydrogenase 1 OS=Mus musculus OX=10090 GN=Impdh1 PE=1 SV=2	Impdh1	2.078	7.85486e-06	Up	55.278	42.2	K00088	16	15	0.637892	0.638784	0.672631	1.3082	1.39038	1.35212
mmu00230 Purine metabolism	0.0343707	1.81	Q01063	cAMP-specific 3',5'-cyclic phosphodiesterase 4D OS=Mus musculus OX=10090 GN=Pde4d PE=1 SV=2	Pde4d	1.783	0.00209861	Up	84.562	6.7	K13293	4	4	0.780647	0.61274	0.76223	1.23386	1.25433	1.35618
mmu00230 Purine metabolism	0.0343707	1.81	Q6DYE8	Ectonucleotide pyrophosphatase/phosphodiesterase family member 3 OS=Mus musculus OX=10090 GN=Enpp3 PE=1 SV=2	Enpp3	4.291	0.000288518	Up	98.661	8.9	K01513	6	6	0.382027	0.350442	0.40146	1.27581	1.85184	1.73843
mmu00230 Purine metabolism	0.0343707	1.81	Q8VCP8	Adenylate kinase isoenzyme 6 OS=Mus musculus OX=10090 GN=Ak6 PE=1 SV=1	Ak6	0.607	0.00478465	Down	19.947	43.6	K18532	5	5	1.46068	1.13778	1.13504	0.728636	0.789335	0.748532
mmu00230 Purine metabolism	0.0343707	1.81	Q9CS42	Ribose-phosphate pyrophosphokinase 2 OS=Mus musculus OX=10090 GN=Prps2 PE=1 SV=4	Prps2	0.649	0.00236461	Down	34.786	34.9	K00948	7	2	1.16268	1.13455	1.34237	0.837563	0.779509	0.743331
mmu00230 Purine metabolism	0.0343707	1.81	Q9D020	Cytosolic 5'-nucleotidase 3A OS=Mus musculus OX=10090 GN=Nt5c3a PE=1 SV=4	Nt5c3a	1.748	0.0001034	Up	37.252	25.1	K24242	7	7	0.706738	0.697708	0.778987	1.28895	1.24624	1.28138
mmu00230 Purine metabolism	0.0343707	1.81	Q9D0F9	Phosphoglucomutase-1 OS=Mus musculus OX=10090 GN=Pgm1 PE=1 SV=4	Pgm1	0.593	6.13802e-05	Down	61.417	52.3	K01835	24	24	1.20408	1.23651	1.32701	0.734669	0.747787	0.749943
mmu00230 Purine metabolism	0.0343707	1.81	Q9JKX6	ADP-sugar pyrophosphatase OS=Mus musculus OX=10090 GN=Nudt5 PE=1 SV=1	Nudt5	0.655	0.000249061	Down	23.984	49.5	K13987	11	11	1.15291	1.19456	1.2776	0.791024	0.769542	0.814369
mmu00230 Purine metabolism	0.0343707	1.81	Q9JM14	5'(3')-deoxyribonucleotidase, cytosolic type OS=Mus musculus OX=10090 GN=Nt5c PE=1 SV=1	Nt5c	1.51	0.00192646	Up	23.076	26.5	K01081	4	4	0.796112	0.782934	0.811377	1.34027	1.13383	1.13548
mmu00230 Purine metabolism	0.0343707	1.81	Q9WUR9	Adenylate kinase 4, mitochondrial OS=Mus musculus OX=10090 GN=Ak4 PE=1 SV=1	Ak4	0.387	1.20347e-05	Down	25.061	57.8	K00939	10	10	1.37748	1.40604	1.54124	0.548799	0.566238	0.560199
mmu00230 Purine metabolism	0.0343707	1.81	Q9WV85	Nucleoside diphosphate kinase 3 OS=Mus musculus OX=10090 GN=Nme3 PE=1 SV=3	Nme3	4.828	3.63882e-07	Up	19.099	19.5	K00940	3	3	0.336317	0.334553	0.358681	1.68072	1.66655	1.62318
mmu00240 Pyrimidine metabolism	0.280533	1.5	O35435	Dihydroorotate dehydrogenase (quinone), mitochondrial OS=Mus musculus OX=10090 GN=Dhodh PE=1 SV=2	Dhodh	2.131	6.62001e-05	Up	42.699	36.7	K00254	11	11	0.617176	0.605311	0.693618	1.3335	1.36499	1.38541
mmu00240 Pyrimidine metabolism	0.280533	1.5	P52624	Uridine phosphorylase 1 OS=Mus musculus OX=10090 GN=Upp1 PE=1 SV=2	Upp1	0.61	6.64392e-05	Down	34.086	53.4	K00757	13	13	1.19188	1.22848	1.30583	0.750797	0.750026	0.772985
mmu00240 Pyrimidine metabolism	0.280533	1.5	Q6DYE8	Ectonucleotide pyrophosphatase/phosphodiesterase family member 3 OS=Mus musculus OX=10090 GN=Enpp3 PE=1 SV=2	Enpp3	4.291	0.000288518	Up	98.661	8.9	K01513	6	6	0.382027	0.350442	0.40146	1.27581	1.85184	1.73843
mmu00240 Pyrimidine metabolism	0.280533	1.5	Q9D020	Cytosolic 5'-nucleotidase 3A OS=Mus musculus OX=10090 GN=Nt5c3a PE=1 SV=4	Nt5c3a	1.748	0.0001034	Up	37.252	25.1	K24242	7	7	0.706738	0.697708	0.778987	1.28895	1.24624	1.28138
mmu00240 Pyrimidine metabolism	0.280533	1.5	Q9JM14	5'(3')-deoxyribonucleotidase, cytosolic type OS=Mus musculus OX=10090 GN=Nt5c PE=1 SV=1	Nt5c	1.51	0.00192646	Up	23.076	26.5	K01081	4	4	0.796112	0.782934	0.811377	1.34027	1.13383	1.13548
mmu00240 Pyrimidine metabolism	0.280533	1.5	Q9WV85	Nucleoside diphosphate kinase 3 OS=Mus musculus OX=10090 GN=Nme3 PE=1 SV=3	Nme3	4.828	3.63882e-07	Up	19.099	19.5	K00940	3	3	0.336317	0.334553	0.358681	1.68072	1.66655	1.62318
mmu00250 Alanine, aspartate and glutamate metabolism	0.285565	1.68	P05202	Aspartate aminotransferase, mitochondrial OS=Mus musculus OX=10090 GN=Got2 PE=1 SV=1	Got2	1.706	2.56036e-05	Up	47.411	47.7	K14455	19	19	0.735687	0.709714	0.771504	1.26883	1.25459	1.25968
mmu00250 Alanine, aspartate and glutamate metabolism	0.285565	1.68	P15105	Glutamine synthetase OS=Mus musculus OX=10090 GN=Glul PE=1 SV=6	Glul	1.591	8.46917e-05	Up	42.119	36.5	K01915	10	10	0.773074	0.734977	0.807541	1.24024	1.2059	1.23827
mmu00250 Alanine, aspartate and glutamate metabolism	0.285565	1.68	P16460	Argininosuccinate synthase OS=Mus musculus OX=10090 GN=Ass1 PE=1 SV=1	Ass1	1.62	1.33735e-05	Up	46.584	46.1	K01940	18	17	0.770318	0.7362	0.783386	1.24178	1.23153	1.23679
mmu00250 Alanine, aspartate and glutamate metabolism	0.285565	1.68	Q8BGT5	Alanine aminotransferase 2 OS=Mus musculus OX=10090 GN=Gpt2 PE=1 SV=1	Gpt2	2.095	4.72275e-05	Up	57.943	41.6	K00814	17	16	0.612632	0.632527	0.693704	1.32099	1.37994	1.36021
mmu00260 Glycine, serine and threonine metabolism	0.0242509	2.52	Q64133	Amine oxidase [flavin-containing] A OS=Mus musculus OX=10090 GN=Maoa PE=1 SV=3	Maoa	1.88	0.000161431	Up	59.601	12.4	K00274	6	6	0.661408	0.67031	0.751333	1.26707	1.28804	1.36184
mmu00260 Glycine, serine and threonine metabolism	0.0242509	2.52	Q8VC19	5-aminolevulinate synthase, nonspecific, mitochondrial OS=Mus musculus OX=10090 GN=Alas1 PE=1 SV=2	Alas1	0.361	4.48689e-05	Down	71.017	22.1	K00643	8	8	1.46678	1.41782	1.52433	0.581962	0.493197	0.51591
mmu00260 Glycine, serine and threonine metabolism	0.0242509	2.52	Q91W43	Glycine dehydrogenase (decarboxylating), mitochondrial OS=Mus musculus OX=10090 GN=Gldc PE=1 SV=1	Gldc	0.39	1.23658e-05	Down	113.27	44.1	K00281	29	29	1.37165	1.40337	1.54137	0.560491	0.560623	0.5625
mmu00260 Glycine, serine and threonine metabolism	0.0242509	2.52	Q91WT9	Cystathionine beta-synthase OS=Mus musculus OX=10090 GN=Cbs PE=1 SV=3	Cbs	3.279	0.000366066	Up	61.543	15.7	K01697	6	6	0.380049	0.472873	0.549409	1.55395	1.53474	1.50897
mmu00260 Glycine, serine and threonine metabolism	0.0242509	2.52	Q99K85	Phosphoserine aminotransferase OS=Mus musculus OX=10090 GN=Psat1 PE=1 SV=1	Psat1	0.499	1.71863e-05	Down	40.472	56.8	K00831	18	18	1.32933	1.28176	1.39199	0.645322	0.671058	0.68054
mmu00260 Glycine, serine and threonine metabolism	0.0242509	2.52	Q99LS3	Phosphoserine phosphatase OS=Mus musculus OX=10090 GN=Psph PE=1 SV=1	Psph	0.581	5.86589e-05	Down	25.096	47.6	K01079	10	10	1.27036	1.20369	1.32098	0.716352	0.736075	0.752549
mmu00270 Cysteine and methionine metabolism	0.0417087	1.94	A6H5Y3	Methionine synthase OS=Mus musculus OX=10090 GN=Mtr PE=1 SV=1	Mtr	0.475	0.000252903	Down	139.07	15.7	K00548	15	15	1.40023	1.28544	1.3811	0.687428	0.576614	0.669196
mmu00270 Cysteine and methionine metabolism	0.0417087	1.94	O35855	Branched-chain-amino-acid aminotransferase, mitochondrial OS=Mus musculus OX=10090 GN=Bcat2 PE=1 SV=2	Bcat2	1.544	0.000849501	Up	44.127	42.2	K00826	15	15	0.726108	0.77963	0.852592	1.1837	1.24337	1.2146
mmu00270 Cysteine and methionine metabolism	0.0417087	1.94	O88508	DNA (cytosine-5)-methyltransferase 3A OS=Mus musculus OX=10090 GN=Dnmt3a PE=1 SV=2	Dnmt3a	0.47	2.44363e-05	Down	101.67	36.2	K17398	27	23	1.29903	1.33642	1.44719	0.628588	0.636933	0.651839
mmu00270 Cysteine and methionine metabolism	0.0417087	1.94	O88509	DNA (cytosine-5)-methyltransferase 3B OS=Mus musculus OX=10090 GN=Dnmt3b PE=1 SV=2	Dnmt3b	0.543	4.09553e-06	Down	97.227	31.2	K17399	20	10	1.27269	1.28579	1.33096	0.717405	0.690032	0.703132
mmu00270 Cysteine and methionine metabolism	0.0417087	1.94	P05202	Aspartate aminotransferase, mitochondrial OS=Mus musculus OX=10090 GN=Got2 PE=1 SV=1	Got2	1.706	2.56036e-05	Up	47.411	47.7	K14455	19	19	0.735687	0.709714	0.771504	1.26883	1.25459	1.25968
mmu00270 Cysteine and methionine metabolism	0.0417087	1.94	P97355	Spermine synthase OS=Mus musculus OX=10090 GN=Sms PE=1 SV=1	Sms	0.546	5.63145e-05	Down	41.313	51.6	K00802	14	14	1.33849	1.30608	1.2359	0.685135	0.694003	0.740389
mmu00270 Cysteine and methionine metabolism	0.0417087	1.94	Q91WT9	Cystathionine beta-synthase OS=Mus musculus OX=10090 GN=Cbs PE=1 SV=3	Cbs	3.279	0.000366066	Up	61.543	15.7	K01697	6	6	0.380049	0.472873	0.549409	1.55395	1.53474	1.50897
mmu00270 Cysteine and methionine metabolism	0.0417087	1.94	Q99K85	Phosphoserine aminotransferase OS=Mus musculus OX=10090 GN=Psat1 PE=1 SV=1	Psat1	0.499	1.71863e-05	Down	40.472	56.8	K00831	18	18	1.32933	1.28176	1.39199	0.645322	0.671058	0.68054
mmu00270 Cysteine and methionine metabolism	0.0417087	1.94	Q9CQT1	Methylthioribose-1-phosphate isomerase OS=Mus musculus OX=10090 GN=Mri1 PE=1 SV=1	Mri1	1.675	2.31462e-05	Up	39.41	47.4	K08963	14	14	0.774594	0.719565	0.748967	1.27363	1.23953	1.24372
mmu00280 Valine, leucine and isoleucine degradation	0.00329607	2.33	O35855	Branched-chain-amino-acid aminotransferase, mitochondrial OS=Mus musculus OX=10090 GN=Bcat2 PE=1 SV=2	Bcat2	1.544	0.000849501	Up	44.127	42.2	K00826	15	15	0.726108	0.77963	0.852592	1.1837	1.24337	1.2146
mmu00280 Valine, leucine and isoleucine degradation	0.00329607	2.33	P47738	Aldehyde dehydrogenase, mitochondrial OS=Mus musculus OX=10090 GN=Aldh2 PE=1 SV=1	Aldh2	1.813	3.36848e-06	Up	56.537	50.1	K00128	21	21	0.689805	0.717251	0.72618	1.30116	1.28706	1.27855
mmu00280 Valine, leucine and isoleucine degradation	0.00329607	2.33	Q3ULD5	Methylcrotonoyl-CoA carboxylase beta chain, mitochondrial OS=Mus musculus OX=10090 GN=Mccc2 PE=1 SV=1	Mccc2	1.909	5.75772e-05	Up	61.378	25.2	K01969	10	10	0.680313	0.653924	0.728454	1.34937	1.26941	1.31853
mmu00280 Valine, leucine and isoleucine degradation	0.00329607	2.33	Q3URE1	Malonate--CoA ligase ACSF3, mitochondrial OS=Mus musculus OX=10090 GN=Acsf3 PE=1 SV=2	Acsf3	1.661	0.000727543	Up	65.076	14.6	K18660	7	7	0.793288	0.671848	0.789243	1.25348	1.24473	1.24741
mmu00280 Valine, leucine and isoleucine degradation	0.00329607	2.33	Q91ZA3	Propionyl-CoA carboxylase alpha chain, mitochondrial OS=Mus musculus OX=10090 GN=Pcca PE=1 SV=2	Pcca	1.591	7.49872e-05	Up	79.921	27.8	K01965	15	15	0.739606	0.765147	0.811336	1.21213	1.23589	1.23589
mmu00280 Valine, leucine and isoleucine degradation	0.00329607	2.33	Q99L13	3-hydroxyisobutyrate dehydrogenase, mitochondrial OS=Mus musculus OX=10090 GN=Hibadh PE=1 SV=1	Hibadh	3.027	1.69443e-06	Up	35.44	34	K00020	10	10	0.478822	0.491586	0.519486	1.50403	1.48023	1.52585
mmu00280 Valine, leucine and isoleucine degradation	0.00329607	2.33	Q99MN9	Propionyl-CoA carboxylase beta chain, mitochondrial OS=Mus musculus OX=10090 GN=Pccb PE=1 SV=2	Pccb	1.973	7.12256e-05	Up	58.408	21.4	K01966	8	8	0.696273	0.693407	0.6283	1.3168	1.38273	1.2825
mmu00280 Valine, leucine and isoleucine degradation	0.00329607	2.33	Q99MR8	Methylcrotonoyl-CoA carboxylase subunit alpha, mitochondrial OS=Mus musculus OX=10090 GN=Mccc1 PE=1 SV=2	Mccc1	1.808	0.000150858	Up	79.343	34.2	K01968	16	16	0.679993	0.689499	0.767113	1.28101	1.24999	1.33239
mmu00280 Valine, leucine and isoleucine degradation	0.00329607	2.33	Q9D0K2	Succinyl-CoA:3-ketoacid coenzyme A transferase 1, mitochondrial OS=Mus musculus OX=10090 GN=Oxct1 PE=1 SV=1	Oxct1	2.99	3.26192e-06	Up	55.988	27.5	K01027	10	10	0.49279	0.494146	0.51676	1.57364	1.47714	1.44552
mmu00280 Valine, leucine and isoleucine degradation	0.00329607	2.33	Q9DBM2	Peroxisomal bifunctional enzyme OS=Mus musculus OX=10090 GN=Ehhadh PE=1 SV=4	Ehhadh	2.192	0.00340139	Up	78.301	8.4	K07514	4	4	0.493994	0.7174	0.668544	1.27294	1.53024	1.31688
mmu00280 Valine, leucine and isoleucine degradation	0.00329607	2.33	Q9JHI5	Isovaleryl-CoA dehydrogenase, mitochondrial OS=Mus musculus OX=10090 GN=Ivd PE=1 SV=1	Ivd	2.073	2.62692e-05	Up	46.325	17.2	K00253	7	7	0.65281	0.617794	0.681983	1.39386	1.33986	1.3137
mmu00280 Valine, leucine and isoleucine degradation	0.00329607	2.33	Q9JLJ2	4-trimethylaminobutyraldehyde dehydrogenase OS=Mus musculus OX=10090 GN=Aldh9a1 PE=1 SV=1	Aldh9a1	1.555	0.000134614	Up	53.514	53.4	K00149	22	22	0.74903	0.771742	0.827858	1.20796	1.2072	1.23621
mmu00310 Lysine degradation	0.466152	1.26	P47738	Aldehyde dehydrogenase, mitochondrial OS=Mus musculus OX=10090 GN=Aldh2 PE=1 SV=1	Aldh2	1.813	3.36848e-06	Up	56.537	50.1	K00128	21	21	0.689805	0.717251	0.72618	1.30116	1.28706	1.27855
mmu00310 Lysine degradation	0.466152	1.26	Q60759	Glutaryl-CoA dehydrogenase, mitochondrial OS=Mus musculus OX=10090 GN=Gcdh PE=1 SV=2	Gcdh	1.743	3.25788e-06	Up	48.605	32.2	K00252	8	8	0.719276	0.723765	0.74466	1.2501	1.2964	1.2658
mmu00310 Lysine degradation	0.466152	1.26	Q8R5A0	N-lysine methyltransferase SMYD2 OS=Mus musculus OX=10090 GN=Smyd2 PE=1 SV=1	Smyd2	0.626	0.00252166	Down	49.566	19.6	K11426	7	7	1.34912	1.1717	1.16946	0.735171	0.849985	0.724554
mmu00310 Lysine degradation	0.466152	1.26	Q9DBM2	Peroxisomal bifunctional enzyme OS=Mus musculus OX=10090 GN=Ehhadh PE=1 SV=4	Ehhadh	2.192	0.00340139	Up	78.301	8.4	K07514	4	4	0.493994	0.7174	0.668544	1.27294	1.53024	1.31688
mmu00310 Lysine degradation	0.466152	1.26	Q9JLJ2	4-trimethylaminobutyraldehyde dehydrogenase OS=Mus musculus OX=10090 GN=Aldh9a1 PE=1 SV=1	Aldh9a1	1.555	0.000134614	Up	53.514	53.4	K00149	22	22	0.74903	0.771742	0.827858	1.20796	1.2072	1.23621
mmu00310 Lysine degradation	0.466152	1.26	Q9R0B9	Procollagen-lysine,2-oxoglutarate 5-dioxygenase 2 OS=Mus musculus OX=10090 GN=Plod2 PE=1 SV=2	Plod2	0.212	2.18407e-07	Down	84.487	27.8	K13645	19	19	1.6371	1.63205	1.68304	0.336103	0.354851	0.356862
mmu00330 Arginine and proline metabolism	0.00224215	2.87	P05202	Aspartate aminotransferase, mitochondrial OS=Mus musculus OX=10090 GN=Got2 PE=1 SV=1	Got2	1.706	2.56036e-05	Up	47.411	47.7	K14455	19	19	0.735687	0.709714	0.771504	1.26883	1.25459	1.25968
mmu00330 Arginine and proline metabolism	0.00224215	2.87	P30275	Creatine kinase U-type, mitochondrial OS=Mus musculus OX=10090 GN=Ckmt1 PE=1 SV=1	Ckmt1	1.645	8.67829e-05	Up	47.003	25.8	K00933	7	7	0.766344	0.782732	0.719092	1.28665	1.23129	1.21389
mmu00330 Arginine and proline metabolism	0.00224215	2.87	P47738	Aldehyde dehydrogenase, mitochondrial OS=Mus musculus OX=10090 GN=Aldh2 PE=1 SV=1	Aldh2	1.813	3.36848e-06	Up	56.537	50.1	K00128	21	21	0.689805	0.717251	0.72618	1.30116	1.28706	1.27855
mmu00330 Arginine and proline metabolism	0.00224215	2.87	P97355	Spermine synthase OS=Mus musculus OX=10090 GN=Sms PE=1 SV=1	Sms	0.546	5.63145e-05	Down	41.313	51.6	K00802	14	14	1.33849	1.30608	1.2359	0.685135	0.694003	0.740389
mmu00330 Arginine and proline metabolism	0.00224215	2.87	Q60715	Prolyl 4-hydroxylase subunit alpha-1 OS=Mus musculus OX=10090 GN=P4ha1 PE=1 SV=2	P4ha1	0.37	5.4872e-06	Down	60.909	28.7	K00472	12	12	1.40494	1.44823	1.52683	0.552759	0.520005	0.547243
mmu00330 Arginine and proline metabolism	0.00224215	2.87	Q60716	Prolyl 4-hydroxylase subunit alpha-2 OS=Mus musculus OX=10090 GN=P4ha2 PE=1 SV=1	P4ha2	0.147	4.73455e-05	Down	61.001	18.2	K00472	7	7	1.89338	1.76566	1.57154	0.294041	0.217914	0.257468
mmu00330 Arginine and proline metabolism	0.00224215	2.87	Q64133	Amine oxidase [flavin-containing] A OS=Mus musculus OX=10090 GN=Maoa PE=1 SV=3	Maoa	1.88	0.000161431	Up	59.601	12.4	K00274	6	6	0.661408	0.67031	0.751333	1.26707	1.28804	1.36184
mmu00330 Arginine and proline metabolism	0.00224215	2.87	Q922Q4	Pyrroline-5-carboxylate reductase 2 OS=Mus musculus OX=10090 GN=Pycr2 PE=1 SV=1	Pycr2	1.511	0.000220901	Up	33.659	50	K00286	12	10	0.771495	0.770498	0.847299	1.19366	1.22392	1.19312
mmu00330 Arginine and proline metabolism	0.00224215	2.87	Q9JLJ2	4-trimethylaminobutyraldehyde dehydrogenase OS=Mus musculus OX=10090 GN=Aldh9a1 PE=1 SV=1	Aldh9a1	1.555	0.000134614	Up	53.514	53.4	K00149	22	22	0.74903	0.771742	0.827858	1.20796	1.2072	1.23621
mmu00340 Histidine metabolism	0.0676083	2.99	P47738	Aldehyde dehydrogenase, mitochondrial OS=Mus musculus OX=10090 GN=Aldh2 PE=1 SV=1	Aldh2	1.813	3.36848e-06	Up	56.537	50.1	K00128	21	21	0.689805	0.717251	0.72618	1.30116	1.28706	1.27855
mmu00340 Histidine metabolism	0.0676083	2.99	Q64133	Amine oxidase [flavin-containing] A OS=Mus musculus OX=10090 GN=Maoa PE=1 SV=3	Maoa	1.88	0.000161431	Up	59.601	12.4	K00274	6	6	0.661408	0.67031	0.751333	1.26707	1.28804	1.36184
mmu00340 Histidine metabolism	0.0676083	2.99	Q9JLJ2	4-trimethylaminobutyraldehyde dehydrogenase OS=Mus musculus OX=10090 GN=Aldh9a1 PE=1 SV=1	Aldh9a1	1.555	0.000134614	Up	53.514	53.4	K00149	22	22	0.74903	0.771742	0.827858	1.20796	1.2072	1.23621
mmu00350 Tyrosine metabolism	0.0182817	3.54	P05202	Aspartate aminotransferase, mitochondrial OS=Mus musculus OX=10090 GN=Got2 PE=1 SV=1	Got2	1.706	2.56036e-05	Up	47.411	47.7	K14455	19	19	0.735687	0.709714	0.771504	1.26883	1.25459	1.25968
mmu00350 Tyrosine metabolism	0.0182817	3.54	P35505	Fumarylacetoacetase OS=Mus musculus OX=10090 GN=Fah PE=1 SV=2	Fah	2.401	0.0305891	Up	46.175	8.4	K01555	3	3	0.501617	0.585074		1.55974	0.917153	1.43642
mmu00350 Tyrosine metabolism	0.0182817	3.54	Q64133	Amine oxidase [flavin-containing] A OS=Mus musculus OX=10090 GN=Maoa PE=1 SV=3	Maoa	1.88	0.000161431	Up	59.601	12.4	K00274	6	6	0.661408	0.67031	0.751333	1.26707	1.28804	1.36184
mmu00350 Tyrosine metabolism	0.0182817	3.54	Q9WVL0	Maleylacetoacetate isomerase OS=Mus musculus OX=10090 GN=Gstz1 PE=1 SV=1	Gstz1	1.756	5.33289e-05	Up	24.275	43.1	K01800	7	7	0.73622	0.687389	0.753572	1.25394	1.2589	1.30998
mmu00360 Phenylalanine metabolism	0.0791791	3.99	P05202	Aspartate aminotransferase, mitochondrial OS=Mus musculus OX=10090 GN=Got2 PE=1 SV=1	Got2	1.706	2.56036e-05	Up	47.411	47.7	K14455	19	19	0.735687	0.709714	0.771504	1.26883	1.25459	1.25968
mmu00360 Phenylalanine metabolism	0.0791791	3.99	Q64133	Amine oxidase [flavin-containing] A OS=Mus musculus OX=10090 GN=Maoa PE=1 SV=3	Maoa	1.88	0.000161431	Up	59.601	12.4	K00274	6	6	0.661408	0.67031	0.751333	1.26707	1.28804	1.36184
mmu00380 Tryptophan metabolism	0.0792377	2.1	P47738	Aldehyde dehydrogenase, mitochondrial OS=Mus musculus OX=10090 GN=Aldh2 PE=1 SV=1	Aldh2	1.813	3.36848e-06	Up	56.537	50.1	K00128	21	21	0.689805	0.717251	0.72618	1.30116	1.28706	1.27855
mmu00380 Tryptophan metabolism	0.0792377	2.1	Q60759	Glutaryl-CoA dehydrogenase, mitochondrial OS=Mus musculus OX=10090 GN=Gcdh PE=1 SV=2	Gcdh	1.743	3.25788e-06	Up	48.605	32.2	K00252	8	8	0.719276	0.723765	0.74466	1.2501	1.2964	1.2658
mmu00380 Tryptophan metabolism	0.0792377	2.1	Q64133	Amine oxidase [flavin-containing] A OS=Mus musculus OX=10090 GN=Maoa PE=1 SV=3	Maoa	1.88	0.000161431	Up	59.601	12.4	K00274	6	6	0.661408	0.67031	0.751333	1.26707	1.28804	1.36184
mmu00380 Tryptophan metabolism	0.0792377	2.1	Q9DBM2	Peroxisomal bifunctional enzyme OS=Mus musculus OX=10090 GN=Ehhadh PE=1 SV=4	Ehhadh	2.192	0.00340139	Up	78.301	8.4	K07514	4	4	0.493994	0.7174	0.668544	1.27294	1.53024	1.31688
mmu00380 Tryptophan metabolism	0.0792377	2.1	Q9JLJ2	4-trimethylaminobutyraldehyde dehydrogenase OS=Mus musculus OX=10090 GN=Aldh9a1 PE=1 SV=1	Aldh9a1	1.555	0.000134614	Up	53.514	53.4	K00149	22	22	0.74903	0.771742	0.827858	1.20796	1.2072	1.23621
mmu00410 beta-Alanine metabolism	0.0876381	2.28	P47738	Aldehyde dehydrogenase, mitochondrial OS=Mus musculus OX=10090 GN=Aldh2 PE=1 SV=1	Aldh2	1.813	3.36848e-06	Up	56.537	50.1	K00128	21	21	0.689805	0.717251	0.72618	1.30116	1.28706	1.27855
mmu00410 beta-Alanine metabolism	0.0876381	2.28	Q9DBE0	Cysteine sulfinic acid decarboxylase OS=Mus musculus OX=10090 GN=Csad PE=1 SV=1	Csad	0.579	0.000821578	Down	55.144	13.2	K18966	6	5	1.34702	1.14325	1.30896	0.68967	0.770539	0.740562
mmu00410 beta-Alanine metabolism	0.0876381	2.28	Q9DBM2	Peroxisomal bifunctional enzyme OS=Mus musculus OX=10090 GN=Ehhadh PE=1 SV=4	Ehhadh	2.192	0.00340139	Up	78.301	8.4	K07514	4	4	0.493994	0.7174	0.668544	1.27294	1.53024	1.31688
mmu00410 beta-Alanine metabolism	0.0876381	2.28	Q9JLJ2	4-trimethylaminobutyraldehyde dehydrogenase OS=Mus musculus OX=10090 GN=Aldh9a1 PE=1 SV=1	Aldh9a1	1.555	0.000134614	Up	53.514	53.4	K00149	22	22	0.74903	0.771742	0.827858	1.20796	1.2072	1.23621
mmu00480 Glutathione metabolism	0.293726	1.45	P11352	Glutathione peroxidase 1 OS=Mus musculus OX=10090 GN=Gpx1 PE=1 SV=2	Gpx1	1.774	2.10604e-05	Up	22.329	67.2	K00432	11	11	0.706222	0.718269	0.73824	1.33146	1.23908	1.26673
mmu00480 Glutathione metabolism	0.293726	1.45	P97355	Spermine synthase OS=Mus musculus OX=10090 GN=Sms PE=1 SV=1	Sms	0.546	5.63145e-05	Down	41.313	51.6	K00802	14	14	1.33849	1.30608	1.2359	0.685135	0.694003	0.740389
mmu00480 Glutathione metabolism	0.293726	1.45	Q61133	Glutathione S-transferase theta-2 OS=Mus musculus OX=10090 GN=Gstt2 PE=1 SV=4	Gstt2	4.678	0.000237864	Up	27.634	29.1	K00799	5	5	0.342259	0.288043	0.426343	1.50988	1.63047	1.80301
mmu00480 Glutathione metabolism	0.293726	1.45	Q99LJ6	Glutathione peroxidase 7 OS=Mus musculus OX=10090 GN=Gpx7 PE=1 SV=1	Gpx7	1.888	0.000121808	Up	21.061	30.1	K00432	5	5	0.645787	0.74189	0.689863	1.3478	1.27842	1.29623
mmu00480 Glutathione metabolism	0.293726	1.45	Q9CPU4	Microsomal glutathione S-transferase 3 OS=Mus musculus OX=10090 GN=Mgst3 PE=1 SV=1	Mgst3	2.328	8.58486e-06	Up	16.958	37.3	K00799	4	4	0.582505	0.600362	0.619849	1.44439	1.33705	1.41584
mmu00480 Glutathione metabolism	0.293726	1.45	Q9DCD0	6-phosphogluconate dehydrogenase, decarboxylating OS=Mus musculus OX=10090 GN=Pgd PE=1 SV=3	Pgd	1.813	3.91223e-05	Up	53.247	44.7	K00033	17	17	0.674627	0.710068	0.748251	1.29258	1.27768	1.2968
mmu00500 Starch and sucrose metabolism	0.00295378	3.68	O08528	Hexokinase-2 OS=Mus musculus OX=10090 GN=Hk2 PE=1 SV=1	Hk2	0.591	1.6253e-05	Down	102.53	49.1	K00844	37	33	1.2387	1.2289	1.30296	0.737205	0.732865	0.75936
mmu00500 Starch and sucrose metabolism	0.00295378	3.68	Q6DYE8	Ectonucleotide pyrophosphatase/phosphodiesterase family member 3 OS=Mus musculus OX=10090 GN=Enpp3 PE=1 SV=2	Enpp3	4.291	0.000288518	Up	98.661	8.9	K01513	6	6	0.382027	0.350442	0.40146	1.27581	1.85184	1.73843
mmu00500 Starch and sucrose metabolism	0.00295378	3.68	Q8CI94	Glycogen phosphorylase, brain form OS=Mus musculus OX=10090 GN=Pygb PE=1 SV=3	Pygb	1.928	7.02648e-05	Up	96.729	24.7	K00688	16	12	0.639064	0.697343	0.712614	1.28418	1.29817	1.36863
mmu00500 Starch and sucrose metabolism	0.00295378	3.68	Q9D0F9	Phosphoglucomutase-1 OS=Mus musculus OX=10090 GN=Pgm1 PE=1 SV=4	Pgm1	0.593	6.13802e-05	Down	61.417	52.3	K01835	24	24	1.20408	1.23651	1.32701	0.734669	0.747787	0.749943
mmu00500 Starch and sucrose metabolism	0.00295378	3.68	Q9R062	Glycogenin-1 OS=Mus musculus OX=10090 GN=Gyg1 PE=1 SV=3	Gyg1	1.593	0.00355845	Up	37.402	9.6	K00750	2	2	0.732274	0.693332	0.888025	1.26555	1.22164	1.19919
mmu00500 Starch and sucrose metabolism	0.00295378	3.68	Q9Z1E4	Glycogen [starch] synthase, muscle OS=Mus musculus OX=10090 GN=Gys1 PE=1 SV=2	Gys1	0.385	0.00104411	Down	83.926	16.9	K00693	8	8	1.53967	1.23449	1.55644	0.554818	0.477856	0.636723
mmu00511 Other glycan degradation	0.0275113	3.19	O09159	Lysosomal alpha-mannosidase OS=Mus musculus OX=10090 GN=Man2b1 PE=1 SV=4	Man2b1	1.616	0.000163099	Up	114.65	12.7	K12311	9	9	0.747037	0.741436	0.805438	1.29161	1.21555	1.19894
mmu00511 Other glycan degradation	0.0275113	3.19	P23780	Beta-galactosidase OS=Mus musculus OX=10090 GN=Glb1 PE=1 SV=1	Glb1	2.461	0.000155593	Up	73.12	26.3	K12309	13	13	0.545794	0.650134	0.537511	1.36574	1.42409	1.47673
mmu00511 Other glycan degradation	0.0275113	3.19	P29416	Beta-hexosaminidase subunit alpha OS=Mus musculus OX=10090 GN=Hexa PE=1 SV=2	Hexa	1.917	4.3843e-05	Up	60.612	19.9	K12373	8	8	0.720214	0.644077	0.692887	1.29338	1.31413	1.33531
mmu00511 Other glycan degradation	0.0275113	3.19	Q64191	N(4)-(beta-N-acetylglucosaminyl)-L-asparaginase OS=Mus musculus OX=10090 GN=Aga PE=1 SV=1	Aga	1.725	0.00312173	Up	37.022	15.9	K01444	4	4	0.821169	0.704163	0.676498	1.36197	1.11571	1.32049
mmu00520 Amino sugar and nucleotide sugar metabolism	0.000759363	2.59	O08528	Hexokinase-2 OS=Mus musculus OX=10090 GN=Hk2 PE=1 SV=1	Hk2	0.591	1.6253e-05	Down	102.53	49.1	K00844	37	33	1.2387	1.2289	1.30296	0.737205	0.732865	0.75936
mmu00520 Amino sugar and nucleotide sugar metabolism	0.000759363	2.59	O70475	UDP-glucose 6-dehydrogenase OS=Mus musculus OX=10090 GN=Ugdh PE=1 SV=1	Ugdh	1.668	1.31441e-05	Up	54.831	53.3	K00012	20	20	0.732737	0.740366	0.775684	1.23129	1.24921	1.27071
mmu00520 Amino sugar and nucleotide sugar metabolism	0.000759363	2.59	O88958	Glucosamine-6-phosphate isomerase 1 OS=Mus musculus OX=10090 GN=Gnpda1 PE=1 SV=3	Gnpda1	1.723	4.03248e-05	Up	32.549	61.9	K02564	13	11	0.706751	0.723813	0.773041	1.26233	1.25069	1.28338
mmu00520 Amino sugar and nucleotide sugar metabolism	0.000759363	2.59	P29416	Beta-hexosaminidase subunit alpha OS=Mus musculus OX=10090 GN=Hexa PE=1 SV=2	Hexa	1.917	4.3843e-05	Up	60.612	19.9	K12373	8	8	0.720214	0.644077	0.692887	1.29338	1.31413	1.33531
mmu00520 Amino sugar and nucleotide sugar metabolism	0.000759363	2.59	P82343	N-acylglucosamine 2-epimerase OS=Mus musculus OX=10090 GN=Renbp PE=1 SV=3	Renbp	1.529	8.33822e-06	Up	49.771	17	K01787	8	8	0.806389	0.795465	0.770633	1.19858	1.20664	1.22229
mmu00520 Amino sugar and nucleotide sugar metabolism	0.000759363	2.59	Q7TMC8	L-fucose kinase OS=Mus musculus OX=10090 GN=Fcsk PE=1 SV=1	Fcsk	1.815	2.00561e-06	Up	119.27	16.5	K05305	14	14	0.696456	0.723943	0.711166	1.30677	1.2941	1.26756
mmu00520 Amino sugar and nucleotide sugar metabolism	0.000759363	2.59	Q99KK2	N-acylneuraminate cytidylyltransferase OS=Mus musculus OX=10090 GN=Cmas PE=1 SV=2	Cmas	1.649	0.000510006	Up	48.057	27.5	K21749	11	11	0.726382	0.709868	0.828722	1.23667	1.26654	1.23181
mmu00520 Amino sugar and nucleotide sugar metabolism	0.000759363	2.59	Q9CRC9	Glucosamine-6-phosphate isomerase 2 OS=Mus musculus OX=10090 GN=Gnpda2 PE=1 SV=1	Gnpda2	1.633	0.00197228	Up	31.083	26.1	K02564	5	3	0.673786	0.773244	0.83156	1.195	1.21154	1.31488
mmu00520 Amino sugar and nucleotide sugar metabolism	0.000759363	2.59	Q9D0F9	Phosphoglucomutase-1 OS=Mus musculus OX=10090 GN=Pgm1 PE=1 SV=4	Pgm1	0.593	6.13802e-05	Down	61.417	52.3	K01835	24	24	1.20408	1.23651	1.32701	0.734669	0.747787	0.749943
mmu00520 Amino sugar and nucleotide sugar metabolism	0.000759363	2.59	Q9DCJ9	N-acetylneuraminate lyase OS=Mus musculus OX=10090 GN=Npl PE=1 SV=1	Npl	0.601	0.00023205	Down	35.13	41.2	K01639	11	11	1.16	1.25854	1.32948	0.741849	0.762729	0.747405
mmu00520 Amino sugar and nucleotide sugar metabolism	0.000759363	2.59	Q9JK38	Glucosamine 6-phosphate N-acetyltransferase OS=Mus musculus OX=10090 GN=Gnpnat1 PE=1 SV=1	Gnpnat1	0.587	0.00583388	Down	20.791	45.1	K00621	7	7	1.19466	1.3131	1.27389	0.604347	0.824118	0.789884
mmu00520 Amino sugar and nucleotide sugar metabolism	0.000759363	2.59	Q9QZ08	N-acetyl-D-glucosamine kinase OS=Mus musculus OX=10090 GN=Nagk PE=1 SV=3	Nagk	3.482	1.08613e-05	Up	37.268	16.9	K00884	4	4	0.415668	0.453966	0.469163	1.63963	1.4917	1.52987
mmu00520 Amino sugar and nucleotide sugar metabolism	0.000759363	2.59	Q9R0N0	Galactokinase OS=Mus musculus OX=10090 GN=Galk1 PE=1 SV=2	Galk1	0.632	0.000671363	Down	42.295	30.6	K00849	12	12	1.15976	1.18884	1.32882	0.750872	0.761263	0.810436
mmu00531 Glycosaminoglycan degradation	0.0160986	4.79	P23780	Beta-galactosidase OS=Mus musculus OX=10090 GN=Glb1 PE=1 SV=1	Glb1	2.461	0.000155593	Up	73.12	26.3	K12309	13	13	0.545794	0.650134	0.537511	1.36574	1.42409	1.47673
mmu00531 Glycosaminoglycan degradation	0.0160986	4.79	P29416	Beta-hexosaminidase subunit alpha OS=Mus musculus OX=10090 GN=Hexa PE=1 SV=2	Hexa	1.917	4.3843e-05	Up	60.612	19.9	K12373	8	8	0.720214	0.644077	0.692887	1.29338	1.31413	1.33531
mmu00531 Glycosaminoglycan degradation	0.0160986	4.79	Q8BFR4	N-acetylglucosamine-6-sulfatase OS=Mus musculus OX=10090 GN=Gns PE=1 SV=1	Gns	1.826	7.20147e-05	Up	61.174	18.8	K01137	9	9	0.664399	0.716096	0.742685	1.29133	1.32434	1.26116
mmu00561 Glycerolipid metabolism	0.117814	1.91	P47738	Aldehyde dehydrogenase, mitochondrial OS=Mus musculus OX=10090 GN=Aldh2 PE=1 SV=1	Aldh2	1.813	3.36848e-06	Up	56.537	50.1	K00128	21	21	0.689805	0.717251	0.72618	1.30116	1.28706	1.27855
mmu00561 Glycerolipid metabolism	0.117814	1.91	Q64516	Glycerol kinase OS=Mus musculus OX=10090 GN=Gk PE=1 SV=2	Gk	2.964	3.43421e-07	Up	61.227	21.3	K00864	10	10	0.508778	0.507188	0.497481	1.54143	1.46977	1.47536
mmu00561 Glycerolipid metabolism	0.117814	1.91	Q8K4X7	1-acyl-sn-glycerol-3-phosphate acyltransferase delta OS=Mus musculus OX=10090 GN=Agpat4 PE=1 SV=1	Agpat4	1.903	0.00522907	Up	43.81	13	K13523	5	5	0.816776	0.668603	0.581289	1.33858	1.15756	1.43719
mmu00561 Glycerolipid metabolism	0.117814	1.91	Q9ESW4	Acylglycerol kinase, mitochondrial OS=Mus musculus OX=10090 GN=Agk PE=1 SV=1	Agk	2.104	6.48953e-05	Up	46.975	40.1	K09881	12	12	0.613644	0.636867	0.682576	1.2799	1.41297	1.37405
mmu00561 Glycerolipid metabolism	0.117814	1.91	Q9JLJ2	4-trimethylaminobutyraldehyde dehydrogenase OS=Mus musculus OX=10090 GN=Aldh9a1 PE=1 SV=1	Aldh9a1	1.555	0.000134614	Up	53.514	53.4	K00149	22	22	0.74903	0.771742	0.827858	1.20796	1.2072	1.23621
mmu00561 Glycerolipid metabolism	0.117814	1.91	Q9Z2A7	Diacylglycerol O-acyltransferase 1 OS=Mus musculus OX=10090 GN=Dgat1 PE=1 SV=1	Dgat1	1.653	0.0264174	Up	56.789	12	K11155	3	3	0.917813	0.651925	0.692274	1.03111	1.46684	1.24004
mmu00564 Glycerophospholipid metabolism	0.33418	1.4	P97823	Acyl-protein thioesterase 1 OS=Mus musculus OX=10090 GN=Lypla1 PE=1 SV=1	Lypla1	0.588	0.00249494	Down	24.687	28.7	K06128	4	4	1.16691	1.40134	1.20965	0.69066	0.707972	0.823473
mmu00564 Glycerophospholipid metabolism	0.33418	1.4	P98192	Dihydroxyacetone phosphate acyltransferase OS=Mus musculus OX=10090 GN=Gnpat PE=1 SV=1	Gnpat	0.443	1.18475e-05	Down	76.869	17.4	K00649	9	8	1.3719	1.34393	1.44111	0.619748	0.634951	0.588367
mmu00564 Glycerophospholipid metabolism	0.33418	1.4	Q64521	Glycerol-3-phosphate dehydrogenase, mitochondrial OS=Mus musculus OX=10090 GN=Gpd2 PE=1 SV=2	Gpd2	1.967	1.04879e-05	Up	80.953	56	K00111	34	34	0.65248	0.664718	0.705172	1.30808	1.3258	1.34375
mmu00564 Glycerophospholipid metabolism	0.33418	1.4	Q8CHK3	Lysophospholipid acyltransferase 7 OS=Mus musculus OX=10090 GN=Mboat7 PE=1 SV=1	Mboat7	1.874	0.0214195	Up	53.435	5.9	K13516	2	2	0.54734	0.622403	0.918053	1.09808	1.422	1.39213
mmu00564 Glycerophospholipid metabolism	0.33418	1.4	Q8K4X7	1-acyl-sn-glycerol-3-phosphate acyltransferase delta OS=Mus musculus OX=10090 GN=Agpat4 PE=1 SV=1	Agpat4	1.903	0.00522907	Up	43.81	13	K13523	5	5	0.816776	0.668603	0.581289	1.33858	1.15756	1.43719
mmu00564 Glycerophospholipid metabolism	0.33418	1.4	Q8VEB4	Phospholipase A2 group XV OS=Mus musculus OX=10090 GN=Pla2g15 PE=1 SV=1	Pla2g15	2.045	0.000150754	Up	47.307	9	K06129	3	3	0.695723	0.650115	0.624845	1.31259	1.44949	1.26723
mmu00564 Glycerophospholipid metabolism	0.33418	1.4	Q91V01	Lysophospholipid acyltransferase 5 OS=Mus musculus OX=10090 GN=Lpcat3 PE=1 SV=1	Lpcat3	1.984	8.65369e-05	Up	56.146	20.5	K13515	9	9	0.622673	0.669772	0.71831	1.3029	1.33607	1.35028
mmu00590 Arachidonic acid metabolism	0.0164523	3.07	P11352	Glutathione peroxidase 1 OS=Mus musculus OX=10090 GN=Gpx1 PE=1 SV=2	Gpx1	1.774	2.10604e-05	Up	22.329	67.2	K00432	11	11	0.706222	0.718269	0.73824	1.33146	1.23908	1.26673
mmu00590 Arachidonic acid metabolism	0.0164523	3.07	P34914	Bifunctional epoxide hydrolase 2 OS=Mus musculus OX=10090 GN=Ephx2 PE=1 SV=2	Ephx2	0.648	0.000183244	Down	62.515	37.2	K08726	13	13	1.24413	1.16944	1.22796	0.779849	0.753279	0.825345
mmu00590 Arachidonic acid metabolism	0.0164523	3.07	Q8K354	Carbonyl reductase [NADPH] 3 OS=Mus musculus OX=10090 GN=Cbr3 PE=1 SV=1	Cbr3	2.274	1.17434e-05	Up	30.953	45.8	K00084	10	9	0.635638	0.600157	0.596994	1.34035	1.451	1.37586
mmu00590 Arachidonic acid metabolism	0.0164523	3.07	Q99LJ6	Glutathione peroxidase 7 OS=Mus musculus OX=10090 GN=Gpx7 PE=1 SV=1	Gpx7	1.888	0.000121808	Up	21.061	30.1	K00432	5	5	0.645787	0.74189	0.689863	1.3478	1.27842	1.29623
mmu00590 Arachidonic acid metabolism	0.0164523	3.07	Q9DB60	Prostamide/prostaglandin F synthase OS=Mus musculus OX=10090 GN=Prxl2b PE=1 SV=1	Prxl2b	1.661	0.00075682	Up	21.67	25.4	K15717	5	5	0.681302	0.76707	0.806807	1.19433	1.26195	1.28854
mmu00600 Sphingolipid metabolism	0.441157	1.5	P23780	Beta-galactosidase OS=Mus musculus OX=10090 GN=Glb1 PE=1 SV=1	Glb1	2.461	0.000155593	Up	73.12	26.3	K12309	13	13	0.545794	0.650134	0.537511	1.36574	1.42409	1.47673
mmu00600 Sphingolipid metabolism	0.441157	1.5	P50428	Arylsulfatase A OS=Mus musculus OX=10090 GN=Arsa PE=1 SV=2	Arsa	2.191	0.000166305	Up	53.748	9.7	K01134	3	3	0.652868	0.625422	0.601866	1.4405	1.44556	1.23378
mmu00600 Sphingolipid metabolism	0.441157	1.5	Q61207	Prosaposin OS=Mus musculus OX=10090 GN=Psap PE=1 SV=2	Psap	1.511	2.11015e-05	Up	61.422	23.2	K12382	11	11	0.79102	0.774744	0.823262	1.20684	1.1984	1.20573
mmu00604 Glycosphingolipid biosynthesis - ganglio series	0.0431384	5.32	P23780	Beta-galactosidase OS=Mus musculus OX=10090 GN=Glb1 PE=1 SV=1	Glb1	2.461	0.000155593	Up	73.12	26.3	K12309	13	13	0.545794	0.650134	0.537511	1.36574	1.42409	1.47673
mmu00604 Glycosphingolipid biosynthesis - ganglio series	0.0431384	5.32	P29416	Beta-hexosaminidase subunit alpha OS=Mus musculus OX=10090 GN=Hexa PE=1 SV=2	Hexa	1.917	4.3843e-05	Up	60.612	19.9	K12373	8	8	0.720214	0.644077	0.692887	1.29338	1.31413	1.33531
mmu00630 Glyoxylate and dicarboxylate metabolism	0.058689	2.08	P15105	Glutamine synthetase OS=Mus musculus OX=10090 GN=Glul PE=1 SV=6	Glul	1.591	8.46917e-05	Up	42.119	36.5	K01915	10	10	0.773074	0.734977	0.807541	1.24024	1.2059	1.23827
mmu00630 Glyoxylate and dicarboxylate metabolism	0.058689	2.08	Q91W43	Glycine dehydrogenase (decarboxylating), mitochondrial OS=Mus musculus OX=10090 GN=Gldc PE=1 SV=1	Gldc	0.39	1.23658e-05	Down	113.27	44.1	K00281	29	29	1.37165	1.40337	1.54137	0.560491	0.560623	0.5625
mmu00630 Glyoxylate and dicarboxylate metabolism	0.058689	2.08	Q91ZA3	Propionyl-CoA carboxylase alpha chain, mitochondrial OS=Mus musculus OX=10090 GN=Pcca PE=1 SV=2	Pcca	1.591	7.49872e-05	Up	79.921	27.8	K01965	15	15	0.739606	0.765147	0.811336	1.21213	1.23589	1.23589
mmu00630 Glyoxylate and dicarboxylate metabolism	0.058689	2.08	Q99MN9	Propionyl-CoA carboxylase beta chain, mitochondrial OS=Mus musculus OX=10090 GN=Pccb PE=1 SV=2	Pccb	1.973	7.12256e-05	Up	58.408	21.4	K01966	8	8	0.696273	0.693407	0.6283	1.3168	1.38273	1.2825
mmu00630 Glyoxylate and dicarboxylate metabolism	0.058689	2.08	Q99NB1	Acetyl-coenzyme A synthetase 2-like, mitochondrial OS=Mus musculus OX=10090 GN=Acss1 PE=1 SV=1	Acss1	1.989	0.000473032	Up	74.622	16.1	K01895	8	8	0.731322	0.674845	0.601335	1.38949	1.35833	1.24468
mmu00630 Glyoxylate and dicarboxylate metabolism	0.058689	2.08	Q9QXG4	Acetyl-coenzyme A synthetase, cytoplasmic OS=Mus musculus OX=10090 GN=Acss2 PE=1 SV=2	Acss2	1.531	0.0012082	Up	78.861	19.5	K01895	10	10	0.79119	0.72964	0.850145	1.25322	1.14487	1.23094
mmu00640 Propanoate metabolism	0.363817	1.53	Q91ZA3	Propionyl-CoA carboxylase alpha chain, mitochondrial OS=Mus musculus OX=10090 GN=Pcca PE=1 SV=2	Pcca	1.591	7.49872e-05	Up	79.921	27.8	K01965	15	15	0.739606	0.765147	0.811336	1.21213	1.23589	1.23589
mmu00640 Propanoate metabolism	0.363817	1.53	Q99MN9	Propionyl-CoA carboxylase beta chain, mitochondrial OS=Mus musculus OX=10090 GN=Pccb PE=1 SV=2	Pccb	1.973	7.12256e-05	Up	58.408	21.4	K01966	8	8	0.696273	0.693407	0.6283	1.3168	1.38273	1.2825
mmu00640 Propanoate metabolism	0.363817	1.53	Q99NB1	Acetyl-coenzyme A synthetase 2-like, mitochondrial OS=Mus musculus OX=10090 GN=Acss1 PE=1 SV=1	Acss1	1.989	0.000473032	Up	74.622	16.1	K01895	8	8	0.731322	0.674845	0.601335	1.38949	1.35833	1.24468
mmu00640 Propanoate metabolism	0.363817	1.53	Q9DBM2	Peroxisomal bifunctional enzyme OS=Mus musculus OX=10090 GN=Ehhadh PE=1 SV=4	Ehhadh	2.192	0.00340139	Up	78.301	8.4	K07514	4	4	0.493994	0.7174	0.668544	1.27294	1.53024	1.31688
mmu00640 Propanoate metabolism	0.363817	1.53	Q9QXG4	Acetyl-coenzyme A synthetase, cytoplasmic OS=Mus musculus OX=10090 GN=Acss2 PE=1 SV=2	Acss2	1.531	0.0012082	Up	78.861	19.5	K01895	10	10	0.79119	0.72964	0.850145	1.25322	1.14487	1.23094
mmu00650 Butanoate metabolism	0.421606	1.6	Q80XN0	D-beta-hydroxybutyrate dehydrogenase, mitochondrial OS=Mus musculus OX=10090 GN=Bdh1 PE=1 SV=2	Bdh1	2.218	4.53549e-05	Up	38.299	24.5	K00019	7	7	0.594676	0.59584	0.67399	1.36774	1.39871	1.36904
mmu00650 Butanoate metabolism	0.421606	1.6	Q9D0K2	Succinyl-CoA:3-ketoacid coenzyme A transferase 1, mitochondrial OS=Mus musculus OX=10090 GN=Oxct1 PE=1 SV=1	Oxct1	2.99	3.26192e-06	Up	55.988	27.5	K01027	10	10	0.49279	0.494146	0.51676	1.57364	1.47714	1.44552
mmu00650 Butanoate metabolism	0.421606	1.6	Q9DBM2	Peroxisomal bifunctional enzyme OS=Mus musculus OX=10090 GN=Ehhadh PE=1 SV=4	Ehhadh	2.192	0.00340139	Up	78.301	8.4	K07514	4	4	0.493994	0.7174	0.668544	1.27294	1.53024	1.31688
mmu00670 One carbon pool by folate	0.108208	2.13	A6H5Y3	Methionine synthase OS=Mus musculus OX=10090 GN=Mtr PE=1 SV=1	Mtr	0.475	0.000252903	Down	139.07	15.7	K00548	15	15	1.40023	1.28544	1.3811	0.687428	0.576614	0.669196
mmu00670 One carbon pool by folate	0.108208	2.13	P18155	Bifunctional methylenetetrahydrofolate dehydrogenase/cyclohydrolase, mitochondrial OS=Mus musculus OX=10090 GN=Mthfd2 PE=1 SV=1	Mthfd2	0.391	0.000145276	Down	37.863	38.9	K13403	9	9	1.28287	1.42623	1.60345	0.547611	0.563574	0.576259
mmu00670 One carbon pool by folate	0.108208	2.13	Q3V3R1	Monofunctional C1-tetrahydrofolate synthase, mitochondrial OS=Mus musculus OX=10090 GN=Mthfd1l PE=1 SV=2	Mthfd1l	1.509	0.000132649	Up	105.73	42.1	K13402	36	35	0.764831	0.788007	0.838517	1.20336	1.18433	1.22096
mmu00670 One carbon pool by folate	0.108208	2.13	Q8R0Y6	Cytosolic 10-formyltetrahydrofolate dehydrogenase OS=Mus musculus OX=10090 GN=Aldh1l1 PE=1 SV=1	Aldh1l1	1.677	0.00200775	Up	98.708	7	K00289	5	4	0.700624	0.704879	0.835712	1.23512	1.35589	1.16777
mmu00760 Nicotinate and nicotinamide metabolism	0.486022	1.33	Q61941	NAD(P) transhydrogenase, mitochondrial OS=Mus musculus OX=10090 GN=Nnt PE=1 SV=2	Nnt	2.333	2.93186e-05	Up	113.84	21.3	K00323	19	19	0.606759	0.558036	0.635572	1.39328	1.37361	1.43275
mmu00760 Nicotinate and nicotinamide metabolism	0.486022	1.33	Q6DYE8	Ectonucleotide pyrophosphatase/phosphodiesterase family member 3 OS=Mus musculus OX=10090 GN=Enpp3 PE=1 SV=2	Enpp3	4.291	0.000288518	Up	98.661	8.9	K01513	6	6	0.382027	0.350442	0.40146	1.27581	1.85184	1.73843
mmu00760 Nicotinate and nicotinamide metabolism	0.486022	1.33	Q9JM14	5'(3')-deoxyribonucleotidase, cytosolic type OS=Mus musculus OX=10090 GN=Nt5c PE=1 SV=1	Nt5c	1.51	0.00192646	Up	23.076	26.5	K01081	4	4	0.796112	0.782934	0.811377	1.34027	1.13383	1.13548
mmu00770 Pantothenate and CoA biosynthesis	0.0691757	2.45	O35855	Branched-chain-amino-acid aminotransferase, mitochondrial OS=Mus musculus OX=10090 GN=Bcat2 PE=1 SV=2	Bcat2	1.544	0.000849501	Up	44.127	42.2	K00826	15	15	0.726108	0.77963	0.852592	1.1837	1.24337	1.2146
mmu00770 Pantothenate and CoA biosynthesis	0.0691757	2.45	P47738	Aldehyde dehydrogenase, mitochondrial OS=Mus musculus OX=10090 GN=Aldh2 PE=1 SV=1	Aldh2	1.813	3.36848e-06	Up	56.537	50.1	K00128	21	21	0.689805	0.717251	0.72618	1.30116	1.28706	1.27855
mmu00770 Pantothenate and CoA biosynthesis	0.0691757	2.45	Q6DYE8	Ectonucleotide pyrophosphatase/phosphodiesterase family member 3 OS=Mus musculus OX=10090 GN=Enpp3 PE=1 SV=2	Enpp3	4.291	0.000288518	Up	98.661	8.9	K01513	6	6	0.382027	0.350442	0.40146	1.27581	1.85184	1.73843
mmu00770 Pantothenate and CoA biosynthesis	0.0691757	2.45	Q9DBE0	Cysteine sulfinic acid decarboxylase OS=Mus musculus OX=10090 GN=Csad PE=1 SV=1	Csad	0.579	0.000821578	Down	55.144	13.2	K18966	6	5	1.34702	1.14325	1.30896	0.68967	0.770539	0.740562
mmu00830 Retinol metabolism	0.00296585	5.32	Q8CEE7	Retinol dehydrogenase 13 OS=Mus musculus OX=10090 GN=Rdh13 PE=1 SV=1	Rdh13	1.512	0.00260745	Up	36.464	18.6	K11161	5	5	0.848368	0.701931	0.837889	1.19304	1.23354	1.18524
mmu00830 Retinol metabolism	0.00296585	5.32	Q99LB2	Dehydrogenase/reductase SDR family member 4 OS=Mus musculus OX=10090 GN=Dhrs4 PE=1 SV=3	Dhrs4	0.641	0.00410626	Down	29.884	14.7	K11147	4	4	1.29536	1.25545	1.1049	0.849625	0.796079	0.698584
mmu00830 Retinol metabolism	0.00296585	5.32	Q9QYF1	Retinol dehydrogenase 11 OS=Mus musculus OX=10090 GN=Rdh11 PE=1 SV=2	Rdh11	1.53	0.000365698	Up	35.147	27.8	K11152	7	7	0.792398	0.749517	0.829948	1.24885	1.15311	1.22617
mmu00830 Retinol metabolism	0.00296585	5.32	Q9Z2A7	Diacylglycerol O-acyltransferase 1 OS=Mus musculus OX=10090 GN=Dgat1 PE=1 SV=1	Dgat1	1.653	0.0264174	Up	56.789	12	K11155	3	3	0.917813	0.651925	0.692274	1.03111	1.46684	1.24004
mmu00860 Porphyrin and chlorophyll metabolism	0.285565	1.68	P22315	Ferrochelatase, mitochondrial OS=Mus musculus OX=10090 GN=Fech PE=1 SV=2	Fech	1.567	0.000696697	Up	47.13	23.1	K01772	7	7	0.757081	0.748754	0.831271	1.13955	1.26662	1.25673
mmu00860 Porphyrin and chlorophyll metabolism	0.285565	1.68	P36552	Oxygen-dependent coproporphyrinogen-III oxidase, mitochondrial OS=Mus musculus OX=10090 GN=Cpox PE=1 SV=2	Cpox	1.559	7.55299e-05	Up	49.714	33	K00228	13	13	0.798328	0.745907	0.800842	1.22386	1.18847	1.24259
mmu00860 Porphyrin and chlorophyll metabolism	0.285565	1.68	P53702	Holocytochrome c-type synthase OS=Mus musculus OX=10090 GN=Hccs PE=1 SV=2	Hccs	1.568	1.41278e-05	Up	30.977	40.4	K01764	9	9	0.790552	0.77502	0.771252	1.2137	1.19148	1.25799
mmu00860 Porphyrin and chlorophyll metabolism	0.285565	1.68	Q8VC19	5-aminolevulinate synthase, nonspecific, mitochondrial OS=Mus musculus OX=10090 GN=Alas1 PE=1 SV=2	Alas1	0.361	4.48689e-05	Down	71.017	22.1	K00643	8	8	1.46678	1.41782	1.52433	0.581962	0.493197	0.51591
mmu00910 Nitrogen metabolism	0.121233	3.19	P15105	Glutamine synthetase OS=Mus musculus OX=10090 GN=Glul PE=1 SV=6	Glul	1.591	8.46917e-05	Up	42.119	36.5	K01915	10	10	0.773074	0.734977	0.807541	1.24024	1.2059	1.23827
mmu00910 Nitrogen metabolism	0.121233	3.19	Q9D6N1	Carbonic anhydrase 13 OS=Mus musculus OX=10090 GN=Ca13 PE=1 SV=1	Ca13	3.329	0.000358625	Up	29.522	21.4	K01672	4	4	0.560149	0.401189	0.424797	1.48268	1.4925	1.63868
mmu00982 Drug metabolism - cytochrome P450	0.404818	1.71	Q61133	Glutathione S-transferase theta-2 OS=Mus musculus OX=10090 GN=Gstt2 PE=1 SV=4	Gstt2	4.678	0.000237864	Up	27.634	29.1	K00799	5	5	0.342259	0.288043	0.426343	1.50988	1.63047	1.80301
mmu00982 Drug metabolism - cytochrome P450	0.404818	1.71	Q64133	Amine oxidase [flavin-containing] A OS=Mus musculus OX=10090 GN=Maoa PE=1 SV=3	Maoa	1.88	0.000161431	Up	59.601	12.4	K00274	6	6	0.661408	0.67031	0.751333	1.26707	1.28804	1.36184
mmu00982 Drug metabolism - cytochrome P450	0.404818	1.71	Q9CPU4	Microsomal glutathione S-transferase 3 OS=Mus musculus OX=10090 GN=Mgst3 PE=1 SV=1	Mgst3	2.328	8.58486e-06	Up	16.958	37.3	K00799	4	4	0.582505	0.600362	0.619849	1.44439	1.33705	1.41584
mmu01523 Antifolate resistance	0.269729	1.77	O35379	Multidrug resistance-associated protein 1 OS=Mus musculus OX=10090 GN=Abcc1 PE=1 SV=1	Abcc1	0.453	0.00469314	Down	171.18	5.6	K05665	5	5	1.11878	1.46251	1.2583		0.560938	0.599477
mmu01523 Antifolate resistance	0.269729	1.77	P35846	Folate receptor alpha OS=Mus musculus OX=10090 GN=Folr1 PE=1 SV=2	Folr1	1.713	2.32123e-05	Up	29.449	33.7	K13649	6	6	0.764778	0.708883	0.737665	1.27035	1.239	1.27932
mmu01523 Antifolate resistance	0.269729	1.77	Q7TMS5	Broad substrate specificity ATP-binding cassette transporter ABCG2 OS=Mus musculus OX=10090 GN=Abcg2 PE=1 SV=1	Abcg2	2.523	0.000311972	Up	72.977	17.7	K05681	10	10	0.65456	0.525805	0.522569	1.36533	1.41797	1.51377
mmu01523 Antifolate resistance	0.269729	1.77	Q9Z0L8	Gamma-glutamyl hydrolase OS=Mus musculus OX=10090 GN=Ggh PE=1 SV=2	Ggh	2.425	2.7222e-05	Up	35.469	20.8	K01307	5	5	0.545216	0.594682	0.612053	1.4108	1.36509	1.47216
mmu01524 Platinum drug resistance	0.482741	1.3	O08734	Bcl-2 homologous antagonist/killer OS=Mus musculus OX=10090 GN=Bak1 PE=1 SV=3	Bak1	1.623	0.000310137	Up	23.294	24.9	K14021	4	4	0.720898	0.754733	0.812037	1.22518	1.19509	1.29206
mmu01524 Platinum drug resistance	0.482741	1.3	P31750	RAC-alpha serine/threonine-protein kinase OS=Mus musculus OX=10090 GN=Akt1 PE=1 SV=2	Akt1	2.514	0.00222354	Up	55.707	16.9	K04456	6	4	0.707073	0.511612	0.488734	1.30341	1.36923	1.61994
mmu01524 Platinum drug resistance	0.482741	1.3	P48754	Breast cancer type 1 susceptibility protein homolog OS=Mus musculus OX=10090 GN=Brca1 PE=1 SV=3	Brca1	0.665	0.00459723	Down	198.79	13.7	K10605	17	17	1.10843	1.14905	1.3464	0.761826	0.860249	0.774047
mmu01524 Platinum drug resistance	0.482741	1.3	P70444	BH3-interacting domain death agonist OS=Mus musculus OX=10090 GN=Bid PE=1 SV=2	Bid	2.131	0.000184688	Up	21.951	36.4	K04726	5	5	0.583023	0.658674	0.674462	1.27717	1.3667	1.43997
mmu01524 Platinum drug resistance	0.482741	1.3	P70677	Caspase-3 OS=Mus musculus OX=10090 GN=Casp3 PE=1 SV=1	Casp3	1.885	1.21857e-05	Up	31.474	36.1	K02187	8	8	0.681776	0.679812	0.717879	1.26702	1.33874	1.31477
mmu01524 Platinum drug resistance	0.482741	1.3	Q61133	Glutathione S-transferase theta-2 OS=Mus musculus OX=10090 GN=Gstt2 PE=1 SV=4	Gstt2	4.678	0.000237864	Up	27.634	29.1	K00799	5	5	0.342259	0.288043	0.426343	1.50988	1.63047	1.80301
mmu01524 Platinum drug resistance	0.482741	1.3	Q9CPU4	Microsomal glutathione S-transferase 3 OS=Mus musculus OX=10090 GN=Mgst3 PE=1 SV=1	Mgst3	2.328	8.58486e-06	Up	16.958	37.3	K00799	4	4	0.582505	0.600362	0.619849	1.44439	1.33705	1.41584
mmu03320 PPAR signaling pathway	0.0993657	1.8	P41216	Long-chain-fatty-acid--CoA ligase 1 OS=Mus musculus OX=10090 GN=Acsl1 PE=1 SV=2	Acsl1	2.551	9.95409e-06	Up	77.951	38.8	K01897	21	21	0.536562	0.552759	0.600375	1.42941	1.43856	1.44233
mmu03320 PPAR signaling pathway	0.0993657	1.8	P51174	Long-chain specific acyl-CoA dehydrogenase, mitochondrial OS=Mus musculus OX=10090 GN=Acadl PE=1 SV=2	Acadl	2.264	3.78062e-05	Up	47.907	30	K00255	12	12	0.582736	0.59208	0.663233	1.39834	1.37055	1.39307
mmu03320 PPAR signaling pathway	0.0993657	1.8	P52825	Carnitine O-palmitoyltransferase 2, mitochondrial OS=Mus musculus OX=10090 GN=Cpt2 PE=1 SV=2	Cpt2	1.6	6.03875e-05	Up	73.98	21.7	K08766	11	11	0.736493	0.770863	0.799942	1.26011	1.21557	1.21702
mmu03320 PPAR signaling pathway	0.0993657	1.8	P97742	Carnitine O-palmitoyltransferase 1, liver isoform OS=Mus musculus OX=10090 GN=Cpt1a PE=1 SV=4	Cpt1a	2.278	5.84646e-05	Up	88.25	17.6	K08765	12	12	0.598876	0.568136	0.663342	1.37138	1.41363	1.38463
mmu03320 PPAR signaling pathway	0.0993657	1.8	Q62417	Sorbin and SH3 domain-containing protein 1 OS=Mus musculus OX=10090 GN=Sorbs1 PE=1 SV=2	Sorbs1	0.664	0.0308377	Down	143.07	4	K06086	3	3	1.02062	1.31289	1.1327	0.718442		0.815352
mmu03320 PPAR signaling pathway	0.0993657	1.8	Q64516	Glycerol kinase OS=Mus musculus OX=10090 GN=Gk PE=1 SV=2	Gk	2.964	3.43421e-07	Up	61.227	21.3	K00864	10	10	0.508778	0.507188	0.497481	1.54143	1.46977	1.47536
mmu03320 PPAR signaling pathway	0.0993657	1.8	Q9DBM2	Peroxisomal bifunctional enzyme OS=Mus musculus OX=10090 GN=Ehhadh PE=1 SV=4	Ehhadh	2.192	0.00340139	Up	78.301	8.4	K07514	4	4	0.493994	0.7174	0.668544	1.27294	1.53024	1.31688
mmu04020 Calcium signaling pathway	0.325266	1.43	P05132	cAMP-dependent protein kinase catalytic subunit alpha OS=Mus musculus OX=10090 GN=Prkaca PE=1 SV=3	Prkaca	1.682	1.09305e-07	Up	40.57	31.1	K04345	10	4	0.745376	0.743655	0.748089	1.26402	1.24013	1.25873
mmu04020 Calcium signaling pathway	0.325266	1.43	P11881	Inositol 1,4,5-trisphosphate receptor type 1 OS=Mus musculus OX=10090 GN=Itpr1 PE=1 SV=2	Itpr1	1.746	0.00122415	Up	313.16	8.7	K04958	19	16	0.639681	0.80055	0.744724	1.27463	1.31149	1.22892
mmu04020 Calcium signaling pathway	0.325266	1.43	P48962	ADP/ATP translocase 1 OS=Mus musculus OX=10090 GN=Slc25a4 PE=1 SV=4	Slc25a4	1.748	0.000123041	Up	32.904	55.4	K05863	15	8	0.686573	0.721717	0.77524	1.30513	1.24369	1.26765
mmu04020 Calcium signaling pathway	0.325266	1.43	P70302	Stromal interaction molecule 1 OS=Mus musculus OX=10090 GN=Stim1 PE=1 SV=2	Stim1	2.053	0.000827898	Up	77.566	18.4	K16059	9	9	0.696394	0.70609	0.562915	1.30876	1.29429	1.43156
mmu04020 Calcium signaling pathway	0.325266	1.43	Q7TS72	Inositol-trisphosphate 3-kinase C OS=Mus musculus OX=10090 GN=Itpkc PE=1 SV=1	Itpkc	0.644	0.00149215	Down	74.492	9.1	K00911	4	4	1.2204	1.1525	1.27649	0.717201	0.784642	0.848769
mmu04020 Calcium signaling pathway	0.325266	1.43	Q8CIH5	1-phosphatidylinositol 4,5-bisphosphate phosphodiesterase gamma-2 OS=Mus musculus OX=10090 GN=Plcg2 PE=1 SV=1	Plcg2	1.667	1.31726e-05	Up	147.59	16.4	K05859	17	17	0.731661	0.746103	0.772199	1.23856	1.23193	1.27954
mmu04020 Calcium signaling pathway	0.325266	1.43	Q923T9	Calcium/calmodulin-dependent protein kinase type II subunit gamma OS=Mus musculus OX=10090 GN=Camk2g PE=1 SV=1	Camk2g	1.559	0.000300313	Up	59.606	16.3	K04515	7	7	0.788578	0.727792	0.828727	1.21912	1.21361	1.22217
mmu04066 HIF-1 signaling pathway	0.403085	1.33	O08528	Hexokinase-2 OS=Mus musculus OX=10090 GN=Hk2 PE=1 SV=1	Hk2	0.591	1.6253e-05	Down	102.53	49.1	K00844	37	33	1.2387	1.2289	1.30296	0.737205	0.732865	0.75936
mmu04066 HIF-1 signaling pathway	0.403085	1.33	P05063	Fructose-bisphosphate aldolase C OS=Mus musculus OX=10090 GN=Aldoc PE=1 SV=4	Aldoc	0.419	6.87631e-05	Down	39.394	51	K01623	14	10	1.39272	1.41284	1.42185	0.583576	0.54274	0.646269
mmu04066 HIF-1 signaling pathway	0.403085	1.33	P16858	Glyceraldehyde-3-phosphate dehydrogenase OS=Mus musculus OX=10090 GN=Gapdh PE=1 SV=2	Gapdh	1.8	1.03966e-05	Up	35.81	55	K00134	15	15	0.691514	0.730628	0.720664	1.31289	1.2909	1.2534
mmu04066 HIF-1 signaling pathway	0.403085	1.33	P17809	Solute carrier family 2, facilitated glucose transporter member 1 OS=Mus musculus OX=10090 GN=Slc2a1 PE=1 SV=4	Slc2a1	0.473	3.02897e-06	Down	53.984	10.4	K07299	5	5	1.3359	1.3526	1.38404	0.664557	0.632614	0.630293
mmu04066 HIF-1 signaling pathway	0.403085	1.33	P31750	RAC-alpha serine/threonine-protein kinase OS=Mus musculus OX=10090 GN=Akt1 PE=1 SV=2	Akt1	2.514	0.00222354	Up	55.707	16.9	K04456	6	4	0.707073	0.511612	0.488734	1.30341	1.36923	1.61994
mmu04066 HIF-1 signaling pathway	0.403085	1.33	P40338	von Hippel-Lindau disease tumor suppressor OS=Mus musculus OX=10090 GN=Vhl PE=1 SV=1	Vhl	1.553	0.00124032	Up	20.769	38.1	K03871	6	6	0.859779	0.770477	0.720292	1.17976	1.21794	1.25175
mmu04066 HIF-1 signaling pathway	0.403085	1.33	P47857	ATP-dependent 6-phosphofructokinase, muscle type OS=Mus musculus OX=10090 GN=Pfkm PE=1 SV=3	Pfkm	0.494	0.000191863	Down	85.268	23.7	K00850	14	11	1.35563	1.23773	1.42189	0.656853	0.703626	0.624264
mmu04066 HIF-1 signaling pathway	0.403085	1.33	Q8CIH5	1-phosphatidylinositol 4,5-bisphosphate phosphodiesterase gamma-2 OS=Mus musculus OX=10090 GN=Plcg2 PE=1 SV=1	Plcg2	1.667	1.31726e-05	Up	147.59	16.4	K05859	17	17	0.731661	0.746103	0.772199	1.23856	1.23193	1.27954
mmu04066 HIF-1 signaling pathway	0.403085	1.33	Q923T9	Calcium/calmodulin-dependent protein kinase type II subunit gamma OS=Mus musculus OX=10090 GN=Camk2g PE=1 SV=1	Camk2g	1.559	0.000300313	Up	59.606	16.3	K04515	7	7	0.788578	0.727792	0.828727	1.21912	1.21361	1.22217
mmu04120 Ubiquitin mediated proteolysis	0.419731	1.23	P31254	Ubiquitin-like modifier-activating enzyme 1 Y OS=Mus musculus OX=10090 GN=Uba1y PE=1 SV=2	Uba1y	0.455	0.00101537	Down	118.04	14.8	K03178	13	6	1.27809	1.40283	1.44294	0.560535	0.580755	0.734853
mmu04120 Ubiquitin mediated proteolysis	0.419731	1.23	P40338	von Hippel-Lindau disease tumor suppressor OS=Mus musculus OX=10090 GN=Vhl PE=1 SV=1	Vhl	1.553	0.00124032	Up	20.769	38.1	K03871	6	6	0.859779	0.770477	0.720292	1.17976	1.21794	1.25175
mmu04120 Ubiquitin mediated proteolysis	0.419731	1.23	P46935	E3 ubiquitin-protein ligase NEDD4 OS=Mus musculus OX=10090 GN=Nedd4 PE=1 SV=3	Nedd4	1.991	3.48363e-06	Up	102.71	46	K10591	34	31	0.662414	0.650851	0.692856	1.33034	1.32262	1.34092
mmu04120 Ubiquitin mediated proteolysis	0.419731	1.23	P48754	Breast cancer type 1 susceptibility protein homolog OS=Mus musculus OX=10090 GN=Brca1 PE=1 SV=3	Brca1	0.665	0.00459723	Down	198.79	13.7	K10605	17	17	1.10843	1.14905	1.3464	0.761826	0.860249	0.774047
mmu04120 Ubiquitin mediated proteolysis	0.419731	1.23	P61082	NEDD8-conjugating enzyme Ubc12 OS=Mus musculus OX=10090 GN=Ube2m PE=1 SV=1	Ube2m	0.606	0.000343668	Down	20.9	31.1	K10579	5	5	1.21482	1.29661	1.2235	0.814464	0.718417	0.732187
mmu04120 Ubiquitin mediated proteolysis	0.419731	1.23	Q3TCH7	Cullin-4A OS=Mus musculus OX=10090 GN=Cul4a PE=1 SV=1	Cul4a	1.649	0.00733288	Up	87.752	24.9	K10609	19	7	0.828715	0.773485	0.662551	1.35189	1.31432	1.06903
mmu04120 Ubiquitin mediated proteolysis	0.419731	1.23	Q5SRY7	F-box/WD repeat-containing protein 11 OS=Mus musculus OX=10090 GN=Fbxw11 PE=1 SV=1	Fbxw11	0.662	0.000748987	Down	62.062	13.7	K03362	7	3	1.22845	1.15726	1.2247	0.848527	0.738959	0.802112
mmu04120 Ubiquitin mediated proteolysis	0.419731	1.23	Q80TF4	Kelch-like protein 13 OS=Mus musculus OX=10090 GN=Klhl13 PE=2 SV=3	Klhl13	0.313	8.06452e-06	Down	73.786	16.7	K10447	8	8	1.5316	1.58985	1.44857	0.463876	0.461458	0.504641
mmu04120 Ubiquitin mediated proteolysis	0.419731	1.23	Q8C878	NEDD8-activating enzyme E1 catalytic subunit OS=Mus musculus OX=10090 GN=Uba3 PE=1 SV=2	Uba3	1.502	0.000170499	Up	51.737	55.6	K10686	18	18	0.771879	0.780962	0.845677	1.18565	1.22097	1.19486
mmu04120 Ubiquitin mediated proteolysis	0.419731	1.23	Q8CH72	E3 ubiquitin-protein ligase TRIM32 OS=Mus musculus OX=10090 GN=Trim32 PE=1 SV=2	Trim32	0.633	0.000190765	Down	72.057	16.3	K10607	8	8	1.19993	1.16673	1.30847	0.77882	0.771214	0.774836
mmu04120 Ubiquitin mediated proteolysis	0.419731	1.23	Q9DBH0	NEDD4-like E3 ubiquitin-protein ligase WWP2 OS=Mus musculus OX=10090 GN=Wwp2 PE=1 SV=1	Wwp2	2.408	0.0192408	Up	98.76	10.5	K05630	7	7	0.826273	0.352797	0.581551	1.38104	1.43334	1.425
mmu04120 Ubiquitin mediated proteolysis	0.419731	1.23	Q9WTX6	Cullin-1 OS=Mus musculus OX=10090 GN=Cul1 PE=1 SV=1	Cul1	1.933	1.4008e-05	Up	89.69	33.6	K03347	24	24	0.667782	0.665598	0.711986	1.30009	1.30002	1.35452
mmu04120 Ubiquitin mediated proteolysis	0.419731	1.23	Q9Z0Z3	S-phase kinase-associated protein 2 OS=Mus musculus OX=10090 GN=Skp2 PE=1 SV=1	Skp2	0.523	0.0014376	Down	47.766	22.4	K03875	6	6	1.32374	1.37607	1.23891	0.597619	0.781712	0.681952
mmu04120 Ubiquitin mediated proteolysis	0.419731	1.23	Q9Z2X8	Kelch-like ECH-associated protein 1 OS=Mus musculus OX=10090 GN=Keap1 PE=1 SV=1	Keap1	0.547	0.000227058	Down	69.552	10.1	K10456	5	5	1.26078	1.30498	1.31373	0.651929	0.703278	0.765296
mmu04142 Lysosome	4.56821e-06	2.66	O09043	Napsin-A OS=Mus musculus OX=10090 GN=Napsa PE=1 SV=1	Napsa	1.973	0.021528	Up	45.544	6.4	K08565	2	2	0.71006	0.635481		1.21543		1.43903
mmu04142 Lysosome	4.56821e-06	2.66	O09159	Lysosomal alpha-mannosidase OS=Mus musculus OX=10090 GN=Man2b1 PE=1 SV=4	Man2b1	1.616	0.000163099	Up	114.65	12.7	K12311	9	9	0.747037	0.741436	0.805438	1.29161	1.21555	1.19894
mmu04142 Lysosome	4.56821e-06	2.66	O35114	Lysosome membrane protein 2 OS=Mus musculus OX=10090 GN=Scarb2 PE=1 SV=3	Scarb2	2.292	0.000139613	Up	54.043	14.9	K12384	7	7	0.554171	0.67542	0.59314	1.38725	1.38249	1.40753
mmu04142 Lysosome	4.56821e-06	2.66	O35604	NPC intracellular cholesterol transporter 1 OS=Mus musculus OX=10090 GN=Npc1 PE=1 SV=2	Npc1	1.929	0.000141362	Up	142.88	4.9	K12385	5	5	0.707996	0.705571	0.634792	1.27693	1.27964	1.39507
mmu04142 Lysosome	4.56821e-06	2.66	O89023	Tripeptidyl-peptidase 1 OS=Mus musculus OX=10090 GN=Tpp1 PE=1 SV=2	Tpp1	1.742	0.00959437	Up	61.341	10.7	K01279	4	4	0.585176	0.717775	0.885183	1.31643	1.28494	1.21049
mmu04142 Lysosome	4.56821e-06	2.66	P11438	Lysosome-associated membrane glycoprotein 1 OS=Mus musculus OX=10090 GN=Lamp1 PE=1 SV=2	Lamp1	1.649	0.000104488	Up	43.865	7.6	K06528	3	3	0.746315	0.719123	0.799585	1.2308	1.2695	1.23468
mmu04142 Lysosome	4.56821e-06	2.66	P15920	V-type proton ATPase 116 kDa subunit a2 OS=Mus musculus OX=10090 GN=Atp6v0a2 PE=1 SV=2	Atp6v0a2	2.843	0.0103747	Up	98.144	5.8	K02154	4	3	0.56476	0.53225	0.62975		1.27874	1.9945
mmu04142 Lysosome	4.56821e-06	2.66	P16675	Lysosomal protective protein OS=Mus musculus OX=10090 GN=Ctsa PE=1 SV=1	Ctsa	1.548	0.000703551	Up	53.844	20.7	K13289	8	8	0.784224	0.758926	0.811521	1.13542	1.31104	1.19887
mmu04142 Lysosome	4.56821e-06	2.66	P22892	AP-1 complex subunit gamma-1 OS=Mus musculus OX=10090 GN=Ap1g1 PE=1 SV=3	Ap1g1	1.604	0.000134338	Up	91.349	31.3	K12391	21	21	0.73731	0.748278	0.818184	1.22066	1.23951	1.23605
mmu04142 Lysosome	4.56821e-06	2.66	P23780	Beta-galactosidase OS=Mus musculus OX=10090 GN=Glb1 PE=1 SV=1	Glb1	2.461	0.000155593	Up	73.12	26.3	K12309	13	13	0.545794	0.650134	0.537511	1.36574	1.42409	1.47673
mmu04142 Lysosome	4.56821e-06	2.66	P29416	Beta-hexosaminidase subunit alpha OS=Mus musculus OX=10090 GN=Hexa PE=1 SV=2	Hexa	1.917	4.3843e-05	Up	60.612	19.9	K12373	8	8	0.720214	0.644077	0.692887	1.29338	1.31413	1.33531
mmu04142 Lysosome	4.56821e-06	2.66	P35585	AP-1 complex subunit mu-1 OS=Mus musculus OX=10090 GN=Ap1m1 PE=1 SV=3	Ap1m1	1.608	2.19041e-05	Up	48.542	41.6	K12393	14	12	0.747673	0.757407	0.795206	1.2116	1.23921	1.2489
mmu04142 Lysosome	4.56821e-06	2.66	P50428	Arylsulfatase A OS=Mus musculus OX=10090 GN=Arsa PE=1 SV=2	Arsa	2.191	0.000166305	Up	53.748	9.7	K01134	3	3	0.652868	0.625422	0.601866	1.4405	1.44556	1.23378
mmu04142 Lysosome	4.56821e-06	2.66	P51863	V-type proton ATPase subunit d 1 OS=Mus musculus OX=10090 GN=Atp6v0d1 PE=1 SV=2	Atp6v0d1	1.539	0.000534402	Up	40.301	42.5	K02146	11	11	0.738909	0.772672	0.851154	1.1913	1.22937	1.21659
mmu04142 Lysosome	4.56821e-06	2.66	P56542	Deoxyribonuclease-2-alpha OS=Mus musculus OX=10090 GN=Dnase2 PE=1 SV=1	Dnase2	3.519	0.000319223	Up	38.81	16.4	K01158	5	5	0.456402	0.419113	0.452184	1.2576	1.63527	1.77943
mmu04142 Lysosome	4.56821e-06	2.66	P61967	AP-1 complex subunit sigma-1A OS=Mus musculus OX=10090 GN=Ap1s1 PE=1 SV=1	Ap1s1	1.605	0.000425547	Up	18.733	30.4	K12394	5	3	0.711766	0.769172	0.821996	1.25911	1.19736	1.2406
mmu04142 Lysosome	4.56821e-06	2.66	Q61207	Prosaposin OS=Mus musculus OX=10090 GN=Psap PE=1 SV=2	Psap	1.511	2.11015e-05	Up	61.422	23.2	K12382	11	11	0.79102	0.774744	0.823262	1.20684	1.1984	1.20573
mmu04142 Lysosome	4.56821e-06	2.66	Q64191	N(4)-(beta-N-acetylglucosaminyl)-L-asparaginase OS=Mus musculus OX=10090 GN=Aga PE=1 SV=1	Aga	1.725	0.00312173	Up	37.022	15.9	K01444	4	4	0.821169	0.704163	0.676498	1.36197	1.11571	1.32049
mmu04142 Lysosome	4.56821e-06	2.66	Q8BFR4	N-acetylglucosamine-6-sulfatase OS=Mus musculus OX=10090 GN=Gns PE=1 SV=1	Gns	1.826	7.20147e-05	Up	61.174	18.8	K01137	9	9	0.664399	0.716096	0.742685	1.29133	1.32434	1.26116
mmu04142 Lysosome	4.56821e-06	2.66	Q8BVE3	V-type proton ATPase subunit H OS=Mus musculus OX=10090 GN=Atp6v1h PE=1 SV=1	Atp6v1h	1.515	9.9228e-06	Up	55.854	44.9	K02144	18	18	0.81841	0.783278	0.783975	1.20814	1.21016	1.19603
mmu04142 Lysosome	4.56821e-06	2.66	Q8VEB4	Phospholipase A2 group XV OS=Mus musculus OX=10090 GN=Pla2g15 PE=1 SV=1	Pla2g15	2.045	0.000150754	Up	47.307	9	K06129	3	3	0.695723	0.650115	0.624845	1.31259	1.44949	1.26723
mmu04142 Lysosome	4.56821e-06	2.66	Q9Z0J0	NPC intracellular cholesterol transporter 2 OS=Mus musculus OX=10090 GN=Npc2 PE=1 SV=1	Npc2	1.929	3.64311e-05	Up	16.442	32.9	K13443	4	4	0.664095	0.658088	0.726549	1.31936	1.33589	1.29602
mmu04142 Lysosome	4.56821e-06	2.66	Q9Z1G4	V-type proton ATPase 116 kDa subunit a1 OS=Mus musculus OX=10090 GN=Atp6v0a1 PE=1 SV=3	Atp6v0a1	1.691	0.000638828	Up	96.466	16.9	K02154	10	9	0.703521	0.700418	0.826021	1.26663	1.24207	1.26133
mmu04145 Phagosome	0.00568118	2.03	P05214	Tubulin alpha-3 chain OS=Mus musculus OX=10090 GN=Tuba3a PE=1 SV=1	Tuba3a	0.578	9.10884e-05	Down	49.959	56.9	K07374	19	2	1.29513	1.32285	1.18478	0.726439	0.728937	0.741869
mmu04145 Phagosome	0.00568118	2.03	P11438	Lysosome-associated membrane glycoprotein 1 OS=Mus musculus OX=10090 GN=Lamp1 PE=1 SV=2	Lamp1	1.649	0.000104488	Up	43.865	7.6	K06528	3	3	0.746315	0.719123	0.799585	1.2308	1.2695	1.23468
mmu04145 Phagosome	0.00568118	2.03	P14211	Calreticulin OS=Mus musculus OX=10090 GN=Calr PE=1 SV=1	Calr	1.604	2.01216e-05	Up	47.994	50.2	K08057	18	18	0.764119	0.746714	0.79315	1.25329	1.21002	1.23271
mmu04145 Phagosome	0.00568118	2.03	P15920	V-type proton ATPase 116 kDa subunit a2 OS=Mus musculus OX=10090 GN=Atp6v0a2 PE=1 SV=2	Atp6v0a2	2.843	0.0103747	Up	98.144	5.8	K02154	4	3	0.56476	0.53225	0.62975		1.27874	1.9945
mmu04145 Phagosome	0.00568118	2.03	P50516	V-type proton ATPase catalytic subunit A OS=Mus musculus OX=10090 GN=Atp6v1a PE=1 SV=2	Atp6v1a	1.555	0.000136925	Up	68.325	50.6	K02145	26	26	0.757417	0.772759	0.818398	1.265	1.20411	1.18232
mmu04145 Phagosome	0.00568118	2.03	P50518	V-type proton ATPase subunit E 1 OS=Mus musculus OX=10090 GN=Atp6v1e1 PE=1 SV=2	Atp6v1e1	1.6	0.000613895	Up	26.157	45.1	K02150	12	12	0.720156	0.751769	0.835998	1.18464	1.25846	1.24897
mmu04145 Phagosome	0.00568118	2.03	P51150	Ras-related protein Rab-7a OS=Mus musculus OX=10090 GN=Rab7a PE=1 SV=2	Rab7a	1.508	1.01774e-05	Up	23.489	72.9	K07897	13	13	0.779111	0.812289	0.800612	1.22246	1.18842	1.19711
mmu04145 Phagosome	0.00568118	2.03	P51863	V-type proton ATPase subunit d 1 OS=Mus musculus OX=10090 GN=Atp6v0d1 PE=1 SV=2	Atp6v0d1	1.539	0.000534402	Up	40.301	42.5	K02146	11	11	0.738909	0.772672	0.851154	1.1913	1.22937	1.21659
mmu04145 Phagosome	0.00568118	2.03	P61620	Protein transport protein Sec61 subunit alpha isoform 1 OS=Mus musculus OX=10090 GN=Sec61a1 PE=1 SV=2	Sec61a1	1.529	5.14296e-05	Up	52.264	16.4	K10956	8	8	0.776387	0.773534	0.822306	1.23397	1.18404	1.20976
mmu04145 Phagosome	0.00568118	2.03	P62814	V-type proton ATPase subunit B, brain isoform OS=Mus musculus OX=10090 GN=Atp6v1b2 PE=1 SV=1	Atp6v1b2	1.634	7.23226e-05	Up	56.55	45.8	K02147	18	18	0.725127	0.757458	0.795353	1.2249	1.22742	1.26975
mmu04145 Phagosome	0.00568118	2.03	P68368	Tubulin alpha-4A chain OS=Mus musculus OX=10090 GN=Tuba4a PE=1 SV=1	Tuba4a	1.517	1.92674e-05	Up	49.924	57.1	K07374	19	4	0.783939	0.799595	0.800119	1.23749	1.16963	1.20924
mmu04145 Phagosome	0.00568118	2.03	Q6PDL0	Cytoplasmic dynein 1 light intermediate chain 2 OS=Mus musculus OX=10090 GN=Dync1li2 PE=1 SV=2	Dync1li2	1.843	0.000225904	Up	54.218	26.8	K10416	9	8	0.669496	0.716462	0.724782	1.23426	1.40562	1.24938
mmu04145 Phagosome	0.00568118	2.03	Q8BVE3	V-type proton ATPase subunit H OS=Mus musculus OX=10090 GN=Atp6v1h PE=1 SV=1	Atp6v1h	1.515	9.9228e-06	Up	55.854	44.9	K02144	18	18	0.81841	0.783278	0.783975	1.20814	1.21016	1.19603
mmu04145 Phagosome	0.00568118	2.03	Q9CR51	V-type proton ATPase subunit G 1 OS=Mus musculus OX=10090 GN=Atp6v1g1 PE=1 SV=3	Atp6v1g1	1.517	0.00130929	Up	13.724	46.6	K02152	4	4	0.748065	0.762297	0.873088	1.1877	1.17771	1.25115
mmu04145 Phagosome	0.00568118	2.03	Q9ERD7	Tubulin beta-3 chain OS=Mus musculus OX=10090 GN=Tubb3 PE=1 SV=1	Tubb3	1.529	0.000509244	Up	50.418	60.4	K07375	20	8	0.771317	0.751389	0.849811	1.17298	1.24794	1.20657
mmu04145 Phagosome	0.00568118	2.03	Q9Z1G4	V-type proton ATPase 116 kDa subunit a1 OS=Mus musculus OX=10090 GN=Atp6v0a1 PE=1 SV=3	Atp6v0a1	1.691	0.000638828	Up	96.466	16.9	K02154	10	9	0.703521	0.700418	0.826021	1.26663	1.24207	1.26133
mmu04146 Peroxisome	0.204225	1.5	O09012	Peroxisomal targeting signal 1 receptor OS=Mus musculus OX=10090 GN=Pex5 PE=1 SV=2	Pex5	5.706	0.000496617	Up	70.755	28.5	K13342	12	12	0.305392	0.212774	0.376497	1.78911	1.74162	1.5746
mmu04146 Peroxisome	0.204225	1.5	P09671	Superoxide dismutase [Mn], mitochondrial OS=Mus musculus OX=10090 GN=Sod2 PE=1 SV=3	Sod2	1.967	9.21938e-05	Up	24.603	26.6	K04564	5	5	0.639088	0.651052	0.732156	1.3157	1.329	1.33301
mmu04146 Peroxisome	0.204225	1.5	P34914	Bifunctional epoxide hydrolase 2 OS=Mus musculus OX=10090 GN=Ephx2 PE=1 SV=2	Ephx2	0.648	0.000183244	Down	62.515	37.2	K08726	13	13	1.24413	1.16944	1.22796	0.779849	0.753279	0.825345
mmu04146 Peroxisome	0.204225	1.5	P41216	Long-chain-fatty-acid--CoA ligase 1 OS=Mus musculus OX=10090 GN=Acsl1 PE=1 SV=2	Acsl1	2.551	9.95409e-06	Up	77.951	38.8	K01897	21	21	0.536562	0.552759	0.600375	1.42941	1.43856	1.44233
mmu04146 Peroxisome	0.204225	1.5	P98192	Dihydroxyacetone phosphate acyltransferase OS=Mus musculus OX=10090 GN=Gnpat PE=1 SV=1	Gnpat	0.443	1.18475e-05	Down	76.869	17.4	K00649	9	8	1.3719	1.34393	1.44111	0.619748	0.634951	0.588367
mmu04146 Peroxisome	0.204225	1.5	Q8C0L6	Peroxisomal N(1)-acetyl-spermine/spermidine oxidase OS=Mus musculus OX=10090 GN=Paox PE=1 SV=3	Paox	1.557	0.008118	Up	55.446	14.3	K00308	5	5	0.678382	0.746611	0.921662	1.22398	1.17808	1.25129
mmu04146 Peroxisome	0.204225	1.5	Q99LB2	Dehydrogenase/reductase SDR family member 4 OS=Mus musculus OX=10090 GN=Dhrs4 PE=1 SV=3	Dhrs4	0.641	0.00410626	Down	29.884	14.7	K11147	4	4	1.29536	1.25545	1.1049	0.849625	0.796079	0.698584
mmu04146 Peroxisome	0.204225	1.5	Q99MZ7	Peroxisomal trans-2-enoyl-CoA reductase OS=Mus musculus OX=10090 GN=Pecr PE=1 SV=1	Pecr	0.569	0.000135407	Down	32.41	18.5	K07753	4	4	1.21767	1.28701	1.32046	0.766244	0.688178	0.720439
mmu04146 Peroxisome	0.204225	1.5	Q9DBM2	Peroxisomal bifunctional enzyme OS=Mus musculus OX=10090 GN=Ehhadh PE=1 SV=4	Ehhadh	2.192	0.00340139	Up	78.301	8.4	K07514	4	4	0.493994	0.7174	0.668544	1.27294	1.53024	1.31688
mmu04146 Peroxisome	0.204225	1.5	Q9WV68	Peroxisomal 2,4-dienoyl-CoA reductase [(3E)-enoyl-CoA-producing] OS=Mus musculus OX=10090 GN=Decr2 PE=1 SV=1	Decr2	0.65	0.000330992	Down	31.3	19.5	K13237	5	5	1.1533	1.19028	1.29299	0.775609	0.775118	0.812707
mmu04210 Apoptosis	0.063155	1.62	O08529	Calpain-2 catalytic subunit OS=Mus musculus OX=10090 GN=Capn2 PE=1 SV=4	Capn2	3.863	0.000637159	Up	79.871	13.9	K03853	7	7	0.352032	0.399772	0.481963	1.6839	1.80431	1.27801
mmu04210 Apoptosis	0.063155	1.62	O08734	Bcl-2 homologous antagonist/killer OS=Mus musculus OX=10090 GN=Bak1 PE=1 SV=3	Bak1	1.623	0.000310137	Up	23.294	24.9	K14021	4	4	0.720898	0.754733	0.812037	1.22518	1.19509	1.29206
mmu04210 Apoptosis	0.063155	1.62	O35350	Calpain-1 catalytic subunit OS=Mus musculus OX=10090 GN=Capn1 PE=1 SV=1	Capn1	1.681	3.28272e-05	Up	82.105	22.9	K01367	14	14	0.738523	0.717921	0.78181	1.25753	1.24662	1.2576
mmu04210 Apoptosis	0.063155	1.62	O35613	Death domain-associated protein 6 OS=Mus musculus OX=10090 GN=Daxx PE=1 SV=1	Daxx	0.37	0.0348681	Down	81.488	8.4	K02308	4	4	1.52734	1.83969	1.0137	0.299982	0.529044	0.790243
mmu04210 Apoptosis	0.063155	1.62	O54786	DNA fragmentation factor subunit alpha OS=Mus musculus OX=10090 GN=Dffa PE=1 SV=2	Dffa	1.624	0.00136996	Up	36.572	31.4	K02310	8	8	0.740706	0.69257	0.853174	1.24783	1.23857	1.22715
mmu04210 Apoptosis	0.063155	1.62	P05214	Tubulin alpha-3 chain OS=Mus musculus OX=10090 GN=Tuba3a PE=1 SV=1	Tuba3a	0.578	9.10884e-05	Down	49.959	56.9	K07374	19	2	1.29513	1.32285	1.18478	0.726439	0.728937	0.741869
mmu04210 Apoptosis	0.063155	1.62	P11881	Inositol 1,4,5-trisphosphate receptor type 1 OS=Mus musculus OX=10090 GN=Itpr1 PE=1 SV=2	Itpr1	1.746	0.00122415	Up	313.16	8.7	K04958	19	16	0.639681	0.80055	0.744724	1.27463	1.31149	1.22892
mmu04210 Apoptosis	0.063155	1.62	P31750	RAC-alpha serine/threonine-protein kinase OS=Mus musculus OX=10090 GN=Akt1 PE=1 SV=2	Akt1	2.514	0.00222354	Up	55.707	16.9	K04456	6	4	0.707073	0.511612	0.488734	1.30341	1.36923	1.61994
mmu04210 Apoptosis	0.063155	1.62	P68368	Tubulin alpha-4A chain OS=Mus musculus OX=10090 GN=Tuba4a PE=1 SV=1	Tuba4a	1.517	1.92674e-05	Up	49.924	57.1	K07374	19	4	0.783939	0.799595	0.800119	1.23749	1.16963	1.20924
mmu04210 Apoptosis	0.063155	1.62	P70444	BH3-interacting domain death agonist OS=Mus musculus OX=10090 GN=Bid PE=1 SV=2	Bid	2.131	0.000184688	Up	21.951	36.4	K04726	5	5	0.583023	0.658674	0.674462	1.27717	1.3667	1.43997
mmu04210 Apoptosis	0.063155	1.62	P70677	Caspase-3 OS=Mus musculus OX=10090 GN=Casp3 PE=1 SV=1	Casp3	1.885	1.21857e-05	Up	31.474	36.1	K02187	8	8	0.681776	0.679812	0.717879	1.26702	1.33874	1.31477
mmu04210 Apoptosis	0.063155	1.62	P97287	Induced myeloid leukemia cell differentiation protein Mcl-1 homolog OS=Mus musculus OX=10090 GN=Mcl1 PE=1 SV=3	Mcl1	0.638	4.87267e-05	Down	35.217	28.4	K02539	7	7	1.21626	1.2265	1.21972	0.81295	0.776317	0.748249
mmu04210 Apoptosis	0.063155	1.62	Q3U0V2	Tumor necrosis factor receptor type 1-associated DEATH domain protein OS=Mus musculus OX=10090 GN=Tradd PE=1 SV=1	Tradd	2.074	1.46129e-05	Up	34.577	22.9	K03171	5	5	0.619671	0.658146	0.674185	1.31292	1.3563	1.37878
mmu04210 Apoptosis	0.063155	1.62	Q60855	Receptor-interacting serine/threonine-protein kinase 1 OS=Mus musculus OX=10090 GN=Ripk1 PE=1 SV=1	Ripk1	1.511	0.000311925	Up	74.854	11.6	K02861	7	6	0.795988	0.752732	0.840672	1.19631	1.1749	1.2394
mmu04215 Apoptosis - multiple species	0.486022	1.33	O08734	Bcl-2 homologous antagonist/killer OS=Mus musculus OX=10090 GN=Bak1 PE=1 SV=3	Bak1	1.623	0.000310137	Up	23.294	24.9	K14021	4	4	0.720898	0.754733	0.812037	1.22518	1.19509	1.29206
mmu04215 Apoptosis - multiple species	0.486022	1.33	P70444	BH3-interacting domain death agonist OS=Mus musculus OX=10090 GN=Bid PE=1 SV=2	Bid	2.131	0.000184688	Up	21.951	36.4	K04726	5	5	0.583023	0.658674	0.674462	1.27717	1.3667	1.43997
mmu04215 Apoptosis - multiple species	0.486022	1.33	P70677	Caspase-3 OS=Mus musculus OX=10090 GN=Casp3 PE=1 SV=1	Casp3	1.885	1.21857e-05	Up	31.474	36.1	K02187	8	8	0.681776	0.679812	0.717879	1.26702	1.33874	1.31477
mmu04216 Ferroptosis	0.0187743	2.43	P09528	Ferritin heavy chain OS=Mus musculus OX=10090 GN=Fth1 PE=1 SV=2	Fth1	7.453	1.45481e-06	Up	21.066	56.6	K00522	8	8	0.240971	0.217629	0.251229	1.71802	1.79428	1.77788
mmu04216 Ferroptosis	0.0187743	2.43	P10852	4F2 cell-surface antigen heavy chain OS=Mus musculus OX=10090 GN=Slc3a2 PE=1 SV=1	Slc3a2	1.955	2.34497e-05	Up	58.336	35.7	K06519	18	18	0.650575	0.665309	0.714484	1.29734	1.33304	1.33925
mmu04216 Ferroptosis	0.0187743	2.43	P29391	Ferritin light chain 1 OS=Mus musculus OX=10090 GN=Ftl1 PE=1 SV=2	Ftl1	7.978	1.4092e-06	Up	20.802	44.8	K13625	7	7	0.209438	0.216562	0.242321	1.80925	1.7356	1.78683
mmu04216 Ferroptosis	0.0187743	2.43	P41216	Long-chain-fatty-acid--CoA ligase 1 OS=Mus musculus OX=10090 GN=Acsl1 PE=1 SV=2	Acsl1	2.551	9.95409e-06	Up	77.951	38.8	K01897	21	21	0.536562	0.552759	0.600375	1.42941	1.43856	1.44233
mmu04216 Ferroptosis	0.0187743	2.43	P60335	Poly(rC)-binding protein 1 OS=Mus musculus OX=10090 GN=Pcbp1 PE=1 SV=1	Pcbp1	1.52	0.00013079	Up	37.497	71.6	K12889	16	11	0.762461	0.791366	0.827044	1.16798	1.21528	1.23587
mmu04216 Ferroptosis	0.0187743	2.43	Q91V01	Lysophospholipid acyltransferase 5 OS=Mus musculus OX=10090 GN=Lpcat3 PE=1 SV=1	Lpcat3	1.984	8.65369e-05	Up	56.146	20.5	K13515	9	9	0.622673	0.669772	0.71831	1.3029	1.33607	1.35028
mmu04216 Ferroptosis	0.0187743	2.43	Q9D906	Ubiquitin-like modifier-activating enzyme ATG7 OS=Mus musculus OX=10090 GN=Atg7 PE=1 SV=1	Atg7	1.716	0.00124368	Up	77.519	16.9	K08337	10	10	0.821492	0.663632	0.724407	1.30965	1.27692	1.2039
mmu04217 Necroptosis	0.00283475	2.09	O08529	Calpain-2 catalytic subunit OS=Mus musculus OX=10090 GN=Capn2 PE=1 SV=4	Capn2	3.863	0.000637159	Up	79.871	13.9	K03853	7	7	0.352032	0.399772	0.481963	1.6839	1.80431	1.27801
mmu04217 Necroptosis	0.00283475	2.09	O35350	Calpain-1 catalytic subunit OS=Mus musculus OX=10090 GN=Capn1 PE=1 SV=1	Capn1	1.681	3.28272e-05	Up	82.105	22.9	K01367	14	14	0.738523	0.717921	0.78181	1.25753	1.24662	1.2576
mmu04217 Necroptosis	0.00283475	2.09	P09528	Ferritin heavy chain OS=Mus musculus OX=10090 GN=Fth1 PE=1 SV=2	Fth1	7.453	1.45481e-06	Up	21.066	56.6	K00522	8	8	0.240971	0.217629	0.251229	1.71802	1.79428	1.77788
mmu04217 Necroptosis	0.00283475	2.09	P15105	Glutamine synthetase OS=Mus musculus OX=10090 GN=Glul PE=1 SV=6	Glul	1.591	8.46917e-05	Up	42.119	36.5	K01915	10	10	0.773074	0.734977	0.807541	1.24024	1.2059	1.23827
mmu04217 Necroptosis	0.00283475	2.09	P29391	Ferritin light chain 1 OS=Mus musculus OX=10090 GN=Ftl1 PE=1 SV=2	Ftl1	7.978	1.4092e-06	Up	20.802	44.8	K13625	7	7	0.209438	0.216562	0.242321	1.80925	1.7356	1.78683
mmu04217 Necroptosis	0.00283475	2.09	P42225	Signal transducer and activator of transcription 1 OS=Mus musculus OX=10090 GN=Stat1 PE=1 SV=1	Stat1	1.916	0.000129441	Up	87.196	17	K11220	10	9	0.650296	0.665923	0.741332	1.28975	1.28697	1.36573
mmu04217 Necroptosis	0.00283475	2.09	P48962	ADP/ATP translocase 1 OS=Mus musculus OX=10090 GN=Slc25a4 PE=1 SV=4	Slc25a4	1.748	0.000123041	Up	32.904	55.4	K05863	15	8	0.686573	0.721717	0.77524	1.30513	1.24369	1.26765
mmu04217 Necroptosis	0.00283475	2.09	P70444	BH3-interacting domain death agonist OS=Mus musculus OX=10090 GN=Bid PE=1 SV=2	Bid	2.131	0.000184688	Up	21.951	36.4	K04726	5	5	0.583023	0.658674	0.674462	1.27717	1.3667	1.43997
mmu04217 Necroptosis	0.00283475	2.09	Q3U0V2	Tumor necrosis factor receptor type 1-associated DEATH domain protein OS=Mus musculus OX=10090 GN=Tradd PE=1 SV=1	Tradd	2.074	1.46129e-05	Up	34.577	22.9	K03171	5	5	0.619671	0.658146	0.674185	1.31292	1.3563	1.37878
mmu04217 Necroptosis	0.00283475	2.09	Q60855	Receptor-interacting serine/threonine-protein kinase 1 OS=Mus musculus OX=10090 GN=Ripk1 PE=1 SV=1	Ripk1	1.511	0.000311925	Up	74.854	11.6	K02861	7	6	0.795988	0.752732	0.840672	1.19631	1.1749	1.2394
mmu04217 Necroptosis	0.00283475	2.09	Q8CCK0	Core histone macro-H2A.2 OS=Mus musculus OX=10090 GN=Macroh2a2 PE=1 SV=3	Macroh2a2	1.555	0.000529891	Up	40.092	53.5	K11251	16	14	0.747665	0.750517	0.849977	1.21442	1.19467	1.24276
mmu04217 Necroptosis	0.00283475	2.09	Q8CI94	Glycogen phosphorylase, brain form OS=Mus musculus OX=10090 GN=Pygb PE=1 SV=3	Pygb	1.928	7.02648e-05	Up	96.729	24.7	K00688	16	12	0.639064	0.697343	0.712614	1.28418	1.29817	1.36863
mmu04217 Necroptosis	0.00283475	2.09	Q8VEJ9	Vacuolar protein sorting-associated protein 4A OS=Mus musculus OX=10090 GN=Vps4a PE=1 SV=1	Vps4a	1.523	0.0094097	Up	48.906	21.3	K12196	9	4	0.748099		0.773897	1.0421	1.24443	1.19148
mmu04217 Necroptosis	0.00283475	2.09	Q923T9	Calcium/calmodulin-dependent protein kinase type II subunit gamma OS=Mus musculus OX=10090 GN=Camk2g PE=1 SV=1	Camk2g	1.559	0.000300313	Up	59.606	16.3	K04515	7	7	0.788578	0.727792	0.828727	1.21912	1.21361	1.22217
mmu04217 Necroptosis	0.00283475	2.09	Q9D7F7	Charged multivesicular body protein 4c OS=Mus musculus OX=10090 GN=Chmp4c PE=2 SV=1	Chmp4c	2.32	0.000332245	Up	26.279	19	K24782	3	3	0.526553	0.672282	0.608466	1.34494	1.44471	1.40305
mmu04217 Necroptosis	0.00283475	2.09	Q9DB34	Charged multivesicular body protein 2a OS=Mus musculus OX=10090 GN=Chmp2a PE=1 SV=1	Chmp2a	0.595	0.000221253	Down	25.134	23.9	K12191	6	6	1.23874	1.19953	1.3244	0.787417	0.734937	0.714968
mmu04260 Cardiac muscle contraction	0.0373541	1.99	P00397	Cytochrome c oxidase subunit 1 OS=Mus musculus OX=10090 GN=Mtco1 PE=1 SV=2	Mtco1	1.63	0.00209025	Up	56.909	10.5	K02256	3	3	0.703057	0.713624	0.864506	1.19122	1.25563	1.27197
mmu04260 Cardiac muscle contraction	0.0373541	1.99	P00405	Cytochrome c oxidase subunit 2 OS=Mus musculus OX=10090 GN=Mtco2 PE=1 SV=1	Mtco2	1.555	0.00205402	Up	25.976	44.9	K02261	7	7	0.839151	0.796493	0.712572	1.12924	1.23199	1.29056
mmu04260 Cardiac muscle contraction	0.0373541	1.99	P17665	Cytochrome c oxidase subunit 7C, mitochondrial OS=Mus musculus OX=10090 GN=Cox7c PE=1 SV=1	Cox7c	1.747	0.0395214	Up	7.3325	28.6	K02272	2	2	0.5591	0.738369	0.887116	1.508	0.97835	1.32906
mmu04260 Cardiac muscle contraction	0.0373541	1.99	P19536	Cytochrome c oxidase subunit 5B, mitochondrial OS=Mus musculus OX=10090 GN=Cox5b PE=1 SV=1	Cox5b	1.76	1.30757e-06	Up	13.813	30.5	K02265	4	4	0.730223	0.714192	0.729606	1.25309	1.29643	1.27646
mmu04260 Cardiac muscle contraction	0.0373541	1.99	P48771	Cytochrome c oxidase subunit 7A2, mitochondrial OS=Mus musculus OX=10090 GN=Cox7a2 PE=1 SV=2	Cox7a2	2.03	0.0017775	Up	9.2908	27.7	K02270	2	2	0.621863	0.598016	0.760626	1.40295	1.18389	1.43266
mmu04260 Cardiac muscle contraction	0.0373541	1.99	P56391	Cytochrome c oxidase subunit 6B1 OS=Mus musculus OX=10090 GN=Cox6b1 PE=1 SV=2	Cox6b1	1.691	7.2661e-05	Up	10.071	52.3	K02267	4	4	0.725751	0.714065	0.789615	1.25663	1.25258	1.26136
mmu04260 Cardiac muscle contraction	0.0373541	1.99	Q6IRU2	Tropomyosin alpha-4 chain OS=Mus musculus OX=10090 GN=Tpm4 PE=1 SV=3	Tpm4	1.503	0.000644987	Up	28.467	48.8	K10375	12	10	0.755844	0.774431	0.867021	1.20458	1.19332	1.2048
mmu04260 Cardiac muscle contraction	0.0373541	1.99	Q6PIC6	Sodium/potassium-transporting ATPase subunit alpha-3 OS=Mus musculus OX=10090 GN=Atp1a3 PE=1 SV=1	Atp1a3	0.212	6.50325e-05	Down	111.69	31.5	K01539	24	12	1.64948	1.50861	1.79351	0.375644	0.373313	0.299446
mmu04260 Cardiac muscle contraction	0.0373541	1.99	Q9CPQ1	Cytochrome c oxidase subunit 6C OS=Mus musculus OX=10090 GN=Cox6c PE=1 SV=3	Cox6c	2.213	0.00157666	Up	8.4689	35.5	K02268	3	3	0.572005	0.612282	0.683169	1.50534	1.14326	1.48395
mmu04340 Hedgehog signaling pathway	0.269729	1.77	A2ARV4	Low-density lipoprotein receptor-related protein 2 OS=Mus musculus OX=10090 GN=Lrp2 PE=1 SV=1	Lrp2	0.393	2.15841e-05	Down	519.2	11.3	K06233	43	43	1.3925	1.36926	1.54555	0.577322	0.548431	0.566939
mmu04340 Hedgehog signaling pathway	0.269729	1.77	P05132	cAMP-dependent protein kinase catalytic subunit alpha OS=Mus musculus OX=10090 GN=Prkaca PE=1 SV=3	Prkaca	1.682	1.09305e-07	Up	40.57	31.1	K04345	10	4	0.745376	0.743655	0.748089	1.26402	1.24013	1.25873
mmu04340 Hedgehog signaling pathway	0.269729	1.77	Q5SRY7	F-box/WD repeat-containing protein 11 OS=Mus musculus OX=10090 GN=Fbxw11 PE=1 SV=1	Fbxw11	0.662	0.000748987	Down	62.062	13.7	K03362	7	3	1.22845	1.15726	1.2247	0.848527	0.738959	0.802112
mmu04340 Hedgehog signaling pathway	0.269729	1.77	Q9WTX6	Cullin-1 OS=Mus musculus OX=10090 GN=Cul1 PE=1 SV=1	Cul1	1.933	1.4008e-05	Up	89.69	33.6	K03347	24	24	0.667782	0.665598	0.711986	1.30009	1.30002	1.35452
mmu04360 Axon guidance	0.152696	1.54	O08553	Dihydropyrimidinase-related protein 2 OS=Mus musculus OX=10090 GN=Dpysl2 PE=1 SV=2	Dpysl2	3.402	0.00046035	Up	62.277	20.8	K07528	9	7	0.393246		0.425932	1.28549	1.53176	1.36357
mmu04360 Axon guidance	0.152696	1.54	O88643	Serine/threonine-protein kinase PAK 1 OS=Mus musculus OX=10090 GN=Pak1 PE=1 SV=1	Pak1	1.581	0.00244408	Up	60.736	19.8	K04409	7	3	0.773157	0.863038	0.688704	1.26995	1.21534	1.18982
mmu04360 Axon guidance	0.152696	1.54	P54763	Ephrin type-B receptor 2 OS=Mus musculus OX=10090 GN=Ephb2 PE=1 SV=3	Ephb2	0.623	0.000245568	Down	109.9	11.2	K05111	8	5	1.23863	1.2264	1.23178	0.747204	0.826521	0.729464
mmu04360 Axon guidance	0.152696	1.54	P70206	Plexin-A1 OS=Mus musculus OX=10090 GN=Plxna1 PE=1 SV=1	Plxna1	1.523	0.000653842	Up	211.1	5	K06820	8	8	0.734399	0.842313	0.80098	1.22496	1.23282	1.16453
mmu04360 Axon guidance	0.152696	1.54	P70335	Rho-associated protein kinase 1 OS=Mus musculus OX=10090 GN=Rock1 PE=1 SV=1	Rock1	1.693	0.000448073	Up	158.17	10.7	K04514	13	9	0.732484	0.725559	0.769733	1.34046	1.14853	1.28323
mmu04360 Axon guidance	0.152696	1.54	Q03137	Ephrin type-A receptor 4 OS=Mus musculus OX=10090 GN=Epha4 PE=1 SV=2	Epha4	3.671	0.000101196	Up	109.81	9.1	K05105	7	4	0.439202	0.421609	0.423844	1.83923	1.4173	1.45881
mmu04360 Axon guidance	0.152696	1.54	Q03145	Ephrin type-A receptor 2 OS=Mus musculus OX=10090 GN=Epha2 PE=1 SV=3	Epha2	1.524	0.000373779	Up	108.85	14	K05103	12	10	0.759347	0.764257	0.853696	1.20324	1.21103	1.20843
mmu04360 Axon guidance	0.152696	1.54	Q03173	Protein enabled homolog OS=Mus musculus OX=10090 GN=Enah PE=1 SV=2	Enah	0.583	0.000179183	Down	85.843	26.1	K05746	20	20	1.24559	1.19095	1.35271	0.721248	0.731539	0.75796
mmu04360 Axon guidance	0.152696	1.54	Q8CIH5	1-phosphatidylinositol 4,5-bisphosphate phosphodiesterase gamma-2 OS=Mus musculus OX=10090 GN=Plcg2 PE=1 SV=1	Plcg2	1.667	1.31726e-05	Up	147.59	16.4	K05859	17	17	0.731661	0.746103	0.772199	1.23856	1.23193	1.27954
mmu04360 Axon guidance	0.152696	1.54	Q923T9	Calcium/calmodulin-dependent protein kinase type II subunit gamma OS=Mus musculus OX=10090 GN=Camk2g PE=1 SV=1	Camk2g	1.559	0.000300313	Up	59.606	16.3	K04515	7	7	0.788578	0.727792	0.828727	1.21912	1.21361	1.22217
mmu04360 Axon guidance	0.152696	1.54	Q99NH2	Partitioning defective 3 homolog OS=Mus musculus OX=10090 GN=Pard3 PE=1 SV=2	Pard3	0.545	0.0101772	Down	149.07	2.9	K04237	3	3	1.41702	1.27888	1.18643	0.551031	0.845197	0.721451
mmu04392 Hippo signaling pathway - multiple species	0.120026	2.39	O88643	Serine/threonine-protein kinase PAK 1 OS=Mus musculus OX=10090 GN=Pak1 PE=1 SV=1	Pak1	1.581	0.00244408	Up	60.736	19.8	K04409	7	3	0.773157	0.863038	0.688704	1.26995	1.21534	1.18982
mmu04392 Hippo signaling pathway - multiple species	0.120026	2.39	P46662	Merlin OS=Mus musculus OX=10090 GN=Nf2 PE=1 SV=2	Nf2	1.84	0.0039404	Up	69.775	14.6	K16684	8	8	0.641958	0.770637	0.699849	1.4813	1.30696	1.0993
mmu04392 Hippo signaling pathway - multiple species	0.120026	2.39	Q91XC0	LIM domain-containing protein ajuba OS=Mus musculus OX=10090 GN=Ajuba PE=1 SV=1	Ajuba	0.619	9.06126e-05	Down	57.919	26.1	K16682	10	9	1.23824	1.25415	1.21377	0.727042	0.764022	0.802776
mmu04512 ECM-receptor interaction	0.0792377	2.1	P02463	Collagen alpha-1(IV) chain OS=Mus musculus OX=10090 GN=Col4a1 PE=1 SV=4	Col4a1	0.421	0.000306451	Down	160.68	2.3	K06237	3	3	1.43955	1.35804	1.42491	0.552256	0.680816	0.544426
mmu04512 ECM-receptor interaction	0.0792377	2.1	P02469	Laminin subunit beta-1 OS=Mus musculus OX=10090 GN=Lamb1 PE=1 SV=3	Lamb1	0.485	0.00331511	Down	197.09	4.1	K05636	6	6	1.18715	1.29715	1.29343		0.673132	0.549129
mmu04512 ECM-receptor interaction	0.0792377	2.1	Q00547	Hyaluronan mediated motility receptor OS=Mus musculus OX=10090 GN=Hmmr PE=1 SV=4	Hmmr	0.62	6.18031e-05	Down	91.784	44.8	K06267	25	25	1.18718	1.22323	1.2925	0.77909	0.750452	0.767546
mmu04512 ECM-receptor interaction	0.0792377	2.1	Q05793	Basement membrane-specific heparan sulfate proteoglycan core protein OS=Mus musculus OX=10090 GN=Hspg2 PE=1 SV=1	Hspg2	0.249	0.000136086	Down	398.29	11.8	K06255	29	29	1.644	1.48891	1.66978	0.455587	0.407154	0.334569
mmu04512 ECM-receptor interaction	0.0792377	2.1	Q61001	Laminin subunit alpha-5 OS=Mus musculus OX=10090 GN=Lama5 PE=1 SV=4	Lama5	0.619	0.000100577	Down	404.05	10.2	K06240	27	27	1.25401	1.16826	1.28457	0.746857	0.768844	0.777463
mmu04550 Signaling pathways regulating pluripotency of stem cells	0.377702	1.33	P23798	Polycomb group RING finger protein 2 OS=Mus musculus OX=10090 GN=Pcgf2 PE=1 SV=2	Pcgf2	0.663	0.00286167	Down	37.723	14.3	K11460	4	4	1.24334	1.29506	1.06927	0.804533	0.763119	0.824676
mmu04550 Signaling pathways regulating pluripotency of stem cells	0.377702	1.33	P31750	RAC-alpha serine/threonine-protein kinase OS=Mus musculus OX=10090 GN=Akt1 PE=1 SV=2	Akt1	2.514	0.00222354	Up	55.707	16.9	K04456	6	4	0.707073	0.511612	0.488734	1.30341	1.36923	1.61994
mmu04550 Signaling pathways regulating pluripotency of stem cells	0.377702	1.33	P48432	Transcription factor SOX-2 OS=Mus musculus OX=10090 GN=Sox2 PE=1 SV=2	Sox2	0.619	0.000550704	Down	34.454	28.5	K16796	5	5	1.33096	1.2417	1.13233	0.771161	0.75335	0.7705
mmu04550 Signaling pathways regulating pluripotency of stem cells	0.377702	1.33	P70340	Mothers against decapentaplegic homolog 1 OS=Mus musculus OX=10090 GN=Smad1 PE=1 SV=2	Smad1	2.277	0.00048271	Up	52.156	15.5	K04676	7	5	0.593271	0.656215	0.581714	1.39969	1.2196	1.54951
mmu04550 Signaling pathways regulating pluripotency of stem cells	0.377702	1.33	Q80Z64	Homeobox protein NANOG OS=Mus musculus OX=10090 GN=Nanog PE=1 SV=1	Nanog	1.852	5.10997e-05	Up	34.24	17.7	K10164	4	4	0.725443	0.682056	0.696625	1.37258	1.262	1.26129
mmu04550 Signaling pathways regulating pluripotency of stem cells	0.377702	1.33	Q62315	Protein Jumonji OS=Mus musculus OX=10090 GN=Jarid2 PE=1 SV=1	Jarid2	0.482	1.08955e-05	Down	137.44	20.8	K11478	20	20	1.38616	1.30109	1.36003	0.650131	0.629692	0.67289
mmu04550 Signaling pathways regulating pluripotency of stem cells	0.377702	1.33	Q62521	Zinc finger protein ZIC 3 OS=Mus musculus OX=10090 GN=Zic3 PE=1 SV=2	Zic3	1.704	0.00258611	Up	50.446	7.5	K18487	3	3	0.709593	0.677152	0.832234	1.13826	1.32009	1.32267
mmu04550 Signaling pathways regulating pluripotency of stem cells	0.377702	1.33	Q8VIG1	RE1-silencing transcription factor OS=Mus musculus OX=10090 GN=Rest PE=1 SV=2	Rest	1.802	2.01878e-05	Up	117.78	9.9	K09222	8	8	0.73705	0.694928	0.709183	1.24287	1.29141	1.32456
mmu04614 Renin-angiotensin system	0.314153	1.77	P16675	Lysosomal protective protein OS=Mus musculus OX=10090 GN=Ctsa PE=1 SV=1	Ctsa	1.548	0.000703551	Up	53.844	20.7	K13289	8	8	0.784224	0.758926	0.811521	1.13542	1.31104	1.19887
mmu04614 Renin-angiotensin system	0.314153	1.77	Q61391	Neprilysin OS=Mus musculus OX=10090 GN=Mme PE=1 SV=3	Mme	1.619	2.39919e-06	Up	85.701	28.5	K01389	18	18	0.75861	0.752109	0.780131	1.2463	1.22495	1.2379
mmu04621 NOD-like receptor signaling pathway	0.444136	1.25	P11881	Inositol 1,4,5-trisphosphate receptor type 1 OS=Mus musculus OX=10090 GN=Itpr1 PE=1 SV=2	Itpr1	1.746	0.00122415	Up	313.16	8.7	K04958	19	16	0.639681	0.80055	0.744724	1.27463	1.31149	1.22892
mmu04621 NOD-like receptor signaling pathway	0.444136	1.25	P11928	2'-5'-oligoadenylate synthase 1A OS=Mus musculus OX=10090 GN=Oas1a PE=1 SV=2	Oas1a	0.575	0.000420076	Down	42.428	17.2	K14216	4	4	1.25634	1.21127	1.34259	0.77082	0.671649	0.74734
mmu04621 NOD-like receptor signaling pathway	0.444136	1.25	P42225	Signal transducer and activator of transcription 1 OS=Mus musculus OX=10090 GN=Stat1 PE=1 SV=1	Stat1	1.916	0.000129441	Up	87.196	17	K11220	10	9	0.650296	0.665923	0.741332	1.28975	1.28697	1.36573
mmu04621 NOD-like receptor signaling pathway	0.444136	1.25	P70268	Serine/threonine-protein kinase N1 OS=Mus musculus OX=10090 GN=Pkn1 PE=1 SV=3	Pkn1	1.886	0.000310572	Up	104.41	12.7	K06071	9	9	0.661183	0.651921	0.765761	1.26081	1.31892	1.34141
mmu04621 NOD-like receptor signaling pathway	0.444136	1.25	Q60855	Receptor-interacting serine/threonine-protein kinase 1 OS=Mus musculus OX=10090 GN=Ripk1 PE=1 SV=1	Ripk1	1.511	0.000311925	Up	74.854	11.6	K02861	7	6	0.795988	0.752732	0.840672	1.19631	1.1749	1.2394
mmu04621 NOD-like receptor signaling pathway	0.444136	1.25	Q80VY9	ATP-dependent RNA helicase DHX33 OS=Mus musculus OX=10090 GN=Dhx33 PE=1 SV=1	Dhx33	0.664	6.80328e-05	Down	78.346	23.2	K17820	14	14	1.19387	1.17951	1.23174	0.786136	0.778399	0.830355
mmu04621 NOD-like receptor signaling pathway	0.444136	1.25	Q811U4	Mitofusin-1 OS=Mus musculus OX=10090 GN=Mfn1 PE=1 SV=3	Mfn1	1.538	5.73123e-05	Up	83.725	23.5	K21356	16	16	0.778743	0.765104	0.81985	1.20578	1.24052	1.19001
mmu04621 NOD-like receptor signaling pathway	0.444136	1.25	Q8BG60	Thioredoxin-interacting protein OS=Mus musculus OX=10090 GN=Txnip PE=1 SV=1	Txnip	1.836	0.0009625	Up	44.363	16.1	K20910	6	6	0.804246	0.639729	0.671372	1.30469	1.31198	1.26798
mmu04621 NOD-like receptor signaling pathway	0.444136	1.25	Q8VCF0	Mitochondrial antiviral-signaling protein OS=Mus musculus OX=10090 GN=Mavs PE=1 SV=1	Mavs	1.609	9.76082e-05	Up	53.398	23.1	K12648	6	6	0.761309	0.735705	0.802339	1.22891	1.19952	1.27221
mmu04621 NOD-like receptor signaling pathway	0.444136	1.25	Q91VJ1	Interferon-inducible protein AIM2 OS=Mus musculus OX=10090 GN=Aim2 PE=1 SV=2	Aim2	2.073	0.000118171	Up	40.155	28.2	K12966	8	8	0.637225	0.640646	0.674745	1.23317	1.43379	1.38042
mmu04622 RIG-I-like receptor signaling pathway	0.23089	1.6	Q3U0V2	Tumor necrosis factor receptor type 1-associated DEATH domain protein OS=Mus musculus OX=10090 GN=Tradd PE=1 SV=1	Tradd	2.074	1.46129e-05	Up	34.577	22.9	K03171	5	5	0.619671	0.658146	0.674185	1.31292	1.3563	1.37878
mmu04622 RIG-I-like receptor signaling pathway	0.23089	1.6	Q3U2S4	OTU domain-containing protein 5 OS=Mus musculus OX=10090 GN=Otud5 PE=1 SV=2	Otud5	1.517	0.00738375	Up	60.306	14.8	K12655	5	5	0.733111	0.720695	0.930097	1.16219	1.22246	1.23144
mmu04622 RIG-I-like receptor signaling pathway	0.23089	1.6	Q60855	Receptor-interacting serine/threonine-protein kinase 1 OS=Mus musculus OX=10090 GN=Ripk1 PE=1 SV=1	Ripk1	1.511	0.000311925	Up	74.854	11.6	K02861	7	6	0.795988	0.752732	0.840672	1.19631	1.1749	1.2394
mmu04622 RIG-I-like receptor signaling pathway	0.23089	1.6	Q6Q899	Antiviral innate immune response receptor RIG-I OS=Mus musculus OX=10090 GN=Ddx58 PE=1 SV=2	Ddx58	2.359	0.00136914	Up	105.97	8.5	K12646	6	6	0.524191	0.58219	0.679637	1.19567	1.51289	1.50543
mmu04622 RIG-I-like receptor signaling pathway	0.23089	1.6	Q8VCF0	Mitochondrial antiviral-signaling protein OS=Mus musculus OX=10090 GN=Mavs PE=1 SV=1	Mavs	1.609	9.76082e-05	Up	53.398	23.1	K12648	6	6	0.761309	0.735705	0.802339	1.22891	1.19952	1.27221
mmu04623 Cytosolic DNA-sensing pathway	0.363817	1.53	Q60855	Receptor-interacting serine/threonine-protein kinase 1 OS=Mus musculus OX=10090 GN=Ripk1 PE=1 SV=1	Ripk1	1.511	0.000311925	Up	74.854	11.6	K02861	7	6	0.795988	0.752732	0.840672	1.19631	1.1749	1.2394
mmu04623 Cytosolic DNA-sensing pathway	0.363817	1.53	Q6NXY9	DNA-directed RNA polymerase III subunit RPC7 OS=Mus musculus OX=10090 GN=Polr3g PE=2 SV=1	Polr3g	0.394	0.0365779	Down	25.947	15.7	K03024	3	3	1.52459		1.61765	0.894724	0.505825	0.457217
mmu04623 Cytosolic DNA-sensing pathway	0.363817	1.53	Q6Q899	Antiviral innate immune response receptor RIG-I OS=Mus musculus OX=10090 GN=Ddx58 PE=1 SV=2	Ddx58	2.359	0.00136914	Up	105.97	8.5	K12646	6	6	0.524191	0.58219	0.679637	1.19567	1.51289	1.50543
mmu04623 Cytosolic DNA-sensing pathway	0.363817	1.53	Q8VCF0	Mitochondrial antiviral-signaling protein OS=Mus musculus OX=10090 GN=Mavs PE=1 SV=1	Mavs	1.609	9.76082e-05	Up	53.398	23.1	K12648	6	6	0.761309	0.735705	0.802339	1.22891	1.19952	1.27221
mmu04623 Cytosolic DNA-sensing pathway	0.363817	1.53	Q91VJ1	Interferon-inducible protein AIM2 OS=Mus musculus OX=10090 GN=Aim2 PE=1 SV=2	Aim2	2.073	0.000118171	Up	40.155	28.2	K12966	8	8	0.637225	0.640646	0.674745	1.23317	1.43379	1.38042
mmu04721 Synaptic vesicle cycle	0.0223756	2.2	P15920	V-type proton ATPase 116 kDa subunit a2 OS=Mus musculus OX=10090 GN=Atp6v0a2 PE=1 SV=2	Atp6v0a2	2.843	0.0103747	Up	98.144	5.8	K02154	4	3	0.56476	0.53225	0.62975		1.27874	1.9945
mmu04721 Synaptic vesicle cycle	0.0223756	2.2	P50516	V-type proton ATPase catalytic subunit A OS=Mus musculus OX=10090 GN=Atp6v1a PE=1 SV=2	Atp6v1a	1.555	0.000136925	Up	68.325	50.6	K02145	26	26	0.757417	0.772759	0.818398	1.265	1.20411	1.18232
mmu04721 Synaptic vesicle cycle	0.0223756	2.2	P50518	V-type proton ATPase subunit E 1 OS=Mus musculus OX=10090 GN=Atp6v1e1 PE=1 SV=2	Atp6v1e1	1.6	0.000613895	Up	26.157	45.1	K02150	12	12	0.720156	0.751769	0.835998	1.18464	1.25846	1.24897
mmu04721 Synaptic vesicle cycle	0.0223756	2.2	P51863	V-type proton ATPase subunit d 1 OS=Mus musculus OX=10090 GN=Atp6v0d1 PE=1 SV=2	Atp6v0d1	1.539	0.000534402	Up	40.301	42.5	K02146	11	11	0.738909	0.772672	0.851154	1.1913	1.22937	1.21659
mmu04721 Synaptic vesicle cycle	0.0223756	2.2	P62814	V-type proton ATPase subunit B, brain isoform OS=Mus musculus OX=10090 GN=Atp6v1b2 PE=1 SV=1	Atp6v1b2	1.634	7.23226e-05	Up	56.55	45.8	K02147	18	18	0.725127	0.757458	0.795353	1.2249	1.22742	1.26975
mmu04721 Synaptic vesicle cycle	0.0223756	2.2	Q8BVE3	V-type proton ATPase subunit H OS=Mus musculus OX=10090 GN=Atp6v1h PE=1 SV=1	Atp6v1h	1.515	9.9228e-06	Up	55.854	44.9	K02144	18	18	0.81841	0.783278	0.783975	1.20814	1.21016	1.19603
mmu04721 Synaptic vesicle cycle	0.0223756	2.2	Q9CR51	V-type proton ATPase subunit G 1 OS=Mus musculus OX=10090 GN=Atp6v1g1 PE=1 SV=3	Atp6v1g1	1.517	0.00130929	Up	13.724	46.6	K02152	4	4	0.748065	0.762297	0.873088	1.1877	1.17771	1.25115
mmu04721 Synaptic vesicle cycle	0.0223756	2.2	Q9Z1G4	V-type proton ATPase 116 kDa subunit a1 OS=Mus musculus OX=10090 GN=Atp6v0a1 PE=1 SV=3	Atp6v0a1	1.691	0.000638828	Up	96.466	16.9	K02154	10	9	0.703521	0.700418	0.826021	1.26663	1.24207	1.26133
mmu04740 Olfactory transduction	0.314153	1.77	P05132	cAMP-dependent protein kinase catalytic subunit alpha OS=Mus musculus OX=10090 GN=Prkaca PE=1 SV=3	Prkaca	1.682	1.09305e-07	Up	40.57	31.1	K04345	10	4	0.745376	0.743655	0.748089	1.26402	1.24013	1.25873
mmu04740 Olfactory transduction	0.314153	1.77	Q923T9	Calcium/calmodulin-dependent protein kinase type II subunit gamma OS=Mus musculus OX=10090 GN=Camk2g PE=1 SV=1	Camk2g	1.559	0.000300313	Up	59.606	16.3	K04515	7	7	0.788578	0.727792	0.828727	1.21912	1.21361	1.22217
mmu04911 Insulin secretion	0.256805	1.88	P05132	cAMP-dependent protein kinase catalytic subunit alpha OS=Mus musculus OX=10090 GN=Prkaca PE=1 SV=3	Prkaca	1.682	1.09305e-07	Up	40.57	31.1	K04345	10	4	0.745376	0.743655	0.748089	1.26402	1.24013	1.25873
mmu04911 Insulin secretion	0.256805	1.88	P17809	Solute carrier family 2, facilitated glucose transporter member 1 OS=Mus musculus OX=10090 GN=Slc2a1 PE=1 SV=4	Slc2a1	0.473	3.02897e-06	Down	53.984	10.4	K07299	5	5	1.3359	1.3526	1.38404	0.664557	0.632614	0.630293
mmu04911 Insulin secretion	0.256805	1.88	Q6PIC6	Sodium/potassium-transporting ATPase subunit alpha-3 OS=Mus musculus OX=10090 GN=Atp1a3 PE=1 SV=1	Atp1a3	0.212	6.50325e-05	Down	111.69	31.5	K01539	24	12	1.64948	1.50861	1.79351	0.375644	0.373313	0.299446
mmu04911 Insulin secretion	0.256805	1.88	Q923T9	Calcium/calmodulin-dependent protein kinase type II subunit gamma OS=Mus musculus OX=10090 GN=Camk2g PE=1 SV=1	Camk2g	1.559	0.000300313	Up	59.606	16.3	K04515	7	7	0.788578	0.727792	0.828727	1.21912	1.21361	1.22217
mmu04918 Thyroid hormone synthesis	0.0295311	2.23	A2ARV4	Low-density lipoprotein receptor-related protein 2 OS=Mus musculus OX=10090 GN=Lrp2 PE=1 SV=1	Lrp2	0.393	2.15841e-05	Down	519.2	11.3	K06233	43	43	1.3925	1.36926	1.54555	0.577322	0.548431	0.566939
mmu04918 Thyroid hormone synthesis	0.0295311	2.23	P05132	cAMP-dependent protein kinase catalytic subunit alpha OS=Mus musculus OX=10090 GN=Prkaca PE=1 SV=3	Prkaca	1.682	1.09305e-07	Up	40.57	31.1	K04345	10	4	0.745376	0.743655	0.748089	1.26402	1.24013	1.25873
mmu04918 Thyroid hormone synthesis	0.0295311	2.23	P11352	Glutathione peroxidase 1 OS=Mus musculus OX=10090 GN=Gpx1 PE=1 SV=2	Gpx1	1.774	2.10604e-05	Up	22.329	67.2	K00432	11	11	0.706222	0.718269	0.73824	1.33146	1.23908	1.26673
mmu04918 Thyroid hormone synthesis	0.0295311	2.23	P11881	Inositol 1,4,5-trisphosphate receptor type 1 OS=Mus musculus OX=10090 GN=Itpr1 PE=1 SV=2	Itpr1	1.746	0.00122415	Up	313.16	8.7	K04958	19	16	0.639681	0.80055	0.744724	1.27463	1.31149	1.22892
mmu04918 Thyroid hormone synthesis	0.0295311	2.23	Q62187	Transcription termination factor 1 OS=Mus musculus OX=10090 GN=Ttf1 PE=1 SV=2	Ttf1	0.481	0.00282868	Down	97.721	13.9	K15225	7	7	1.16459	1.38966	1.49799	0.596485	0.762305	0.588973
mmu04918 Thyroid hormone synthesis	0.0295311	2.23	Q6PIC6	Sodium/potassium-transporting ATPase subunit alpha-3 OS=Mus musculus OX=10090 GN=Atp1a3 PE=1 SV=1	Atp1a3	0.212	6.50325e-05	Down	111.69	31.5	K01539	24	12	1.64948	1.50861	1.79351	0.375644	0.373313	0.299446
mmu04918 Thyroid hormone synthesis	0.0295311	2.23	Q99LJ6	Glutathione peroxidase 7 OS=Mus musculus OX=10090 GN=Gpx7 PE=1 SV=1	Gpx7	1.888	0.000121808	Up	21.061	30.1	K00432	5	5	0.645787	0.74189	0.689863	1.3478	1.27842	1.29623
mmu04920 Adipocytokine signaling pathway	0.23089	1.6	P17809	Solute carrier family 2, facilitated glucose transporter member 1 OS=Mus musculus OX=10090 GN=Slc2a1 PE=1 SV=4	Slc2a1	0.473	3.02897e-06	Down	53.984	10.4	K07299	5	5	1.3359	1.3526	1.38404	0.664557	0.632614	0.630293
mmu04920 Adipocytokine signaling pathway	0.23089	1.6	P31750	RAC-alpha serine/threonine-protein kinase OS=Mus musculus OX=10090 GN=Akt1 PE=1 SV=2	Akt1	2.514	0.00222354	Up	55.707	16.9	K04456	6	4	0.707073	0.511612	0.488734	1.30341	1.36923	1.61994
mmu04920 Adipocytokine signaling pathway	0.23089	1.6	P41216	Long-chain-fatty-acid--CoA ligase 1 OS=Mus musculus OX=10090 GN=Acsl1 PE=1 SV=2	Acsl1	2.551	9.95409e-06	Up	77.951	38.8	K01897	21	21	0.536562	0.552759	0.600375	1.42941	1.43856	1.44233
mmu04920 Adipocytokine signaling pathway	0.23089	1.6	P97742	Carnitine O-palmitoyltransferase 1, liver isoform OS=Mus musculus OX=10090 GN=Cpt1a PE=1 SV=4	Cpt1a	2.278	5.84646e-05	Up	88.25	17.6	K08765	12	12	0.598876	0.568136	0.663342	1.37138	1.41363	1.38463
mmu04920 Adipocytokine signaling pathway	0.23089	1.6	Q3U0V2	Tumor necrosis factor receptor type 1-associated DEATH domain protein OS=Mus musculus OX=10090 GN=Tradd PE=1 SV=1	Tradd	2.074	1.46129e-05	Up	34.577	22.9	K03171	5	5	0.619671	0.658146	0.674185	1.31292	1.3563	1.37878
mmu04922 Glucagon signaling pathway	0.11056	1.63	P05132	cAMP-dependent protein kinase catalytic subunit alpha OS=Mus musculus OX=10090 GN=Prkaca PE=1 SV=3	Prkaca	1.682	1.09305e-07	Up	40.57	31.1	K04345	10	4	0.745376	0.743655	0.748089	1.26402	1.24013	1.25873
mmu04922 Glucagon signaling pathway	0.11056	1.63	P11881	Inositol 1,4,5-trisphosphate receptor type 1 OS=Mus musculus OX=10090 GN=Itpr1 PE=1 SV=2	Itpr1	1.746	0.00122415	Up	313.16	8.7	K04958	19	16	0.639681	0.80055	0.744724	1.27463	1.31149	1.22892
mmu04922 Glucagon signaling pathway	0.11056	1.63	P17809	Solute carrier family 2, facilitated glucose transporter member 1 OS=Mus musculus OX=10090 GN=Slc2a1 PE=1 SV=4	Slc2a1	0.473	3.02897e-06	Down	53.984	10.4	K07299	5	5	1.3359	1.3526	1.38404	0.664557	0.632614	0.630293
mmu04922 Glucagon signaling pathway	0.11056	1.63	P31750	RAC-alpha serine/threonine-protein kinase OS=Mus musculus OX=10090 GN=Akt1 PE=1 SV=2	Akt1	2.514	0.00222354	Up	55.707	16.9	K04456	6	4	0.707073	0.511612	0.488734	1.30341	1.36923	1.61994
mmu04922 Glucagon signaling pathway	0.11056	1.63	P47857	ATP-dependent 6-phosphofructokinase, muscle type OS=Mus musculus OX=10090 GN=Pfkm PE=1 SV=3	Pfkm	0.494	0.000191863	Down	85.268	23.7	K00850	14	11	1.35563	1.23773	1.42189	0.656853	0.703626	0.624264
mmu04922 Glucagon signaling pathway	0.11056	1.63	P97742	Carnitine O-palmitoyltransferase 1, liver isoform OS=Mus musculus OX=10090 GN=Cpt1a PE=1 SV=4	Cpt1a	2.278	5.84646e-05	Up	88.25	17.6	K08765	12	12	0.598876	0.568136	0.663342	1.37138	1.41363	1.38463
mmu04922 Glucagon signaling pathway	0.11056	1.63	Q8CI94	Glycogen phosphorylase, brain form OS=Mus musculus OX=10090 GN=Pygb PE=1 SV=3	Pygb	1.928	7.02648e-05	Up	96.729	24.7	K00688	16	12	0.639064	0.697343	0.712614	1.28418	1.29817	1.36863
mmu04922 Glucagon signaling pathway	0.11056	1.63	Q923T9	Calcium/calmodulin-dependent protein kinase type II subunit gamma OS=Mus musculus OX=10090 GN=Camk2g PE=1 SV=1	Camk2g	1.559	0.000300313	Up	59.606	16.3	K04515	7	7	0.788578	0.727792	0.828727	1.21912	1.21361	1.22217
mmu04922 Glucagon signaling pathway	0.11056	1.63	Q9Z1E4	Glycogen [starch] synthase, muscle OS=Mus musculus OX=10090 GN=Gys1 PE=1 SV=2	Gys1	0.385	0.00104411	Down	83.926	16.9	K00693	8	8	1.53967	1.23449	1.55644	0.554818	0.477856	0.636723
mmu04966 Collecting duct acid secretion	0.000718032	3.99	P15920	V-type proton ATPase 116 kDa subunit a2 OS=Mus musculus OX=10090 GN=Atp6v0a2 PE=1 SV=2	Atp6v0a2	2.843	0.0103747	Up	98.144	5.8	K02154	4	3	0.56476	0.53225	0.62975		1.27874	1.9945
mmu04966 Collecting duct acid secretion	0.000718032	3.99	P50516	V-type proton ATPase catalytic subunit A OS=Mus musculus OX=10090 GN=Atp6v1a PE=1 SV=2	Atp6v1a	1.555	0.000136925	Up	68.325	50.6	K02145	26	26	0.757417	0.772759	0.818398	1.265	1.20411	1.18232
mmu04966 Collecting duct acid secretion	0.000718032	3.99	P50518	V-type proton ATPase subunit E 1 OS=Mus musculus OX=10090 GN=Atp6v1e1 PE=1 SV=2	Atp6v1e1	1.6	0.000613895	Up	26.157	45.1	K02150	12	12	0.720156	0.751769	0.835998	1.18464	1.25846	1.24897
mmu04966 Collecting duct acid secretion	0.000718032	3.99	P51863	V-type proton ATPase subunit d 1 OS=Mus musculus OX=10090 GN=Atp6v0d1 PE=1 SV=2	Atp6v0d1	1.539	0.000534402	Up	40.301	42.5	K02146	11	11	0.738909	0.772672	0.851154	1.1913	1.22937	1.21659
mmu04966 Collecting duct acid secretion	0.000718032	3.99	P62814	V-type proton ATPase subunit B, brain isoform OS=Mus musculus OX=10090 GN=Atp6v1b2 PE=1 SV=1	Atp6v1b2	1.634	7.23226e-05	Up	56.55	45.8	K02147	18	18	0.725127	0.757458	0.795353	1.2249	1.22742	1.26975
mmu04966 Collecting duct acid secretion	0.000718032	3.99	Q9CR51	V-type proton ATPase subunit G 1 OS=Mus musculus OX=10090 GN=Atp6v1g1 PE=1 SV=3	Atp6v1g1	1.517	0.00130929	Up	13.724	46.6	K02152	4	4	0.748065	0.762297	0.873088	1.1877	1.17771	1.25115
mmu04966 Collecting duct acid secretion	0.000718032	3.99	Q9Z1G4	V-type proton ATPase 116 kDa subunit a1 OS=Mus musculus OX=10090 GN=Atp6v0a1 PE=1 SV=3	Atp6v0a1	1.691	0.000638828	Up	96.466	16.9	K02154	10	9	0.703521	0.700418	0.826021	1.26663	1.24207	1.26133
mmu04970 Salivary secretion	0.285565	1.68	P05132	cAMP-dependent protein kinase catalytic subunit alpha OS=Mus musculus OX=10090 GN=Prkaca PE=1 SV=3	Prkaca	1.682	1.09305e-07	Up	40.57	31.1	K04345	10	4	0.745376	0.743655	0.748089	1.26402	1.24013	1.25873
mmu04970 Salivary secretion	0.285565	1.68	P11881	Inositol 1,4,5-trisphosphate receptor type 1 OS=Mus musculus OX=10090 GN=Itpr1 PE=1 SV=2	Itpr1	1.746	0.00122415	Up	313.16	8.7	K04958	19	16	0.639681	0.80055	0.744724	1.27463	1.31149	1.22892
mmu04970 Salivary secretion	0.285565	1.68	P55012	Solute carrier family 12 member 2 OS=Mus musculus OX=10090 GN=Slc12a2 PE=1 SV=2	Slc12a2	1.708	0.000245244	Up	131.03	7.9	K10951	7	7	0.775011	0.680758	0.760116	1.24961	1.23404	1.30046
mmu04970 Salivary secretion	0.285565	1.68	Q6PIC6	Sodium/potassium-transporting ATPase subunit alpha-3 OS=Mus musculus OX=10090 GN=Atp1a3 PE=1 SV=1	Atp1a3	0.212	6.50325e-05	Down	111.69	31.5	K01539	24	12	1.64948	1.50861	1.79351	0.375644	0.373313	0.299446
mmu04973 Carbohydrate digestion and absorption	0.216977	1.84	O08528	Hexokinase-2 OS=Mus musculus OX=10090 GN=Hk2 PE=1 SV=1	Hk2	0.591	1.6253e-05	Down	102.53	49.1	K00844	37	33	1.2387	1.2289	1.30296	0.737205	0.732865	0.75936
mmu04973 Carbohydrate digestion and absorption	0.216977	1.84	P31750	RAC-alpha serine/threonine-protein kinase OS=Mus musculus OX=10090 GN=Akt1 PE=1 SV=2	Akt1	2.514	0.00222354	Up	55.707	16.9	K04456	6	4	0.707073	0.511612	0.488734	1.30341	1.36923	1.61994
mmu04973 Carbohydrate digestion and absorption	0.216977	1.84	Q6PIC6	Sodium/potassium-transporting ATPase subunit alpha-3 OS=Mus musculus OX=10090 GN=Atp1a3 PE=1 SV=1	Atp1a3	0.212	6.50325e-05	Down	111.69	31.5	K01539	24	12	1.64948	1.50861	1.79351	0.375644	0.373313	0.299446
mmu04974 Protein digestion and absorption	0.0647675	2.22	P02463	Collagen alpha-1(IV) chain OS=Mus musculus OX=10090 GN=Col4a1 PE=1 SV=4	Col4a1	0.421	0.000306451	Down	160.68	2.3	K06237	3	3	1.43955	1.35804	1.42491	0.552256	0.680816	0.544426
mmu04974 Protein digestion and absorption	0.0647675	2.22	P10852	4F2 cell-surface antigen heavy chain OS=Mus musculus OX=10090 GN=Slc3a2 PE=1 SV=1	Slc3a2	1.955	2.34497e-05	Up	58.336	35.7	K06519	18	18	0.650575	0.665309	0.714484	1.29734	1.33304	1.33925
mmu04974 Protein digestion and absorption	0.0647675	2.22	P39061	Collagen alpha-1(XVIII) chain OS=Mus musculus OX=10090 GN=Col18a1 PE=1 SV=4	Col18a1	0.394	9.59599e-05	Down	182.17	8.7	K06823	10	10	1.36668	1.42082	1.51796	0.517749	0.559342	0.617455
mmu04974 Protein digestion and absorption	0.0647675	2.22	Q61391	Neprilysin OS=Mus musculus OX=10090 GN=Mme PE=1 SV=3	Mme	1.619	2.39919e-06	Up	85.701	28.5	K01389	18	18	0.75861	0.752109	0.780131	1.2463	1.22495	1.2379
mmu04974 Protein digestion and absorption	0.0647675	2.22	Q6PIC6	Sodium/potassium-transporting ATPase subunit alpha-3 OS=Mus musculus OX=10090 GN=Atp1a3 PE=1 SV=1	Atp1a3	0.212	6.50325e-05	Down	111.69	31.5	K01539	24	12	1.64948	1.50861	1.79351	0.375644	0.373313	0.299446
mmu04976 Bile secretion	0.303877	1.6	P05132	cAMP-dependent protein kinase catalytic subunit alpha OS=Mus musculus OX=10090 GN=Prkaca PE=1 SV=3	Prkaca	1.682	1.09305e-07	Up	40.57	31.1	K04345	10	4	0.745376	0.743655	0.748089	1.26402	1.24013	1.25873
mmu04976 Bile secretion	0.303877	1.6	P17809	Solute carrier family 2, facilitated glucose transporter member 1 OS=Mus musculus OX=10090 GN=Slc2a1 PE=1 SV=4	Slc2a1	0.473	3.02897e-06	Down	53.984	10.4	K07299	5	5	1.3359	1.3526	1.38404	0.664557	0.632614	0.630293
mmu04976 Bile secretion	0.303877	1.6	Q6PIC6	Sodium/potassium-transporting ATPase subunit alpha-3 OS=Mus musculus OX=10090 GN=Atp1a3 PE=1 SV=1	Atp1a3	0.212	6.50325e-05	Down	111.69	31.5	K01539	24	12	1.64948	1.50861	1.79351	0.375644	0.373313	0.299446
mmu04976 Bile secretion	0.303877	1.6	Q7TMS5	Broad substrate specificity ATP-binding cassette transporter ABCG2 OS=Mus musculus OX=10090 GN=Abcg2 PE=1 SV=1	Abcg2	2.523	0.000311972	Up	72.977	17.7	K05681	10	10	0.65456	0.525805	0.522569	1.36533	1.41797	1.51377
mmu04979 Cholesterol metabolism	0.269729	1.77	A2ARV4	Low-density lipoprotein receptor-related protein 2 OS=Mus musculus OX=10090 GN=Lrp2 PE=1 SV=1	Lrp2	0.393	2.15841e-05	Down	519.2	11.3	K06233	43	43	1.3925	1.36926	1.54555	0.577322	0.548431	0.566939
mmu04979 Cholesterol metabolism	0.269729	1.77	O35604	NPC intracellular cholesterol transporter 1 OS=Mus musculus OX=10090 GN=Npc1 PE=1 SV=2	Npc1	1.929	0.000141362	Up	142.88	4.9	K12385	5	5	0.707996	0.705571	0.634792	1.27693	1.27964	1.39507
mmu04979 Cholesterol metabolism	0.269729	1.77	Q91ZX7	Prolow-density lipoprotein receptor-related protein 1 OS=Mus musculus OX=10090 GN=Lrp1 PE=1 SV=1	Lrp1	0.465	0.000284087	Down	504.74	1.3	K04550	5	5	1.33328	1.42114	1.34146	0.559534	0.67582	0.668763
mmu04979 Cholesterol metabolism	0.269729	1.77	Q9Z0J0	NPC intracellular cholesterol transporter 2 OS=Mus musculus OX=10090 GN=Npc2 PE=1 SV=1	Npc2	1.929	3.64311e-05	Up	16.442	32.9	K13443	4	4	0.664095	0.658088	0.726549	1.31936	1.33589	1.29602
mmu05031 Amphetamine addiction	0.462818	1.41	P05132	cAMP-dependent protein kinase catalytic subunit alpha OS=Mus musculus OX=10090 GN=Prkaca PE=1 SV=3	Prkaca	1.682	1.09305e-07	Up	40.57	31.1	K04345	10	4	0.745376	0.743655	0.748089	1.26402	1.24013	1.25873
mmu05031 Amphetamine addiction	0.462818	1.41	Q64133	Amine oxidase [flavin-containing] A OS=Mus musculus OX=10090 GN=Maoa PE=1 SV=3	Maoa	1.88	0.000161431	Up	59.601	12.4	K00274	6	6	0.661408	0.67031	0.751333	1.26707	1.28804	1.36184
mmu05031 Amphetamine addiction	0.462818	1.41	Q923T9	Calcium/calmodulin-dependent protein kinase type II subunit gamma OS=Mus musculus OX=10090 GN=Camk2g PE=1 SV=1	Camk2g	1.559	0.000300313	Up	59.606	16.3	K04515	7	7	0.788578	0.727792	0.828727	1.21912	1.21361	1.22217
mmu05134 Legionellosis	0.385855	1.42	O55003	BCL2/adenovirus E1B 19 kDa protein-interacting protein 3 OS=Mus musculus OX=10090 GN=Bnip3 PE=1 SV=1	Bnip3	0.281	4.44864e-05	Down	20.978	11.8	K15464	2	2	1.62791	1.59916	1.45787	0.394616	0.439321	0.481117
mmu05134 Legionellosis	0.385855	1.42	Q61696	Heat shock 70 kDa protein 1A OS=Mus musculus OX=10090 GN=Hspa1a PE=1 SV=2	Hspa1a	1.815	0.000153454	Up	70.078	26.8	K03283	13	7	0.760154	0.6969	0.674469	1.24621	1.27339	1.34888
mmu05134 Legionellosis	0.385855	1.42	P22518	Dual specificity protein kinase CLK1 OS=Mus musculus OX=10090 GN=Clk1 PE=1 SV=2	Clk1	0.532	0.000309996	Down	57.093	20.1	K23561	7	3	1.26943	1.27442	1.37296	0.64161	0.756681	0.684904
mmu05134 Legionellosis	0.385855	1.42	P59017	Bcl-2-like protein 13 OS=Mus musculus OX=10090 GN=Bcl2l13 PE=1 SV=2	Bcl2l13	2.024	0.000330507	Up	46.719	18.7	K15485	6	6	0.738934	0.623596	0.621619	1.29842	1.31613	1.4013
mmu05134 Legionellosis	0.385855	1.42	P70677	Caspase-3 OS=Mus musculus OX=10090 GN=Casp3 PE=1 SV=1	Casp3	1.885	1.21857e-05	Up	31.474	36.1	K02187	8	8	0.681776	0.679812	0.717879	1.26702	1.33874	1.31477
mmu05146 Amoebiasis	0.25916	1.6	P02463	Collagen alpha-1(IV) chain OS=Mus musculus OX=10090 GN=Col4a1 PE=1 SV=4	Col4a1	0.421	0.000306451	Down	160.68	2.3	K06237	3	3	1.43955	1.35804	1.42491	0.552256	0.680816	0.544426
mmu05146 Amoebiasis	0.25916	1.6	P02469	Laminin subunit beta-1 OS=Mus musculus OX=10090 GN=Lamb1 PE=1 SV=3	Lamb1	0.485	0.00331511	Down	197.09	4.1	K05636	6	6	1.18715	1.29715	1.29343		0.673132	0.549129
mmu05146 Amoebiasis	0.25916	1.6	P05132	cAMP-dependent protein kinase catalytic subunit alpha OS=Mus musculus OX=10090 GN=Prkaca PE=1 SV=3	Prkaca	1.682	1.09305e-07	Up	40.57	31.1	K04345	10	4	0.745376	0.743655	0.748089	1.26402	1.24013	1.25873
mmu05146 Amoebiasis	0.25916	1.6	P51150	Ras-related protein Rab-7a OS=Mus musculus OX=10090 GN=Rab7a PE=1 SV=2	Rab7a	1.508	1.01774e-05	Up	23.489	72.9	K07897	13	13	0.779111	0.812289	0.800612	1.22246	1.18842	1.19711
mmu05146 Amoebiasis	0.25916	1.6	P70677	Caspase-3 OS=Mus musculus OX=10090 GN=Casp3 PE=1 SV=1	Casp3	1.885	1.21857e-05	Up	31.474	36.1	K02187	8	8	0.681776	0.679812	0.717879	1.26702	1.33874	1.31477
mmu05146 Amoebiasis	0.25916	1.6	Q61001	Laminin subunit alpha-5 OS=Mus musculus OX=10090 GN=Lama5 PE=1 SV=4	Lama5	0.619	0.000100577	Down	404.05	10.2	K06240	27	27	1.25401	1.16826	1.28457	0.746857	0.768844	0.777463
mmu05152 Tuberculosis	0.0656452	1.68	P11438	Lysosome-associated membrane glycoprotein 1 OS=Mus musculus OX=10090 GN=Lamp1 PE=1 SV=2	Lamp1	1.649	0.000104488	Up	43.865	7.6	K06528	3	3	0.746315	0.719123	0.799585	1.2308	1.2695	1.23468
mmu05152 Tuberculosis	0.0656452	1.68	P15920	V-type proton ATPase 116 kDa subunit a2 OS=Mus musculus OX=10090 GN=Atp6v0a2 PE=1 SV=2	Atp6v0a2	2.843	0.0103747	Up	98.144	5.8	K02154	4	3	0.56476	0.53225	0.62975		1.27874	1.9945
mmu05152 Tuberculosis	0.0656452	1.68	P31750	RAC-alpha serine/threonine-protein kinase OS=Mus musculus OX=10090 GN=Akt1 PE=1 SV=2	Akt1	2.514	0.00222354	Up	55.707	16.9	K04456	6	4	0.707073	0.511612	0.488734	1.30341	1.36923	1.61994
mmu05152 Tuberculosis	0.0656452	1.68	P42225	Signal transducer and activator of transcription 1 OS=Mus musculus OX=10090 GN=Stat1 PE=1 SV=1	Stat1	1.916	0.000129441	Up	87.196	17	K11220	10	9	0.650296	0.665923	0.741332	1.28975	1.28697	1.36573
mmu05152 Tuberculosis	0.0656452	1.68	P51150	Ras-related protein Rab-7a OS=Mus musculus OX=10090 GN=Rab7a PE=1 SV=2	Rab7a	1.508	1.01774e-05	Up	23.489	72.9	K07897	13	13	0.779111	0.812289	0.800612	1.22246	1.18842	1.19711
mmu05152 Tuberculosis	0.0656452	1.68	P51863	V-type proton ATPase subunit d 1 OS=Mus musculus OX=10090 GN=Atp6v0d1 PE=1 SV=2	Atp6v0d1	1.539	0.000534402	Up	40.301	42.5	K02146	11	11	0.738909	0.772672	0.851154	1.1913	1.22937	1.21659
mmu05152 Tuberculosis	0.0656452	1.68	P70444	BH3-interacting domain death agonist OS=Mus musculus OX=10090 GN=Bid PE=1 SV=2	Bid	2.131	0.000184688	Up	21.951	36.4	K04726	5	5	0.583023	0.658674	0.674462	1.27717	1.3667	1.43997
mmu05152 Tuberculosis	0.0656452	1.68	P70677	Caspase-3 OS=Mus musculus OX=10090 GN=Casp3 PE=1 SV=1	Casp3	1.885	1.21857e-05	Up	31.474	36.1	K02187	8	8	0.681776	0.679812	0.717879	1.26702	1.33874	1.31477
mmu05152 Tuberculosis	0.0656452	1.68	Q3U0V2	Tumor necrosis factor receptor type 1-associated DEATH domain protein OS=Mus musculus OX=10090 GN=Tradd PE=1 SV=1	Tradd	2.074	1.46129e-05	Up	34.577	22.9	K03171	5	5	0.619671	0.658146	0.674185	1.31292	1.3563	1.37878
mmu05152 Tuberculosis	0.0656452	1.68	Q8BVE3	V-type proton ATPase subunit H OS=Mus musculus OX=10090 GN=Atp6v1h PE=1 SV=1	Atp6v1h	1.515	9.9228e-06	Up	55.854	44.9	K02144	18	18	0.81841	0.783278	0.783975	1.20814	1.21016	1.19603
mmu05152 Tuberculosis	0.0656452	1.68	Q923T9	Calcium/calmodulin-dependent protein kinase type II subunit gamma OS=Mus musculus OX=10090 GN=Camk2g PE=1 SV=1	Camk2g	1.559	0.000300313	Up	59.606	16.3	K04515	7	7	0.788578	0.727792	0.828727	1.21912	1.21361	1.22217
mmu05152 Tuberculosis	0.0656452	1.68	Q9Z1G4	V-type proton ATPase 116 kDa subunit a1 OS=Mus musculus OX=10090 GN=Atp6v0a1 PE=1 SV=3	Atp6v0a1	1.691	0.000638828	Up	96.466	16.9	K02154	10	9	0.703521	0.700418	0.826021	1.26663	1.24207	1.26133
mmu05160 Hepatitis C	0.359581	1.27	O08734	Bcl-2 homologous antagonist/killer OS=Mus musculus OX=10090 GN=Bak1 PE=1 SV=3	Bak1	1.623	0.000310137	Up	23.294	24.9	K14021	4	4	0.720898	0.754733	0.812037	1.22518	1.19509	1.29206
mmu05160 Hepatitis C	0.359581	1.27	O35054	Claudin-4 OS=Mus musculus OX=10090 GN=Cldn4 PE=1 SV=1	Cldn4	3.315	0.000552506	Up	22.338	18.6	K06087	3	3		0.393275	0.443804	1.43941	1.26017	1.46334
mmu05160 Hepatitis C	0.359581	1.27	P11928	2'-5'-oligoadenylate synthase 1A OS=Mus musculus OX=10090 GN=Oas1a PE=1 SV=2	Oas1a	0.575	0.000420076	Down	42.428	17.2	K14216	4	4	1.25634	1.21127	1.34259	0.77082	0.671649	0.74734
mmu05160 Hepatitis C	0.359581	1.27	P31750	RAC-alpha serine/threonine-protein kinase OS=Mus musculus OX=10090 GN=Akt1 PE=1 SV=2	Akt1	2.514	0.00222354	Up	55.707	16.9	K04456	6	4	0.707073	0.511612	0.488734	1.30341	1.36923	1.61994
mmu05160 Hepatitis C	0.359581	1.27	P42225	Signal transducer and activator of transcription 1 OS=Mus musculus OX=10090 GN=Stat1 PE=1 SV=1	Stat1	1.916	0.000129441	Up	87.196	17	K11220	10	9	0.650296	0.665923	0.741332	1.28975	1.28697	1.36573
mmu05160 Hepatitis C	0.359581	1.27	P70444	BH3-interacting domain death agonist OS=Mus musculus OX=10090 GN=Bid PE=1 SV=2	Bid	2.131	0.000184688	Up	21.951	36.4	K04726	5	5	0.583023	0.658674	0.674462	1.27717	1.3667	1.43997
mmu05160 Hepatitis C	0.359581	1.27	P70677	Caspase-3 OS=Mus musculus OX=10090 GN=Casp3 PE=1 SV=1	Casp3	1.885	1.21857e-05	Up	31.474	36.1	K02187	8	8	0.681776	0.679812	0.717879	1.26702	1.33874	1.31477
mmu05160 Hepatitis C	0.359581	1.27	Q3U0V2	Tumor necrosis factor receptor type 1-associated DEATH domain protein OS=Mus musculus OX=10090 GN=Tradd PE=1 SV=1	Tradd	2.074	1.46129e-05	Up	34.577	22.9	K03171	5	5	0.619671	0.658146	0.674185	1.31292	1.3563	1.37878
mmu05160 Hepatitis C	0.359581	1.27	Q60855	Receptor-interacting serine/threonine-protein kinase 1 OS=Mus musculus OX=10090 GN=Ripk1 PE=1 SV=1	Ripk1	1.511	0.000311925	Up	74.854	11.6	K02861	7	6	0.795988	0.752732	0.840672	1.19631	1.1749	1.2394
mmu05160 Hepatitis C	0.359581	1.27	Q6Q899	Antiviral innate immune response receptor RIG-I OS=Mus musculus OX=10090 GN=Ddx58 PE=1 SV=2	Ddx58	2.359	0.00136914	Up	105.97	8.5	K12646	6	6	0.524191	0.58219	0.679637	1.19567	1.51289	1.50543
mmu05160 Hepatitis C	0.359581	1.27	Q8VCF0	Mitochondrial antiviral-signaling protein OS=Mus musculus OX=10090 GN=Mavs PE=1 SV=1	Mavs	1.609	9.76082e-05	Up	53.398	23.1	K12648	6	6	0.761309	0.735705	0.802339	1.22891	1.19952	1.27221
mmu05162 Measles	0.0859617	1.69	O08734	Bcl-2 homologous antagonist/killer OS=Mus musculus OX=10090 GN=Bak1 PE=1 SV=3	Bak1	1.623	0.000310137	Up	23.294	24.9	K14021	4	4	0.720898	0.754733	0.812037	1.22518	1.19509	1.29206
mmu05162 Measles	0.0859617	1.69	P11928	2'-5'-oligoadenylate synthase 1A OS=Mus musculus OX=10090 GN=Oas1a PE=1 SV=2	Oas1a	0.575	0.000420076	Down	42.428	17.2	K14216	4	4	1.25634	1.21127	1.34259	0.77082	0.671649	0.74734
mmu05162 Measles	0.0859617	1.69	Q61696	Heat shock 70 kDa protein 1A OS=Mus musculus OX=10090 GN=Hspa1a PE=1 SV=2	Hspa1a	1.815	0.000153454	Up	70.078	26.8	K03283	13	7	0.760154	0.6969	0.674469	1.24621	1.27339	1.34888
mmu05162 Measles	0.0859617	1.69	P26041	Moesin OS=Mus musculus OX=10090 GN=Msn PE=1 SV=3	Msn	1.662	3.74735e-05	Up	67.766	45.6	K05763	28	18	0.736212	0.728726	0.788773	1.23608	1.2489	1.26131
mmu05162 Measles	0.0859617	1.69	P31750	RAC-alpha serine/threonine-protein kinase OS=Mus musculus OX=10090 GN=Akt1 PE=1 SV=2	Akt1	2.514	0.00222354	Up	55.707	16.9	K04456	6	4	0.707073	0.511612	0.488734	1.30341	1.36923	1.61994
mmu05162 Measles	0.0859617	1.69	P42225	Signal transducer and activator of transcription 1 OS=Mus musculus OX=10090 GN=Stat1 PE=1 SV=1	Stat1	1.916	0.000129441	Up	87.196	17	K11220	10	9	0.650296	0.665923	0.741332	1.28975	1.28697	1.36573
mmu05162 Measles	0.0859617	1.69	P70444	BH3-interacting domain death agonist OS=Mus musculus OX=10090 GN=Bid PE=1 SV=2	Bid	2.131	0.000184688	Up	21.951	36.4	K04726	5	5	0.583023	0.658674	0.674462	1.27717	1.3667	1.43997
mmu05162 Measles	0.0859617	1.69	P70677	Caspase-3 OS=Mus musculus OX=10090 GN=Casp3 PE=1 SV=1	Casp3	1.885	1.21857e-05	Up	31.474	36.1	K02187	8	8	0.681776	0.679812	0.717879	1.26702	1.33874	1.31477
mmu05162 Measles	0.0859617	1.69	Q3U0V2	Tumor necrosis factor receptor type 1-associated DEATH domain protein OS=Mus musculus OX=10090 GN=Tradd PE=1 SV=1	Tradd	2.074	1.46129e-05	Up	34.577	22.9	K03171	5	5	0.619671	0.658146	0.674185	1.31292	1.3563	1.37878
mmu05162 Measles	0.0859617	1.69	Q6Q899	Antiviral innate immune response receptor RIG-I OS=Mus musculus OX=10090 GN=Ddx58 PE=1 SV=2	Ddx58	2.359	0.00136914	Up	105.97	8.5	K12646	6	6	0.524191	0.58219	0.679637	1.19567	1.51289	1.50543
mmu05162 Measles	0.0859617	1.69	Q8VCF0	Mitochondrial antiviral-signaling protein OS=Mus musculus OX=10090 GN=Mavs PE=1 SV=1	Mavs	1.609	9.76082e-05	Up	53.398	23.1	K12648	6	6	0.761309	0.735705	0.802339	1.22891	1.19952	1.27221
mmu05164 Influenza A	0.330843	1.31	O08734	Bcl-2 homologous antagonist/killer OS=Mus musculus OX=10090 GN=Bak1 PE=1 SV=3	Bak1	1.623	0.000310137	Up	23.294	24.9	K14021	4	4	0.720898	0.754733	0.812037	1.22518	1.19509	1.29206
mmu05164 Influenza A	0.330843	1.31	P11928	2'-5'-oligoadenylate synthase 1A OS=Mus musculus OX=10090 GN=Oas1a PE=1 SV=2	Oas1a	0.575	0.000420076	Down	42.428	17.2	K14216	4	4	1.25634	1.21127	1.34259	0.77082	0.671649	0.74734
mmu05164 Influenza A	0.330843	1.31	P31750	RAC-alpha serine/threonine-protein kinase OS=Mus musculus OX=10090 GN=Akt1 PE=1 SV=2	Akt1	2.514	0.00222354	Up	55.707	16.9	K04456	6	4	0.707073	0.511612	0.488734	1.30341	1.36923	1.61994
mmu05164 Influenza A	0.330843	1.31	P42225	Signal transducer and activator of transcription 1 OS=Mus musculus OX=10090 GN=Stat1 PE=1 SV=1	Stat1	1.916	0.000129441	Up	87.196	17	K11220	10	9	0.650296	0.665923	0.741332	1.28975	1.28697	1.36573
mmu05164 Influenza A	0.330843	1.31	P48962	ADP/ATP translocase 1 OS=Mus musculus OX=10090 GN=Slc25a4 PE=1 SV=4	Slc25a4	1.748	0.000123041	Up	32.904	55.4	K05863	15	8	0.686573	0.721717	0.77524	1.30513	1.24369	1.26765
mmu05164 Influenza A	0.330843	1.31	P70444	BH3-interacting domain death agonist OS=Mus musculus OX=10090 GN=Bid PE=1 SV=2	Bid	2.131	0.000184688	Up	21.951	36.4	K04726	5	5	0.583023	0.658674	0.674462	1.27717	1.3667	1.43997
mmu05164 Influenza A	0.330843	1.31	P70677	Caspase-3 OS=Mus musculus OX=10090 GN=Casp3 PE=1 SV=1	Casp3	1.885	1.21857e-05	Up	31.474	36.1	K02187	8	8	0.681776	0.679812	0.717879	1.26702	1.33874	1.31477
mmu05164 Influenza A	0.330843	1.31	Q3U0V2	Tumor necrosis factor receptor type 1-associated DEATH domain protein OS=Mus musculus OX=10090 GN=Tradd PE=1 SV=1	Tradd	2.074	1.46129e-05	Up	34.577	22.9	K03171	5	5	0.619671	0.658146	0.674185	1.31292	1.3563	1.37878
mmu05164 Influenza A	0.330843	1.31	Q6Q899	Antiviral innate immune response receptor RIG-I OS=Mus musculus OX=10090 GN=Ddx58 PE=1 SV=2	Ddx58	2.359	0.00136914	Up	105.97	8.5	K12646	6	6	0.524191	0.58219	0.679637	1.19567	1.51289	1.50543
mmu05164 Influenza A	0.330843	1.31	Q8VCF0	Mitochondrial antiviral-signaling protein OS=Mus musculus OX=10090 GN=Mavs PE=1 SV=1	Mavs	1.609	9.76082e-05	Up	53.398	23.1	K12648	6	6	0.761309	0.735705	0.802339	1.22891	1.19952	1.27221
mmu05165 Human papillomavirus infection	0.410067	1.19	A2AN08	E3 ubiquitin-protein ligase UBR4 OS=Mus musculus OX=10090 GN=Ubr4 PE=1 SV=1	Ubr4	0.598	5.20325e-05	Down	572.28	22.6	K10691	91	91	1.21391	1.22244	1.3195	0.751031	0.735797	0.757314
mmu05165 Human papillomavirus infection	0.410067	1.19	O08734	Bcl-2 homologous antagonist/killer OS=Mus musculus OX=10090 GN=Bak1 PE=1 SV=3	Bak1	1.623	0.000310137	Up	23.294	24.9	K14021	4	4	0.720898	0.754733	0.812037	1.22518	1.19509	1.29206
mmu05165 Human papillomavirus infection	0.410067	1.19	P02463	Collagen alpha-1(IV) chain OS=Mus musculus OX=10090 GN=Col4a1 PE=1 SV=4	Col4a1	0.421	0.000306451	Down	160.68	2.3	K06237	3	3	1.43955	1.35804	1.42491	0.552256	0.680816	0.544426
mmu05165 Human papillomavirus infection	0.410067	1.19	P02469	Laminin subunit beta-1 OS=Mus musculus OX=10090 GN=Lamb1 PE=1 SV=3	Lamb1	0.485	0.00331511	Down	197.09	4.1	K05636	6	6	1.18715	1.29715	1.29343		0.673132	0.549129
mmu05165 Human papillomavirus infection	0.410067	1.19	P05132	cAMP-dependent protein kinase catalytic subunit alpha OS=Mus musculus OX=10090 GN=Prkaca PE=1 SV=3	Prkaca	1.682	1.09305e-07	Up	40.57	31.1	K04345	10	4	0.745376	0.743655	0.748089	1.26402	1.24013	1.25873
mmu05165 Human papillomavirus infection	0.410067	1.19	P15920	V-type proton ATPase 116 kDa subunit a2 OS=Mus musculus OX=10090 GN=Atp6v0a2 PE=1 SV=2	Atp6v0a2	2.843	0.0103747	Up	98.144	5.8	K02154	4	3	0.56476	0.53225	0.62975		1.27874	1.9945
mmu05165 Human papillomavirus infection	0.410067	1.19	P31750	RAC-alpha serine/threonine-protein kinase OS=Mus musculus OX=10090 GN=Akt1 PE=1 SV=2	Akt1	2.514	0.00222354	Up	55.707	16.9	K04456	6	4	0.707073	0.511612	0.488734	1.30341	1.36923	1.61994
mmu05165 Human papillomavirus infection	0.410067	1.19	P42225	Signal transducer and activator of transcription 1 OS=Mus musculus OX=10090 GN=Stat1 PE=1 SV=1	Stat1	1.916	0.000129441	Up	87.196	17	K11220	10	9	0.650296	0.665923	0.741332	1.28975	1.28697	1.36573
mmu05165 Human papillomavirus infection	0.410067	1.19	P50516	V-type proton ATPase catalytic subunit A OS=Mus musculus OX=10090 GN=Atp6v1a PE=1 SV=2	Atp6v1a	1.555	0.000136925	Up	68.325	50.6	K02145	26	26	0.757417	0.772759	0.818398	1.265	1.20411	1.18232
mmu05165 Human papillomavirus infection	0.410067	1.19	P50518	V-type proton ATPase subunit E 1 OS=Mus musculus OX=10090 GN=Atp6v1e1 PE=1 SV=2	Atp6v1e1	1.6	0.000613895	Up	26.157	45.1	K02150	12	12	0.720156	0.751769	0.835998	1.18464	1.25846	1.24897
mmu05165 Human papillomavirus infection	0.410067	1.19	P51863	V-type proton ATPase subunit d 1 OS=Mus musculus OX=10090 GN=Atp6v0d1 PE=1 SV=2	Atp6v0d1	1.539	0.000534402	Up	40.301	42.5	K02146	11	11	0.738909	0.772672	0.851154	1.1913	1.22937	1.21659
mmu05165 Human papillomavirus infection	0.410067	1.19	P62814	V-type proton ATPase subunit B, brain isoform OS=Mus musculus OX=10090 GN=Atp6v1b2 PE=1 SV=1	Atp6v1b2	1.634	7.23226e-05	Up	56.55	45.8	K02147	18	18	0.725127	0.757458	0.795353	1.2249	1.22742	1.26975
mmu05165 Human papillomavirus infection	0.410067	1.19	P70677	Caspase-3 OS=Mus musculus OX=10090 GN=Casp3 PE=1 SV=1	Casp3	1.885	1.21857e-05	Up	31.474	36.1	K02187	8	8	0.681776	0.679812	0.717879	1.26702	1.33874	1.31477
mmu05165 Human papillomavirus infection	0.410067	1.19	Q3U0V2	Tumor necrosis factor receptor type 1-associated DEATH domain protein OS=Mus musculus OX=10090 GN=Tradd PE=1 SV=1	Tradd	2.074	1.46129e-05	Up	34.577	22.9	K03171	5	5	0.619671	0.658146	0.674185	1.31292	1.3563	1.37878
mmu05165 Human papillomavirus infection	0.410067	1.19	Q61001	Laminin subunit alpha-5 OS=Mus musculus OX=10090 GN=Lama5 PE=1 SV=4	Lama5	0.619	0.000100577	Down	404.05	10.2	K06240	27	27	1.25401	1.16826	1.28457	0.746857	0.768844	0.777463
mmu05165 Human papillomavirus infection	0.410067	1.19	Q8BVE3	V-type proton ATPase subunit H OS=Mus musculus OX=10090 GN=Atp6v1h PE=1 SV=1	Atp6v1h	1.515	9.9228e-06	Up	55.854	44.9	K02144	18	18	0.81841	0.783278	0.783975	1.20814	1.21016	1.19603
mmu05165 Human papillomavirus infection	0.410067	1.19	Q99NH2	Partitioning defective 3 homolog OS=Mus musculus OX=10090 GN=Pard3 PE=1 SV=2	Pard3	0.545	0.0101772	Down	149.07	2.9	K04237	3	3	1.41702	1.27888	1.18643	0.551031	0.845197	0.721451
mmu05165 Human papillomavirus infection	0.410067	1.19	Q9CR51	V-type proton ATPase subunit G 1 OS=Mus musculus OX=10090 GN=Atp6v1g1 PE=1 SV=3	Atp6v1g1	1.517	0.00130929	Up	13.724	46.6	K02152	4	4	0.748065	0.762297	0.873088	1.1877	1.17771	1.25115
mmu05165 Human papillomavirus infection	0.410067	1.19	Q9Z1G4	V-type proton ATPase 116 kDa subunit a1 OS=Mus musculus OX=10090 GN=Atp6v0a1 PE=1 SV=3	Atp6v0a1	1.691	0.000638828	Up	96.466	16.9	K02154	10	9	0.703521	0.700418	0.826021	1.26663	1.24207	1.26133
mmu05168 Herpes simplex virus 1 infection	0.486099	1.23	O08734	Bcl-2 homologous antagonist/killer OS=Mus musculus OX=10090 GN=Bak1 PE=1 SV=3	Bak1	1.623	0.000310137	Up	23.294	24.9	K14021	4	4	0.720898	0.754733	0.812037	1.22518	1.19509	1.29206
mmu05168 Herpes simplex virus 1 infection	0.486099	1.23	O35613	Death domain-associated protein 6 OS=Mus musculus OX=10090 GN=Daxx PE=1 SV=1	Daxx	0.37	0.0348681	Down	81.488	8.4	K02308	4	4	1.52734	1.83969	1.0137	0.299982	0.529044	0.790243
mmu05168 Herpes simplex virus 1 infection	0.486099	1.23	P11928	2'-5'-oligoadenylate synthase 1A OS=Mus musculus OX=10090 GN=Oas1a PE=1 SV=2	Oas1a	0.575	0.000420076	Down	42.428	17.2	K14216	4	4	1.25634	1.21127	1.34259	0.77082	0.671649	0.74734
mmu05168 Herpes simplex virus 1 infection	0.486099	1.23	P14211	Calreticulin OS=Mus musculus OX=10090 GN=Calr PE=1 SV=1	Calr	1.604	2.01216e-05	Up	47.994	50.2	K08057	18	18	0.764119	0.746714	0.79315	1.25329	1.21002	1.23271
mmu05168 Herpes simplex virus 1 infection	0.486099	1.23	P31750	RAC-alpha serine/threonine-protein kinase OS=Mus musculus OX=10090 GN=Akt1 PE=1 SV=2	Akt1	2.514	0.00222354	Up	55.707	16.9	K04456	6	4	0.707073	0.511612	0.488734	1.30341	1.36923	1.61994
mmu05168 Herpes simplex virus 1 infection	0.486099	1.23	P42225	Signal transducer and activator of transcription 1 OS=Mus musculus OX=10090 GN=Stat1 PE=1 SV=1	Stat1	1.916	0.000129441	Up	87.196	17	K11220	10	9	0.650296	0.665923	0.741332	1.28975	1.28697	1.36573
mmu05168 Herpes simplex virus 1 infection	0.486099	1.23	P70444	BH3-interacting domain death agonist OS=Mus musculus OX=10090 GN=Bid PE=1 SV=2	Bid	2.131	0.000184688	Up	21.951	36.4	K04726	5	5	0.583023	0.658674	0.674462	1.27717	1.3667	1.43997
mmu05168 Herpes simplex virus 1 infection	0.486099	1.23	P70677	Caspase-3 OS=Mus musculus OX=10090 GN=Casp3 PE=1 SV=1	Casp3	1.885	1.21857e-05	Up	31.474	36.1	K02187	8	8	0.681776	0.679812	0.717879	1.26702	1.33874	1.31477
mmu05168 Herpes simplex virus 1 infection	0.486099	1.23	Q3U0V2	Tumor necrosis factor receptor type 1-associated DEATH domain protein OS=Mus musculus OX=10090 GN=Tradd PE=1 SV=1	Tradd	2.074	1.46129e-05	Up	34.577	22.9	K03171	5	5	0.619671	0.658146	0.674185	1.31292	1.3563	1.37878
mmu05168 Herpes simplex virus 1 infection	0.486099	1.23	Q6Q899	Antiviral innate immune response receptor RIG-I OS=Mus musculus OX=10090 GN=Ddx58 PE=1 SV=2	Ddx58	2.359	0.00136914	Up	105.97	8.5	K12646	6	6	0.524191	0.58219	0.679637	1.19567	1.51289	1.50543
mmu05168 Herpes simplex virus 1 infection	0.486099	1.23	Q8BZW4	Zinc finger protein 120 OS=Mus musculus OX=10090 GN=Zfp120 PE=2 SV=1	Zfp120	0.658	6.58921e-07	Down	51.252	9.4	K09228	4	2	1.21084	1.19687	1.2107	0.804288	0.789508	0.787791
mmu05168 Herpes simplex virus 1 infection	0.486099	1.23	Q8VCF0	Mitochondrial antiviral-signaling protein OS=Mus musculus OX=10090 GN=Mavs PE=1 SV=1	Mavs	1.609	9.76082e-05	Up	53.398	23.1	K12648	6	6	0.761309	0.735705	0.802339	1.22891	1.19952	1.27221
mmu05169 Epstein-Barr virus infection	0.318841	1.3	O08734	Bcl-2 homologous antagonist/killer OS=Mus musculus OX=10090 GN=Bak1 PE=1 SV=3	Bak1	1.623	0.000310137	Up	23.294	24.9	K14021	4	4	0.720898	0.754733	0.812037	1.22518	1.19509	1.29206
mmu05169 Epstein-Barr virus infection	0.318841	1.3	P11928	2'-5'-oligoadenylate synthase 1A OS=Mus musculus OX=10090 GN=Oas1a PE=1 SV=2	Oas1a	0.575	0.000420076	Down	42.428	17.2	K14216	4	4	1.25634	1.21127	1.34259	0.77082	0.671649	0.74734
mmu05169 Epstein-Barr virus infection	0.318841	1.3	P14211	Calreticulin OS=Mus musculus OX=10090 GN=Calr PE=1 SV=1	Calr	1.604	2.01216e-05	Up	47.994	50.2	K08057	18	18	0.764119	0.746714	0.79315	1.25329	1.21002	1.23271
mmu05169 Epstein-Barr virus infection	0.318841	1.3	P31750	RAC-alpha serine/threonine-protein kinase OS=Mus musculus OX=10090 GN=Akt1 PE=1 SV=2	Akt1	2.514	0.00222354	Up	55.707	16.9	K04456	6	4	0.707073	0.511612	0.488734	1.30341	1.36923	1.61994
mmu05169 Epstein-Barr virus infection	0.318841	1.3	P42225	Signal transducer and activator of transcription 1 OS=Mus musculus OX=10090 GN=Stat1 PE=1 SV=1	Stat1	1.916	0.000129441	Up	87.196	17	K11220	10	9	0.650296	0.665923	0.741332	1.28975	1.28697	1.36573
mmu05169 Epstein-Barr virus infection	0.318841	1.3	P46935	E3 ubiquitin-protein ligase NEDD4 OS=Mus musculus OX=10090 GN=Nedd4 PE=1 SV=3	Nedd4	1.991	3.48363e-06	Up	102.71	46	K10591	34	31	0.662414	0.650851	0.692856	1.33034	1.32262	1.34092
mmu05169 Epstein-Barr virus infection	0.318841	1.3	P70444	BH3-interacting domain death agonist OS=Mus musculus OX=10090 GN=Bid PE=1 SV=2	Bid	2.131	0.000184688	Up	21.951	36.4	K04726	5	5	0.583023	0.658674	0.674462	1.27717	1.3667	1.43997
mmu05169 Epstein-Barr virus infection	0.318841	1.3	P70677	Caspase-3 OS=Mus musculus OX=10090 GN=Casp3 PE=1 SV=1	Casp3	1.885	1.21857e-05	Up	31.474	36.1	K02187	8	8	0.681776	0.679812	0.717879	1.26702	1.33874	1.31477
mmu05169 Epstein-Barr virus infection	0.318841	1.3	Q3U0V2	Tumor necrosis factor receptor type 1-associated DEATH domain protein OS=Mus musculus OX=10090 GN=Tradd PE=1 SV=1	Tradd	2.074	1.46129e-05	Up	34.577	22.9	K03171	5	5	0.619671	0.658146	0.674185	1.31292	1.3563	1.37878
mmu05169 Epstein-Barr virus infection	0.318841	1.3	Q60855	Receptor-interacting serine/threonine-protein kinase 1 OS=Mus musculus OX=10090 GN=Ripk1 PE=1 SV=1	Ripk1	1.511	0.000311925	Up	74.854	11.6	K02861	7	6	0.795988	0.752732	0.840672	1.19631	1.1749	1.2394
mmu05169 Epstein-Barr virus infection	0.318841	1.3	Q6Q899	Antiviral innate immune response receptor RIG-I OS=Mus musculus OX=10090 GN=Ddx58 PE=1 SV=2	Ddx58	2.359	0.00136914	Up	105.97	8.5	K12646	6	6	0.524191	0.58219	0.679637	1.19567	1.51289	1.50543
mmu05169 Epstein-Barr virus infection	0.318841	1.3	Q8CIH5	1-phosphatidylinositol 4,5-bisphosphate phosphodiesterase gamma-2 OS=Mus musculus OX=10090 GN=Plcg2 PE=1 SV=1	Plcg2	1.667	1.31726e-05	Up	147.59	16.4	K05859	17	17	0.731661	0.746103	0.772199	1.23856	1.23193	1.27954
mmu05169 Epstein-Barr virus infection	0.318841	1.3	Q8VCF0	Mitochondrial antiviral-signaling protein OS=Mus musculus OX=10090 GN=Mavs PE=1 SV=1	Mavs	1.609	9.76082e-05	Up	53.398	23.1	K12648	6	6	0.761309	0.735705	0.802339	1.22891	1.19952	1.27221
mmu05169 Epstein-Barr virus infection	0.318841	1.3	Q9Z0Z3	S-phase kinase-associated protein 2 OS=Mus musculus OX=10090 GN=Skp2 PE=1 SV=1	Skp2	0.523	0.0014376	Down	47.766	22.4	K03875	6	6	1.32374	1.37607	1.23891	0.597619	0.781712	0.681952
mmu05170 Human immunodeficiency virus 1 infection	0.293632	1.28	O08734	Bcl-2 homologous antagonist/killer OS=Mus musculus OX=10090 GN=Bak1 PE=1 SV=3	Bak1	1.623	0.000310137	Up	23.294	24.9	K14021	4	4	0.720898	0.754733	0.812037	1.22518	1.19509	1.29206
mmu05170 Human immunodeficiency virus 1 infection	0.293632	1.28	O88643	Serine/threonine-protein kinase PAK 1 OS=Mus musculus OX=10090 GN=Pak1 PE=1 SV=1	Pak1	1.581	0.00244408	Up	60.736	19.8	K04409	7	3	0.773157	0.863038	0.688704	1.26995	1.21534	1.18982
mmu05170 Human immunodeficiency virus 1 infection	0.293632	1.28	P11881	Inositol 1,4,5-trisphosphate receptor type 1 OS=Mus musculus OX=10090 GN=Itpr1 PE=1 SV=2	Itpr1	1.746	0.00122415	Up	313.16	8.7	K04958	19	16	0.639681	0.80055	0.744724	1.27463	1.31149	1.22892
mmu05170 Human immunodeficiency virus 1 infection	0.293632	1.28	P14211	Calreticulin OS=Mus musculus OX=10090 GN=Calr PE=1 SV=1	Calr	1.604	2.01216e-05	Up	47.994	50.2	K08057	18	18	0.764119	0.746714	0.79315	1.25329	1.21002	1.23271
mmu05170 Human immunodeficiency virus 1 infection	0.293632	1.28	P22892	AP-1 complex subunit gamma-1 OS=Mus musculus OX=10090 GN=Ap1g1 PE=1 SV=3	Ap1g1	1.604	0.000134338	Up	91.349	31.3	K12391	21	21	0.73731	0.748278	0.818184	1.22066	1.23951	1.23605
mmu05170 Human immunodeficiency virus 1 infection	0.293632	1.28	P31750	RAC-alpha serine/threonine-protein kinase OS=Mus musculus OX=10090 GN=Akt1 PE=1 SV=2	Akt1	2.514	0.00222354	Up	55.707	16.9	K04456	6	4	0.707073	0.511612	0.488734	1.30341	1.36923	1.61994
mmu05170 Human immunodeficiency virus 1 infection	0.293632	1.28	P35585	AP-1 complex subunit mu-1 OS=Mus musculus OX=10090 GN=Ap1m1 PE=1 SV=3	Ap1m1	1.608	2.19041e-05	Up	48.542	41.6	K12393	14	12	0.747673	0.757407	0.795206	1.2116	1.23921	1.2489
mmu05170 Human immunodeficiency virus 1 infection	0.293632	1.28	P47810	Wee1-like protein kinase OS=Mus musculus OX=10090 GN=Wee1 PE=1 SV=2	Wee1	0.663	0.000163506	Down	71.577	11.1	K06632	5	5	1.13856	1.24946	1.22066	0.799497	0.781143	0.810678
mmu05170 Human immunodeficiency virus 1 infection	0.293632	1.28	P61967	AP-1 complex subunit sigma-1A OS=Mus musculus OX=10090 GN=Ap1s1 PE=1 SV=1	Ap1s1	1.605	0.000425547	Up	18.733	30.4	K12394	5	3	0.711766	0.769172	0.821996	1.25911	1.19736	1.2406
mmu05170 Human immunodeficiency virus 1 infection	0.293632	1.28	P70444	BH3-interacting domain death agonist OS=Mus musculus OX=10090 GN=Bid PE=1 SV=2	Bid	2.131	0.000184688	Up	21.951	36.4	K04726	5	5	0.583023	0.658674	0.674462	1.27717	1.3667	1.43997
mmu05170 Human immunodeficiency virus 1 infection	0.293632	1.28	P70677	Caspase-3 OS=Mus musculus OX=10090 GN=Casp3 PE=1 SV=1	Casp3	1.885	1.21857e-05	Up	31.474	36.1	K02187	8	8	0.681776	0.679812	0.717879	1.26702	1.33874	1.31477
mmu05170 Human immunodeficiency virus 1 infection	0.293632	1.28	Q3TCH7	Cullin-4A OS=Mus musculus OX=10090 GN=Cul4a PE=1 SV=1	Cul4a	1.649	0.00733288	Up	87.752	24.9	K10609	19	7	0.828715	0.773485	0.662551	1.35189	1.31432	1.06903
mmu05170 Human immunodeficiency virus 1 infection	0.293632	1.28	Q3U0V2	Tumor necrosis factor receptor type 1-associated DEATH domain protein OS=Mus musculus OX=10090 GN=Tradd PE=1 SV=1	Tradd	2.074	1.46129e-05	Up	34.577	22.9	K03171	5	5	0.619671	0.658146	0.674185	1.31292	1.3563	1.37878
mmu05170 Human immunodeficiency virus 1 infection	0.293632	1.28	Q5SRY7	F-box/WD repeat-containing protein 11 OS=Mus musculus OX=10090 GN=Fbxw11 PE=1 SV=1	Fbxw11	0.662	0.000748987	Down	62.062	13.7	K03362	7	3	1.22845	1.15726	1.2247	0.848527	0.738959	0.802112
mmu05170 Human immunodeficiency virus 1 infection	0.293632	1.28	Q60855	Receptor-interacting serine/threonine-protein kinase 1 OS=Mus musculus OX=10090 GN=Ripk1 PE=1 SV=1	Ripk1	1.511	0.000311925	Up	74.854	11.6	K02861	7	6	0.795988	0.752732	0.840672	1.19631	1.1749	1.2394
mmu05170 Human immunodeficiency virus 1 infection	0.293632	1.28	Q8CIH5	1-phosphatidylinositol 4,5-bisphosphate phosphodiesterase gamma-2 OS=Mus musculus OX=10090 GN=Plcg2 PE=1 SV=1	Plcg2	1.667	1.31726e-05	Up	147.59	16.4	K05859	17	17	0.731661	0.746103	0.772199	1.23856	1.23193	1.27954
mmu05170 Human immunodeficiency virus 1 infection	0.293632	1.28	Q9WTX6	Cullin-1 OS=Mus musculus OX=10090 GN=Cul1 PE=1 SV=1	Cul1	1.933	1.4008e-05	Up	89.69	33.6	K03347	24	24	0.667782	0.665598	0.711986	1.30009	1.30002	1.35452
mmu05206 MicroRNAs in cancer	0.371237	1.29	E9Q5G3	Kinesin-like protein KIF23 OS=Mus musculus OX=10090 GN=Kif23 PE=1 SV=1	Kif23	0.66	0.000187494	Down	108.77	29.8	K17387	21	21	1.1532	1.1879	1.27326	0.778183	0.805859	0.801601
mmu05206 MicroRNAs in cancer	0.371237	1.29	O08734	Bcl-2 homologous antagonist/killer OS=Mus musculus OX=10090 GN=Bak1 PE=1 SV=3	Bak1	1.623	0.000310137	Up	23.294	24.9	K14021	4	4	0.720898	0.754733	0.812037	1.22518	1.19509	1.29206
mmu05206 MicroRNAs in cancer	0.371237	1.29	O35379	Multidrug resistance-associated protein 1 OS=Mus musculus OX=10090 GN=Abcc1 PE=1 SV=1	Abcc1	0.453	0.00469314	Down	171.18	5.6	K05665	5	5	1.11878	1.46251	1.2583		0.560938	0.599477
mmu05206 MicroRNAs in cancer	0.371237	1.29	O88508	DNA (cytosine-5)-methyltransferase 3A OS=Mus musculus OX=10090 GN=Dnmt3a PE=1 SV=2	Dnmt3a	0.47	2.44363e-05	Down	101.67	36.2	K17398	27	23	1.29903	1.33642	1.44719	0.628588	0.636933	0.651839
mmu05206 MicroRNAs in cancer	0.371237	1.29	O88509	DNA (cytosine-5)-methyltransferase 3B OS=Mus musculus OX=10090 GN=Dnmt3b PE=1 SV=2	Dnmt3b	0.543	4.09553e-06	Down	97.227	31.2	K17399	20	10	1.27269	1.28579	1.33096	0.717405	0.690032	0.703132
mmu05206 MicroRNAs in cancer	0.371237	1.29	P26645	Myristoylated alanine-rich C-kinase substrate OS=Mus musculus OX=10090 GN=Marcks PE=1 SV=2	Marcks	1.763	4.57555e-05	Up	29.661	67.3	K12561	13	13	0.697855	0.707659	0.766304	1.26235	1.27303	1.2928
mmu05206 MicroRNAs in cancer	0.371237	1.29	P48754	Breast cancer type 1 susceptibility protein homolog OS=Mus musculus OX=10090 GN=Brca1 PE=1 SV=3	Brca1	0.665	0.00459723	Down	198.79	13.7	K10605	17	17	1.10843	1.14905	1.3464	0.761826	0.860249	0.774047
mmu05206 MicroRNAs in cancer	0.371237	1.29	P70335	Rho-associated protein kinase 1 OS=Mus musculus OX=10090 GN=Rock1 PE=1 SV=1	Rock1	1.693	0.000448073	Up	158.17	10.7	K04514	13	9	0.732484	0.725559	0.769733	1.34046	1.14853	1.28323
mmu05206 MicroRNAs in cancer	0.371237	1.29	P70677	Caspase-3 OS=Mus musculus OX=10090 GN=Casp3 PE=1 SV=1	Casp3	1.885	1.21857e-05	Up	31.474	36.1	K02187	8	8	0.681776	0.679812	0.717879	1.26702	1.33874	1.31477
mmu05206 MicroRNAs in cancer	0.371237	1.29	P97287	Induced myeloid leukemia cell differentiation protein Mcl-1 homolog OS=Mus musculus OX=10090 GN=Mcl1 PE=1 SV=3	Mcl1	0.638	4.87267e-05	Down	35.217	28.4	K02539	7	7	1.21626	1.2265	1.21972	0.81295	0.776317	0.748249
mmu05206 MicroRNAs in cancer	0.371237	1.29	Q09143	High affinity cationic amino acid transporter 1 OS=Mus musculus OX=10090 GN=Slc7a1 PE=1 SV=1	Slc7a1	1.626	1.55129e-05	Up	67.091	15.6	K13863	8	8	0.765163	0.742753	0.777151	1.21637	1.22487	1.27369
mmu05206 MicroRNAs in cancer	0.371237	1.29	Q8CIH5	1-phosphatidylinositol 4,5-bisphosphate phosphodiesterase gamma-2 OS=Mus musculus OX=10090 GN=Plcg2 PE=1 SV=1	Plcg2	1.667	1.31726e-05	Up	147.59	16.4	K05859	17	17	0.731661	0.746103	0.772199	1.23856	1.23193	1.27954
mmu05222 Small cell lung cancer	0.250387	1.45	O08734	Bcl-2 homologous antagonist/killer OS=Mus musculus OX=10090 GN=Bak1 PE=1 SV=3	Bak1	1.623	0.000310137	Up	23.294	24.9	K14021	4	4	0.720898	0.754733	0.812037	1.22518	1.19509	1.29206
mmu05222 Small cell lung cancer	0.250387	1.45	P02463	Collagen alpha-1(IV) chain OS=Mus musculus OX=10090 GN=Col4a1 PE=1 SV=4	Col4a1	0.421	0.000306451	Down	160.68	2.3	K06237	3	3	1.43955	1.35804	1.42491	0.552256	0.680816	0.544426
mmu05222 Small cell lung cancer	0.250387	1.45	P02469	Laminin subunit beta-1 OS=Mus musculus OX=10090 GN=Lamb1 PE=1 SV=3	Lamb1	0.485	0.00331511	Down	197.09	4.1	K05636	6	6	1.18715	1.29715	1.29343		0.673132	0.549129
mmu05222 Small cell lung cancer	0.250387	1.45	P31750	RAC-alpha serine/threonine-protein kinase OS=Mus musculus OX=10090 GN=Akt1 PE=1 SV=2	Akt1	2.514	0.00222354	Up	55.707	16.9	K04456	6	4	0.707073	0.511612	0.488734	1.30341	1.36923	1.61994
mmu05222 Small cell lung cancer	0.250387	1.45	P70677	Caspase-3 OS=Mus musculus OX=10090 GN=Casp3 PE=1 SV=1	Casp3	1.885	1.21857e-05	Up	31.474	36.1	K02187	8	8	0.681776	0.679812	0.717879	1.26702	1.33874	1.31477
mmu05222 Small cell lung cancer	0.250387	1.45	Q60821	Zinc finger and BTB domain-containing protein 17 OS=Mus musculus OX=10090 GN=Zbtb17 PE=1 SV=2	Zbtb17	1.89	0.000319	Up	86.757	6.2	K10500	3	3	0.722244	0.700374	0.653533	1.19061	1.37993	1.35331
mmu05222 Small cell lung cancer	0.250387	1.45	Q61001	Laminin subunit alpha-5 OS=Mus musculus OX=10090 GN=Lama5 PE=1 SV=4	Lama5	0.619	0.000100577	Down	404.05	10.2	K06240	27	27	1.25401	1.16826	1.28457	0.746857	0.768844	0.777463
mmu05222 Small cell lung cancer	0.250387	1.45	Q9Z0Z3	S-phase kinase-associated protein 2 OS=Mus musculus OX=10090 GN=Skp2 PE=1 SV=1	Skp2	0.523	0.0014376	Down	47.766	22.4	K03875	6	6	1.32374	1.37607	1.23891	0.597619	0.781712	0.681952
mmu05230 Central carbon metabolism in cancer	0.33418	1.4	O08528	Hexokinase-2 OS=Mus musculus OX=10090 GN=Hk2 PE=1 SV=1	Hk2	0.591	1.6253e-05	Down	102.53	49.1	K00844	37	33	1.2387	1.2289	1.30296	0.737205	0.732865	0.75936
mmu05230 Central carbon metabolism in cancer	0.33418	1.4	P17809	Solute carrier family 2, facilitated glucose transporter member 1 OS=Mus musculus OX=10090 GN=Slc2a1 PE=1 SV=4	Slc2a1	0.473	3.02897e-06	Down	53.984	10.4	K07299	5	5	1.3359	1.3526	1.38404	0.664557	0.632614	0.630293
mmu05230 Central carbon metabolism in cancer	0.33418	1.4	P31750	RAC-alpha serine/threonine-protein kinase OS=Mus musculus OX=10090 GN=Akt1 PE=1 SV=2	Akt1	2.514	0.00222354	Up	55.707	16.9	K04456	6	4	0.707073	0.511612	0.488734	1.30341	1.36923	1.61994
mmu05230 Central carbon metabolism in cancer	0.33418	1.4	P47857	ATP-dependent 6-phosphofructokinase, muscle type OS=Mus musculus OX=10090 GN=Pfkm PE=1 SV=3	Pfkm	0.494	0.000191863	Down	85.268	23.7	K00850	14	11	1.35563	1.23773	1.42189	0.656853	0.703626	0.624264
mmu05230 Central carbon metabolism in cancer	0.33418	1.4	P57787	Monocarboxylate transporter 4 OS=Mus musculus OX=10090 GN=Slc16a3 PE=1 SV=1	Slc16a3	0.609	3.07315e-05	Down	50.373	15.5	K08180	6	6	1.20237	1.23284	1.29333	0.766565	0.742119	0.762774
mmu05230 Central carbon metabolism in cancer	0.33418	1.4	Q8BZA9	Fructose-2,6-bisphosphatase TIGAR OS=Mus musculus OX=10090 GN=Tigar PE=1 SV=1	Tigar	1.692	4.54089e-05	Up	29.19	52.8	K14634	9	9	0.755157	0.704659	0.768643	1.27182	1.26239	1.23734
mmu05230 Central carbon metabolism in cancer	0.33418	1.4	Q9Z127	Large neutral amino acids transporter small subunit 1 OS=Mus musculus OX=10090 GN=Slc7a5 PE=1 SV=2	Slc7a5	2.102	3.9218e-06	Up	55.872	11.5	K13780	6	5	0.625052	0.64018	0.669129	1.37351	1.3414	1.35073
mmu05323 Rheumatoid arthritis	0.000292361	3.99	P15920	V-type proton ATPase 116 kDa subunit a2 OS=Mus musculus OX=10090 GN=Atp6v0a2 PE=1 SV=2	Atp6v0a2	2.843	0.0103747	Up	98.144	5.8	K02154	4	3	0.56476	0.53225	0.62975		1.27874	1.9945
mmu05323 Rheumatoid arthritis	0.000292361	3.99	P50516	V-type proton ATPase catalytic subunit A OS=Mus musculus OX=10090 GN=Atp6v1a PE=1 SV=2	Atp6v1a	1.555	0.000136925	Up	68.325	50.6	K02145	26	26	0.757417	0.772759	0.818398	1.265	1.20411	1.18232
mmu05323 Rheumatoid arthritis	0.000292361	3.99	P50518	V-type proton ATPase subunit E 1 OS=Mus musculus OX=10090 GN=Atp6v1e1 PE=1 SV=2	Atp6v1e1	1.6	0.000613895	Up	26.157	45.1	K02150	12	12	0.720156	0.751769	0.835998	1.18464	1.25846	1.24897
mmu05323 Rheumatoid arthritis	0.000292361	3.99	P51863	V-type proton ATPase subunit d 1 OS=Mus musculus OX=10090 GN=Atp6v0d1 PE=1 SV=2	Atp6v0d1	1.539	0.000534402	Up	40.301	42.5	K02146	11	11	0.738909	0.772672	0.851154	1.1913	1.22937	1.21659
mmu05323 Rheumatoid arthritis	0.000292361	3.99	P62814	V-type proton ATPase subunit B, brain isoform OS=Mus musculus OX=10090 GN=Atp6v1b2 PE=1 SV=1	Atp6v1b2	1.634	7.23226e-05	Up	56.55	45.8	K02147	18	18	0.725127	0.757458	0.795353	1.2249	1.22742	1.26975
mmu05323 Rheumatoid arthritis	0.000292361	3.99	Q8BVE3	V-type proton ATPase subunit H OS=Mus musculus OX=10090 GN=Atp6v1h PE=1 SV=1	Atp6v1h	1.515	9.9228e-06	Up	55.854	44.9	K02144	18	18	0.81841	0.783278	0.783975	1.20814	1.21016	1.19603
mmu05323 Rheumatoid arthritis	0.000292361	3.99	Q9CR51	V-type proton ATPase subunit G 1 OS=Mus musculus OX=10090 GN=Atp6v1g1 PE=1 SV=3	Atp6v1g1	1.517	0.00130929	Up	13.724	46.6	K02152	4	4	0.748065	0.762297	0.873088	1.1877	1.17771	1.25115
mmu05323 Rheumatoid arthritis	0.000292361	3.99	Q9Z1G4	V-type proton ATPase 116 kDa subunit a1 OS=Mus musculus OX=10090 GN=Atp6v0a1 PE=1 SV=3	Atp6v0a1	1.691	0.000638828	Up	96.466	16.9	K02154	10	9	0.703521	0.700418	0.826021	1.26663	1.24207	1.26133
