# Supplementary material for: Folate-deficiency induced acyl-CoA synthetase short-chain family member 2 increases lysine crotonylome involved in neural tube defects
Source: Front Mol Neurosci. 2023 Jan 20;15:1064509. doi: 10.3389/fnmol.2022.1064509 (PMC9895841; doi:10.3389/fnmol.2022.1064509)
Supplement: Supplementary file 7 [file Table_6.XLSX]

## Sheet: Summary
Header line description of table 1			Table 1. MS/MS spectrum database search analysis summary (Localization probability > 0.75)
Total spectrum	Number of spectrum produced by mass spectrometer
Matched spectrum	Number of spectrum matched with alignment protein		Total spectrums	Matched spectrums	Peptides	Modified peptides	Identified proteins	Quantifiable proteins	Identified sites	Quantifiable sites
Peptides	Number of peptides which spectrum hit		591009	156369	31618	22147	4386	3427	22277	16340
Modified peptides	Total number of modified peptides identified
Identified proteins	Number of proteins detected by spectrum search analysis
Quantifiable proteins	Number of proteins quantifiable		Table 2. Differentially modified sites (modified proteins) summary
Identified sites	Number of modification sites detected by spectrum search analysis
Quantifiable sites	Number of modification sites quantifiable		Compare group	Regulated type	fold change >1.2	fold change >1.3	fold change >1.5	fold change >2
			Case/Con_F	Up-regulated	463 (388)	288 (252)	149 (127)	36 (32)
Header line description of worksheet "Site_quant Normalized"				Down-regulated	1686 (948)	912 (634)	354 (292)	76 (74)
Protein accession	Protein accession number of database used for search
Position	Modification site localization in protein
Amino acid	The amino acid that modification site modified
Protein description	Protein functional description
Gene name	Name of the gene associated to the protein sequence
Localization probability	Probability of a certain amino acid containing this modification in this peptide
PEP	The maximal posterior error probability for peptides
Score	Andromeda score for the best associated MS/MS spectrum
Modified sequence	Identified peptide sequence marked with modification sites localization probabilities
Charge	The charge-state of the peptide
Mass error [ppm]	Parts per million ratio of peptide mass error between the theory and practice
MS/MS Counts	Number of spectrum matched with peptide
Header line description of worksheet "Peptide_quant"
ID	Identified peptide index number
Sequence	Identified peptide amino acid sequence
Length	Identified peptide amino acid length
Modifications	identified peptide with modification markers
Modified sequence	Identified peptide sequence marked with modification sites localization probabilities
Protein accession	Protein accession number of database used for search
Protein description	Protein functional description
Charge	The charge-state of the peptide
m/z	The recalibrated mass-over-charge value of the peptide
Mass error [ppm]	Parts per million ratio of peptide mass error between the theory and practice
PEP	The maximal posterior error probability for peptides
Score	Andromeda score for the best associated MS/MS spectrum
Experiment	Sample name of identified peptide produced by
Intensity	Ionic signal intensity of identified peptide

## Sheet: Site_quant Normalized
Modification sites information																		Protein quantitation						Normalized modification sites quantitation
Protein accession	Position	Amino acid	Protein description	Gene name	Localization probability	PEP	Score	Charge	Modified sequence	Mass error [ppm]	MS/MS Counts	Con_F1	Con_F2	Con_F3	Case1	Case2	Case3	Con_F1	Con_F2	Con_F3	Case1	Case2	Case3	Con_F1	Con_F2	Con_F3	Case1	Case2	Case3	Case/Con_F Ratio	Case/Con_F P value
A0A0M3U1B0	48	K	Synaptonemal complex protein 2-like OS=Mus musculus OX=10090 GN=Sycp2l PE=2 SV=1	Sycp2l	1	0.0325596	46.835	2	LIK(1)EELDK	9.855	1						1
A2A432	568	K	Cullin-4B OS=Mus musculus OX=10090 GN=Cul4b PE=1 SV=1	Cul4b	1	0.0194329	41.317	2	AFGSTIVINPEK(1)DK	16.775	1					1		0.928313	0.932751	0.984025	1.05866	1.04377	1.05248					0.958
A2A432	633	K	Cullin-4B OS=Mus musculus OX=10090 GN=Cul4b PE=1 SV=1	Cul4b	1	2.28078e-07	123.92	2	AGNK(1)EATDEELEK	0.20661	6	0.999286	0.871794	0.936521	1.05348	1.08643	1.05249	0.928313	0.932751	0.984025	1.05866	1.04377	1.05248	1.076	0.935	0.952	0.995	1.041	1	1.025	0.603609
A2A432	398	K	Cullin-4B OS=Mus musculus OX=10090 GN=Cul4b PE=1 SV=1	Cul4b	1	2.72869e-16	131.54	2	AHIISDQK(1)VQTK	-2.3952	6	0.969541	0.889633	1.05422	1.02901	1.00259	1.055	0.928313	0.932751	0.984025	1.05866	1.04377	1.05248	1.044	0.954	1.071	0.972	0.961	1.002	0.956	0.306844
A2A432	864	K	Cullin-4B OS=Mus musculus OX=10090 GN=Cul4b PE=1 SV=1	Cul4b	1	8.42241e-22	142.08	2	DIEDGDK(1)FICNDDFK	3.8196	4	1.19475	0.948053		1.04436	0.812838		0.928313	0.932751	0.984025	1.05866	1.04377	1.05248	1.287	1.016		0.986	0.779		0.766	0.252012
A2A432	872	K	Cullin-4B OS=Mus musculus OX=10090 GN=Cul4b PE=1 SV=1	Cul4b	1	2.33542e-07	140.05	2	FICNDDFK(1)HK	-0.094155	16	1.02553	0.829847	1.07175	1.04291	1.02353	1.00642	0.928313	0.932751	0.984025	1.05866	1.04377	1.05248	1.105	0.89	1.089	0.985	0.981	0.956	0.947	0.522694
A2A432	960	K	Cullin-4B OS=Mus musculus OX=10090 GN=Cul4b PE=1 SV=1	Cul4b	1	0.000235854	87.942	2	DK(1)ENPNQYNYIA	1.8193	6	0.905546	0.966146	0.895044	1.19085	1.10401	0.938407	0.928313	0.932751	0.984025	1.05866	1.04377	1.05248	0.975	1.036	0.91	1.125	1.058	0.892	1.053	0.57539
A2A432	582	K	Cullin-4B OS=Mus musculus OX=10090 GN=Cul4b PE=1 SV=1	Cul4b	1	8.72688e-10	111.38	2	DK(1)VDHIIDTCFLK	4.7646	6	0.915487	0.739551	0.926012	1.10768	1.1318	1.17947	0.928313	0.932751	0.984025	1.05866	1.04377	1.05248	0.986	0.793	0.941	1.046	1.084	1.121	1.195	0.0579001
A2A432	593	K	Cullin-4B OS=Mus musculus OX=10090 GN=Cul4b PE=1 SV=1	Cul4b	1	1.17481e-25	148.82	2	VDHIIDTCFLK(1)NEK	0.81243	16	0.958086	0.807434	0.939588	1.11181	1.13639	1.04669	0.928313	0.932751	0.984025	1.05866	1.04377	1.05248	1.032	0.866	0.955	1.05	1.089	0.994	1.098	0.170697
A2A432	665	K	Cullin-4B OS=Mus musculus OX=10090 GN=Cul4b PE=1 SV=1	Cul4b	1	0.0400645	48.157	2	DVFEAFYK(1)K	-0.39479	1			1				0.928313	0.932751	0.984025	1.05866	1.04377	1.05248			1.016
A2A432	344	K	Cullin-4B OS=Mus musculus OX=10090 GN=Cul4b PE=1 SV=1	Cul4b	1	1.97532e-69	251.58	2	EDSLDSVLFLK(1)K	1.5874	11	0.94395	0.99863	0.99869	1.06454	0.999107	0.995086	0.928313	0.932751	0.984025	1.05866	1.04377	1.05248	1.017	1.071	1.015	1.006	0.957	0.945	0.937	0.0665989
A2A432	476	K	Cullin-4B OS=Mus musculus OX=10090 GN=Cul4b PE=1 SV=1	Cul4b	1	0.000623078	57.032	2	EVPEYLHHVNK(1)R	-3.8494	5	0.924175		1.03443			1.04139	0.928313	0.932751	0.984025	1.05866	1.04377	1.05248	0.996		1.051			0.989	0.966
A2A432	939	K	Cullin-4B OS=Mus musculus OX=10090 GN=Cul4b PE=1 SV=1	Cul4b	1	0.000117617	125.98	2	FPVK(1)PADLK	-1.6285	6	0.995574	0.916977	0.979218	1.06822	1.05253	0.987479	0.928313	0.932751	0.984025	1.05866	1.04377	1.05248	1.072	0.983	0.995	1.009	1.008	0.938	0.969	0.434745
A2A432	944	K	Cullin-4B OS=Mus musculus OX=10090 GN=Cul4b PE=1 SV=1	Cul4b	1	0.000462642	127.94	2	FPVKPADLK(1)K	-0.2417	8	0.909783	0.872027	0.985709	1.05338	1.08187	1.09724	0.928313	0.932751	0.984025	1.05866	1.04377	1.05248	0.98	0.935	1.002	0.995	1.037	1.043	1.054	0.103793
A2A432	857	K	Cullin-4B OS=Mus musculus OX=10090 GN=Cul4b PE=1 SV=1	Cul4b	1	0.000787248	52.591	2	GK(1)DIEDGDK	2.0534	5	1.01395	0.815681	0.85449	1.13095	1.18494		0.928313	0.932751	0.984025	1.05866	1.04377	1.05248	1.092	0.874	0.868	1.068	1.135		1.166	0.209991
A2A432	701	K	Cullin-4B OS=Mus musculus OX=10090 GN=Cul4b PE=1 SV=1	Cul4b	1	8.88329e-17	119.55	2	HECGAAFTSK(1)LEGMFK	2.8284	17	0.925613	0.999688	1.07148	0.972256	1.11821	0.912751	0.928313	0.932751	0.984025	1.05866	1.04377	1.05248	0.997	1.072	1.089	0.918	1.071	0.867	0.904	0.205316
A2A432	707	K	Cullin-4B OS=Mus musculus OX=10090 GN=Cul4b PE=1 SV=1	Cul4b	1	5.58616e-05	104.04	2	LEGMFK(1)DMELSK	1.415	5	1.02186	1.08409	1.02639	0.893949	0.973704		0.928313	0.932751	0.984025	1.05866	1.04377	1.05248	1.101	1.162	1.043	0.844	0.933		0.806	0.0294149
A2A432	879	K	Cullin-4B OS=Mus musculus OX=10090 GN=Cul4b PE=1 SV=1	Cul4b	1	7.34602e-09	142.36	2	IK(1)INQIQMK	-3.1198	7	0.912002	0.898878	1.01183	1.08677	1.0037	1.08682	0.928313	0.932751	0.984025	1.05866	1.04377	1.05248	0.982	0.964	1.028	1.027	0.962	1.033	1.016	0.622384
A2A432	886	K	Cullin-4B OS=Mus musculus OX=10090 GN=Cul4b PE=1 SV=1	Cul4b	1	8.14068e-43	183.7	3	INQIQMK(1)ETVEEQASTTER	2.2159	5	2.18958	0.707349	0.943095	0.82492		0.335054	0.928313	0.932751	0.984025	1.05866	1.04377	1.05248	2.359	0.758	0.958	0.779		0.318	0.404	0.213863
A2A432	315	K	Cullin-4B OS=Mus musculus OX=10090 GN=Cul4b PE=1 SV=1	Cul4b	1	2.28041e-05	134.66	2	ISANLYK(1)QLR	0.12582	6	0.996071	0.962916	1.06548	1.02808	1.00221	0.945249	0.928313	0.932751	0.984025	1.05866	1.04377	1.05248	1.073	1.032	1.083	0.971	0.96	0.898	0.887	0.0136498
A2A432	278	K	Cullin-4B OS=Mus musculus OX=10090 GN=Cul4b PE=1 SV=1	Cul4b	1	1.22197e-09	114.5	2	LK(1)EAVEAIQNSTSIK	-0.25144	5	0.772419	1.38525	0.807635		0.966564	1.06814	0.928313	0.932751	0.984025	1.05866	1.04377	1.05248	0.832	1.485	0.821		0.926	1.015	0.928	0.897201
A2A432	691	K	Cullin-4B OS=Mus musculus OX=10090 GN=Cul4b PE=1 SV=1	Cul4b	1	1.57021e-06	121.71	2	LK(1)HECGAAFTSK	1.9281	13	1.08554	0.896285	1.14424	0.672734	1.0656	1.1356	0.928313	0.932751	0.984025	1.05866	1.04377	1.05248	1.169	0.961	1.163	0.635	1.021	1.079	0.831	0.312189
A2A432	676	K	Cullin-4B OS=Mus musculus OX=10090 GN=Cul4b PE=1 SV=1	Cul4b	1	0.000104738	75.474	2	LLVGK(1)SASVDAEK	-11.842	1					1		0.928313	0.932751	0.984025	1.05866	1.04377	1.05248					0.958
A2A432	684	K	Cullin-4B OS=Mus musculus OX=10090 GN=Cul4b PE=1 SV=1	Cul4b	1	0.0362589	43.306	2	SASVDAEK(1)SMLSK	-0.78953	1						1	0.928313	0.932751	0.984025	1.05866	1.04377	1.05248						0.95
A2A432	276	K	Cullin-4B OS=Mus musculus OX=10090 GN=Cul4b PE=1 SV=1	Cul4b	1	5.08104e-47	196.38	2	LPENYTDETWQK(1)LK	2.402	6	0.822596	0.900129	0.865869	1.12702	1.08279	1.2016	0.928313	0.932751	0.984025	1.05866	1.04377	1.05248	0.886	0.965	0.88	1.065	1.037	1.142	1.188	0.0140582
A2A432	766	K	Cullin-4B OS=Mus musculus OX=10090 GN=Cul4b PE=1 SV=1	Cul4b	1	1.74283e-08	134.2	2	LQEIFK(1)TFYLGK	3.2535	6	1.10254	0.835977	0.883735	0.980311	1.15479	1.04265	0.928313	0.932751	0.984025	1.05866	1.04377	1.05248	1.188	0.896	0.898	0.926	1.106	0.991	1.014	0.860931
A2A432	772	K	Cullin-4B OS=Mus musculus OX=10090 GN=Cul4b PE=1 SV=1	Cul4b	1	5.85375e-05	133.76	2	TFYLGK(1)HSGR	-0.26457	6	0.978354	0.960584	0.920775	1.05405	0.998301	1.08794	0.928313	0.932751	0.984025	1.05866	1.04377	1.05248	1.054	1.03	0.936	0.996	0.956	1.034	0.989	0.81794
A2A432	460	K	Cullin-4B OS=Mus musculus OX=10090 GN=Cul4b PE=1 SV=1	Cul4b	1	2.87597e-05	93.162	2	LYAAEGQK(1)LMQER	-1.2432	8	0.981399	0.950884		1.05994	1.00777		0.928313	0.932751	0.984025	1.05866	1.04377	1.05248	1.057	1.019		1.001	0.966		0.947	0.169062
A2A432	326	K	Cullin-4B OS=Mus musculus OX=10090 GN=Cul4b PE=1 SV=1	Cul4b	1	5.78257e-22	138.71	3	QICEDHIK(1)AQIHQFR	-0.79309	6	0.994741	0.974721	1.08167	0.967373	1.01633	0.965171	0.928313	0.932751	0.984025	1.05866	1.04377	1.05248	1.072	1.045	1.099	0.914	0.974	0.917	0.872	0.00562155
A2A432	622	K	Cullin-4B OS=Mus musculus OX=10090 GN=Cul4b PE=1 SV=1	Cul4b	0.999981	2.85083e-05	58.794	3	RPNKPAELIAK(1)YVDSK	0.84633	5	0.930274	0.810524	0.972947	1.13779	1.14847		0.928313	0.932751	0.984025	1.05866	1.04377	1.05248	1.002	0.869	0.989	1.075	1.1		1.141	0.109562
A2A432	627	K	Cullin-4B OS=Mus musculus OX=10090 GN=Cul4b PE=1 SV=1	Cul4b	1	0.0163271	58.687	2	YVDSK(1)LR	0.63118	5	0.905272	0.96882	0.922204	0.957546		1.24616	0.928313	0.932751	0.984025	1.05866	1.04377	1.05248	0.975	1.039	0.937	0.904		1.184	1.061	0.666296
A2A432	112	K	Cullin-4B OS=Mus musculus OX=10090 GN=Cul4b PE=1 SV=1	Cul4b	1	1.22534e-06	73.502	2	SATDGNTSTTPPTSAK(1)K	-5.2334	2			0.964513	1.03549			0.928313	0.932751	0.984025	1.05866	1.04377	1.05248			0.98	0.978			0.998
A2A432	247	K	Cullin-4B OS=Mus musculus OX=10090 GN=Cul4b PE=1 SV=1	Cul4b	1	3.2171e-08	96.313	2	SSTAVSSFANSK(1)PGSAK	-4.4533	3				0.846867	1.00512	1.14801	0.928313	0.932751	0.984025	1.05866	1.04377	1.05248				0.8	0.963	1.091
A2A432	846	K	Cullin-4B OS=Mus musculus OX=10090 GN=Cul4b PE=1 SV=1	Cul4b	1	0.000244731	94.804	2	TLQSLACGK(1)AR	0.41052	1				1			0.928313	0.932751	0.984025	1.05866	1.04377	1.05248				0.945
A2A432	580	K	Cullin-4B OS=Mus musculus OX=10090 GN=Cul4b PE=1 SV=1	Cul4b	1	1.15159e-22	160.62	2	TMVQELLDFK(1)DK	-2.3399	6	1.16154	1.04846	1.00802	0.973366	0.877341	0.931266	0.928313	0.932751	0.984025	1.05866	1.04377	1.05248	1.251	1.124	1.024	0.919	0.841	0.885	0.778	0.0172506
A2A432	852	K	Cullin-4B OS=Mus musculus OX=10090 GN=Cul4b PE=1 SV=1	Cul4b	1	0.0185554	46.802	2	VLAK(1)NPK	-0.61782	2			1.06637			0.93363	0.928313	0.932751	0.984025	1.05866	1.04377	1.05248			1.084			0.887	0.818
A2A4P0	109	K	ATP-dependent RNA helicase DHX8 OS=Mus musculus OX=10090 GN=Dhx8 PE=2 SV=1	Dhx8	0.985943	0.000990462	101.82	2	DPVVK(0.014)PK(0.986)TEK	0.26674	5	0.993444	0.722959	1.01975	1.23739		1.02646	0.917704	0.881864	0.924874	1.06226	1.06413	1.14917	1.083	0.82	1.103	1.165		0.893	1.027	0.877156
A2A4P0	67	K	ATP-dependent RNA helicase DHX8 OS=Mus musculus OX=10090 GN=Dhx8 PE=2 SV=1	Dhx8	1	3.58533e-05	87.573	2	NTTFDTFK(1)ASLVK	3.0713	6	1.05465	1.06567	1.14664	1.0649	0.880221	0.787919	0.917704	0.881864	0.924874	1.06226	1.06413	1.14917	1.149	1.208	1.24	1.002	0.827	0.686	0.699	0.0297176
A2A4P0	339	K	ATP-dependent RNA helicase DHX8 OS=Mus musculus OX=10090 GN=Dhx8 PE=2 SV=1	Dhx8	1	0.000145916	68.548	2	VANVADVVSK(1)GQR	0.49725	2				0.865999	1.134		0.917704	0.881864	0.924874	1.06226	1.06413	1.14917				0.815	1.066
A2A4P0	1129	K	ATP-dependent RNA helicase DHX8 OS=Mus musculus OX=10090 GN=Dhx8 PE=2 SV=1	Dhx8	1	0.0321569	48.785	2	VQK(1)AICSGFFR	-0.077463	1				1			0.917704	0.881864	0.924874	1.06226	1.06413	1.14917				0.941
A2A5R2	840	K	Brefeldin A-inhibited guanine nucleotide-exchange protein 2 OS=Mus musculus OX=10090 GN=Arfgef2 PE=1 SV=1	Arfgef2	1	3.73812e-05	108.4	2	ETK(1)EHTIATK	-2.0284	6	0.953546	0.917122	0.958792	1.04255	1.06574	1.06225	0.842565	0.845843	0.933423	1.09872	1.14831	1.13114	1.132	1.084	1.027	0.949	0.928	0.939	0.868	0.00827317
A2A5R2	1393	K	Brefeldin A-inhibited guanine nucleotide-exchange protein 2 OS=Mus musculus OX=10090 GN=Arfgef2 PE=1 SV=1	Arfgef2	1	0.0166893	44.045	2	IFDNMK(1)LPEQQSEK	-1.5134	1				1			0.842565	0.845843	0.933423	1.09872	1.14831	1.13114				0.91
A2A5R2	651	K	Brefeldin A-inhibited guanine nucleotide-exchange protein 2 OS=Mus musculus OX=10090 GN=Arfgef2 PE=1 SV=1	Arfgef2	1	0.00288041	45.183	3	QQK(1)EIIEHGIELFNK	-3.013	1			1				0.842565	0.845843	0.933423	1.09872	1.14831	1.13114			1.071
A2A5R2	875	K	Brefeldin A-inhibited guanine nucleotide-exchange protein 2 OS=Mus musculus OX=10090 GN=Arfgef2 PE=1 SV=1	Arfgef2	1	0.000969743	65.408	2	TAK(1)ALMEAVSHAK	0.46191	3	0.821502				0.91554	1.26296	0.842565	0.845843	0.933423	1.09872	1.14831	1.13114	0.975				0.797	1.117	0.982
A2A6A1	320	K	G patch domain-containing protein 8 OS=Mus musculus OX=10090 GN=Gpatch8 PE=1 SV=1	Gpatch8	1	4.01068e-06	59.997	3	LESIASVFK(1)DHAEEGSSEDGTK	5.2887	2		0.971103	1.0289				1.16566	1.07224	1.15248	0.847645	0.868488	0.893489		0.906	0.893
A2A6A1	1341	K	G patch domain-containing protein 8 OS=Mus musculus OX=10090 GN=Gpatch8 PE=1 SV=1	Gpatch8	1	5.48221e-13	145.08	3	LQQAAQQHIQQQLLAK(1)QVK	0.47404	5	1.29384	1.03018	1.28358	0.726882	0.665518		1.16566	1.07224	1.15248	0.847645	0.868488	0.893489	1.11	0.961	1.114	0.858	0.766		0.765	0.0386018
A2A6M5	203	K	Calcium-binding and coiled-coil domain-containing protein 2 OS=Mus musculus OX=10090 GN=Calcoco2 PE=2 SV=1	Calcoco2	1	3.89376e-22	130.71	2	ASWEEEK(1)ASWEEEK	2.9411	2					0.786284	1.21372
A2A6M5	185	K	Calcium-binding and coiled-coil domain-containing protein 2 OS=Mus musculus OX=10090 GN=Calcoco2 PE=2 SV=1	Calcoco2	1	0.00102963	72.365	2	TLEHK(1)VEEK	1.2586	2					1.04521	0.954787
A2A791	1035	K	Zinc finger MYM-type protein 4 OS=Mus musculus OX=10090 GN=Zmym4 PE=1 SV=1	Zmym4	1	0.00341592	48.785	2	ATEGIEDIK(1)EK	0.80795	3	1.00801			1.03245		0.959536	0.872098	0.84394	0.933615	1.13131	1.11606	1.10298	1.156			0.913		0.87	0.771
A2A791	250	K	Zinc finger MYM-type protein 4 OS=Mus musculus OX=10090 GN=Zmym4 PE=1 SV=1	Zmym4	1	0.0316815	57.003	2	IK(1)EEPLDDEYDR	0.94325	1						1	0.872098	0.84394	0.933615	1.13131	1.11606	1.10298						0.907
A2A791	704	K	Zinc finger MYM-type protein 4 OS=Mus musculus OX=10090 GN=Zmym4 PE=1 SV=1	Zmym4	0.999996	4.48738e-05	79.795	2	LFATKPELLDYK(1)GK	-0.54159	7	0.615036			1.17505	1.13947	1.07044	0.872098	0.84394	0.933615	1.13131	1.11606	1.10298	0.705			1.039	1.021	0.971	1.433
A2A791	195	K	Zinc finger MYM-type protein 4 OS=Mus musculus OX=10090 GN=Zmym4 PE=1 SV=1	Zmym4	1	0.00170455	88.181	2	LK(1)SSFFDK	1.424	5	1.0466	0.817954	0.979537		1.14132	1.01459	0.872098	0.84394	0.933615	1.13131	1.11606	1.10298	1.2	0.969	1.049		1.023	0.92	0.906	0.360853
A2A791	761	K	Zinc finger MYM-type protein 4 OS=Mus musculus OX=10090 GN=Zmym4 PE=1 SV=1	Zmym4	1	0.00245832	88.181	2	LLYK(1)HDLGK	0.59524	4	0.937617		1.10476	0.951346	1.00628		0.872098	0.84394	0.933615	1.13131	1.11606	1.10298	1.075		1.183	0.841	0.902		0.772	0.0488671
A2A791	1225	K	Zinc finger MYM-type protein 4 OS=Mus musculus OX=10090 GN=Zmym4 PE=1 SV=1	Zmym4	1	0.00529805	55.235	2	NAK(1)DEQGDLK	0.95521	2	0.87845			1.12155			0.872098	0.84394	0.933615	1.13131	1.11606	1.10298	1.007			0.991			0.984
A2A791	1222	K	Zinc finger MYM-type protein 4 OS=Mus musculus OX=10090 GN=Zmym4 PE=1 SV=1	Zmym4	1	0.02167	41.025	2	NWVQWK(1)NAK	0.24483	1			1				0.872098	0.84394	0.933615	1.13131	1.11606	1.10298			1.071
A2A791	273	K	Zinc finger MYM-type protein 4 OS=Mus musculus OX=10090 GN=Zmym4 PE=1 SV=1	Zmym4	1	3.29165e-06	72.031	3	VK(1)DEPDNAQEYSHGQQQK	-0.116	2	1.00682		0.993179				0.872098	0.84394	0.933615	1.13131	1.11606	1.10298	1.154		1.064
A2A791	1420	K	Zinc finger MYM-type protein 4 OS=Mus musculus OX=10090 GN=Zmym4 PE=1 SV=1	Zmym4	1	0.0301799	42.075	2	YSTK(1)MTYLR	3.6946	2			1.12681	0.873194			0.872098	0.84394	0.933615	1.13131	1.11606	1.10298			1.207	0.772			0.64
A2A8L5	1336	K	Receptor-type tyrosine-protein phosphatase F OS=Mus musculus OX=10090 GN=Ptprf PE=1 SV=1	Ptprf	1	0.00676712	65.313	2	LK(1)ANDGLK	0.58813	2		0.850038			1.14996		1.01767	1.03322	1.10289	0.924579	0.958008	0.963634		0.823			1.2		1.458
A2A8L5	1641	K	Receptor-type tyrosine-protein phosphatase F OS=Mus musculus OX=10090 GN=Ptprf PE=1 SV=1	Ptprf	1	0.000214363	77.358	2	LLANSK(1)AHTSR	-2.0995	6	1.018	0.841035	1.37887	0.774718	1.04503	0.942347	1.01767	1.03322	1.10289	0.924579	0.958008	0.963634	1	0.814	1.25	0.838	1.091	0.978	0.949	0.782045
A2A8L5	1488	K	Receptor-type tyrosine-protein phosphatase F OS=Mus musculus OX=10090 GN=Ptprf PE=1 SV=1	Ptprf	1	3.5907e-08	160.62	2	TFALHK(1)SGSSEK	-3.1091	5	1.03442	1.0348	1.21434		0.941171	0.775274	1.01767	1.03322	1.10289	0.924579	0.958008	0.963634	1.016	1.002	1.101		0.982	0.805	0.859	0.158316
A2A8U2	162	K	Transmembrane protein 201 OS=Mus musculus OX=10090 GN=Tmem201 PE=1 SV=1	Tmem201	1	0.04737	43.272	2	HHLEQMYK(1)LCR	-0.854	1			1				0.897374	0.924687	0.88065	1.08789	1.09159	1.11781			1.136
A2A8U2	133	K	Transmembrane protein 201 OS=Mus musculus OX=10090 GN=Tmem201 PE=1 SV=1	Tmem201	1	0.00222707	88.181	2	IK(1)QLAAFTPR	-2.1149	3	0.921671	0.882937				1.19539	0.897374	0.924687	0.88065	1.08789	1.09159	1.11781	1.027	0.955				1.069	1.079
A2A8Z1	688	K	Oxysterol-binding protein-related protein 9 OS=Mus musculus OX=10090 GN=Osbpl9 PE=1 SV=1	Osbpl9	1	7.51577e-06	139.02	2	DIDAATEAK(1)HR	-1.6045	5	1.05571	1.04083	1.06466	0.954528	0.884275		1.16343	0.998482	0.996562	0.969123	1.04376	0.828641	0.907	1.042	1.068	0.985	0.847		0.911	0.357853
A2A8Z1	677	K	Oxysterol-binding protein-related protein 9 OS=Mus musculus OX=10090 GN=Osbpl9 PE=1 SV=1	Osbpl9	1	0.000330954	105.81	2	DVTFNLK(1)IR	-1.6429	5	0.869111		0.8759	1.13099	1.11512	1.00888	1.16343	0.998482	0.996562	0.969123	1.04376	0.828641	0.747		0.879	1.167	1.068	1.218	1.416	0.0211429
A2A8Z1	705	K	Oxysterol-binding protein-related protein 9 OS=Mus musculus OX=10090 GN=Osbpl9 PE=1 SV=1	Osbpl9	1	0.00388515	58.916	2	EK(1)EIQWETR	3.8727	2	0.769199	1.2308					1.16343	0.998482	0.996562	0.969123	1.04376	0.828641	0.661	1.233
A2A8Z1	148	K	Oxysterol-binding protein-related protein 9 OS=Mus musculus OX=10090 GN=Osbpl9 PE=1 SV=1	Osbpl9	1	0.000478569	99.855	2	LQNCK(1)DDEQR	-0.57694	6	1.13404	0.853687	1.20244	1.02208	0.869097	0.918653	1.16343	0.998482	0.996562	0.969123	1.04376	0.828641	0.975	0.855	1.207	1.055	0.833	1.109	0.987	0.940465
A2A8Z1	17	K	Oxysterol-binding protein-related protein 9 OS=Mus musculus OX=10090 GN=Osbpl9 PE=1 SV=1	Osbpl9	1	0.000174445	68.49	2	WTNVMK(1)GWQYR	1.1013	1	1						1.16343	0.998482	0.996562	0.969123	1.04376	0.828641	0.86
A2A8Z1	645	K	Oxysterol-binding protein-related protein 9 OS=Mus musculus OX=10090 GN=Osbpl9 PE=1 SV=1	Osbpl9	1	1.91623e-20	115.05	2	YATGENTVFVDTK(1)K	-1.4324	6	1.00758	0.875892	0.940687	1.07774	1.03706	1.06105	1.16343	0.998482	0.996562	0.969123	1.04376	0.828641	0.866	0.877	0.944	1.112	0.994	1.28	1.26	0.0438034
A2ABV5	705	K	Mediator of RNA polymerase II transcription subunit 14 OS=Mus musculus OX=10090 GN=Med14 PE=1 SV=1	Med14	1	0.00499101	47.334	2	GISEETQK(1)ALDR	2.2634	3		0.922473	1.14895	0.928575			1.04772	0.940997	1.16038	0.931414	0.933171	0.986323		0.98	0.99	0.997			1.012
A2ADY9	153	K	Protein DDI1 homolog 2 OS=Mus musculus OX=10090 GN=Ddi2 PE=1 SV=1	Ddi2	1	0.000272986	53.051	3	DMLLANPHELSLLK(1)ER	-2.6096	1	1						1.05731	1.04353	1.0854	0.908402	0.957724	0.947633	0.946
A2ADY9	289	K	Protein DDI1 homolog 2 OS=Mus musculus OX=10090 GN=Ddi2 PE=1 SV=1	Ddi2	1	0.000977715	88.181	2	GVGTQK(1)IIGR	0.73869	6	1.08974	1.04894	1.11619	0.948815	0.875622	0.920694	1.05731	1.04353	1.0854	0.908402	0.957724	0.947633	1.031	1.005	1.028	1.044	0.914	0.972	0.956	0.305188
A2AG50	560	K	MAP7 domain-containing protein 2 OS=Mus musculus OX=10090 GN=Map7d2 PE=1 SV=1	Map7d2	1	0.0039258	64.906	2	EAAEAK(1)AQDAAK	0.88969	2				0.95457	1.04543		0.939013	0.863336	0.75497	1.27698	1.16004	1.00566				0.748	0.901
A2AG50	464	K	MAP7 domain-containing protein 2 OS=Mus musculus OX=10090 GN=Map7d2 PE=1 SV=1	Map7d2	1	0.000271964	85.622	2	LQK(1)EQEEQER	0.79198	6	1.1272	0.748916	0.917935	1.15018	0.979372	1.0764	0.939013	0.863336	0.75497	1.27698	1.16004	1.00566	1.2	0.867	1.216	0.901	0.844	1.07	0.857	0.32527
A2AG58	605	K	BCLAF1 and THRAP3 family member 3 OS=Mus musculus OX=10090 GN=Bclaf3 PE=1 SV=1	Bclaf3	1	0.0275445	47.334	2	NHQSPSFSK(1)VK	0.23197	2			0.873914			1.12609	1.00586	0.901363	1.0127	1.08222	1.03853	0.959322			0.863			1.174	1.36
A2AGT5	1077	K	Cytoskeleton-associated protein 5 OS=Mus musculus OX=10090 GN=Ckap5 PE=1 SV=1	Ckap5	0.99981	0.00188944	51.569	2	AK(1)ANMPSKPAAPAK	-4.4732	1	1						1.01414	1.00596	1.10176	0.947959	0.956136	0.974049	0.986
A2AGT5	287	K	Cytoskeleton-associated protein 5 OS=Mus musculus OX=10090 GN=Ckap5 PE=1 SV=1	Ckap5	1	0.0272884	54.436	2	DFYDK(1)IEAK	-1.6971	2		1.01373		0.986268			1.01414	1.00596	1.10176	0.947959	0.956136	0.974049		1.008		1.04			1.032
A2AGT5	496	K	Cytoskeleton-associated protein 5 OS=Mus musculus OX=10090 GN=Ckap5 PE=1 SV=1	Ckap5	1	0.000113995	96.946	2	ECSEK(1)VELVHGK	-0.35914	4	0.882486		0.9265			1.19101	1.01414	1.00596	1.10176	0.947959	0.956136	0.974049	0.87		0.841			1.223	1.43
A2AGT5	1857	K	Cytoskeleton-associated protein 5 OS=Mus musculus OX=10090 GN=Ckap5 PE=1 SV=1	Ckap5	1	0.000207199	94.804	2	EGLAELYEYK(1)K	0.50194	5	0.948348	1.06379		0.955221	1.05444	0.978205	1.01414	1.00596	1.10176	0.947959	0.956136	0.974049	0.935	1.057		1.008	1.103	1.004	1.043	0.532533
A2AGT5	1847	K	Cytoskeleton-associated protein 5 OS=Mus musculus OX=10090 GN=Ckap5 PE=1 SV=1	Ckap5	1	2.79916e-11	133.07	2	ENTK(1)EGLAELYEYK	-0.20123	2	0.635817	1.36418					1.01414	1.00596	1.10176	0.947959	0.956136	0.974049	0.627	1.356
A2AGT5	515	K	Cytoskeleton-associated protein 5 OS=Mus musculus OX=10090 GN=Ckap5 PE=1 SV=1	Ckap5	1	0.0178894	47.349	2	ESK(1)PLPGR	1.3012	3	0.956471	0.987406	1.05612				1.01414	1.00596	1.10176	0.947959	0.956136	0.974049	0.943	0.982	0.959
A2AGT5	9	K	Cytoskeleton-associated protein 5 OS=Mus musculus OX=10090 GN=Ckap5 PE=1 SV=1	Ckap5	1	1.12742e-08	114.93	2	GDDSEWLK(1)LPVDQK	4.0841	2		1.29683	0.703171				1.01414	1.00596	1.10176	0.947959	0.956136	0.974049		1.289	0.638
A2AGT5	1774	K	Cytoskeleton-associated protein 5 OS=Mus musculus OX=10090 GN=Ckap5 PE=1 SV=1	Ckap5	1	5.75652e-11	80.815	2	GPK(1)ILDHLTMIDNK	1.5713	4	0.973934		1.11991		0.957326	0.948825	1.01414	1.00596	1.10176	0.947959	0.956136	0.974049	0.96		1.016		1.001	0.974	0.999	0.995553
A2AGT5	212	K	Cytoskeleton-associated protein 5 OS=Mus musculus OX=10090 GN=Ckap5 PE=1 SV=1	Ckap5	1	3.71109e-09	96.78	3	HTLQNINSVQLK(1)ELEEEWVK	-1.0011	1						1	1.01414	1.00596	1.10176	0.947959	0.956136	0.974049						1.027
A2AGT5	163	K	Cytoskeleton-associated protein 5 OS=Mus musculus OX=10090 GN=Ckap5 PE=1 SV=1	Ckap5	1	0.00242828	81.642	2	IISLK(1)PIIK	-1.4449	3			1.09775		0.932345	0.969905	1.01414	1.00596	1.10176	0.947959	0.956136	0.974049			0.996		0.975	0.996	0.989
A2AGT5	42	K	Cytoskeleton-associated protein 5 OS=Mus musculus OX=10090 GN=Ckap5 PE=1 SV=1	Ckap5	0.999992	0.0016285	97.175	2	IKDEK(1)SPEWSK	-2.7482	2		0.923682	1.07632				1.01414	1.00596	1.10176	0.947959	0.956136	0.974049		0.918	0.977
A2AGT5	868	K	Cytoskeleton-associated protein 5 OS=Mus musculus OX=10090 GN=Ckap5 PE=1 SV=1	Ckap5	1	3.84512e-09	120.65	2	ITSELVSK(1)IGDK	-1.5522	6	1.03003	0.924422	0.970824	1.02884	1.02591	1.01997	1.01414	1.00596	1.10176	0.947959	0.956136	0.974049	1.016	0.919	0.881	1.085	1.073	1.047	1.138	0.0396107
A2AGT5	1066	K	Cytoskeleton-associated protein 5 OS=Mus musculus OX=10090 GN=Ckap5 PE=1 SV=1	Ckap5	0.997714	4.71083e-07	94.507	3	LK(0.002)PTSK(0.998)DQVLAMLEK	3.2917	3	0.947112	0.948228	1.10466				1.01414	1.00596	1.10176	0.947959	0.956136	0.974049	0.934	0.943	1.003
A2AGT5	227	K	Cytoskeleton-associated protein 5 OS=Mus musculus OX=10090 GN=Ckap5 PE=1 SV=1	Ckap5	1	0.00165063	69.915	2	LPTGAPK(1)PSR	0.6529	5	1.22739	0.994464		0.895849	0.992928	0.889373	1.01414	1.00596	1.10176	0.947959	0.956136	0.974049	1.21	0.989		0.945	1.038	0.913	0.878	0.254376
A2AGT5	311	K	Cytoskeleton-associated protein 5 OS=Mus musculus OX=10090 GN=Ckap5 PE=1 SV=1	Ckap5	1	3.75899e-15	130.78	2	NPK(1)LEAGDYADLVK	1.2008	6	0.963619	0.86415	0.920036	1.24599	1.10799	0.898218	1.01414	1.00596	1.10176	0.947959	0.956136	0.974049	0.95	0.859	0.835	1.314	1.159	0.922	1.284	0.0953725
A2AGT5	413	K	Cytoskeleton-associated protein 5 OS=Mus musculus OX=10090 GN=Ckap5 PE=1 SV=1	Ckap5	1	1.2538e-28	142.08	2	NPTIK(1)QQTSLFIAR	1.011	6	1.08036	1.00639	1.06759	0.99325	0.94519	0.907218	1.01414	1.00596	1.10176	0.947959	0.956136	0.974049	1.065	1	0.969	1.048	0.989	0.931	0.978	0.637959
A2AGT5	1981	K	Cytoskeleton-associated protein 5 OS=Mus musculus OX=10090 GN=Ckap5 PE=1 SV=1	Ckap5	1	1.8483e-09	70.831	3	PAIPPVASSTDMLHSK(1)LSQLR	-0.24558	5	1.11202	0.994958	1.06848		0.935544	0.889001	1.01414	1.00596	1.10176	0.947959	0.956136	0.974049	1.097	0.989	0.97		0.978	0.913	0.928	0.276937
A2AGT5	1302	K	Cytoskeleton-associated protein 5 OS=Mus musculus OX=10090 GN=Ckap5 PE=1 SV=1	Ckap5	1	0.0151059	46.447	2	VGEPK(1)DVIR	0.18527	3	1.07485		1.02613			0.899018	1.01414	1.00596	1.10176	0.947959	0.956136	0.974049	1.06		0.931			0.923	0.927
A2AGT5	1182	K	Cytoskeleton-associated protein 5 OS=Mus musculus OX=10090 GN=Ckap5 PE=1 SV=1	Ckap5	1	0.000423101	83.358	2	VLK(1)WNFTTPR	-0.77465	5	1.06131	1.1513	1.04879	0.85393	0.884665		1.01414	1.00596	1.10176	0.947959	0.956136	0.974049	1.047	1.144	0.952	0.901	0.925		0.871	0.146355
A2AGT5	171	K	Cytoskeleton-associated protein 5 OS=Mus musculus OX=10090 GN=Ckap5 PE=1 SV=1	Ckap5	1	0.0520425	46.447	2	VLPK(1)LFESR	-1.6233	1					1		1.01414	1.00596	1.10176	0.947959	0.956136	0.974049					1.046
A2AGT5	1838	K	Cytoskeleton-associated protein 5 OS=Mus musculus OX=10090 GN=Ckap5 PE=1 SV=1	Ckap5	1	0.000243772	117.45	2	VNDFLAEIFK(1)K	-6.1569	3		0.947226		1.02234		1.03044	1.01414	1.00596	1.10176	0.947959	0.956136	0.974049		0.942		1.078		1.058	1.134
A2AHC3	210	K	Calmodulin-regulated spectrin-associated protein 1 OS=Mus musculus OX=10090 GN=Camsap1 PE=1 SV=1	Camsap1	1	0.00101394	55.754	2	LK(1)QQPLESPAHQK	-2.4077	2		0.827318			1.17268		0.966843	0.934969	1.07014	1.0067	1.04124	0.980111		0.885			1.126		1.272
A2AIV2	886	K	Protein virilizer homolog OS=Mus musculus OX=10090 GN=Virma PE=1 SV=1	Virma	1	1.4941e-09	121.71	2	ADENNAK(1)LQELGK	-1.4923	4	0.765635		1.18873	1.1004	0.945238		1.09552	1.02246	1.0791	0.913586	0.952019	0.93731	0.699		1.102	1.204	0.993		1.22	0.467673
A2AIV2	1028	K	Protein virilizer homolog OS=Mus musculus OX=10090 GN=Virma PE=1 SV=1	Virma	1	0.0100591	47.561	2	GGSFEFK(1)DMR	4.5082	1		1					1.09552	1.02246	1.0791	0.913586	0.952019	0.93731		0.978
A2AIV2	879	K	Protein virilizer homolog OS=Mus musculus OX=10090 GN=Virma PE=1 SV=1	Virma	1	0.0238037	52.591	2	LCK(1)ADENNAK	0.99245	1			1				1.09552	1.02246	1.0791	0.913586	0.952019	0.93731			0.927
A2AIV2	367	K	Protein virilizer homolog OS=Mus musculus OX=10090 GN=Virma PE=1 SV=1	Virma	0.999988	4.9181e-09	65.421	3	MK(1)DQGPDKENSGAVEASVK	2.6254	3	1.03352	0.909276	1.05721				1.09552	1.02246	1.0791	0.913586	0.952019	0.93731	0.943	0.889	0.98
A2AIV2	528	K	Protein virilizer homolog OS=Mus musculus OX=10090 GN=Virma PE=1 SV=1	Virma	1	0.00044612	94.804	2	STQNEK(1)SGYQR	0.12979	2		0.966561			1.03344		1.09552	1.02246	1.0791	0.913586	0.952019	0.93731		0.945			1.086		1.149
A2AJ15	542	K	Endoplasmic reticulum mannosyl-oligosaccharide 1,2-alpha-mannosidase OS=Mus musculus OX=10090 GN=Man1b1 PE=1 SV=1	Man1b1	1	6.88536e-05	88.734	3	ADHK(1)DVEVKPADR	1.704	5	1.02115		1.16908	0.803592	0.920492	1.08568	0.957322	0.925359	0.794673	1.11979	1.11714	1.08572	1.067		1.471	0.718	0.824	1	0.668	0.10282
A2AJ15	385	K	Endoplasmic reticulum mannosyl-oligosaccharide 1,2-alpha-mannosidase OS=Mus musculus OX=10090 GN=Man1b1 PE=1 SV=1	Man1b1	1	1.14254e-06	49.487	3	FQEAVEEVTK(1)HIHSLSGK	0.3594	2				0.970833		1.02917	0.957322	0.925359	0.794673	1.11979	1.11714	1.08572				0.867		0.948
A2AJ15	200	K	Endoplasmic reticulum mannosyl-oligosaccharide 1,2-alpha-mannosidase OS=Mus musculus OX=10090 GN=Man1b1 PE=1 SV=1	Man1b1	1	0.0177893	40.533	2	IWK(1)EPAPPNER	-0.77282	1	1						0.957322	0.925359	0.794673	1.11979	1.11714	1.08572	1.045
A2AJ15	88	K	Endoplasmic reticulum mannosyl-oligosaccharide 1,2-alpha-mannosidase OS=Mus musculus OX=10090 GN=Man1b1 PE=1 SV=1	Man1b1	1	6.45989e-11	108.24	2	MK(1)QEVLPVLPAPQK	4.288	3				0.909253	1.36077	0.729977	0.957322	0.925359	0.794673	1.11979	1.11714	1.08572				0.812	1.218	0.672
A2AJT4	703	K	Arginine/serine-rich protein PNISR OS=Mus musculus OX=10090 GN=Pnisr PE=1 SV=1	Pnisr	1	0.000554828	65.933	2	DFK(1)FSSQDDR	1.5175	4	1.02606	0.960242	1.0509	0.962796			0.969444	0.875096	1.03697	1.07245	1.01753	1.02851	1.058	1.097	1.013	0.898			0.85
A2AJT4	422	K	Arginine/serine-rich protein PNISR OS=Mus musculus OX=10090 GN=Pnisr PE=1 SV=1	Pnisr	1	0.00933455	67.903	2	QK(1)QEAFWR	1.5433	3				1.00195	0.950927	1.04712	0.969444	0.875096	1.03697	1.07245	1.01753	1.02851				0.934	0.935	1.018
A2AJT4	453	K	Arginine/serine-rich protein PNISR OS=Mus musculus OX=10090 GN=Pnisr PE=1 SV=1	Pnisr	1	3.23859e-06	125.17	2	VTK(1)EMNEFIHR	-0.9289	6	1.00974	1.00428	1.0302	1.00347	0.992323	0.959982	0.969444	0.875096	1.03697	1.07245	1.01753	1.02851	1.042	1.148	0.993	0.936	0.975	0.933	0.893	0.068996
A2AKX3	2442	K	Probable helicase senataxin OS=Mus musculus OX=10090 GN=Setx PE=1 SV=1	Setx	1	0.0687516	44.42	2	LK(1)PVLQR	0.34123	1			1				0.935348	0.898236	0.949027	1.11541	1.0471	1.05488			1.054
A2AL36	716	K	Centriolin OS=Mus musculus OX=10090 GN=Cntrl PE=1 SV=2	Cntrl	1	0.0456155	41.796	2	LK(1)DAETSQLK	-2.0769	1						1
A2ALU4	1352	K	Protein Shroom2 OS=Mus musculus OX=10090 GN=Shroom2 PE=1 SV=1	Shroom2	0.999962	0.00959339	55.578	2	DVCKPNEFDK(1)FR	1.7171	1	1						0.809247	0.789125	0.888174	1.2088	1.12837	1.17629	1.236
A2ALU4	1447	K	Protein Shroom2 OS=Mus musculus OX=10090 GN=Shroom2 PE=1 SV=1	Shroom2	1	5.10837e-05	99.34	2	MK(1)SALIIEQR	-2.2665	5	1.23334		0.846251	0.954912	0.987456	0.978036	0.809247	0.789125	0.888174	1.2088	1.12837	1.17629	1.524		0.953	0.79	0.875	0.831	0.672	0.129732
A2ALU4	1183	K	Protein Shroom2 OS=Mus musculus OX=10090 GN=Shroom2 PE=1 SV=1	Shroom2	1	0.026944	50.09	2	TMDDLK(1)SEELAR	-0.07145	1						1	0.809247	0.789125	0.888174	1.2088	1.12837	1.17629						0.85
A2AN08	5082	K	E3 ubiquitin-protein ligase UBR4 OS=Mus musculus OX=10090 GN=Ubr4 PE=1 SV=1	Ubr4	1	0.0190284	52.591	2	AVK(1)DYSAYR	3.4204	3		1.1211	1.14396	0.734937			1.21391	1.22244	1.3195	0.751031	0.735797	0.757314		0.917	0.867	0.979			1.098
A2AN08	436	K	E3 ubiquitin-protein ligase UBR4 OS=Mus musculus OX=10090 GN=Ubr4 PE=1 SV=1	Ubr4	1	0.00110695	90.761	2	EK(1)DPLAALR	-1.9291	6	1.2833	1.19867	1.3904	0.735982	0.704414	0.687241	1.21391	1.22244	1.3195	0.751031	0.735797	0.757314	1.057	0.981	1.054	0.98	0.957	0.907	0.92	0.0670567
A2AN08	4817	K	E3 ubiquitin-protein ligase UBR4 OS=Mus musculus OX=10090 GN=Ubr4 PE=1 SV=1	Ubr4	1	0.011715	53.028	2	GQVVTK(1)TALLK	-2.5242	1			1				1.21391	1.22244	1.3195	0.751031	0.735797	0.757314			0.758
A2AN08	4700	K	E3 ubiquitin-protein ligase UBR4 OS=Mus musculus OX=10090 GN=Ubr4 PE=1 SV=1	Ubr4	1	0.0020962	65.173	2	HIPSAK(1)NLDADIWK	1.1442	1	1						1.21391	1.22244	1.3195	0.751031	0.735797	0.757314	0.824
A2AN08	4708	K	E3 ubiquitin-protein ligase UBR4 OS=Mus musculus OX=10090 GN=Ubr4 PE=1 SV=1	Ubr4	1	0.0157869	49.96	2	NLDADIWK(1)K	1.1365	2		1.09806				0.901938	1.21391	1.22244	1.3195	0.751031	0.735797	0.757314		0.898				1.191	1.326
A2AN08	4423	K	E3 ubiquitin-protein ligase UBR4 OS=Mus musculus OX=10090 GN=Ubr4 PE=1 SV=1	Ubr4	1	0.00192217	61.194	2	IISLDLPVAEVYK(1)K	4.7675	1		1					1.21391	1.22244	1.3195	0.751031	0.735797	0.757314		0.818
A2AN08	4019	K	E3 ubiquitin-protein ligase UBR4 OS=Mus musculus OX=10090 GN=Ubr4 PE=1 SV=1	Ubr4	1	0.00861035	80.294	2	ILQK(1)LIK	-0.15758	2		0.949546		1.05045			1.21391	1.22244	1.3195	0.751031	0.735797	0.757314		0.777		1.399			1.801
A2AN08	3484	K	E3 ubiquitin-protein ligase UBR4 OS=Mus musculus OX=10090 GN=Ubr4 PE=1 SV=1	Ubr4	1	0.00504069	79.809	2	LK(1)EYSQK	-0.41068	6	1.20942	1.21798	1.3102	0.83478	0.708685	0.718935	1.21391	1.22244	1.3195	0.751031	0.735797	0.757314	0.996	0.996	0.993	1.112	0.963	0.949	1.013	0.847366
A2AN08	1149	K	E3 ubiquitin-protein ligase UBR4 OS=Mus musculus OX=10090 GN=Ubr4 PE=1 SV=1	Ubr4	1	1.25035e-05	75.012	2	MAAETDPHK(1)SSEITK	-4.4443	5	0.947956	0.926929	1.12512				1.21391	1.22244	1.3195	0.751031	0.735797	0.757314	0.781	0.758	0.853
A2AN08	5019	K	E3 ubiquitin-protein ligase UBR4 OS=Mus musculus OX=10090 GN=Ubr4 PE=1 SV=1	Ubr4	1	0.00390164	73.655	2	NLQGFLEQPK(1)EK	0.2132	3	1.02521	1.09018	0.884608				1.21391	1.22244	1.3195	0.751031	0.735797	0.757314	0.845	0.892	0.67
A2AN08	634	K	E3 ubiquitin-protein ligase UBR4 OS=Mus musculus OX=10090 GN=Ubr4 PE=1 SV=1	Ubr4	1	2.49379e-05	86.838	2	QASGEK(1)GNILASR	-1.3856	3	1.22582	1.14869			0.625497		1.21391	1.22244	1.3195	0.751031	0.735797	0.757314	1.01	0.94			0.85		0.872
A2AN08	1916	K	E3 ubiquitin-protein ligase UBR4 OS=Mus musculus OX=10090 GN=Ubr4 PE=1 SV=1	Ubr4	1	2.1713e-07	123.42	2	QHLAVSHEK(1)GK	0.15248	3	1.33281	0.733231	0.933961				1.21391	1.22244	1.3195	0.751031	0.735797	0.757314	1.098	0.6	0.708
A2AN08	4799	K	E3 ubiquitin-protein ligase UBR4 OS=Mus musculus OX=10090 GN=Ubr4 PE=1 SV=1	Ubr4	1	0.00454281	57.003	2	QK(1)ALGTLGMTTNEK	-3.5392	1		1					1.21391	1.22244	1.3195	0.751031	0.735797	0.757314		0.818
A2AN08	2541	K	E3 ubiquitin-protein ligase UBR4 OS=Mus musculus OX=10090 GN=Ubr4 PE=1 SV=1	Ubr4	1	2.90449e-05	92.747	2	SAYHSHK(1)DQALLSK	-4.358	7	1.23463		1.51142	0.754453	0.748571	0.750931	1.21391	1.22244	1.3195	0.751031	0.735797	0.757314	1.017		1.145	1.005	1.017	0.992	0.929	0.21127
A2AN08	4086	K	E3 ubiquitin-protein ligase UBR4 OS=Mus musculus OX=10090 GN=Ubr4 PE=1 SV=1	Ubr4	1	0.00181983	76.572	2	SPSK(1)SELHR	0.012001	3	1.14336		1.16604			0.690602	1.21391	1.22244	1.3195	0.751031	0.735797	0.757314	0.942		0.884			0.912	0.999
A2AN08	1699	K	E3 ubiquitin-protein ligase UBR4 OS=Mus musculus OX=10090 GN=Ubr4 PE=1 SV=1	Ubr4	1	0.00012238	74.524	2	VCHK(1)DHEISYAK	-2.9539	6	1.2943	1.24446	1.41946	0.638084	0.75192	0.651772	1.21391	1.22244	1.3195	0.751031	0.735797	0.757314	1.066	1.018	1.076	0.85	1.022	0.861	0.865	0.0742177
A2AN08	1774	K	E3 ubiquitin-protein ligase UBR4 OS=Mus musculus OX=10090 GN=Ubr4 PE=1 SV=1	Ubr4	1	5.31017e-37	139.61	2	VTISDGK(1)VTDEEKPK	-0.97223	5	1.76026	1.44152	0.97672	0.388048	0.433452		1.21391	1.22244	1.3195	0.751031	0.735797	0.757314	1.45	1.179	0.74	0.517	0.589		0.492	0.0821639
A2AN08	4103	K	E3 ubiquitin-protein ligase UBR4 OS=Mus musculus OX=10090 GN=Ubr4 PE=1 SV=1	Ubr4	1	0.00610398	90.308	2	WK(1)QFLSR	-0.78691	6	1.20936	1.16499	1.29526	0.831292	0.680566	0.818541	1.21391	1.22244	1.3195	0.751031	0.735797	0.757314	0.996	0.953	0.982	1.107	0.925	1.081	1.062	0.377748
A2APB8	608	K	Targeting protein for Xklp2 OS=Mus musculus OX=10090 GN=Tpx2 PE=1 SV=1	Tpx2	1	0.000268283	57.003	3	AEMWK(1)HQLEEEQK	1.4066	4	1.16846	1.16714	1.21278	0.451612			1.21522	1.20125	1.2785	0.74671	0.762652	0.795662	0.962	0.972	0.949	0.605			0.63
A2APB8	616	K	Targeting protein for Xklp2 OS=Mus musculus OX=10090 GN=Tpx2 PE=1 SV=1	Tpx2	1	7.42106e-06	125.17	2	HQLEEEQK(1)QQK	-0.80201	6	1.63119	0.921248	1.58102	0.665201	0.559763	0.641583	1.21522	1.20125	1.2785	0.74671	0.762652	0.795662	1.342	0.767	1.237	0.891	0.734	0.806	0.727	0.183929
A2APB8	44	K	Targeting protein for Xklp2 OS=Mus musculus OX=10090 GN=Tpx2 PE=1 SV=1	Tpx2	1	0.0080642	51.864	2	ANLENK(1)FLR	-3.1135	1			1				1.21522	1.20125	1.2785	0.74671	0.762652	0.795662			0.782
A2APB8	640	K	Targeting protein for Xklp2 OS=Mus musculus OX=10090 GN=Tpx2 PE=1 SV=1	Tpx2	1	1.48706e-07	66.619	3	ARPNTVIFQEPFVPK(1)K	0.64437	6	1.34278	1.26032	1.38436	0.757059	0.651965	0.603511	1.21522	1.20125	1.2785	0.74671	0.762652	0.795662	1.105	1.049	1.083	1.014	0.855	0.759	0.812	0.0652925
A2APB8	83	K	Targeting protein for Xklp2 OS=Mus musculus OX=10090 GN=Tpx2 PE=1 SV=1	Tpx2	1	7.95711e-05	93.162	2	AVDNTYHK(1)ETEK	-1.4312	6	1.3288	1.02976	1.3259	0.780022	0.792397	0.743126	1.21522	1.20125	1.2785	0.74671	0.762652	0.795662	1.093	0.857	1.037	1.045	1.039	0.934	1.01	0.870219
A2APB8	375	K	Targeting protein for Xklp2 OS=Mus musculus OX=10090 GN=Tpx2 PE=1 SV=1	Tpx2	1	0.0115698	51.454	2	DPQTPILQTK(1)YR	-0.71588	1			1				1.21522	1.20125	1.2785	0.74671	0.762652	0.795662			0.782
A2APB8	713	K	Targeting protein for Xklp2 OS=Mus musculus OX=10090 GN=Tpx2 PE=1 SV=1	Tpx2	1	0.000470677	88.181	2	ELVHK(1)ANPIR	-0.94579	3	0.953155		1.04684				1.21522	1.20125	1.2785	0.74671	0.762652	0.795662	0.784		0.819
A2APB8	566	K	Targeting protein for Xklp2 OS=Mus musculus OX=10090 GN=Tpx2 PE=1 SV=1	Tpx2	1	3.28565e-12	176	3	FK(1)ALPVPHFDTINLPEK	-0.54975	5	1.4922	1.13552	1.36448		0.475911	0.531889	1.21522	1.20125	1.2785	0.74671	0.762652	0.795662	1.228	0.945	1.067		0.624	0.668	0.598	0.0150653
A2APB8	420	K	Targeting protein for Xklp2 OS=Mus musculus OX=10090 GN=Tpx2 PE=1 SV=1	Tpx2	1	5.05239e-07	138.26	2	IFESGPILPK(1)R	-2.4845	5	1.32949	1.3968	1.41037	0.517946	0.345398		1.21522	1.20125	1.2785	0.74671	0.762652	0.795662	1.094	1.163	1.103	0.694	0.453		0.512	0.0231671
A2APB8	401	K	Targeting protein for Xklp2 OS=Mus musculus OX=10090 GN=Tpx2 PE=1 SV=1	Tpx2	1	0.0469201	44.42	2	LQQYK(1)FK	0.031154	1	1						1.21522	1.20125	1.2785	0.74671	0.762652	0.795662	0.823
A2APB8	275	K	Targeting protein for Xklp2 OS=Mus musculus OX=10090 GN=Tpx2 PE=1 SV=1	Tpx2	1	0.00253437	76.572	2	QHPK(1)NQEEYK	-1.6157	2	1.03484		0.965158				1.21522	1.20125	1.2785	0.74671	0.762652	0.795662	0.852		0.755
A2APB8	700	K	Targeting protein for Xklp2 OS=Mus musculus OX=10090 GN=Tpx2 PE=1 SV=1	Tpx2	1	8.63463e-10	128.97	2	QQEEEQQK(1)EELAR	-1.4652	4		1.12252	1.67364	0.503659	0.700183		1.21522	1.20125	1.2785	0.74671	0.762652	0.795662		0.934	1.309	0.675	0.918		0.71	0.275065
A2APB8	492	K	Targeting protein for Xklp2 OS=Mus musculus OX=10090 GN=Tpx2 PE=1 SV=1	Tpx2	1	0.00059753	87.251	2	SPVFALK(1)NR	-4.9202	4	1.4569	1.20318			0.697743	0.642173	1.21522	1.20125	1.2785	0.74671	0.762652	0.795662	1.199	1.002			0.915	0.807	0.782	0.156389
A2APB8	210	K	Targeting protein for Xklp2 OS=Mus musculus OX=10090 GN=Tpx2 PE=1 SV=1	Tpx2	1	7.65012e-05	76.255	2	VLK(1)STEEQEIEK	-1.2093	5	1.21334	1.11725	1.3054		0.737094	0.626909	1.21522	1.20125	1.2785	0.74671	0.762652	0.795662	0.998	0.93	1.021		0.966	0.788	0.892	0.253723
A2APV2	935	K	Formin-like protein 2 OS=Mus musculus OX=10090 GN=Fmnl2 PE=1 SV=2	Fmnl2	1	0.000149127	60.547	2	EFLLHNEGK(1)LK	-1.0004	2	0.925031		1.07497				1.16383	0.897074	0.998053	0.967694	0.994543	0.9788	0.795		1.077
A2AQ19	502	K	RNA polymerase-associated protein RTF1 homolog OS=Mus musculus OX=10090 GN=Rtf1 PE=1 SV=1	Rtf1	1	0.000963073	66.619	2	FNDQDIEEIVK(1)EK	2.441	1			1				0.929804	0.921672	0.971555	1.05962	1.02943	1.08792			1.029
A2AQ19	523	K	RNA polymerase-associated protein RTF1 homolog OS=Mus musculus OX=10090 GN=Rtf1 PE=1 SV=1	Rtf1	1	0.0208406	58.286	2	TQLLK(1)EK	-2.0262	4		0.908147		1.11038	0.981477		0.929804	0.921672	0.971555	1.05962	1.02943	1.08792		0.985		1.048	0.953		1.016
A2AQ19	207	K	RNA polymerase-associated protein RTF1 homolog OS=Mus musculus OX=10090 GN=Rtf1 PE=1 SV=1	Rtf1	1	0.00109795	96.311	2	LEQMTEK(1)ER	2.1067	2					1.13079	0.869213	0.929804	0.921672	0.971555	1.05962	1.02943	1.08792					1.098	0.799
A2AQ19	270	K	RNA polymerase-associated protein RTF1 homolog OS=Mus musculus OX=10090 GN=Rtf1 PE=1 SV=1	Rtf1	1	4.70557e-25	98.865	3	LTQIQESQVTSHNK(1)ER	2.2104	5	1.33558		1.41073	0.590507	0.780871	0.882307	0.929804	0.921672	0.971555	1.05962	1.02943	1.08792	1.436		1.452	0.557	0.759	0.811	0.491	0.0167927
A2AQ19	291	K	RNA polymerase-associated protein RTF1 homolog OS=Mus musculus OX=10090 GN=Rtf1 PE=1 SV=1	Rtf1	1	1.15815e-07	159.93	2	SQAMEELK(1)AER	0.066222	9	0.991131	0.970929	1.09572	0.948021	0.933307	1.06089	0.929804	0.921672	0.971555	1.05962	1.02943	1.08792	1.066	1.053	1.128	0.895	0.907	0.975	0.855	0.00998678
A2AQ19	665	K	RNA polymerase-associated protein RTF1 homolog OS=Mus musculus OX=10090 GN=Rtf1 PE=1 SV=1	Rtf1	1	9.37748e-23	131.06	3	TASDLSEDLFK(1)VHDFDVK	1.2666	6	1.12634	0.999226	0.879493	1.0097	0.936206	1.04904	0.929804	0.921672	0.971555	1.05962	1.02943	1.08792	1.211	1.084	0.905	0.953	0.909	0.964	0.883	0.247104
A2AQ19	672	K	RNA polymerase-associated protein RTF1 homolog OS=Mus musculus OX=10090 GN=Rtf1 PE=1 SV=1	Rtf1	1	2.44028e-05	47.27	3	VHDFDVK(1)IDLQVPSSESK	2.1884	1			1				0.929804	0.921672	0.971555	1.05962	1.02943	1.08792			1.029
A2AQ19	560	K	RNA polymerase-associated protein RTF1 homolog OS=Mus musculus OX=10090 GN=Rtf1 PE=1 SV=1	Rtf1	1	0.00142096	41.317	2	TK(1)NISAISYINQR	-0.59005	2		0.918533				1.08147	0.929804	0.921672	0.971555	1.05962	1.02943	1.08792		0.997				0.994	0.997
A2AQ25	799	K	Sickle tail protein OS=Mus musculus OX=10090 GN=Skt PE=1 SV=1	Skt	1	0.000251819	85.821	2	EEPHK(1)LDSLLK	0.76171	4	1.07637	1.17496		0.872426	0.876247		1.13938	1.1183	1.18808	0.830176	0.857446	0.866619	0.945	1.051		1.051	1.022		1.039	0.550043
A2AQ25	794	K	Sickle tail protein OS=Mus musculus OX=10090 GN=Skt PE=1 SV=1	Skt	1	0.00448952	65.156	2	FLK(1)EEPHK	1.4514	5	1.07006	1.06331	1.06942	0.950296		0.846912	1.13938	1.1183	1.18808	0.830176	0.857446	0.866619	0.939	0.951	0.9	1.145		0.977	1.141	0.132933
A2AQ25	778	K	Sickle tail protein OS=Mus musculus OX=10090 GN=Skt PE=1 SV=1	Skt	1	0.00362072	69.915	2	GEFPTLQNK(1)MR	2.2482	4			1.29438	0.937738	0.796867	0.971018	1.13938	1.1183	1.18808	0.830176	0.857446	0.866619			1.089	1.13	0.929	1.12	0.973
A2AQ25	688	K	Sickle tail protein OS=Mus musculus OX=10090 GN=Skt PE=1 SV=1	Skt	1	0.000704923	101.45	2	KAELEISNK(1)VK	0.97702	5	1.26189	0.883741	1.10566	0.812735	0.935979		1.13938	1.1183	1.18808	0.830176	0.857446	0.866619	1.108	0.79	0.931	0.979	1.092		1.098	0.498955
A2AQ25	713	K	Sickle tail protein OS=Mus musculus OX=10090 GN=Skt PE=1 SV=1	Skt	1	0.00111119	95.311	2	QK(1)YLHEEER	-0.85286	2	0.93455		1.06545				1.13938	1.1183	1.18808	0.830176	0.857446	0.866619	0.82		0.897
A2AQ25	1309	K	Sickle tail protein OS=Mus musculus OX=10090 GN=Skt PE=1 SV=1	Skt	1	1.87152e-11	135.21	2	TK(1)EIGQQGQENADK	-2.5578	5	1.29032	1.0167	1.29427	0.733769	0.664932		1.13938	1.1183	1.18808	0.830176	0.857446	0.866619	1.132	0.909	1.089	0.884	0.775		0.795	0.108148
A2AQP0	1269	K	Myosin-7B OS=Mus musculus OX=10090 GN=Myh7b PE=3 SV=1	Myh7b	1	0.0110883	53.878	2	IK(1)VEELQR	-0.38241	2	1.0708					0.929203
A2AR02	158	K	Peptidyl-prolyl cis-trans isomerase G OS=Mus musculus OX=10090 GN=Ppig PE=1 SV=1	Ppig	1	1.0841e-05	105.94	2	EIENQK(1)TDAASK	-1.0533	1			1				1.03967	1.10234	1.10029	0.946482	0.933224	0.877998			0.909
A2AR02	164	K	Peptidyl-prolyl cis-trans isomerase G OS=Mus musculus OX=10090 GN=Ppig PE=1 SV=1	Ppig	1	2.24035e-05	94.791	2	TDAASK(1)PFAEVR	-0.17843	7	1.13792	1.08347	1.18386	0.697218	0.9555	0.942033	1.03967	1.10234	1.10029	0.946482	0.933224	0.877998	1.095	0.983	1.076	0.737	1.024	1.073	0.899	0.386472
A2AR02	501	K	Peptidyl-prolyl cis-trans isomerase G OS=Mus musculus OX=10090 GN=Ppig PE=1 SV=1	Ppig	1	0.0586648	51.864	2	EK(1)PLDPK	-0.79757	1	1						1.03967	1.10234	1.10029	0.946482	0.933224	0.877998	0.962
A2AR02	103	K	Peptidyl-prolyl cis-trans isomerase G OS=Mus musculus OX=10090 GN=Ppig PE=1 SV=1	Ppig	1	1.55878e-21	98.895	3	GGESIYGGFFEDESFAVK(1)HNK	0.78117	5	1.13708	1.00933	1.17307		0.850734	0.829781	1.03967	1.10234	1.10029	0.946482	0.933224	0.877998	1.094	0.916	1.066		0.912	0.945	0.906	0.277035
A2AR02	106	K	Peptidyl-prolyl cis-trans isomerase G OS=Mus musculus OX=10090 GN=Ppig PE=1 SV=1	Ppig	1	0.06783	47.361	2	HNK(1)EFLLSMANR	-4.7252	1				1			1.03967	1.10234	1.10029	0.946482	0.933224	0.877998				1.057
A2AR02	180	K	Peptidyl-prolyl cis-trans isomerase G OS=Mus musculus OX=10090 GN=Ppig PE=1 SV=1	Ppig	1	5.936e-06	119.94	2	ILSCGELIPK(1)SK	-1.4881	6	1.1912	1.03772	1.06952	0.891818	0.908359	0.901387	1.03967	1.10234	1.10029	0.946482	0.933224	0.877998	1.146	0.941	0.972	0.942	0.973	1.027	0.962	0.615948
A2AR02	700	K	Peptidyl-prolyl cis-trans isomerase G OS=Mus musculus OX=10090 GN=Ppig PE=1 SV=1	Ppig	1	3.15923e-11	137.58	2	QSSQDNEVK(1)SSTLK	-3.2313	6	1.11493	1.03086	1.36964	0.919019	0.78972	0.775832	1.03967	1.10234	1.10029	0.946482	0.933224	0.877998	1.072	0.935	1.245	0.971	0.846	0.884	0.831	0.12173
A2AR02	648	K	Peptidyl-prolyl cis-trans isomerase G OS=Mus musculus OX=10090 GN=Ppig PE=1 SV=1	Ppig	1	0.00712637	65.404	2	SQESK(1)SSHR	-0.78123	3			1.22355		0.874835	0.901619	1.03967	1.10234	1.10029	0.946482	0.933224	0.877998			1.112		0.937	1.027	0.883
A2AR02	56	K	Peptidyl-prolyl cis-trans isomerase G OS=Mus musculus OX=10090 GN=Ppig PE=1 SV=1	Ppig	1	0.00819421	58.916	2	STQK(1)PLHYK	-9.2782	2				0.747077		1.25292	1.03967	1.10234	1.10029	0.946482	0.933224	0.877998				0.789		1.427
A2AR02	61	K	Peptidyl-prolyl cis-trans isomerase G OS=Mus musculus OX=10090 GN=Ppig PE=1 SV=1	Ppig	0.999874	0.000171242	70.806	3	STQKPLHYK(1)SCLFHR	1.2859	4		0.990562	1.25692	0.827498		0.925024	1.03967	1.10234	1.10029	0.946482	0.933224	0.877998		0.899	1.142	0.874		1.054	0.945	0.7554
A2AR02	691	K	Peptidyl-prolyl cis-trans isomerase G OS=Mus musculus OX=10090 GN=Ppig PE=1 SV=1	Ppig	1	0.0151446	50.09	2	TK(1)QSSQDNEVK	-5.4953	1		1					1.03967	1.10234	1.10029	0.946482	0.933224	0.877998		0.907
A2AR02	70	K	Peptidyl-prolyl cis-trans isomerase G OS=Mus musculus OX=10090 GN=Ppig PE=1 SV=1	Ppig	1	4.48946e-11	105.79	2	VVK(1)DFMVQGGDFSEGNGR	0.98715	3	1.24253	1.01478		0.742682			1.03967	1.10234	1.10029	0.946482	0.933224	0.877998	1.195	0.921		0.785			0.742
A2ARV4	4293	K	Low-density lipoprotein receptor-related protein 2 OS=Mus musculus OX=10090 GN=Lrp2 PE=1 SV=1	Lrp2	1	0.0105178	78.178	2	EK(1)GEVWR	-0.27127	2	0.950393		1.04961				1.3925	1.36926	1.54555	0.577322	0.548431	0.566939	0.683		0.679
A2ARV4	2201	K	Low-density lipoprotein receptor-related protein 2 OS=Mus musculus OX=10090 GN=Lrp2 PE=1 SV=1	Lrp2	1	0.00158429	79.059	2	HIVVDPK(1)HR	-0.96169	3	0.895146	0.995544	1.10931				1.3925	1.36926	1.54555	0.577322	0.548431	0.566939	0.643	0.727	0.718
A2ARV4	4164	K	Low-density lipoprotein receptor-related protein 2 OS=Mus musculus OX=10090 GN=Lrp2 PE=1 SV=1	Lrp2	1	0.00101575	56.202	2	HIYWSDAK(1)SQR	-1.4443	2	0.968235		1.03177				1.3925	1.36926	1.54555	0.577322	0.548431	0.566939	0.695		0.668
A2ARV4	420	K	Low-density lipoprotein receptor-related protein 2 OS=Mus musculus OX=10090 GN=Lrp2 PE=1 SV=1	Lrp2	1	0.00453758	60.709	2	ILAESK(1)NR	0.069392	3	1.04486	0.822342	1.1328				1.3925	1.36926	1.54555	0.577322	0.548431	0.566939	0.75	0.601	0.733
A2ASS6	15869	K	Titin OS=Mus musculus OX=10090 GN=Ttn PE=1 SV=1	Ttn	1	0.0455058	42.075	2	EK(1)LYPPSPPR	-2.5052	1					1		0.850877	0.885775	1.24636	0.948886	1.04831	1.01979					0.954
A2AT37	483	K	Regulator of nonsense transcripts 2 OS=Mus musculus OX=10090 GN=Upf2 PE=1 SV=1	Upf2	1	0.00062448	50.09	2	AFVPAILFK(1)DNEK	1.4514	1						1	0.980505	1.03136	1.07747	0.94809	0.988412	0.974159						1.027
A2AT37	661	K	Regulator of nonsense transcripts 2 OS=Mus musculus OX=10090 GN=Upf2 PE=1 SV=1	Upf2	1	0.000471328	67.881	2	DQINIETK(1)NK	0.16212	3	0.970043		1.00156			1.0284	0.980505	1.03136	1.07747	0.94809	0.988412	0.974159	0.989		0.93			1.056	1.101
A2AT37	73	K	Regulator of nonsense transcripts 2 OS=Mus musculus OX=10090 GN=Upf2 PE=1 SV=1	Upf2	1	0.049009	50.834	2	ERK(1)K(1)K(1)EEEK	-0.34624	1					1		0.980505	1.03136	1.07747	0.94809	0.988412	0.974159					1.012
A2AT37	74	K	Regulator of nonsense transcripts 2 OS=Mus musculus OX=10090 GN=Upf2 PE=1 SV=1	Upf2	1	0.049009	50.834	2	ERK(1)K(1)K(1)EEEK	-0.34624	1					1		0.980505	1.03136	1.07747	0.94809	0.988412	0.974159					1.012
A2AT37	75	K	Regulator of nonsense transcripts 2 OS=Mus musculus OX=10090 GN=Upf2 PE=1 SV=1	Upf2	1	0.049009	50.834	2	ERK(1)K(1)K(1)EEEK	-0.34624	1					1		0.980505	1.03136	1.07747	0.94809	0.988412	0.974159					1.012
A2AT37	673	K	Regulator of nonsense transcripts 2 OS=Mus musculus OX=10090 GN=Upf2 PE=1 SV=1	Upf2	1	0.0230205	43.734	2	FIGELTK(1)FK	-3.6622	1		1					0.980505	1.03136	1.07747	0.94809	0.988412	0.974159		0.97
A2AT37	1263	K	Regulator of nonsense transcripts 2 OS=Mus musculus OX=10090 GN=Upf2 PE=1 SV=1	Upf2	1	0.00907805	44.045	2	GAPNADLIFK(1)TGGR	-1.3413	1						1	0.980505	1.03136	1.07747	0.94809	0.988412	0.974159						1.027
A2AT37	986	K	Regulator of nonsense transcripts 2 OS=Mus musculus OX=10090 GN=Upf2 PE=1 SV=1	Upf2	1	0.00125882	60	2	IK(1)LCNSLEESIR	-2.2659	3	0.968758	1.06287	0.968376				0.980505	1.03136	1.07747	0.94809	0.988412	0.974159	0.988	1.031	0.899
A2AT37	387	K	Regulator of nonsense transcripts 2 OS=Mus musculus OX=10090 GN=Upf2 PE=1 SV=1	Upf2	1	5.80134e-09	160.98	3	ILHSK(1)GELSEDR	1.3833	8	1.31444	0.961767	1.23366	0.759767	0.863538	0.866835	0.980505	1.03136	1.07747	0.94809	0.988412	0.974159	1.341	0.933	1.145	0.801	0.874	0.89	0.75	0.0650425
A2AT37	96	K	Regulator of nonsense transcripts 2 OS=Mus musculus OX=10090 GN=Upf2 PE=1 SV=1	Upf2	0.842834	0.0735502	42.075	2	K(0.157)K(0.843)QEEEER	0.13759	1		1					0.980505	1.03136	1.07747	0.94809	0.988412	0.974159		0.97
A2AT37	214	K	Regulator of nonsense transcripts 2 OS=Mus musculus OX=10090 GN=Upf2 PE=1 SV=1	Upf2	1	1.0909e-09	95.677	3	LK(1)LSDVNCAAHLCSLFHQR	1.9626	6	1.00505	1.01809	1.01257	1.01171	0.928672	1.0239	0.980505	1.03136	1.07747	0.94809	0.988412	0.974159	1.025	0.987	0.94	1.067	0.94	1.051	1.036	0.507061
A2AT37	178	K	Regulator of nonsense transcripts 2 OS=Mus musculus OX=10090 GN=Upf2 PE=1 SV=1	Upf2	1	0.000470025	98.009	2	LK(1)TITEQQR	-0.82581	5	1.09176	0.970975	1.12115		0.904466	0.911647	0.980505	1.03136	1.07747	0.94809	0.988412	0.974159	1.113	0.941	1.041		0.915	0.936	0.897	0.193027
A2AT37	679	K	Regulator of nonsense transcripts 2 OS=Mus musculus OX=10090 GN=Upf2 PE=1 SV=1	Upf2	1	1.98539e-11	134.2	2	MFTK(1)NDTLHCLK	0.14797	6	0.964863	1.04027	1.05041	1.03468	0.914221	0.995551	0.980505	1.03136	1.07747	0.94809	0.988412	0.974159	0.984	1.009	0.975	1.091	0.925	1.022	1.024	0.688989
A2AT37	121	K	Regulator of nonsense transcripts 2 OS=Mus musculus OX=10090 GN=Upf2 PE=1 SV=1	Upf2	1	2.27729e-11	136.94	2	QQEEAAAQLK(1)EK	-0.14811	5	1.05815	0.872647	1.28123	0.912014	0.87596		0.980505	1.03136	1.07747	0.94809	0.988412	0.974159	1.079	0.846	1.189	0.962	0.886		0.89	0.482919
A2AT37	34	K	Regulator of nonsense transcripts 2 OS=Mus musculus OX=10090 GN=Upf2 PE=1 SV=1	Upf2	0.962189	0.0167068	50.297	3	RPVSSK(0.962)EK(0.038)PR	-0.74049	1			1				0.980505	1.03136	1.07747	0.94809	0.988412	0.974159			0.928
A2AT37	1144	K	Regulator of nonsense transcripts 2 OS=Mus musculus OX=10090 GN=Upf2 PE=1 SV=1	Upf2	1	1.31855e-16	64.21	3	VHQLDVAIPLHLK(1)SQLR	-0.67186	3			1.07852		0.787309	1.13417	0.980505	1.03136	1.07747	0.94809	0.988412	0.974159			1.001		0.797	1.164	0.98
A2AT37	81	K	Regulator of nonsense transcripts 2 OS=Mus musculus OX=10090 GN=Upf2 PE=1 SV=1	Upf2	1	0.0443333	43.734	2	VK(1)AEEELK	-1.6768	1	1						0.980505	1.03136	1.07747	0.94809	0.988412	0.974159	1.02
A2ATU0	882	K	Probable 2-oxoglutarate dehydrogenase E1 component DHKTD1, mitochondrial OS=Mus musculus OX=10090 GN=Dhtkd1 PE=1 SV=1	Dhtkd1	1	0.00397154	60.589	2	FEK(1)QLACR	-0.39982	3				1.0718	0.871015	1.05718	0.800194	0.765703	0.886898	1.15848	1.18575	1.20298				0.925	0.735	0.879
A2ATU0	538	K	Probable 2-oxoglutarate dehydrogenase E1 component DHKTD1, mitochondrial OS=Mus musculus OX=10090 GN=Dhtkd1 PE=1 SV=1	Dhtkd1	1	3.25496e-21	117.8	3	FIGVK(1)SVEVPEELQVHSHLLK	3.0075	4	0.952006			0.859316	1.1804	1.00828	0.800194	0.765703	0.886898	1.15848	1.18575	1.20298	1.19			0.742	0.995	0.838	0.721
A2AUM9	1325	K	Centrosomal protein of 152 kDa OS=Mus musculus OX=10090 GN=Cep152 PE=1 SV=1	Cep152	1	0.00553957	47.349	2	YIQESK(1)ER	-5.4391	2	1.42043		0.57957
A2AWA9	628	K	Rab GTPase-activating protein 1 OS=Mus musculus OX=10090 GN=Rabgap1 PE=1 SV=1	Rabgap1	1	1.26448e-11	115.05	2	DTGGDGQDSLYK(1)ICK	0.31424	5		1.03005	0.858964	1.04608	1.04469	1.02022	0.936343	0.958212	0.968818	0.989297	1.07933	1.068		1.075	0.887	1.057	0.968	0.955	1.013	0.858014
A2AWA9	887	K	Rab GTPase-activating protein 1 OS=Mus musculus OX=10090 GN=Rabgap1 PE=1 SV=1	Rabgap1	1	0.00369261	77.072	2	ELLMTK(1)QK	-1.7308	1			1				0.936343	0.958212	0.968818	0.989297	1.07933	1.068			1.032
A2AWA9	889	K	Rab GTPase-activating protein 1 OS=Mus musculus OX=10090 GN=Rabgap1 PE=1 SV=1	Rabgap1	1	0.000100695	118.91	2	QK(1)LIDAEDEKR	1.7918	11	1.41839	0.882533	1.14577	0.908153	0.852794	0.792361	0.936343	0.958212	0.968818	0.989297	1.07933	1.068	1.515	0.921	1.183	0.918	0.79	0.742	0.677	0.0759392
A2AWA9	424	K	Rab GTPase-activating protein 1 OS=Mus musculus OX=10090 GN=Rabgap1 PE=1 SV=1	Rabgap1	1	0.00397857	70.67	2	FLLETK(1)VR	-5.3733	3	0.962614	0.716207			1.32118		0.936343	0.958212	0.968818	0.989297	1.07933	1.068	1.028	0.747			1.224		1.379
A2AWA9	908	K	Rab GTPase-activating protein 1 OS=Mus musculus OX=10090 GN=Rabgap1 PE=1 SV=1	Rabgap1	1	1.25783e-09	114.93	2	LEEESAQLK(1)EMCR	-0.15399	6	1.01389	0.972661	1.02481	0.94096	1.03043	1.01725	0.936343	0.958212	0.968818	0.989297	1.07933	1.068	1.083	1.015	1.058	0.951	0.955	0.952	0.906	0.00651471
A2AWA9	862	K	Rab GTPase-activating protein 1 OS=Mus musculus OX=10090 GN=Rabgap1 PE=1 SV=1	Rabgap1	1	2.61325e-43	177.79	3	LEQENDDLAHELVTSK(1)IALR	1.5433	6	1.06063	0.960892	1.08278	0.981822	0.923669	0.990199	0.936343	0.958212	0.968818	0.989297	1.07933	1.068	1.133	1.003	1.118	0.992	0.856	0.927	0.853	0.0500449
A2AWA9	552	K	Rab GTPase-activating protein 1 OS=Mus musculus OX=10090 GN=Rabgap1 PE=1 SV=1	Rabgap1	1	0.0208588	43.272	2	PK(1)QLSSLVR	0.74786	1		1					0.936343	0.958212	0.968818	0.989297	1.07933	1.068		1.044
A2AWL7	2805	K	MAX gene-associated protein OS=Mus musculus OX=10090 GN=Mga PE=2 SV=1	Mga	1	0.00689181	49.16	2	AFISK(1)LAPGNR	-3.8485	2	1.20053	0.799471					0.996683	0.978484	1.09	1.00617	0.941951	0.986712	1.205	0.817
A2AWL7	2635	K	MAX gene-associated protein OS=Mus musculus OX=10090 GN=Mga PE=2 SV=1	Mga	1	4.17855e-05	76.563	2	DIAGSEASSLK(1)DTER	0.64973	3			1.06554		0.954596	0.979864	0.996683	0.978484	1.09	1.00617	0.941951	0.986712			0.978		1.013	0.993	1.026
A2AWL7	712	K	MAX gene-associated protein OS=Mus musculus OX=10090 GN=Mga PE=2 SV=1	Mga	1	0.000587611	61.48	2	ELIEDLK(1)SLR	1.861	2	0.903873		1.09613				0.996683	0.978484	1.09	1.00617	0.941951	0.986712	0.907		1.006
A2AWL7	577	K	MAX gene-associated protein OS=Mus musculus OX=10090 GN=Mga PE=2 SV=1	Mga	1	0.000127352	78.157	2	GSTAESFSGK(1)EDLGK	-1.3029	2	1.03124	0.968762					0.996683	0.978484	1.09	1.00617	0.941951	0.986712	1.035	0.99
A2AWL7	431	K	MAX gene-associated protein OS=Mus musculus OX=10090 GN=Mga PE=2 SV=1	Mga	1	3.38913e-06	63.79	3	HNK(1)VDNLEADHPSYK	2.4093	2	0.967884		1.03212				0.996683	0.978484	1.09	1.00617	0.941951	0.986712	0.971		0.947
A2AWL7	2396	K	MAX gene-associated protein OS=Mus musculus OX=10090 GN=Mga PE=2 SV=1	Mga	1	3.83788e-09	128.97	2	ITLGLLHSSK(1)VSK	-0.18799	4		1.27844	1.06209	0.774003		0.885474	0.996683	0.978484	1.09	1.00617	0.941951	0.986712		1.307	0.974	0.769		0.897	0.73	0.206183
A2AWL7	2874	K	MAX gene-associated protein OS=Mus musculus OX=10090 GN=Mga PE=2 SV=1	Mga	1	0.000240535	42.941	3	IVIDPEIK(1)DSLVSHR	-1.3504	1	1						0.996683	0.978484	1.09	1.00617	0.941951	0.986712	1.003
A2AWL7	458	K	MAX gene-associated protein OS=Mus musculus OX=10090 GN=Mga PE=2 SV=1	Mga	1	0.0245112	51.864	2	MFK(1)LDAGK	-1.2657	1	1						0.996683	0.978484	1.09	1.00617	0.941951	0.986712	1.003
A2AWL7	99	K	MAX gene-associated protein OS=Mus musculus OX=10090 GN=Mga PE=2 SV=1	Mga	1	0.00245482	59.645	2	STEMILTK(1)QGR	-3.6201	1	1						0.996683	0.978484	1.09	1.00617	0.941951	0.986712	1.003
A2AWL7	1275	K	MAX gene-associated protein OS=Mus musculus OX=10090 GN=Mga PE=2 SV=1	Mga	1	0.0347998	57.003	2	VTK(1)ELDSEQTLK	0.52248	1			1				0.996683	0.978484	1.09	1.00617	0.941951	0.986712			0.917
A2BDX3	137	K	Adenylyltransferase and sulfurtransferase MOCS3 OS=Mus musculus OX=10090 GN=Mocs3 PE=1 SV=1	Mocs3	1	0.00182105	65.12	2	QVLHGEAQAGESK(1)AR	-3.5065	4	1.06479		0.996227	1.01657	0.922416		1.0923	1.08075	0.919676	0.920459	1.03588	0.950943	0.975		1.083	1.104	0.89		0.969	0.792222
A2BE28	14	K	Ribosomal biogenesis protein LAS1L OS=Mus musculus OX=10090 GN=Las1l PE=1 SV=1	Las1l	1	1.20221e-17	87.251	2	AWDGQSFK(1)ENQPESPSAR	-3.0846	5	1.37703	1.16378	0.810818	0.884997		0.76337	0.978771	0.961614	0.988532	1.02385	1.0138	1.03344	1.407	1.21	0.82	0.864		0.739	0.7	0.217591
A2BE28	247	K	Ribosomal biogenesis protein LAS1L OS=Mus musculus OX=10090 GN=Las1l PE=1 SV=1	Las1l	1	0.00637461	79.059	2	HK(1)ELYEK	-0.57298	6	0.979025	0.923573	1.14018	0.927717	0.98143	1.04807	0.978771	0.961614	0.988532	1.02385	1.0138	1.03344	1	0.96	1.153	0.906	0.968	1.014	0.928	0.320721
A2BE28	117	K	Ribosomal biogenesis protein LAS1L OS=Mus musculus OX=10090 GN=Las1l PE=1 SV=1	Las1l	1	0.00446008	85.716	2	TK(1)CSNLPLK	-2.8743	1				1			0.978771	0.961614	0.988532	1.02385	1.0138	1.03344				0.977
A2BH40	991	K	AT-rich interactive domain-containing protein 1A OS=Mus musculus OX=10090 GN=Arid1a PE=1 SV=1	Arid1a	1	0.0243443	57.032	2	ADGTPK(1)TESK	1.7734	3	1.12088	0.959196		0.919927			0.961818	0.999715	1.04711	1.00395	0.988598	0.998813	1.165	0.959		0.916			0.863
A2BH40	1809	K	AT-rich interactive domain-containing protein 1A OS=Mus musculus OX=10090 GN=Arid1a PE=1 SV=1	Arid1a	1	0.0324914	42.835	2	FDK(1)LPVK	-2.0824	2	0.969312	1.03069					0.961818	0.999715	1.04711	1.00395	0.988598	0.998813	1.008	1.031
A2BH40	1011	K	AT-rich interactive domain-containing protein 1A OS=Mus musculus OX=10090 GN=Arid1a PE=1 SV=1	Arid1a	1	0.00306644	41.87	2	ITK(1)LYELGGEPER	-2.8151	1	1						0.961818	0.999715	1.04711	1.00395	0.988598	0.998813	1.04
A2BH40	2018	K	AT-rich interactive domain-containing protein 1A OS=Mus musculus OX=10090 GN=Arid1a PE=1 SV=1	Arid1a	1	0.000209338	76.85	2	LILLHHK(1)HPER	-2.3918	10	0.934758	0.997935	1.18046	1.11733	0.818357	0.951161	0.961818	0.999715	1.04711	1.00395	0.988598	0.998813	0.972	0.998	1.127	1.113	0.828	0.952	0.934	0.490932
A2BH40	1663	K	AT-rich interactive domain-containing protein 1A OS=Mus musculus OX=10090 GN=Arid1a PE=1 SV=1	Arid1a	1	0.00270464	72.327	2	LTMK(1)DIGTPEAWR	-3.6578	1			1				0.961818	0.999715	1.04711	1.00395	0.988598	0.998813			0.955
A2BH40	1231	K	AT-rich interactive domain-containing protein 1A OS=Mus musculus OX=10090 GN=Arid1a PE=1 SV=1	Arid1a	1	0.00147518	50.314	2	MSYEPNK(1)DPYGSMR	0.56632	1		1					0.961818	0.999715	1.04711	1.00395	0.988598	0.998813		1
A2BH40	1932	K	AT-rich interactive domain-containing protein 1A OS=Mus musculus OX=10090 GN=Arid1a PE=1 SV=1	Arid1a	1	0.00435644	40.386	2	SAEATK(1)ESSK	-0.28995	2	0.9452			1.0548			0.961818	0.999715	1.04711	1.00395	0.988598	0.998813	0.983			1.051			1.069
A2BH40	1613	K	AT-rich interactive domain-containing protein 1A OS=Mus musculus OX=10090 GN=Arid1a PE=1 SV=1	Arid1a	1	0.00147065	55.754	3	SPFLHSGMK(1)MQK	-0.30759	3		0.955791				1.04421	0.961818	0.999715	1.04711	1.00395	0.988598	0.998813		0.956				1.045	1.093
A2BH40	1008	K	AT-rich interactive domain-containing protein 1A OS=Mus musculus OX=10090 GN=Arid1a PE=1 SV=1	Arid1a	1	2.30217e-13	175.54	2	SSSSTTTNEK(1)ITK	-0.58672	6	1.10173	0.972289	1.12977	0.967543	0.918068	0.910598	0.961818	0.999715	1.04711	1.00395	0.988598	0.998813	1.145	0.973	1.079	0.964	0.929	0.912	0.877	0.0624719
A2BH40	1926	K	AT-rich interactive domain-containing protein 1A OS=Mus musculus OX=10090 GN=Arid1a PE=1 SV=1	Arid1a	1	8.71369e-77	209.7	2	SSTLTDEGAK(1)SAEATK	-3.8664	6	1.03523	1.00798	1.09341	0.9793	0.902425	0.981656	0.961818	0.999715	1.04711	1.00395	0.988598	0.998813	1.076	1.008	1.044	0.975	0.913	0.983	0.918	0.045929
A2RSY6	493	K	TRMT1-like protein OS=Mus musculus OX=10090 GN=Trmt1l PE=1 SV=1	Trmt1l	1	0.000232519	81.48	2	IFQK(1)DGNMVEENPYR	1.2256	3	0.92737	0.968797	1.10383				1.31064	1.26486	1.37353	0.740713	0.670288	0.639975	0.708	0.766	0.804
A2RSY6	423	K	TRMT1-like protein OS=Mus musculus OX=10090 GN=Trmt1l PE=1 SV=1	Trmt1l	1	0.00211142	68.49	2	TEYYK(1)ELAAR	3.0207	1		1					1.31064	1.26486	1.37353	0.740713	0.670288	0.639975		0.791
A2RTL5	309	K	Arginine/serine-rich coiled-coil protein 2 OS=Mus musculus OX=10090 GN=Rsrc2 PE=2 SV=1	Rsrc2	1	0.0161986	58.687	2	DQNVK(1)FR	-1.0609	1						1	1.14612	1.12446	1.159	0.87526	0.846059	0.849101						1.178
A2RTL5	304	K	Arginine/serine-rich coiled-coil protein 2 OS=Mus musculus OX=10090 GN=Rsrc2 PE=2 SV=1	Rsrc2	1	0.00106478	78.932	2	LNFGNK(1)DQNVK	-1.5636	2				0.999769		1.00023	1.14612	1.12446	1.159	0.87526	0.846059	0.849101				1.142		1.178
A2RTL5	284	K	Arginine/serine-rich coiled-coil protein 2 OS=Mus musculus OX=10090 GN=Rsrc2 PE=2 SV=1	Rsrc2	1	0.031471	64.547	2	MLWQGK(1)K	-0.85661	3	1.25602				0.865188	0.878789	1.14612	1.12446	1.159	0.87526	0.846059	0.849101	1.096				1.023	1.035	0.939
A2RTL5	298	K	Arginine/serine-rich coiled-coil protein 2 OS=Mus musculus OX=10090 GN=Rsrc2 PE=2 SV=1	Rsrc2	1	6.94952e-29	119.43	2	SQSAEIWEK(1)LNFGNK	8.6035	2		1.31196				0.688042	1.14612	1.12446	1.159	0.87526	0.846059	0.849101		1.167				0.81	0.694
A2TJV2	419	K	Paralemmin-3 OS=Mus musculus OX=10090 GN=Palm3 PE=1 SV=1	Palm3	1	0.053148	43.734	2	AEK(1)LGAER	-2.7963	2				0.985109		1.01489	0.701144	0.662246	0.683465	1.32911	1.32494	1.2991				0.741		0.781
A2TJV2	445	K	Paralemmin-3 OS=Mus musculus OX=10090 GN=Palm3 PE=1 SV=1	Palm3	1	0.000586689	81.099	2	EENEAEK(1)VER	8.3747	5	0.812378	0.602408	1.12518	1.47148	0.988556		0.701144	0.662246	0.683465	1.32911	1.32494	1.2991	1.159	0.91	1.646	1.107	0.746		0.748	0.371085
A2TJV2	530	K	Paralemmin-3 OS=Mus musculus OX=10090 GN=Palm3 PE=1 SV=1	Palm3	1	0.0247093	47.27	2	ESK(1)TTEILLDGEIGDK	-2.8835	1						1	0.701144	0.662246	0.683465	1.32911	1.32494	1.2991						0.77
A2TJV2	32	K	Paralemmin-3 OS=Mus musculus OX=10090 GN=Palm3 PE=1 SV=1	Palm3	1	0.0170804	67.464	2	LEVIAEK(1)R	-2.016	2				1.05347	0.946532		0.701144	0.662246	0.683465	1.32911	1.32494	1.2991				0.793	0.714
A2TJV2	597	K	Paralemmin-3 OS=Mus musculus OX=10090 GN=Palm3 PE=1 SV=1	Palm3	1	3.94093e-16	128.68	2	TSGAK(1)DDVSPEEQGK	-1.5968	6	0.773844	0.737049	0.823709	1.19618	1.25473	1.21449	0.701144	0.662246	0.683465	1.32911	1.32494	1.2991	1.104	1.113	1.205	0.9	0.947	0.935	0.813	0.00291331
A2TJV2	414	K	Paralemmin-3 OS=Mus musculus OX=10090 GN=Palm3 PE=1 SV=1	Palm3	1	0.00646501	62.969	2	VEGIEEK(1)GR	0.60443	1					1		0.701144	0.662246	0.683465	1.32911	1.32494	1.2991					0.755
A3KGV1	743	K	Outer dense fiber protein 2 OS=Mus musculus OX=10090 GN=Odf2 PE=1 SV=1	Odf2	1	0.00936216	40.83	2	AAQSK(1)ILDLETQLSR	4.3182	1					1		0.890451	0.906992	1.02103	1.06728	1.06544	1.0488					0.939
A3KGV1	521	K	Outer dense fiber protein 2 OS=Mus musculus OX=10090 GN=Odf2 PE=1 SV=1	Odf2	1	4.53405e-14	85.421	3	ASFAPMEDK(1)LNQAHLEVQQLK	1.9895	6	1.07742	1.00499	1.07654	0.879788	0.886312	1.07496	0.890451	0.906992	1.02103	1.06728	1.06544	1.0488	1.21	1.108	1.054	0.824	0.832	1.025	0.795	0.0466168
A3KGV1	295	K	Outer dense fiber protein 2 OS=Mus musculus OX=10090 GN=Odf2 PE=1 SV=1	Odf2	1	0.00678618	63.212	2	LMEQQGTLLK(1)R	-5.715	1		1					0.890451	0.906992	1.02103	1.06728	1.06544	1.0488		1.103
A3KGV1	253	K	Outer dense fiber protein 2 OS=Mus musculus OX=10090 GN=Odf2 PE=1 SV=1	Odf2	1	8.19497e-06	146.27	2	QK(1)ELLLQK	-9.4224	4		0.876204	1.56883	0.915766		0.639201	0.890451	0.906992	1.02103	1.06728	1.06544	1.0488		0.966	1.537	0.858		0.609	0.586	0.212137
A6H5Y3	1223	K	Methionine synthase OS=Mus musculus OX=10090 GN=Mtr PE=1 SV=1	Mtr	1	0.000298536	78.043	2	ISK(1)DQTEDYALR	-1.6662	2		0.86196	1.13804				1.40023	1.28544	1.3811	0.687428	0.576614	0.669196		0.671	0.824
A6H5Z3	92	K	Exocyst complex component 6B OS=Mus musculus OX=10090 GN=Exoc6b PE=1 SV=1	Exoc6b	1	0.000542491	72.365	2	LK(1)NQVTDTNR	0.24881	1			1				0.923754	0.756777	0.92948	1.04598	1.13617	1.20784			1.076
A6H5Z3	599	K	Exocyst complex component 6B OS=Mus musculus OX=10090 GN=Exoc6b PE=1 SV=1	Exoc6b	1	0.000226831	70.389	2	LYGTTTFK(1)DAR	0.56529	1				1			0.923754	0.756777	0.92948	1.04598	1.13617	1.20784				0.956
A6H630	64	K	Damage-control phosphatase ARMT1 OS=Mus musculus OX=10090 GN=Armt1 PE=1 SV=1	Armt1	1	5.60034e-09	137.88	2	AISLLSK(1)LR	-3.2721	4	0.720086			0.995972	1.09864	1.18531	0.83667	0.808468	0.874557	1.16701	1.17679	1.1365	0.861			0.853	0.934	1.043	1.096
A6H630	40	K	Damage-control phosphatase ARMT1 OS=Mus musculus OX=10090 GN=Armt1 PE=1 SV=1	Armt1	1	0.00205757	83.623	2	HK(1)SEFFEK	-3.8293	4		0.847959		1.07316	1.08521	0.993671	0.83667	0.808468	0.874557	1.16701	1.17679	1.1365		1.049		0.92	0.922	0.874	0.863
A6H630	141	K	Damage-control phosphatase ARMT1 OS=Mus musculus OX=10090 GN=Armt1 PE=1 SV=1	Armt1	1	6.38892e-18	89.459	3	IHEAIMQSPPIHDFDVFK(1)ESK	4.5029	3				1.01505	1.04053	0.944425	0.83667	0.808468	0.874557	1.16701	1.17679	1.1365				0.87	0.884	0.831
A6H8H2	795	K	DENN domain-containing protein 4C OS=Mus musculus OX=10090 GN=Dennd4c PE=1 SV=1	Dennd4c	1	0.039078	44.42	2	VSHPK(1)VR	1.1312	1				1			1.16605	1.25916	1.11906	0.826635	0.833423	0.795669				1.21
A6PWY4	105	K	WD repeat-containing protein 76 OS=Mus musculus OX=10090 GN=Wdr76 PE=1 SV=1	Wdr76	1	0.00688229	58.889	2	ALSSK(1)ADSLLLK	-3.535	2	1.08753	0.912467					1.10866	1.04089	1.08938	0.924812	0.909491	0.926763	0.981	0.877
A6PWY4	447	K	WD repeat-containing protein 76 OS=Mus musculus OX=10090 GN=Wdr76 PE=1 SV=1	Wdr76	1	0.00251016	63.397	2	FFNSSLEK(1)IR	0.57803	3			1.23985		1.38859	0.371562	1.10866	1.04089	1.08938	0.924812	0.909491	0.926763			1.138		1.527	0.401	0.847
A6PWY4	206	K	WD repeat-containing protein 76 OS=Mus musculus OX=10090 GN=Wdr76 PE=1 SV=1	Wdr76	0.992228	0.0675069	67.507	2	K(0.008)K(0.992)ENEIGCR	0.91129	1			1				1.10866	1.04089	1.08938	0.924812	0.909491	0.926763			0.918
A6PWY4	282	K	WD repeat-containing protein 76 OS=Mus musculus OX=10090 GN=Wdr76 PE=1 SV=1	Wdr76	1	2.27994e-15	133.07	2	TWAEMSQTSNEK(1)TK	-3.7612	6	0.99691	1.01634	1.13843	0.9833	0.946666	0.918358	1.10866	1.04089	1.08938	0.924812	0.909491	0.926763	0.899	0.976	1.045	1.063	1.041	0.991	1.06	0.28362
A6PWY4	516	K	WD repeat-containing protein 76 OS=Mus musculus OX=10090 GN=Wdr76 PE=1 SV=1	Wdr76	1	0.00614866	57.888	2	VVTTCADCK(1)LR	0.3996	1				1			1.10866	1.04089	1.08938	0.924812	0.909491	0.926763				1.081
A8C756	1434	K	Thyroid adenoma-associated protein homolog OS=Mus musculus OX=10090 GN=Thada PE=1 SV=1	Thada	1	0.0183601	44.767	2	AK(1)LWLAMR	0.018916	1	1						1.19574	1.15408	1.21668	0.814158	0.825102	0.79424	0.836
A8C756	412	K	Thyroid adenoma-associated protein homolog OS=Mus musculus OX=10090 GN=Thada PE=1 SV=1	Thada	1	0.00620754	53.878	2	HQTK(1)VMFR	-2.0246	1	1						1.19574	1.15408	1.21668	0.814158	0.825102	0.79424	0.836
A8C756	1649	K	Thyroid adenoma-associated protein homolog OS=Mus musculus OX=10090 GN=Thada PE=1 SV=1	Thada	1	0.00858335	56.378	2	LASK(1)IIAYR	-1.2621	3			1.23331		0.795883	0.970802	1.19574	1.15408	1.21668	0.814158	0.825102	0.79424			1.014		0.965	1.222	1.078
B1AQJ2	733	K	Ubiquitin carboxyl-terminal hydrolase 36 OS=Mus musculus OX=10090 GN=Usp36 PE=1 SV=1	Usp36	1	4.82591e-07	65.408	2	ATHPVVASTGPVSK(1)TR	-5.581	10	1.36491		1.37902	0.771525	0.737033	0.74751	1.18791	1.15224	1.20938	0.822789	0.807354	0.820325	1.149		1.14	0.938	0.913	0.911	0.804	0.000409946
B1AQJ2	8	K	Ubiquitin carboxyl-terminal hydrolase 36 OS=Mus musculus OX=10090 GN=Usp36 PE=1 SV=1	Usp36	1	0.00087618	79.059	2	LK(1)EALKPGR	-0.65227	6	1.19106	1.01283	1.26955	0.830858	0.809594	0.886111	1.18791	1.15224	1.20938	0.822789	0.807354	0.820325	1.003	0.879	1.05	1.01	1.003	1.08	1.055	0.39329
B1AQJ2	57	K	Ubiquitin carboxyl-terminal hydrolase 36 OS=Mus musculus OX=10090 GN=Usp36 PE=1 SV=1	Usp36	1	0.000101262	110.52	2	SFSYQLESLK(1)SK	-16.291	2			0.641108			1.35889	1.18791	1.15224	1.20938	0.822789	0.807354	0.820325			0.53			1.657	3.126
B1AUR6	1205	K	Protein MMS22-like OS=Mus musculus OX=10090 GN=Mms22l PE=1 SV=1	Mms22l	1	0.00366342	72.042	2	DSELK(1)WGLGR	-3.7186	3				1.0725	0.935976	0.991521	0.845938	0.935896	1.06823	0.904131	1.16849	1.07732				1.186	0.801	0.92
B1AVD1	219	K	Xaa-Pro aminopeptidase 2 OS=Mus musculus OX=10090 GN=Xpnpep2 PE=1 SV=1	Xpnpep2	1	3.061e-16	119.52	2	EFTGSTWQEK(1)VSAVR	0.51377	3				1.07619	0.938516	0.985298					1.10813	0.891866					0.847	1.105
B1AWL2	1210	K	Zinc finger protein 462 OS=Mus musculus OX=10090 GN=Znf462 PE=1 SV=1	Znf462	1	0.000295885	78.816	2	DFK(1)ANADVIR	-0.29912	5	0.926525	0.822282	1.03194		1.14803	1.07122	0.968114	0.97568	1.00504	1.04765	0.991353	1.01216	0.957	0.843	1.027		1.158	1.058	1.176	0.138315
B1AWL2	1707	K	Zinc finger protein 462 OS=Mus musculus OX=10090 GN=Znf462 PE=1 SV=1	Znf462	1	0.00103359	121.52	2	GLAAHYQK(1)R	-0.70125	5	0.881215	0.958239	1.09075	1.03885		1.03094	0.968114	0.97568	1.00504	1.04765	0.991353	1.01216	0.91	0.982	1.085	0.992		1.019	1.013	0.828648
B1AWL2	467	K	Zinc finger protein 462 OS=Mus musculus OX=10090 GN=Znf462 PE=1 SV=1	Znf462	1	1.83481e-07	77.696	3	HIENIHLSGK(1)TAVYK	0.37256	5		0.945679	1.1228	1.02329	0.860638	1.0476	0.968114	0.97568	1.00504	1.04765	0.991353	1.01216		0.969	1.117	0.977	0.868	1.035	0.92	0.402045
B1AWL2	2059	K	Zinc finger protein 462 OS=Mus musculus OX=10090 GN=Znf462 PE=1 SV=1	Znf462	1	0.0125015	69.905	2	LK(1)THILK	1.0234	2				0.95588	1.04412		0.968114	0.97568	1.00504	1.04765	0.991353	1.01216				0.912	1.053
B1AWL2	429	K	Zinc finger protein 462 OS=Mus musculus OX=10090 GN=Znf462 PE=1 SV=1	Znf462	1	2.81891e-06	119.07	2	LLETK(1)GIPFR	-3.8884	5	0.949227	0.932406	0.998533		1.0177	1.10214	0.968114	0.97568	1.00504	1.04765	0.991353	1.01216	0.98	0.956	0.994		1.027	1.089	1.083	0.0564825
B1AWL2	1196	K	Zinc finger protein 462 OS=Mus musculus OX=10090 GN=Znf462 PE=1 SV=1	Znf462	1	0.000272112	79.311	2	TVK(1)GVLIHYQK	-0.87875	6	0.913252	0.872458	1.06852	1.04508	1.08865	1.01204	0.968114	0.97568	1.00504	1.04765	0.991353	1.01216	0.943	0.894	1.063	0.998	1.098	1	1.068	0.327184
B1AXP6	10	K	Mitochondrial import receptor subunit TOM5 homolog OS=Mus musculus OX=10090 GN=Tomm5 PE=3 SV=1	Tomm5	1	3.02917e-11	137.39	2	IEGLAPK(1)LDPEEMK	-3.4226	18	0.332108	0.628625	0.33824	1.43823	1.83329	1.4295	0.969805	0.963303	1.02961	0.990726	1.02173	1.02483	0.342	0.653	0.329	1.452	1.794	1.395	3.505	0.00526306
B1AXP6	17	K	Mitochondrial import receptor subunit TOM5 homolog OS=Mus musculus OX=10090 GN=Tomm5 PE=3 SV=1	Tomm5	1	4.42523e-05	130	2	LDPEEMK(1)R	0.82347	6	0.960062	0.909112	1.01743	1.04744	1.02481	1.04115	0.969805	0.963303	1.02961	0.990726	1.02173	1.02483	0.99	0.944	0.988	1.057	1.003	1.016	1.053	0.0811981
B1AY10	299	K	Transcriptional repressor NF-X1 OS=Mus musculus OX=10090 GN=Nfx1 PE=1 SV=1	Nfx1	1	1.7908e-05	91.939	2	SACDTGNLAVVSK(1)SSR	-2.545	2	0.948352	1.05165					1.19135	1.11249	1.15188	0.875972	0.834345	0.833964	0.796	0.945
B1AY13	864	K	Ubiquitin carboxyl-terminal hydrolase 24 OS=Mus musculus OX=10090 GN=Usp24 PE=1 SV=1	Usp24	1	0.0144282	67.464	2	DSVSLHK(1)K	0.78491	4	1.06663	0.954987		1.01139	0.966988		0.999676	1.01439	1.00401	0.976546	0.999797	1.00559	1.067	0.941		1.036	0.967		0.998	0.989006
B1AY13	770	K	Ubiquitin carboxyl-terminal hydrolase 24 OS=Mus musculus OX=10090 GN=Usp24 PE=1 SV=1	Usp24	1	5.51964e-09	74.733	3	GQHDLESDVQQQLFK(1)EK	2.8752	3				0.77495	1.38273	0.842322	0.999676	1.01439	1.00401	0.976546	0.999797	1.00559				0.794	1.383	0.838
B1AY13	400	K	Ubiquitin carboxyl-terminal hydrolase 24 OS=Mus musculus OX=10090 GN=Usp24 PE=1 SV=1	Usp24	1	0.00125882	61.194	2	SPHFSAK(1)MNSLK	0.56375	4	0.959258		1.00794		1.05976	0.973049	0.999676	1.01439	1.00401	0.976546	0.999797	1.00559	0.96		1.004		1.06	0.968	1.033	0.599554
B1AZ99	217	K	OTU domain-containing protein 3 OS=Mus musculus OX=10090 GN=Otud3 PE=1 SV=1	Otud3	1	0.00861393	62.271	2	MK(1)TK(1)GVDVK(1)DGLR	0.13708	2				1.01054	0.989457
B1AZ99	219	K	OTU domain-containing protein 3 OS=Mus musculus OX=10090 GN=Otud3 PE=1 SV=1	Otud3	1	0.00861393	62.271	2	MK(1)TK(1)GVDVK(1)DGLR	0.13708	2				1.01054	0.989457
B1AZ99	224	K	OTU domain-containing protein 3 OS=Mus musculus OX=10090 GN=Otud3 PE=1 SV=1	Otud3	1	0.00861393	62.271	2	MK(1)TK(1)GVDVK(1)DGLR	0.13708	2				1.01054	0.989457
B1AZI6	419	K	THO complex subunit 2 OS=Mus musculus OX=10090 GN=Thoc2 PE=1 SV=1	Thoc2	1	0.000179624	74.524	2	APK(1)QVESFEDLR	2.3519	3	0.913421		1.08315	1.00343			0.977643	0.973986	0.998976	1.03849	1.00279	1.00812	0.934		1.084	0.966			0.957
B1AZI6	1432	K	THO complex subunit 2 OS=Mus musculus OX=10090 GN=Thoc2 PE=1 SV=1	Thoc2	1	9.00841e-05	66.664	2	DSLIDLK(1)DSSAK	-0.73804	3	0.934267	0.932145	1.13359				0.977643	0.973986	0.998976	1.03849	1.00279	1.00812	0.956	0.957	1.135
B1AZI6	469	K	THO complex subunit 2 OS=Mus musculus OX=10090 GN=Thoc2 PE=1 SV=1	Thoc2	0.999931	4.47986e-07	100.07	2	EFQSDGSK(1)QEDKEK	-5.9953	1			1				0.977643	0.973986	0.998976	1.03849	1.00279	1.00812			1.001
B1AZI6	307	K	THO complex subunit 2 OS=Mus musculus OX=10090 GN=Thoc2 PE=1 SV=1	Thoc2	1	0.000612232	92.732	2	EIVEAK(1)QIVR	0.044875	5	0.946851	0.986576	1.02505	1.02498	1.01654		0.977643	0.973986	0.998976	1.03849	1.00279	1.00812	0.969	1.013	1.026	0.987	1.014		0.998	0.941458
B1AZI6	1458	K	THO complex subunit 2 OS=Mus musculus OX=10090 GN=Thoc2 PE=1 SV=1	Thoc2	0.954505	0.00342387	81.099	2	EMDK(0.045)K(0.955)DLDK	1.0252	6	1.02965	1.01636	1.18674	0.925889	0.92538	0.915978	0.977643	0.973986	0.998976	1.03849	1.00279	1.00812	1.053	1.044	1.188	0.892	0.923	0.909	0.829	0.0123537
B1AZI6	1099	K	THO complex subunit 2 OS=Mus musculus OX=10090 GN=Thoc2 PE=1 SV=1	Thoc2	1	0.00377368	62.88	2	HVVHK(1)WHYK	-1.5879	1		1					0.977643	0.973986	0.998976	1.03849	1.00279	1.00812		1.027
B1AZI6	35	K	THO complex subunit 2 OS=Mus musculus OX=10090 GN=Thoc2 PE=1 SV=1	Thoc2	1	0.000491937	55.754	3	ILSENK(1)SHDSSTYR	3.5329	5	1.09735			0.852244	0.990164	1.06024	0.977643	0.973986	0.998976	1.03849	1.00279	1.00812	1.122			0.821	0.987	1.052	0.85
B1AZI6	960	K	THO complex subunit 2 OS=Mus musculus OX=10090 GN=Thoc2 PE=1 SV=1	Thoc2	1	2.30681e-05	114.39	2	LEK(1)DNWLLAK	-0.93644	5	1.1291	0.959563	1.1077	0.982573	0.821062		0.977643	0.973986	0.998976	1.03849	1.00279	1.00812	1.155	0.985	1.109	0.946	0.819		0.815	0.0871229
B1AZI6	158	K	THO complex subunit 2 OS=Mus musculus OX=10090 GN=Thoc2 PE=1 SV=1	Thoc2	1	0.0107243	60.001	2	LFYK(1)QQK	-0.65157	3	1.03534	0.949762			1.0149		0.977643	0.973986	0.998976	1.03849	1.00279	1.00812	1.059	0.975			1.012		0.995
B1AZI6	1106	K	THO complex subunit 2 OS=Mus musculus OX=10090 GN=Thoc2 PE=1 SV=1	Thoc2	1	8.69975e-23	132.01	3	LTK(1)ASVHCLETGEYTHIR	0.012118	6	1.0548	0.959093	1.09687	1.0018	0.935126	0.952315	0.977643	0.973986	0.998976	1.03849	1.00279	1.00812	1.079	0.985	1.098	0.965	0.933	0.945	0.899	0.0398415
B1AZI6	558	K	THO complex subunit 2 OS=Mus musculus OX=10090 GN=Thoc2 PE=1 SV=1	Thoc2	0.999979	0.00185627	57.003	2	LTK(1)ENVKPSGR	-2.0095	1			1				0.977643	0.973986	0.998976	1.03849	1.00279	1.00812			1.001
B1AZI6	1449	K	THO complex subunit 2 OS=Mus musculus OX=10090 GN=Thoc2 PE=1 SV=1	Thoc2	1	1.41555e-06	74.524	3	LYINHNPPPLSK(1)SK	1.0992	6	0.991375	0.784694	1.09535	1.04077	1.03667	1.05114	0.977643	0.973986	0.998976	1.03849	1.00279	1.00812	1.014	0.806	1.096	1.002	1.034	1.043	1.056	0.538345
B1AZI6	147	K	THO complex subunit 2 OS=Mus musculus OX=10090 GN=Thoc2 PE=1 SV=1	Thoc2	1	1.56305e-05	108.93	2	QSQQFNQK(1)SVK	-1.9152	5		0.957984	1.26592	0.937969	0.93003	0.908101	0.977643	0.973986	0.998976	1.03849	1.00279	1.00812		0.984	1.267	0.903	0.927	0.901	0.809	0.12051
B1AZI6	461	K	THO complex subunit 2 OS=Mus musculus OX=10090 GN=Thoc2 PE=1 SV=1	Thoc2	1	0.00385213	63.212	2	SFMK(1)EFQSDGSK	6.965	3	0.60765		1.23613	1.15622			0.977643	0.973986	0.998976	1.03849	1.00279	1.00812	0.622		1.237	1.113			1.197
B1AZI6	1189	K	THO complex subunit 2 OS=Mus musculus OX=10090 GN=Thoc2 PE=1 SV=1	Thoc2	1	0.00130006	46.206	3	SHMIPENEFHHK(1)DPPPR	3.5134	1		1					0.977643	0.973986	0.998976	1.03849	1.00279	1.00812		1.027
B1AZI6	1352	K	THO complex subunit 2 OS=Mus musculus OX=10090 GN=Thoc2 PE=1 SV=1	Thoc2	1	7.03927e-11	101.64	2	TTVPIVESK(1)STQER	-3.1617	6	0.894148	0.986975	0.988344	1.05171	1.04278	1.03604	0.977643	0.973986	0.998976	1.03849	1.00279	1.00812	0.915	1.013	0.989	1.013	1.04	1.028	1.056	0.153831
B1AZI6	542	K	THO complex subunit 2 OS=Mus musculus OX=10090 GN=Thoc2 PE=1 SV=1	Thoc2	1	0.00325022	87.251	2	VK(1)AQTIDR	0.34374	6	0.956591	0.930732	1.04715	1.01661	1.02619	1.02273	0.977643	0.973986	0.998976	1.03849	1.00279	1.00812	0.978	0.956	1.048	0.979	1.023	1.014	1.011	0.717603
B2KF05	1165	K	Bromodomain and PHD finger-containing protein 3 OS=Mus musculus OX=10090 GN=Brpf3 PE=1 SV=1	Brpf3	1	0.0544847	44.767	2	LK(1)MLEGR	0.58705	1	1						1.06441	1.02359	1.15833		0.753667		0.939
B2RQC6	1206	K	CAD protein OS=Mus musculus OX=10090 GN=Cad PE=1 SV=1	Cad	1	1.14507e-20	78.779	3	AIVHAVGQELQVTGPFNLQLIAK(1)DDQLK	0.62202	2			0.449407	1.55059			0.959709	0.954867	1.02183	1.01496	1.01709	1.03154			0.44	1.528			3.473
B2RQC6	1211	K	CAD protein OS=Mus musculus OX=10090 GN=Cad PE=1 SV=1	Cad	1	0.00016107	99.174	2	DDQLK(1)VIECNVR	0.50703	6	0.801516	0.900733	1.02863	0.945689	1.06747	1.25596	0.959709	0.954867	1.02183	1.01496	1.01709	1.03154	0.835	0.943	1.007	0.932	1.05	1.218	1.149	0.225418
B2RQC6	1309	K	CAD protein OS=Mus musculus OX=10090 GN=Cad PE=1 SV=1	Cad	1	0.000257512	75.474	2	AMLSTGFK(1)IPEK	-0.3423	5		0.940016	0.961547	1.17312	0.993143	0.932176	0.959709	0.954867	1.02183	1.01496	1.01709	1.03154		0.984	0.941	1.156	0.976	0.904	1.051	0.668492
B2RQC6	1127	K	CAD protein OS=Mus musculus OX=10090 GN=Cad PE=1 SV=1	Cad	1	1.13675e-15	142.08	2	EHPVVISK(1)FIQEAK	2.2739	11	0.902392	0.848924	0.848533	1.3113	1.08664	1.00221	0.959709	0.954867	1.02183	1.01496	1.01709	1.03154	0.94	0.889	0.83	1.292	1.068	0.972	1.253	0.0733553
B2RQC6	1119	K	CAD protein OS=Mus musculus OX=10090 GN=Cad PE=1 SV=1	Cad	1	6.80402e-05	53.773	3	FLSSAAAVSK(1)EHPVVISK	0.018218	2	1.0949			0.9051			0.959709	0.954867	1.02183	1.01496	1.01709	1.03154	1.141			0.892			0.782
B2RQC6	867	K	CAD protein OS=Mus musculus OX=10090 GN=Cad PE=1 SV=1	Cad	1	0.000526439	43.904	3	GQALPQDLLHQAK(1)CLGFSDK	-0.37068	1			1				0.959709	0.954867	1.02183	1.01496	1.01709	1.03154			0.979
B2RQC6	598	K	CAD protein OS=Mus musculus OX=10090 GN=Cad PE=1 SV=1	Cad	1	2.75341e-07	110.88	2	GWK(1)EIEYEVVR	0.85383	6	0.945648	0.862071	0.870359	1.10929	1.19264	1.02	0.959709	0.954867	1.02183	1.01496	1.01709	1.03154	0.985	0.903	0.852	1.093	1.173	0.989	1.188	0.0576245
B2RQC6	2036	K	CAD protein OS=Mus musculus OX=10090 GN=Cad PE=1 SV=1	Cad	1	2.37434e-07	130.99	3	HPQPGAVELAAK(1)HCR	0.23329	5		0.945196	1.21714	0.762635	1.01805	1.05698	0.959709	0.954867	1.02183	1.01496	1.01709	1.03154		0.99	1.191	0.751	1.001	1.025	0.849	0.331033
B2RQC6	1411	K	CAD protein OS=Mus musculus OX=10090 GN=Cad PE=1 SV=1	Cad	1	0.000353883	83.623	2	LSSFVTK(1)GYR	0.047489	1		1					0.959709	0.954867	1.02183	1.01496	1.01709	1.03154		1.047
B2RQC6	1953	K	CAD protein OS=Mus musculus OX=10090 GN=Cad PE=1 SV=1	Cad	1	0.0358258	53.679	2	MMVQK(1)ER	9.1092	2		0.802482		1.19752			0.959709	0.954867	1.02183	1.01496	1.01709	1.03154		0.84		1.18			1.405
B2RQC6	1325	K	CAD protein OS=Mus musculus OX=10090 GN=Cad PE=1 SV=1	Cad	1	1.679e-06	150.53	2	NK(1)SELLPTVR	-0.5681	6	0.928788	0.899123	0.957633	1.11628	1.0422	1.05597	0.959709	0.954867	1.02183	1.01496	1.01709	1.03154	0.968	0.942	0.937	1.1	1.025	1.024	1.106	0.0175999
B2RQC6	165	K	CAD protein OS=Mus musculus OX=10090 GN=Cad PE=1 SV=1	Cad	1	0.000231645	66.664	2	PLAPEVSIK(1)TPR	-0.32782	4	1.07209			0.920292	0.983073	1.02454	0.959709	0.954867	1.02183	1.01496	1.01709	1.03154	1.117			0.907	0.967	0.993	0.856
B2RQC6	1934	K	CAD protein OS=Mus musculus OX=10090 GN=Cad PE=1 SV=1	Cad	1	2.10581e-09	102.26	3	QFTK(1)DQMSHLFNVAHTLR	1.6303	4	1.12275		0.992084	0.984765		0.900403	0.959709	0.954867	1.02183	1.01496	1.01709	1.03154	1.17		0.971	0.97		0.873	0.861	0.303629
B2RQC6	778	K	CAD protein OS=Mus musculus OX=10090 GN=Cad PE=1 SV=1	Cad	1	5.47324e-27	199.54	2	SFEEAFQK(1)ALR	-1.0955	6	0.987032	1.00702	0.99982	1.07572	0.946461	0.983945	0.959709	0.954867	1.02183	1.01496	1.01709	1.03154	1.028	1.055	0.978	1.06	0.931	0.954	0.962	0.432687
B2RQC6	1628	K	CAD protein OS=Mus musculus OX=10090 GN=Cad PE=1 SV=1	Cad	1	6.39427e-09	99.442	3	TAK(1)AQGLPVTCEVAPHHLFLNR	-0.45796	5	0.897811		1.04895	1.0307	1.01211	1.01044	0.959709	0.954867	1.02183	1.01496	1.01709	1.03154	0.936		1.027	1.016	0.995	0.98	1.016	0.684438
B2RQC6	1460	K	CAD protein OS=Mus musculus OX=10090 GN=Cad PE=1 SV=1	Cad	1	0.000164728	99.34	3	VHVDCMTSQK(1)LVR	1.2706	8	0.991736	0.796192	0.901004	1.20939	1.10168		0.959709	0.954867	1.02183	1.01496	1.01709	1.03154	1.033	0.834	0.882	1.192	1.083		1.241	0.09309
B2RQC6	747	K	CAD protein OS=Mus musculus OX=10090 GN=Cad PE=1 SV=1	Cad	1	0.000609247	98.009	2	WDLSK(1)FLR	-5.6829	6	1.04639	1.01193	1.14387	0.908561	0.967922	0.921323	0.959709	0.954867	1.02183	1.01496	1.01709	1.03154	1.09	1.06	1.119	0.895	0.952	0.893	0.838	0.00250166
B2RQR8	191	K	Endothelin-converting enzyme 2 OS=Mus musculus OX=10090 GN=Ece2 PE=1 SV=1	Ece2	1	0.00631819	75.915	2	LGAK(1)PLR	0.43356	4	0.994936	0.794338	1.08928	1.12144
B2RRD7	798	K	Peregrin OS=Mus musculus OX=10090 GN=Brpf1 PE=1 SV=1	Brpf1	1	0.000730175	58.313	2	LDEVNASK(1)QSVGR	-1.0388	1						1	0.714724	0.795925	0.79186	1.19415	1.24043	1.26291						0.792
B2RRE4	1007	K	Zinc finger protein 518B OS=Mus musculus OX=10090 GN=Znf518b PE=2 SV=1	Znf518b	1	5.84617e-05	97.175	2	LTYQNVAETNHMK(1)R	-3.0214	1			1				1.04659	0.978137	1.07615	0.956088	0.96048	0.982559			0.929
B2RRE7	449	K	OTU domain-containing protein 4 OS=Mus musculus OX=10090 GN=Otud4 PE=1 SV=1	Otud4	1	0.0402369	43.272	2	EK(1)QAIEESR	-0.99854	1				1			0.846586	0.822742	0.859351	1.18622	1.13756	1.14754				0.843
B2RRE7	976	K	OTU domain-containing protein 4 OS=Mus musculus OX=10090 GN=Otud4 PE=1 SV=1	Otud4	1	0.0584432	40.533	3	EREPGSAEPEPK(1)R	0.05896	1						1	0.846586	0.822742	0.859351	1.18622	1.13756	1.14754						0.871
B2RRE7	1067	K	OTU domain-containing protein 4 OS=Mus musculus OX=10090 GN=Otud4 PE=1 SV=1	Otud4	1	0.000753976	74.424	2	GEESWK(1)GQPNR	1.6741	4			1.14708	0.958284	0.90496	0.989672	0.846586	0.822742	0.859351	1.18622	1.13756	1.14754			1.335	0.808	0.796	0.862	0.616
B2RRE7	363	K	OTU domain-containing protein 4 OS=Mus musculus OX=10090 GN=Otud4 PE=1 SV=1	Otud4	1	0.00170564	114.64	2	GPK(1)NLNKPIK	-2.3153	6	0.984445	0.771433	0.882762	1.24078	1.0206	1.09998	0.846586	0.822742	0.859351	1.18622	1.13756	1.14754	1.163	0.938	1.027	1.046	0.897	0.959	0.928	0.393939
B2RRE7	408	K	OTU domain-containing protein 4 OS=Mus musculus OX=10090 GN=Otud4 PE=1 SV=1	Otud4	1	0.000576216	78.932	2	SSSEHK(1)NLSR	1.0798	4	0.982848	0.797836		1.11874		1.10058	0.846586	0.822742	0.859351	1.18622	1.13756	1.14754	1.161	0.97		0.943		0.959	0.893	0.348277
B2RRE7	926	K	OTU domain-containing protein 4 OS=Mus musculus OX=10090 GN=Otud4 PE=1 SV=1	Otud4	1	9.99096e-21	118.87	3	VEGAHSLSAASVSSK(1)HEGR	-0.19866	6	0.984276	0.786537	1.01535	0.891227	1.21187	1.11074	0.846586	0.822742	0.859351	1.18622	1.13756	1.14754	1.163	0.956	1.182	0.751	1.065	0.968	0.843	0.229736
B2RRE7	247	K	OTU domain-containing protein 4 OS=Mus musculus OX=10090 GN=Otud4 PE=1 SV=1	Otud4	1	0.00161885	67.881	2	VLK(1)SLNPAVYR	-4.1976	3			0.957359		0.986547	1.05609	0.846586	0.822742	0.859351	1.18622	1.13756	1.14754			1.114		0.867	0.92	0.802
B2RWS6	79	K	Histone acetyltransferase p300 OS=Mus musculus OX=10090 GN=Ep300 PE=1 SV=2	Ep300	1	0.0120905	55.235	2	HK(1)QLSELLR	-1.4538	3	0.99899	0.921949	1.07906				1.22292	1.13103	1.16014	0.889882	0.795895	0.800133	0.817	0.815	0.93
B2RWS6	1049	K	Histone acetyltransferase p300 OS=Mus musculus OX=10090 GN=Ep300 PE=1 SV=2	Ep300	1	0.0062642	45.489	2	IFK(1)PEELR	-1.4026	2	1.0159	0.984095					1.22292	1.13103	1.16014	0.889882	0.795895	0.800133	0.831	0.87
B2RWS6	1483	K	Histone acetyltransferase p300 OS=Mus musculus OX=10090 GN=Ep300 PE=1 SV=2	Ep300	1	0.000432507	58.889	2	IVHDYK(1)DILK	0.021739	6	0.989051	1.02256	1.11442	0.879876	0.991607	1.00249	1.22292	1.13103	1.16014	0.889882	0.795895	0.800133	0.809	0.904	0.961	0.989	1.246	1.253	1.304	0.0475125
B2RWS6	1467	K	Histone acetyltransferase p300 OS=Mus musculus OX=10090 GN=Ep300 PE=1 SV=2	Ep300	1	0.0310789	67.903	2	LQEWYK(1)K	0.28614	3		1.01159	1.19647	0.791939			1.22292	1.13103	1.16014	0.889882	0.795895	0.800133		0.894	1.031	0.89			0.925
B2RX14	1237	K	Terminal uridylyltransferase 4 OS=Mus musculus OX=10090 GN=Tut4 PE=1 SV=2	Tut4	1	0.000770773	40.533	2	LLTTFEK(1)QWTSK	2.0279	1		1					1.27304	1.16635	1.30208	0.744045	0.765359	0.749117		0.857
B2RX14	82	K	Terminal uridylyltransferase 4 OS=Mus musculus OX=10090 GN=Tut4 PE=1 SV=2	Tut4	1	2.10654e-05	57.042	3	VNAASVPGPK(1)DLGLVHR	-1.0472	2	1.26289	0.737111					1.27304	1.16635	1.30208	0.744045	0.765359	0.749117	0.992	0.632
B2RX14	1076	K	Terminal uridylyltransferase 4 OS=Mus musculus OX=10090 GN=Tut4 PE=1 SV=2	Tut4	1	0.00158429	88.921	2	VPIVK(1)FEHR	0.58748	5		1.18925	1.37622	0.830167	0.819736	0.784634	1.27304	1.16635	1.30208	0.744045	0.765359	0.749117		1.02	1.057	1.116	1.071	1.047	1.038	0.270115
B2RXC1	422	K	Trafficking protein particle complex subunit 11 OS=Mus musculus OX=10090 GN=Trappc11 PE=1 SV=1	Trappc11	1	0.0237354	53.517	2	AGILAIQLK(1)ER	-0.98211	1						1	1.11608	1.00188	1.14213	0.875441	0.923972	0.940491						1.063
B2RXC1	898	K	Trafficking protein particle complex subunit 11 OS=Mus musculus OX=10090 GN=Trappc11 PE=1 SV=1	Trappc11	1	0.00249515	56.202	3	FVSTK(1)FEHLER	0.039298	2			1.15569			0.844315	1.11608	1.00188	1.14213	0.875441	0.923972	0.940491			1.012			0.898	0.887
B2RXS4	1733	K	Plexin-B2 OS=Mus musculus OX=10090 GN=Plxnb2 PE=1 SV=1	Plxnb2	1	0.0413461	58.426	2	TEHK(1)LSR	1.0966	1			1				0.857614	0.779131	0.854194	1.1759	1.16341	1.16975			1.171
B2RXS4	1495	K	Plexin-B2 OS=Mus musculus OX=10090 GN=Plxnb2 PE=1 SV=1	Plxnb2	1	3.54242e-05	97.594	2	VLNCDTISQVK(1)EK	1.1155	5	0.79631	0.842601		1.13486	1.12178	1.10445	0.857614	0.779131	0.854194	1.1759	1.16341	1.16975	0.929	1.081		0.965	0.964	0.944	0.953	0.485297
B2RY56	173	K	RNA-binding protein 25 OS=Mus musculus OX=10090 GN=Rbm25 PE=1 SV=2	Rbm25	1	0.0276458	49.96	2	AQLDEWK(1)AK	1.1918	3	0.974508	1.00065	1.02485				1.05164	1.02557	1.09416	0.94645	0.936229	0.945955	0.927	0.976	0.937
B2RY56	272	K	RNA-binding protein 25 OS=Mus musculus OX=10090 GN=Rbm25 PE=1 SV=2	Rbm25	1	6.14114e-18	154.94	2	EDINAIEMEEDK(1)R	1.9974	6	1.25372	1.27235	1.00857	0.903434	0.790171	0.771753	1.05164	1.02557	1.09416	0.94645	0.936229	0.945955	1.192	1.241	0.922	0.955	0.844	0.816	0.779	0.0808086
B2RY56	506	K	RNA-binding protein 25 OS=Mus musculus OX=10090 GN=Rbm25 PE=1 SV=2	Rbm25	1	3.18795e-12	79.795	3	EFLEDYDDDRDDPK(1)YYR	1.1348	2		1.03581	0.964186				1.05164	1.02557	1.09416	0.94645	0.936229	0.945955		1.01	0.881
B2RY56	448	K	RNA-binding protein 25 OS=Mus musculus OX=10090 GN=Rbm25 PE=1 SV=2	Rbm25	1	0.000759816	100.84	2	EK(1)EAAYQER	-0.31292	6	1.08647	1.00432	1.15311	0.874904	0.946932	0.934263	1.05164	1.02557	1.09416	0.94645	0.936229	0.945955	1.033	0.979	1.054	0.924	1.011	0.988	0.953	0.240307
B2RY56	535	K	RNA-binding protein 25 OS=Mus musculus OX=10090 GN=Rbm25 PE=1 SV=2	Rbm25	1	1.13801e-08	139.02	2	EK(1)EELEEIR	-0.28095	6	1.05612	1.09309	1.24463	0.912525	0.834874	0.858762	1.05164	1.02557	1.09416	0.94645	0.936229	0.945955	1.004	1.066	1.138	0.964	0.892	0.908	0.862	0.0263761
B2RY56	522	K	RNA-binding protein 25 OS=Mus musculus OX=10090 GN=Rbm25 PE=1 SV=2	Rbm25	1	0.00706072	76.85	2	EK(1)EMEADERDR	-2.8118	9	1.11519	1.03975	1.11531	0.879485	0.895962	0.954304	1.05164	1.02557	1.09416	0.94645	0.936229	0.945955	1.06	1.014	1.019	0.929	0.957	1.009	0.936	0.0758664
B2RY56	472	K	RNA-binding protein 25 OS=Mus musculus OX=10090 GN=Rbm25 PE=1 SV=2	Rbm25	1	0.000371178	67.548	2	EYEK(1)EAEREEER	-5.1285	6		1.12542		0.95056		0.924022	1.05164	1.02557	1.09416	0.94645	0.936229	0.945955		1.097		1.004		0.977	0.903
B2RY56	515	K	RNA-binding protein 25 OS=Mus musculus OX=10090 GN=Rbm25 PE=1 SV=2	Rbm25	1	0.0341707	72.355	2	GSALQK(1)R	1.2898	1				1			1.05164	1.02557	1.09416	0.94645	0.936229	0.945955				1.057
B2RY56	734	K	RNA-binding protein 25 OS=Mus musculus OX=10090 GN=Rbm25 PE=1 SV=2	Rbm25	1	0.000628825	93.467	2	HIK(1)SLIEK	0.12876	6	1.04426	1.10418	1.10304	0.916022	0.926363	0.906143	1.05164	1.02557	1.09416	0.94645	0.936229	0.945955	0.993	1.077	1.008	0.968	0.989	0.958	0.947	0.113326
B2RY56	772	K	RNA-binding protein 25 OS=Mus musculus OX=10090 GN=Rbm25 PE=1 SV=2	Rbm25	1	0.0130514	78.178	2	IRPWINK(1)K	-0.98481	4	1.03143		1.12511	0.93288		0.910581	1.05164	1.02557	1.09416	0.94645	0.936229	0.945955	0.981		1.028	0.986		0.963	0.97	0.369358
B2RY56	75	K	RNA-binding protein 25 OS=Mus musculus OX=10090 GN=Rbm25 PE=1 SV=2	Rbm25	0.999952	0.0161671	50.834	2	KDHPGLK(1)LK	-1.4608	2		1.02786			0.972143		1.05164	1.02557	1.09416	0.94645	0.936229	0.945955		1.002			1.038		1.036
B2RY56	692	K	RNA-binding protein 25 OS=Mus musculus OX=10090 GN=Rbm25 PE=1 SV=2	Rbm25	0.999678	1.51979e-06	68.42	3	KLPVDSVFNK(1)FEDEDSDDVPR	3.947	4	0.556171	0.685841	1.75799				1.05164	1.02557	1.09416	0.94645	0.936229	0.945955	0.529	0.669	1.607
B2RY56	492	K	RNA-binding protein 25 OS=Mus musculus OX=10090 GN=Rbm25 PE=1 SV=2	Rbm25	1	0.00106451	49.487	3	LK(1)EFLEDYDDDRDDPK	0.7742	2	1.24119	0.758814					1.05164	1.02557	1.09416	0.94645	0.936229	0.945955	1.18	0.74
B2RY56	457	K	RNA-binding protein 25 OS=Mus musculus OX=10090 GN=Rbm25 PE=1 SV=2	Rbm25	1	0.00468756	121.52	2	LK(1)NWEIR	0.40105	6	1.14892	1.10403	1.21383	0.851796	0.856586	0.824834	1.05164	1.02557	1.09416	0.94645	0.936229	0.945955	1.093	1.077	1.109	0.9	0.915	0.872	0.819	0.00026702
B2RY56	155	K	RNA-binding protein 25 OS=Mus musculus OX=10090 GN=Rbm25 PE=1 SV=2	Rbm25	1	3.98935e-07	129.69	2	LLHDLQIGEK(1)K	0.451	6	1.16833	1.17298	1.05549	0.909209	0.841769	0.852224	1.05164	1.02557	1.09416	0.94645	0.936229	0.945955	1.111	1.144	0.965	0.961	0.899	0.901	0.857	0.0561714
B2RY56	832	K	RNA-binding protein 25 OS=Mus musculus OX=10090 GN=Rbm25 PE=1 SV=2	Rbm25	1	0.000194051	103.8	2	LLIYETEAK(1)K	0.14226	5	1.04692	1.05927	1.09961	0.92215		0.872053	1.05164	1.02557	1.09416	0.94645	0.936229	0.945955	0.996	1.033	1.005	0.974		0.922	0.937	0.079669
B2RY56	160	K	RNA-binding protein 25 OS=Mus musculus OX=10090 GN=Rbm25 PE=1 SV=2	Rbm25	1	0.0267028	45.489	2	LLVK(1)VDAK	-0.93884	2				0.989681	1.01032		1.05164	1.02557	1.09416	0.94645	0.936229	0.945955				1.046	1.079
B2RY56	721	K	RNA-binding protein 25 OS=Mus musculus OX=10090 GN=Rbm25 PE=1 SV=2	Rbm25	0.95941	0.000647732	49.872	3	LVPLDYGEDDK(0.041)NATK(0.959)GTVNTEEK	-1.4773	1					1		1.05164	1.02557	1.09416	0.94645	0.936229	0.945955					1.068
B2RY56	260	K	RNA-binding protein 25 OS=Mus musculus OX=10090 GN=Rbm25 PE=1 SV=2	Rbm25	0.999857	3.25026e-06	53.967	4	RFPVAPLIPYPLITK(1)EDINAIEMEEDKR	2.7644	3	1.37551			0.985306	0.639184		1.05164	1.02557	1.09416	0.94645	0.936229	0.945955	1.308			1.041	0.683		0.659
B2RY56	166	K	RNA-binding protein 25 OS=Mus musculus OX=10090 GN=Rbm25 PE=1 SV=2	Rbm25	1	0.000343555	111.61	2	TK(1)AQLDEWK	1.3084	6	1.10751	1.06318	1.18038	0.86654	0.915157	0.867226	1.05164	1.02557	1.09416	0.94645	0.936229	0.945955	1.053	1.037	1.079	0.916	0.977	0.917	0.887	0.00763793
B7ZMP1	411	K	Xaa-Pro aminopeptidase 3 OS=Mus musculus OX=10090 GN=Xpnpep3 PE=1 SV=1	Xpnpep3	1	0.00757936	49.325	2	ESAFK(1)AAR	1.8258	2		0.859401			1.1406		0.852034	0.878376	0.925703	1.09409	1.14001	1.10978		0.978			1.001		1.024
B7ZMP1	226	K	Xaa-Pro aminopeptidase 3 OS=Mus musculus OX=10090 GN=Xpnpep3 PE=1 SV=1	Xpnpep3	1	2.60618e-16	100.6	3	PSHAQLHSDYMQPLTEAK(1)AR	0.45955	5	0.84388	0.934101	1.03336	1.13423		1.05443	0.852034	0.878376	0.925703	1.09409	1.14001	1.10978	0.99	1.063	1.116	1.037		0.95	0.941	0.351684
B7ZNG0	725	K	Kinesin-like protein KIF7 OS=Mus musculus OX=10090 GN=Kif7 PE=1 SV=1	Kif7	1	0.000155073	79.311	2	MK(1)EELIGELVR	-2.6622	5	0.672737		0.946596	1.05879	1.34373	0.978146
B9EJ86	697	K	Oxysterol-binding protein-related protein 8 OS=Mus musculus OX=10090 GN=Osbpl8 PE=1 SV=1	Osbpl8	1	5.31767e-06	81.48	2	AINAK(1)DQTEATQEK	-2.9881	3		0.990592	1.24211		0.767293		1.01072	0.902634	0.977015	1.11385	1.03017	0.965612		1.097	1.271		0.745		0.629
B9EJR8	832	K	Dynein axonemal assembly factor 5 OS=Mus musculus OX=10090 GN=Dnaaf5 PE=1 SV=1	Dnaaf5	1	1.39268e-31	226.64	2	ETEAVVHK(1)HR	-0.95512	11	1.01534	0.821049	1.06984	1.04907	0.997082	1.04762	1.0421	1.03034	1.05759	0.998702	0.88134	0.989923	0.974	0.797	1.012	1.05	1.131	1.058	1.164	0.114312
B9EJR8	40	K	Dynein axonemal assembly factor 5 OS=Mus musculus OX=10090 GN=Dnaaf5 PE=1 SV=1	Dnaaf5	1	0.000473935	55.754	2	LLPGLETESK(1)LGR	1.7931	5	0.947342		0.828004	1.13824	1.12381	0.962607	1.0421	1.03034	1.05759	0.998702	0.88134	0.989923	0.909		0.783	1.14	1.275	0.972	1.335	0.0907291
B9EKI3	675	K	TATA element modulatory factor OS=Mus musculus OX=10090 GN=Tmf1 PE=1 SV=2	Tmf1	1	1.38148e-11	117.41	2	ANAAK(1)DSEVQEAALR	-4.5352	6	0.831594	0.831942	0.973143	1.13109	1.10353	1.1287	0.85494	0.813693		0.916823	1.32869	1.08585	0.973	1.022		1.234	0.831	1.039	1.037	0.882499
B9EKI3	468	K	TATA element modulatory factor OS=Mus musculus OX=10090 GN=Tmf1 PE=1 SV=2	Tmf1	1	0.000120886	72.365	2	ETQLLSLSK(1)EK	-2.2003	4		0.681295		1.11728	0.993544	1.20788	0.85494	0.813693		0.916823	1.32869	1.08585		0.837		1.219	0.748	1.112	1.226
C0HKD3	452	K	Protein FAM205A-4 OS=Mus musculus OX=10090 GN=Fam205a4 PE=3 SV=1	Fam205a4	1	0.00539803	65.313	2	NTLK(1)PPYK	-4.1166	1						1
C0HKD9	371	K	Microfibrillar-associated protein 1B OS=Mus musculus OX=10090 GN=Mfap1b PE=1 SV=1	Mfap1b	1	7.93417e-06	70.806	3	DFSAPTLEDHFNK(1)TILPK	0.57227	3	1.10907	1.10793	0.783004				1.13978	1.151	1.29974	0.844297	0.771455	0.793729	0.973	0.963	0.602
C0HKD9	376	K	Microfibrillar-associated protein 1B OS=Mus musculus OX=10090 GN=Mfap1b PE=1 SV=1	Mfap1b	1	0.00374162	67.507	2	TILPK(1)VMQVK	-3.2791	3		1.15204	1.15341	0.694553			1.13978	1.151	1.29974	0.844297	0.771455	0.793729		1.001	0.887	0.823			0.872
C0HKD9	223	K	Microfibrillar-associated protein 1B OS=Mus musculus OX=10090 GN=Mfap1b PE=1 SV=1	Mfap1b	1	2.08547e-11	183.27	2	QK(1)ELEQEAK	-2.1811	6	1.27832	1.16649	1.40789	0.684811	0.720066	0.742432	1.13978	1.151	1.29974	0.844297	0.771455	0.793729	1.122	1.013	1.083	0.811	0.933	0.935	0.833	0.0297025
C0HKD9	301	K	Microfibrillar-associated protein 1B OS=Mus musculus OX=10090 GN=Mfap1b PE=1 SV=1	Mfap1b	1	0.019181	58.286	2	EK(1)AEIER	-0.97997	4		1.2264		0.942865	0.861844	0.968888	1.13978	1.151	1.29974	0.844297	0.771455	0.793729		1.066		1.117	1.117	1.221	1.08
C0HKD9	256	K	Microfibrillar-associated protein 1B OS=Mus musculus OX=10090 GN=Mfap1b PE=1 SV=1	Mfap1b	1	0.0158721	66.087	2	ELEENK(1)R	0.17349	3	1.09306	1.06915				0.837783	1.13978	1.151	1.29974	0.844297	0.771455	0.793729	0.959	0.929				1.056	1.119
C0HKD9	230	K	Microfibrillar-associated protein 1B OS=Mus musculus OX=10090 GN=Mfap1b PE=1 SV=1	Mfap1b	1	0.00481871	82.716	2	ELEQEAK(1)R	0.56789	3	1.11892		1.14774	0.733341			1.13978	1.151	1.29974	0.844297	0.771455	0.793729	0.982		0.883	0.869			0.932
C0HKD9	340	K	Microfibrillar-associated protein 1B OS=Mus musculus OX=10090 GN=Mfap1b PE=1 SV=1	Mfap1b	1	0.00067971	100.75	2	FLQK(1)YYHR	1.7468	4	1.08095	1.2167	1.21197		0.490385		1.13978	1.151	1.29974	0.844297	0.771455	0.793729	0.948	1.057	0.932		0.636		0.65
C0HKD9	357	K	Microfibrillar-associated protein 1B OS=Mus musculus OX=10090 GN=Mfap1b PE=1 SV=1	Mfap1b	1	1.04665e-11	154.66	2	GAFFMDEDEEVYK(1)R	3.1482	6	1.14787	1.05428	1.24462	0.916733	0.70123	0.935277	1.13978	1.151	1.29974	0.844297	0.771455	0.793729	1.007	0.916	0.958	1.086	0.909	1.178	1.101	0.323156
C0HKD9	249	K	Microfibrillar-associated protein 1B OS=Mus musculus OX=10090 GN=Mfap1b PE=1 SV=1	Mfap1b	1	0.00465341	62.88	2	IVEEETK(1)K	0.87137	4	1.24748		1.22803		0.748502	0.775984	1.13978	1.151	1.29974	0.844297	0.771455	0.793729	1.094		0.945		0.97	0.978	0.955	0.617033
C0HKD9	250	K	Microfibrillar-associated protein 1B OS=Mus musculus OX=10090 GN=Mfap1b PE=1 SV=1	Mfap1b	0.928869	6.59077e-05	68.108	3	IVEEETK(0.071)K(0.929)ELEENKR	1.5114	5	1.39096	1.17349	1.25542	0.521064	0.659064		1.13978	1.151	1.29974	0.844297	0.771455	0.793729	1.22	1.02	0.966	0.617	0.854		0.688	0.0862607
C0HKD9	200	K	Microfibrillar-associated protein 1B OS=Mus musculus OX=10090 GN=Mfap1b PE=1 SV=1	Mfap1b	1	0.00566974	92.319	2	LK(1)PVFIR	-3.0976	7	1.22489	1.2057	1.32276	0.765098	0.746892	0.734658	1.13978	1.151	1.29974	0.844297	0.771455	0.793729	1.075	1.048	1.018	0.906	0.968	0.926	0.891	0.0100678
C0HKD9	26	K	Microfibrillar-associated protein 1B OS=Mus musculus OX=10090 GN=Mfap1b PE=1 SV=1	Mfap1b	1	0.00133554	77.358	2	NEK(1)GEISMEK	0.73749	8	1.17361	0.876759	1.16309	0.786541			1.13978	1.151	1.29974	0.844297	0.771455	0.793729	1.03	0.762	0.895	0.932			1.041
C0HKD9	420	K	Microfibrillar-associated protein 1B OS=Mus musculus OX=10090 GN=Mfap1b PE=1 SV=1	Mfap1b	1	0.0295081	54.056	2	QK(1)AAGVR	0.31777	1	1						1.13978	1.151	1.29974	0.844297	0.771455	0.793729	0.877
C0HKD9	381	K	Microfibrillar-associated protein 1B OS=Mus musculus OX=10090 GN=Mfap1b PE=1 SV=1	Mfap1b	1	0.000709975	85.813	2	VMQVK(1)NFGR	-0.66107	4		1.08041	1.18862	0.771039	0.959934		1.13978	1.151	1.29974	0.844297	0.771455	0.793729		0.939	0.915	0.913	1.244		1.163	0.463524
C0HKD9	415	K	Microfibrillar-associated protein 1B OS=Mus musculus OX=10090 GN=Mfap1b PE=1 SV=1	Mfap1b	1	4.05608e-87	163.29	3	YTHLVDQDTTSFDSAWGQESAQNTK(1)FFK	1.0941	6	1.25952	1.10159	1.35342	0.764445	0.801041	0.719977	1.13978	1.151	1.29974	0.844297	0.771455	0.793729	1.105	0.957	1.041	0.905	1.038	0.907	0.918	0.237942
Q8CGP5	37	K	Histone H2A type 1-F OS=Mus musculus OX=10090 GN=Hist1h2af PE=1 SV=3	Hist1h2af	1	0.02037	75.243	2	K(1)GNYSER	0.83719	6	0.546518	0.865879	1.60527	0.78659		1.19575
C0HKE9	126	K	Histone H2A type 1-P OS=Mus musculus OX=10090 GN=Hist1h2ap PE=1 SV=1	Hist1h2ap	1	1.01406e-08	158.57	2	TESHHK(1)AK	-0.80166	18	1.05448	0.901946	1.07866	0.967259	0.909249	1.08841
Q8CGP5	96	K	Histone H2A type 1-F OS=Mus musculus OX=10090 GN=Hist1h2af PE=1 SV=3	Hist1h2af	1	7.48577e-66	265.69	2	NDEELNK(1)LLGR	3.2756	10	0.967486	1.0484	1.02789	0.954586	1.01394	0.987695
Q8CGP5	119	K	Histone H2A type 1-F OS=Mus musculus OX=10090 GN=Hist1h2af PE=1 SV=3	Hist1h2af	1	6.97661e-27	195.36	2	VTIAQGGVLPNIQAVLLPK(1)K	-2.2597	8				0.720978	0.97441	1.30461
D3YXK2	491	K	Scaffold attachment factor B1 OS=Mus musculus OX=10090 GN=Safb PE=1 SV=2	Safb	1	0.00137006	78.043	3	CISHLHK(1)TELHGK	1.1947	1	1						0.933891	0.911539	0.99991	1.07634	1.03142	1.04689	1.071
D3YXK2	497	K	Scaffold attachment factor B1 OS=Mus musculus OX=10090 GN=Safb PE=1 SV=2	Safb	1	0.000129375	95.656	2	TELHGK(1)MISVEK	-0.3342	6	0.948402	0.817173	1.10607	1.05897	1.03147	1.03791	0.933891	0.911539	0.99991	1.07634	1.03142	1.04689	1.016	0.896	1.106	0.984	1	0.991	0.986	0.870485
D3YXK2	750	K	Scaffold attachment factor B1 OS=Mus musculus OX=10090 GN=Safb PE=1 SV=2	Safb	1	0.00155499	85.622	2	RDDAYWPEAK(1)R	0.51113	10	1.03163		1.11709	0.980375	0.870905		0.933891	0.911539	0.99991	1.07634	1.03142	1.04689	1.105		1.117	0.911	0.844		0.79	0.0255557
D3YXK2	403	K	Scaffold attachment factor B1 OS=Mus musculus OX=10090 GN=Safb PE=1 SV=2	Safb	1	3.58383e-40	168.74	3	ESSASEGADQK(1)MSSVEEDSDTKR	0.70728	6	0.976418	0.970519	1.14046	0.883084	1.0298	0.999714	0.933891	0.911539	0.99991	1.07634	1.03142	1.04689	1.046	1.065	1.141	0.82	0.998	0.955	0.853	0.0675922
D3YXK2	414	K	Scaffold attachment factor B1 OS=Mus musculus OX=10090 GN=Safb PE=1 SV=2	Safb	1	3.38778e-08	112.93	2	MSSVEEDSDTK(1)R	0.38233	9	1.04981	0.91316	1.13377	0.931432	0.972008	0.999814	0.933891	0.911539	0.99991	1.07634	1.03142	1.04689	1.124	1.002	1.134	0.865	0.942	0.955	0.847	0.0307235
D3YXK2	54	K	Scaffold attachment factor B1 OS=Mus musculus OX=10090 GN=Safb PE=1 SV=2	Safb	1	3.88762e-59	231.22	2	NLDSSGNK(1)SVLMER	0.72004	6	1.05875	1.04598	0.945261	0.994096	0.938324	1.01759	0.933891	0.911539	0.99991	1.07634	1.03142	1.04689	1.134	1.147	0.945	0.924	0.91	0.972	0.87	0.107733
D3YXK2	231	K	Scaffold attachment factor B1 OS=Mus musculus OX=10090 GN=Safb PE=1 SV=2	Safb	1	1.48732e-46	173.79	3	SEPVK(1)EEGSELEQPFAQATSSVGPDR	2.2952	6	0.942632	1.1082	0.959234	1.02091	0.942175	1.02685	0.933891	0.911539	0.99991	1.07634	1.03142	1.04689	1.009	1.216	0.959	0.948	0.913	0.981	0.893	0.221159
D3YXK2	559	K	Scaffold attachment factor B1 OS=Mus musculus OX=10090 GN=Safb PE=1 SV=2	Safb	0.999994	0.000470117	62.398	2	SK(1)DADDQKPGPSER	-2.5615	3	1.08563			1.1147	0.799668		0.933891	0.911539	0.99991	1.07634	1.03142	1.04689	1.162			1.036	0.775		0.779
D3YXK2	458	K	Scaffold attachment factor B1 OS=Mus musculus OX=10090 GN=Safb PE=1 SV=2	Safb	1	1.29266e-07	139.02	2	VVGAK(1)VVTNAR	-0.72274	6	0.980864	0.928535	0.83615	1.24816	1.04707	0.959219	0.933891	0.911539	0.99991	1.07634	1.03142	1.04689	1.05	1.019	0.836	1.16	1.015	0.916	1.064	0.56267
D3YZP9	279	K	Coiled-coil domain-containing protein 6 OS=Mus musculus OX=10090 GN=Ccdc6 PE=1 SV=1	Ccdc6	1	1.0545e-09	87.251	3	AAQLQHSEK(1)MAQYLEEER	0.32791	2		0.893362	1.10664				1.13626	1.09194	1.15086	0.884917	0.854971	0.881058		0.818	0.962
D3YZP9	120	K	Coiled-coil domain-containing protein 6 OS=Mus musculus OX=10090 GN=Ccdc6 PE=1 SV=1	Ccdc6	1	6.33477e-06	112.93	2	EK(1)ETLAVNYEK	-0.4525	7	1.13247	1.14756	1.17589	0.87032	0.834975	0.838794	1.13626	1.09194	1.15086	0.884917	0.854971	0.881058	0.997	1.051	1.022	0.984	0.977	0.952	0.949	0.0454984
D3YZP9	129	K	Coiled-coil domain-containing protein 6 OS=Mus musculus OX=10090 GN=Ccdc6 PE=1 SV=1	Ccdc6	0.999997	8.56851e-20	111.6	3	EKETLAVNYEK(1)EEEFLTNELSR	4.3342	3	1.15018	0.864195	0.985624				1.13626	1.09194	1.15086	0.884917	0.854971	0.881058	1.012	0.791	0.856
D3YZP9	259	K	Coiled-coil domain-containing protein 6 OS=Mus musculus OX=10090 GN=Ccdc6 PE=1 SV=1	Ccdc6	1	0.000150374	125.5	2	FLK(1)NEVER	-0.40588	6	1.1895	1.12791	1.24936	0.815173	0.806513	0.811547	1.13626	1.09194	1.15086	0.884917	0.854971	0.881058	1.047	1.033	1.086	0.921	0.943	0.921	0.88	0.00162388
D3YZP9	74	K	Coiled-coil domain-containing protein 6 OS=Mus musculus OX=10090 GN=Ccdc6 PE=1 SV=1	Ccdc6	1	0.00045683	86.205	2	IELETYK(1)LK	-0.91626	6	1.11674	1.19967	1.06847	0.921083	0.842662	0.851375	1.13626	1.09194	1.15086	0.884917	0.854971	0.881058	0.983	1.099	0.928	1.041	0.986	0.966	0.994	0.949339
D3YZP9	118	K	Coiled-coil domain-containing protein 6 OS=Mus musculus OX=10090 GN=Ccdc6 PE=1 SV=1	Ccdc6	1	0.00149733	72.038	2	IQALQK(1)EK	-1.3767	2	0.979256		1.02074				1.13626	1.09194	1.15086	0.884917	0.854971	0.881058	0.862		0.887
D3YZP9	181	K	Coiled-coil domain-containing protein 6 OS=Mus musculus OX=10090 GN=Ccdc6 PE=1 SV=1	Ccdc6	1	9.76491e-23	167.59	3	KLENDTISK(1)QLTLEQLR	-0.54028	12	1.21524	1.18224	1.19133	0.782061	0.791309	0.83783	1.13626	1.09194	1.15086	0.884917	0.854971	0.881058	1.07	1.083	1.035	0.884	0.926	0.951	0.866	0.00468841
D3YZP9	64	K	Coiled-coil domain-containing protein 6 OS=Mus musculus OX=10090 GN=Ccdc6 PE=1 SV=1	Ccdc6	1	2.88154e-16	125.17	2	LASLQQENK(1)VLK	-0.94844	4	1.06227	1.03904	1.12951			0.769185	1.13626	1.09194	1.15086	0.884917	0.854971	0.881058	0.935	0.952	0.981			0.873	0.913
D3YZP9	149	K	Coiled-coil domain-containing protein 6 OS=Mus musculus OX=10090 GN=Ccdc6 PE=1 SV=1	Ccdc6	1	8.60356e-28	104.47	4	LMQLQHEK(1)AELEQHLEQEQEFQVNK	0.12995	8	1.38786	1.20049	1.29786	0.563854		0.549937	1.13626	1.09194	1.15086	0.884917	0.854971	0.881058	1.221	1.099	1.128	0.637		0.624	0.549	0.000723485
D3Z6Q9	59	K	Bridging integrator 2 OS=Mus musculus OX=10090 GN=Bin2 PE=1 SV=1	Bin2	1	3.29344e-43	157.54	3	FEQSASNFYQQQAEGHK(1)LYK	0.42796	6	1.15461	1.18531	1.37078	0.774156	0.739602	0.775549	1.09712	1.18239	1.25508	0.836941	0.833695	0.79478	1.052	1.002	1.092	0.925	0.887	0.976	0.886	0.0314005
D3Z6Q9	163	K	Bridging integrator 2 OS=Mus musculus OX=10090 GN=Bin2 PE=1 SV=1	Bin2	1	7.78953e-15	159.11	2	HHLEAVQNAK(1)K	-0.79144	6	1.35194	0.947512	1.5039	0.78167	0.757538	0.657439	1.09712	1.18239	1.25508	0.836941	0.833695	0.79478	1.232	0.801	1.198	0.934	0.909	0.827	0.826	0.29391
D3Z6Q9	72	K	Bridging integrator 2 OS=Mus musculus OX=10090 GN=Bin2 PE=1 SV=1	Bin2	1	5.83253e-16	135.21	2	NFLSAVK(1)VMHESSK	-1.0497	6	1.10739	1.0717	1.36759	0.819181	0.813088	0.821046	1.09712	1.18239	1.25508	0.836941	0.833695	0.79478	1.009	0.906	1.09	0.979	0.975	1.033	0.994	0.953804
D3Z6Q9	136	K	Bridging integrator 2 OS=Mus musculus OX=10090 GN=Bin2 PE=1 SV=1	Bin2	1	0.00981575	43.518	2	TMENYVSQFSEIK(1)ER	2.799	1	1						1.09712	1.18239	1.25508	0.836941	0.833695	0.79478	0.911
D3Z6Q9	39	K	Bridging integrator 2 OS=Mus musculus OX=10090 GN=Bin2 PE=1 SV=1	Bin2	1	0.0043966	84.368	2	TVETK(1)DER	1.302	4	1.34723	1.11244			0.777283	0.763048	1.09712	1.18239	1.25508	0.836941	0.833695	0.79478	1.228	0.941			0.932	0.96	0.872	0.440315
D3Z6Q9	250	K	Bridging integrator 2 OS=Mus musculus OX=10090 GN=Bin2 PE=1 SV=1	Bin2	1	0.0315526	53.028	2	VFVVK(1)GLSSSSR	-6.2772	1	1						1.09712	1.18239	1.25508	0.836941	0.833695	0.79478	0.911
D3Z7P3	163	K	Glutaminase kidney isoform, mitochondrial OS=Mus musculus OX=10090 GN=Gls PE=1 SV=1	Gls	1	5.75787e-11	113.46	2	IPVHK(1)FITALK	0.65477	5			0.876374	1.07068	1.05417	0.998768	0.817484	0.795103	0.849377	1.19261	1.16762	1.17781			1.032	0.898	0.903	0.848	0.856
D3Z7Q2	40	K	Small integral membrane protein 20 OS=Mus musculus OX=10090 GN=Smim20 PE=1 SV=1	Smim20	1	9.89408e-05	117.21	2	LEEYQK(1)EQAVNR	2.0965	1			1
E2JF22	1969	K	Piezo-type mechanosensitive ion channel component 1 OS=Mus musculus OX=10090 GN=Piezo1 PE=1 SV=1	Piezo1	1	1.43924e-05	132.39	3	FFHDILHTK(1)YR	0.57818	7	0.503487			1.2162	1.2416	1.03872	0.79497	0.809935	0.845207	1.1562	1.15064	1.24305	0.633			1.052	1.079	0.836	1.562
E9PVA8	2373	K	eIF-2-alpha kinase activator GCN1 OS=Mus musculus OX=10090 GN=Gcn1 PE=1 SV=1	Gcn1	1	9.88975e-08	106.11	2	AADALGK(1)LISIHVK	4.9368	3				0.891401	1.15485	0.95375	0.979338	0.967579	1.02443	0.999401	1.0142	1.01506				0.892	1.139	0.94
E9PVA8	12	K	eIF-2-alpha kinase activator GCN1 OS=Mus musculus OX=10090 GN=Gcn1 PE=1 SV=1	Gcn1	1	5.45419e-06	108.4	2	AADTQVSETLK(1)R	0.7497	8	1.04546	0.882874		1.26947		0.802192	0.979338	0.967579	1.02443	0.999401	1.0142	1.01506	1.068	0.912		1.27		0.79	1.04	0.958171
E9PVA8	2602	K	eIF-2-alpha kinase activator GCN1 OS=Mus musculus OX=10090 GN=Gcn1 PE=1 SV=1	Gcn1	1	0.00317528	54.436	2	ALLDNTK(1)DK	0.79341	1		1					0.979338	0.967579	1.02443	0.999401	1.0142	1.01506		1.034
E9PVA8	2285	K	eIF-2-alpha kinase activator GCN1 OS=Mus musculus OX=10090 GN=Gcn1 PE=1 SV=1	Gcn1	1	1.12348e-22	179.95	2	EEAAK(1)GLGLVIR	-1.0267	6	1.01913	0.96469	0.955335	1.02821	1.05779	0.974846	0.979338	0.967579	1.02443	0.999401	1.0142	1.01506	1.041	0.997	0.933	1.029	1.043	0.96	1.021	0.639876
E9PVA8	829	K	eIF-2-alpha kinase activator GCN1 OS=Mus musculus OX=10090 GN=Gcn1 PE=1 SV=1	Gcn1	1	3.31043e-05	109.88	2	EEVQLTSK(1)QK	0.54883	4	0.999476		0.806986		0.813286	1.38025	0.979338	0.967579	1.02443	0.999401	1.0142	1.01506	1.021		0.788		0.802	1.36	1.195	0.656457
E9PVA8	831	K	eIF-2-alpha kinase activator GCN1 OS=Mus musculus OX=10090 GN=Gcn1 PE=1 SV=1	Gcn1	1	7.44498e-11	172.1	2	QK(1)EMLQAQMDK	1.0435	6	0.987096	1.0015	1.09844	0.971695	1.03136	0.909905	0.979338	0.967579	1.02443	0.999401	1.0142	1.01506	1.008	1.035	1.072	0.972	1.017	0.896	0.926	0.131666
E9PVA8	840	K	eIF-2-alpha kinase activator GCN1 OS=Mus musculus OX=10090 GN=Gcn1 PE=1 SV=1	Gcn1	1	4.58485e-05	55.604	2	EMLQAQMDK(1)EAQIR	1.8998	2		1			1		0.979338	0.967579	1.02443	0.999401	1.0142	1.01506		1.034			0.986		0.954
E9PVA8	17	K	eIF-2-alpha kinase activator GCN1 OS=Mus musculus OX=10090 GN=Gcn1 PE=1 SV=1	Gcn1	1	0.0290146	54.584	2	FAVK(1)VTTASVK	0.22685	1						1	0.979338	0.967579	1.02443	0.999401	1.0142	1.01506						0.985
E9PVA8	24	K	eIF-2-alpha kinase activator GCN1 OS=Mus musculus OX=10090 GN=Gcn1 PE=1 SV=1	Gcn1	1	0.00145829	91.783	2	VTTASVK(1)ER	-0.18945	6	0.877203	0.934862	1.04714	1.05941	1.04554	1.03585	0.979338	0.967579	1.02443	0.999401	1.0142	1.01506	0.896	0.966	1.022	1.06	1.031	1.02	1.079	0.124836
E9PVA8	1137	K	eIF-2-alpha kinase activator GCN1 OS=Mus musculus OX=10090 GN=Gcn1 PE=1 SV=1	Gcn1	1	0.0017705	96.311	2	FDK(1)EDEIRK	0.80409	12	1.02954	0.992587	1.13636	0.973427	0.943167	0.924919	0.979338	0.967579	1.02443	0.999401	1.0142	1.01506	1.051	1.026	1.109	0.974	0.93	0.911	0.884	0.0151202
E9PVA8	2247	K	eIF-2-alpha kinase activator GCN1 OS=Mus musculus OX=10090 GN=Gcn1 PE=1 SV=1	Gcn1	1	0.000964772	40.83	3	FIGNECK(1)GEHVPGFCLPK	-1.3076	1				1			0.979338	0.967579	1.02443	0.999401	1.0142	1.01506				1.001
E9PVA8	2258	K	eIF-2-alpha kinase activator GCN1 OS=Mus musculus OX=10090 GN=Gcn1 PE=1 SV=1	Gcn1	1	0.000379623	69.915	3	GEHVPGFCLPK(1)R	0.46138	5	1.03945	1.02555		1.01009	0.95991	0.96499	0.979338	0.967579	1.02443	0.999401	1.0142	1.01506	1.061	1.06		1.011	0.946	0.951	0.914	0.0463868
E9PVA8	259	K	eIF-2-alpha kinase activator GCN1 OS=Mus musculus OX=10090 GN=Gcn1 PE=1 SV=1	Gcn1	1	9.07616e-17	156.02	3	FMSHSEFK(1)DLILPTIQK	0.22735	7	0.964746	1.1184	0.796751	1.005	1.2015	0.913598	0.979338	0.967579	1.02443	0.999401	1.0142	1.01506	0.985	1.156	0.778	1.006	1.185	0.9	1.059	0.672097
E9PVA8	2418	K	eIF-2-alpha kinase activator GCN1 OS=Mus musculus OX=10090 GN=Gcn1 PE=1 SV=1	Gcn1	1	9.6382e-29	115.05	2	FVIQGAGSK(1)VDAAIR	-0.78622	4			0.941782	0.955261	0.9218	1.18116	0.979338	0.967579	1.02443	0.999401	1.0142	1.01506			0.919	0.956	0.909	1.164	1.099
E9PVA8	167	K	eIF-2-alpha kinase activator GCN1 OS=Mus musculus OX=10090 GN=Gcn1 PE=1 SV=1	Gcn1	1	0.00580692	76.605	2	HAVDGAVK(1)K	-0.051741	3	0.893319		1.19781	0.908873			0.979338	0.967579	1.02443	0.999401	1.0142	1.01506	0.912		1.169	0.909			0.874
E9PVA8	2237	K	eIF-2-alpha kinase activator GCN1 OS=Mus musculus OX=10090 GN=Gcn1 PE=1 SV=1	Gcn1	1	2.87716e-37	187.49	3	LDAGNQLALIEELHK(1)EIR	-1.0065	6	1.17538	1.03957	1.14804	0.852384	0.883714	0.900909	0.979338	0.967579	1.02443	0.999401	1.0142	1.01506	1.2	1.074	1.121	0.853	0.871	0.888	0.769	0.00159844
E9PVA8	2366	K	eIF-2-alpha kinase activator GCN1 OS=Mus musculus OX=10090 GN=Gcn1 PE=1 SV=1	Gcn1	1	0.00264632	74.269	2	LK(1)AADALGK	-1.7003	3	0.991863				1.0264	0.981733	0.979338	0.967579	1.02443	0.999401	1.0142	1.01506	1.013				1.012	0.967	0.977
E9PVA8	1745	K	eIF-2-alpha kinase activator GCN1 OS=Mus musculus OX=10090 GN=Gcn1 PE=1 SV=1	Gcn1	1	3.35862e-06	65.12	3	LMPEIVATASK(1)VDIAPHVR	-0.99949	5	1.1627	0.654905	1.13956		1.1277	0.915144	0.979338	0.967579	1.02443	0.999401	1.0142	1.01506	1.187	0.677	1.112		1.112	0.902	1.015	0.882098
E9PVA8	521	K	eIF-2-alpha kinase activator GCN1 OS=Mus musculus OX=10090 GN=Gcn1 PE=1 SV=1	Gcn1	1	2.1378e-05	95.138	2	LSGFWQLVVDEK(1)R	-0.38249	3		0.266243		1.58219	1.15157		0.979338	0.967579	1.02443	0.999401	1.0142	1.01506		0.275		1.583	1.135		4.942
E9PVA8	430	K	eIF-2-alpha kinase activator GCN1 OS=Mus musculus OX=10090 GN=Gcn1 PE=1 SV=1	Gcn1	1	0.0555348	49.058	2	LTDWFK(1)K	-2.0775	4			1.14405	0.994448	0.936094	0.925408	0.979338	0.967579	1.02443	0.999401	1.0142	1.01506			1.117	0.995	0.923	0.912	0.845
E9PVA8	1553	K	eIF-2-alpha kinase activator GCN1 OS=Mus musculus OX=10090 GN=Gcn1 PE=1 SV=1	Gcn1	1	8.39717e-37	185.18	2	LTEVLTDSHVK(1)VQK	-2.1873	6	0.903272	1.00713	1.03303	0.988616	1.04469	1.02327	0.979338	0.967579	1.02443	0.999401	1.0142	1.01506	0.922	1.041	1.008	0.989	1.03	1.008	1.019	0.630493
E9PVA8	1134	K	eIF-2-alpha kinase activator GCN1 OS=Mus musculus OX=10090 GN=Gcn1 PE=1 SV=1	Gcn1	0.997865	2.37022e-05	75.474	3	LWVIK(0.998)FDK(0.002)EDEIR	1.3494	6	1.06176	0.837764	0.976215	0.968896	1.19328	0.962094	0.979338	0.967579	1.02443	0.999401	1.0142	1.01506	1.084	0.866	0.953	0.969	1.177	0.948	1.066	0.541231
E9PVA8	2072	K	eIF-2-alpha kinase activator GCN1 OS=Mus musculus OX=10090 GN=Gcn1 PE=1 SV=1	Gcn1	1	0.0129708	65.313	2	QVMAVK(1)SR	-3.7066	1						1	0.979338	0.967579	1.02443	0.999401	1.0142	1.01506						0.985
E9PVA8	2183	K	eIF-2-alpha kinase activator GCN1 OS=Mus musculus OX=10090 GN=Gcn1 PE=1 SV=1	Gcn1	1	0.000419271	87.895	2	SK(1)ADYSSHLR	-0.9043	5	1.02232		1.02535	0.957935	0.973882	1.02051	0.979338	0.967579	1.02443	0.999401	1.0142	1.01506	1.044		1.001	0.959	0.96	1.005	0.953	0.155214
E9PVA8	1679	K	eIF-2-alpha kinase activator GCN1 OS=Mus musculus OX=10090 GN=Gcn1 PE=1 SV=1	Gcn1	1	0.0168982	56.202	2	TVSAK(1)ALGAMVK	-2.3918	3			0.913194	1.09514	0.991666		0.979338	0.967579	1.02443	0.999401	1.0142	1.01506			0.891	1.096	0.978		1.164
E9PVX6	1177	K	Proliferation marker protein Ki-67 OS=Mus musculus OX=10090 GN=Mki67 PE=1 SV=1	Mki67	1	9.33965e-09	80.026	3	APGTPAPVQEENDSTAFMETPK(1)QK	-12.654	7	1.0566	1.06999	1.14367	0.947795	0.903523	0.878423	1.06123	1.0351	1.10554	0.930532	0.930129	0.937468	0.996	1.034	1.034	1.019	0.971	0.937	0.955	0.166296
E9PVX6	985	K	Proliferation marker protein Ki-67 OS=Mus musculus OX=10090 GN=Mki67 PE=1 SV=1	Mki67	0.987032	2.74873e-07	67.887	3	EHFETPNPK(0.987)DK(0.013)PITEDR	2.0917	6	1.28849	1.16756	1.40685	0.607715	0.710446	0.818933	1.06123	1.0351	1.10554	0.930532	0.930129	0.937468	1.214	1.128	1.273	0.653	0.764	0.874	0.634	0.00717872
E9PVX6	11	K	Proliferation marker protein Ki-67 OS=Mus musculus OX=10090 GN=Mki67 PE=1 SV=1	Mki67	1	2.24364e-15	163.43	2	ASSAHLVTIK(1)R	-0.4799	6	1.00113	1.07977	1.16497	0.965917	0.885477	0.902734	1.06123	1.0351	1.10554	0.930532	0.930129	0.937468	0.943	1.043	1.054	1.038	0.952	0.963	0.971	0.557568
E9PVX6	242	K	Proliferation marker protein Ki-67 OS=Mus musculus OX=10090 GN=Mki67 PE=1 SV=1	Mki67	1	0.00181981	88.921	2	EELDVK(1)SQK	1.278	4	2.27777	0.703644		0.488563		0.530018	1.06123	1.0351	1.10554	0.930532	0.930129	0.937468	2.146	0.68		0.525		0.565	0.386	0.300704
E9PVX6	1034	K	Proliferation marker protein Ki-67 OS=Mus musculus OX=10090 GN=Mki67 PE=1 SV=1	Mki67	1	0.000981835	121.67	2	EESSALTK(1)R	-0.31898	5	1.10519	0.993503	1.10226	1.03922	0.759825		1.06123	1.0351	1.10554	0.930532	0.930129	0.937468	1.041	0.96	0.997	1.117	0.817		0.968	0.73614
E9PVX6	2876	K	Proliferation marker protein Ki-67 OS=Mus musculus OX=10090 GN=Mki67 PE=1 SV=1	Mki67	1	8.77643e-13	75.969	3	EITQISDHSEK(1)LAHDTSILK	-0.32734	3	0.946743	1.00213	1.05112				1.06123	1.0351	1.10554	0.930532	0.930129	0.937468	0.892	0.968	0.951
E9PVX6	1668	K	Proliferation marker protein Ki-67 OS=Mus musculus OX=10090 GN=Mki67 PE=1 SV=1	Mki67	1	4.97162e-09	48.892	3	EK(1)VQPLEDHSVFQELFQTSR	-3.0312	2				0.909555	1.09044		1.06123	1.0351	1.10554	0.930532	0.930129	0.937468				0.977	1.172
E9PVX6	211	K	Proliferation marker protein Ki-67 OS=Mus musculus OX=10090 GN=Mki67 PE=1 SV=1	Mki67	1	0.00279157	47.915	2	EPK(1)SSPTQSLSNSNEK	1.1683	1			1				1.06123	1.0351	1.10554	0.930532	0.930129	0.937468			0.905
E9PVX6	880	K	Proliferation marker protein Ki-67 OS=Mus musculus OX=10090 GN=Mki67 PE=1 SV=1	Mki67	1	3.86168e-16	115.05	2	ESGELSEGSEK(1)TSAR	-1.4731	6	1.25953	1.36678	1.23549	0.657193	0.64797	0.833043	1.06123	1.0351	1.10554	0.930532	0.930129	0.937468	1.187	1.32	1.118	0.706	0.697	0.889	0.632	0.00757277
E9PVX6	2607	K	Proliferation marker protein Ki-67 OS=Mus musculus OX=10090 GN=Mki67 PE=1 SV=1	Mki67	1	1.0984e-24	137.4	2	ESSVQK(1)QDPSVSLTGR	-2.9218	6	1.17647	1.23123	1.20418	0.772044	0.828396	0.787685	1.06123	1.0351	1.10554	0.930532	0.930129	0.937468	1.109	1.189	1.089	0.83	0.891	0.84	0.756	0.00127914
E9PVX6	2662	K	Proliferation marker protein Ki-67 OS=Mus musculus OX=10090 GN=Mki67 PE=1 SV=1	Mki67	1	0.011353	73.637	2	ETLAGLK(1)R	-0.88736	2	0.984724		1.01528				1.06123	1.0351	1.10554	0.930532	0.930129	0.937468	0.928		0.918
E9PVX6	313	K	Proliferation marker protein Ki-67 OS=Mus musculus OX=10090 GN=Mki67 PE=1 SV=1	Mki67	1	2.61608e-07	65.408	2	GGMVPVQTSTETAK(1)MK	-0.20992	4	0.846624	1.08011	1.2563	0.816968			1.06123	1.0351	1.10554	0.930532	0.930129	0.937468	0.798	1.043	1.136	0.878			0.885
E9PVX6	1763	K	Proliferation marker protein Ki-67 OS=Mus musculus OX=10090 GN=Mki67 PE=1 SV=1	Mki67	1	5.8319e-10	96.27	2	GVK(1)ESTPQTLDSSASR	-6.0523	3	0.897841		1.16759		0.934573		1.06123	1.0351	1.10554	0.930532	0.930129	0.937468	0.846		1.056		1.005		1.057
E9PVX6	1047	K	Proliferation marker protein Ki-67 OS=Mus musculus OX=10090 GN=Mki67 PE=1 SV=1	Mki67	1	0.00954473	76.833	2	HNPK(1)ILK	-0.53369	5	1.08964	1.03049	1.24338	0.794126	0.84236		1.06123	1.0351	1.10554	0.930532	0.930129	0.937468	1.027	0.996	1.125	0.853	0.906		0.838	0.0437534
E9PVX6	325	K	Proliferation marker protein Ki-67 OS=Mus musculus OX=10090 GN=Mki67 PE=1 SV=1	Mki67	1	3.85483e-05	106	2	HSQQLK(1)DEDSR	-1.122	5	1.30198	0.994723	1.30407		0.671923	0.727298	1.06123	1.0351	1.10554	0.930532	0.930129	0.937468	1.227	0.961	1.18		0.722	0.776	0.667	0.0291358
E9PVX6	351	K	Proliferation marker protein Ki-67 OS=Mus musculus OX=10090 GN=Mki67 PE=1 SV=1	Mki67	1	1.18812e-59	141.09	3	HSVNLDEGESAQAVHK(1)TVTPGK	-0.32852	5		1.69092	2.06444	0.449831	0.573705	0.221108	1.06123	1.0351	1.10554	0.930532	0.930129	0.937468		1.634	1.867	0.483	0.617	0.236	0.254	0.0311237
E9PVX6	831	K	Proliferation marker protein Ki-67 OS=Mus musculus OX=10090 GN=Mki67 PE=1 SV=1	Mki67	1	8.40094e-49	195.98	3	HTLVETMNEK(1)TEAVLAENTTAR	1.1537	6	1.14212	0.78877	1.04157	1.10057	0.898603	1.02837	1.06123	1.0351	1.10554	0.930532	0.930129	0.937468	1.076	0.762	0.942	1.183	0.966	1.097	1.168	0.238338
E9PVX6	2985	K	Proliferation marker protein Ki-67 OS=Mus musculus OX=10090 GN=Mki67 PE=1 SV=1	Mki67	1	0.000389432	76.572	2	HVSPEPVK(1)MK	0.26578	5	0.991137	0.957931	1.21869	0.937541		0.894703	1.06123	1.0351	1.10554	0.930532	0.930129	0.937468	0.934	0.925	1.102	1.008		0.954	0.994	0.96922
E9PVX6	1838	K	Proliferation marker protein Ki-67 OS=Mus musculus OX=10090 GN=Mki67 PE=1 SV=1	Mki67	1	3.86888e-06	89.923	3	IALQSPQPGHIINPASMK(1)R	0.31692	4		1.18277		1.00208	0.888183	0.926967	1.06123	1.0351	1.10554	0.930532	0.930129	0.937468		1.143		1.077	0.955	0.989	0.881
E9PVX6	2724	K	Proliferation marker protein Ki-67 OS=Mus musculus OX=10090 GN=Mki67 PE=1 SV=1	Mki67	1	0.00270345	58.889	2	IDPVASVPVSK(1)R	0.46466	1			1				1.06123	1.0351	1.10554	0.930532	0.930129	0.937468			0.905
E9PVX6	2675	K	Proliferation marker protein Ki-67 OS=Mus musculus OX=10090 GN=Mki67 PE=1 SV=1	Mki67	1	8.30261e-14	139.61	2	IQLINDGVK(1)EEPTAQR	-1.2528	6	1.11985	1.16652	1.30201	0.802315	0.827593	0.781718	1.06123	1.0351	1.10554	0.930532	0.930129	0.937468	1.055	1.127	1.178	0.862	0.89	0.834	0.77	0.0021529
E9PVX6	700	K	Proliferation marker protein Ki-67 OS=Mus musculus OX=10090 GN=Mki67 PE=1 SV=1	Mki67	1	4.43706e-09	82.822	3	KVDFSEDLSGLTEMFK(1)TPVK	0.12243	4	1.36584	1.25702	0.783056	0.594087			1.06123	1.0351	1.10554	0.930532	0.930129	0.937468	1.287	1.214	0.708	0.638			0.596
E9PVX6	1899	K	Proliferation marker protein Ki-67 OS=Mus musculus OX=10090 GN=Mki67 PE=1 SV=1	Mki67	1	0.00215921	63.212	2	LDFIGNSTGHK(1)R	-0.84276	1		1					1.06123	1.0351	1.10554	0.930532	0.930129	0.937468		0.966
E9PVX6	2020	K	Proliferation marker protein Ki-67 OS=Mus musculus OX=10090 GN=Mki67 PE=1 SV=1	Mki67	1	1.44287e-07	132.44	2	LDFTGNSSGHK(1)R	-1.4283	6	1.11918	0.988104	1.25111	0.859342	0.904751	0.87751	1.06123	1.0351	1.10554	0.930532	0.930129	0.937468	1.055	0.955	1.132	0.923	0.973	0.936	0.901	0.120999
E9PVX6	1310	K	Proliferation marker protein Ki-67 OS=Mus musculus OX=10090 GN=Mki67 PE=1 SV=1	Mki67	1	0.000150558	85.821	2	LDFTGNSTGHK(1)R	-1.7591	6	1.16298	0.876282	1.15679	0.968316	0.874605	0.96103	1.06123	1.0351	1.10554	0.930532	0.930129	0.937468	1.096	0.847	1.046	1.041	0.94	1.025	1.006	0.905431
E9PVX6	1131	K	Proliferation marker protein Ki-67 OS=Mus musculus OX=10090 GN=Mki67 PE=1 SV=1	Mki67	1	0.0141519	62.969	2	LSK(1)TGLSK	-0.76528	1			1				1.06123	1.0351	1.10554	0.930532	0.930129	0.937468			0.905
E9PVX6	2186	K	Proliferation marker protein Ki-67 OS=Mus musculus OX=10090 GN=Mki67 PE=1 SV=1	Mki67	1	2.90716e-06	127.93	2	MSLESSQAK(1)PVK	-1.0516	3	1.26284	1.09469			0.642469		1.06123	1.0351	1.10554	0.930532	0.930129	0.937468	1.19	1.058			0.691		0.615
E9PVX6	1257	K	Proliferation marker protein Ki-67 OS=Mus musculus OX=10090 GN=Mki67 PE=1 SV=1	Mki67	1	0.0044746	49.16	2	MSLMK(1)VDMK	-0.78785	4		1.10076	1.05076	1.13887		0.709611	1.06123	1.0351	1.10554	0.930532	0.930129	0.937468		1.063	0.95	1.224		0.757	0.984	0.877599
E9PVX6	1261	K	Proliferation marker protein Ki-67 OS=Mus musculus OX=10090 GN=Mki67 PE=1 SV=1	Mki67	1	0.00107484	58.476	2	VDMK(1)ELSILEK	-2.1351	5	1.29596		1.1086	0.739361	1.02029	0.835792	1.06123	1.0351	1.10554	0.930532	0.930129	0.937468	1.221		1.003	0.795	1.097	0.892	0.835	0.283516
E9PVX6	198	K	Proliferation marker protein Ki-67 OS=Mus musculus OX=10090 GN=Mki67 PE=1 SV=1	Mki67	1	0.0151059	48.701	2	NIVEPTSGDLFK(1)K	3.9586	1					1		1.06123	1.0351	1.10554	0.930532	0.930129	0.937468					1.075
E9PVX6	3040	K	Proliferation marker protein Ki-67 OS=Mus musculus OX=10090 GN=Mki67 PE=1 SV=1	Mki67	1	0.000896192	66.619	2	PK(1)FDASAENVGIK	-2.0836	2		1.03486	0.965143				1.06123	1.0351	1.10554	0.930532	0.930129	0.937468		1	0.873
E9PVX6	1888	K	Proliferation marker protein Ki-67 OS=Mus musculus OX=10090 GN=Mki67 PE=1 SV=1	Mki67	1	3.2734e-07	136.94	2	QK(1)LDFIGNSTGHK	0.67798	5	1.13731		0.971866	1.03147	0.919137	0.940215	1.06123	1.0351	1.10554	0.930532	0.930129	0.937468	1.072		0.879	1.108	0.988	1.003	1.059	0.53591
E9PVX6	2009	K	Proliferation marker protein Ki-67 OS=Mus musculus OX=10090 GN=Mki67 PE=1 SV=1	Mki67	1	1.98524e-06	124.06	2	QK(1)LDFTGNSSGHK	-1.6525	6	1.1469	1.02004	1.25374	0.933027	0.807712	0.838577	1.06123	1.0351	1.10554	0.930532	0.930129	0.937468	1.081	0.985	1.134	1.003	0.868	0.895	0.864	0.0728719
E9PVX6	1299	K	Proliferation marker protein Ki-67 OS=Mus musculus OX=10090 GN=Mki67 PE=1 SV=1	Mki67	1	1.94533e-09	141.44	2	QK(1)LDFTGNSTGHK	-0.4201	6	1.14306	1.00686	1.36299	0.830514	0.881985	0.774603	1.06123	1.0351	1.10554	0.930532	0.930129	0.937468	1.077	0.973	1.233	0.893	0.948	0.826	0.812	0.0613708
E9PVX6	2840	K	Proliferation marker protein Ki-67 OS=Mus musculus OX=10090 GN=Mki67 PE=1 SV=1	Mki67	1	0.000171454	71.219	2	QTLDTVAK(1)VTGSR	-3.9267	1						1	1.06123	1.0351	1.10554	0.930532	0.930129	0.937468						1.067
E9PVX6	2027	K	Proliferation marker protein Ki-67 OS=Mus musculus OX=10090 GN=Mki67 PE=1 SV=1	Mki67	1	0.0284319	49.16	3	RRPQTPK(1)IR	0.031416	1		1					1.06123	1.0351	1.10554	0.930532	0.930129	0.937468		0.966
E9PVX6	776	K	Proliferation marker protein Ki-67 OS=Mus musculus OX=10090 GN=Mki67 PE=1 SV=1	Mki67	1	0.0589375	40.861	2	SIK(1)HENTVQTPK	5.203	1			1				1.06123	1.0351	1.10554	0.930532	0.930129	0.937468			0.905
E9PVX6	2957	K	Proliferation marker protein Ki-67 OS=Mus musculus OX=10090 GN=Mki67 PE=1 SV=1	Mki67	0.999808	0.000198383	47.844	2	SLAPK(1)QEATDEKPVPEK	-2.8496	2		0.805349	1.19465				1.06123	1.0351	1.10554	0.930532	0.930129	0.937468		0.778	1.081
E9PVX6	1604	K	Proliferation marker protein Ki-67 OS=Mus musculus OX=10090 GN=Mki67 PE=1 SV=1	Mki67	1	0.0178894	42.835	2	SLPK(1)IILR	-2.3957	1				1			1.06123	1.0351	1.10554	0.930532	0.930129	0.937468				1.075
E9PVX6	2936	K	Proliferation marker protein Ki-67 OS=Mus musculus OX=10090 GN=Mki67 PE=1 SV=1	Mki67	1	0.00278189	78.816	2	SNPLLSPK(1)R	0.22467	4	1.19532		1.22925		0.782258	0.793181	1.06123	1.0351	1.10554	0.930532	0.930129	0.937468	1.126		1.112		0.841	0.846	0.754	0.000599396
E9PVX6	289	K	Proliferation marker protein Ki-67 OS=Mus musculus OX=10090 GN=Mki67 PE=1 SV=1	Mki67	1	3.42613e-07	79.235	2	SSGSTPVTAASSPK(1)VGK	-7.3702	1						1	1.06123	1.0351	1.10554	0.930532	0.930129	0.937468						1.067
E9PVX6	3074	K	Proliferation marker protein Ki-67 OS=Mus musculus OX=10090 GN=Mki67 PE=1 SV=1	Mki67	1	1.21819e-06	95.345	2	TASQETELQNPDDGAK(1)K	-3.3148	3	0.912473	1.06903	1.0185				1.06123	1.0351	1.10554	0.930532	0.930129	0.937468	0.86	1.033	0.921
E9PVX6	813	K	Proliferation marker protein Ki-67 OS=Mus musculus OX=10090 GN=Mki67 PE=1 SV=1	Mki67	1	0.00336381	62.969	2	TASSVSK(1)LR	-0.68808	4		1.0969		0.990146	0.983137	0.92982	1.06123	1.0351	1.10554	0.930532	0.930129	0.937468		1.06		1.064	1.057	0.992	0.979
E9PVX6	1377	K	Proliferation marker protein Ki-67 OS=Mus musculus OX=10090 GN=Mki67 PE=1 SV=1	Mki67	1	0.0694314	44.82	2	TDLSK(1)VDVR	-1.3262	1						1	1.06123	1.0351	1.10554	0.930532	0.930129	0.937468						1.067
E9PVX6	3015	K	Proliferation marker protein Ki-67 OS=Mus musculus OX=10090 GN=Mki67 PE=1 SV=1	Mki67	1	0.0652484	56.014	2	TEEMEAK(1)R	8.071	1			1				1.06123	1.0351	1.10554	0.930532	0.930129	0.937468			0.905
E9PVX6	2852	K	Proliferation marker protein Ki-67 OS=Mus musculus OX=10090 GN=Mki67 PE=1 SV=1	Mki67	1	5.05133e-05	73.502	3	THK(1)DGVQPLEVLGDSK	0.86358	2		0.751314	1.24869				1.06123	1.0351	1.10554	0.930532	0.930129	0.937468		0.726	1.129
E9PVX6	3162	K	Proliferation marker protein Ki-67 OS=Mus musculus OX=10090 GN=Mki67 PE=1 SV=1	Mki67	1	6.25121e-06	95.138	2	TLK(1)EDEDIVCTK	-0.7925	4	1.02115	0.98644	1.10171	0.890697			1.06123	1.0351	1.10554	0.930532	0.930129	0.937468	0.962	0.953	0.997	0.957			0.986
E9PVX6	3171	K	Proliferation marker protein Ki-67 OS=Mus musculus OX=10090 GN=Mki67 PE=1 SV=1	Mki67	0.999997	0.0158194	59.77	2	TLKEDEDIVCTK(1)K	-5.0654	1			1				1.06123	1.0351	1.10554	0.930532	0.930129	0.937468			0.905
E9PVX6	1127	K	Proliferation marker protein Ki-67 OS=Mus musculus OX=10090 GN=Mki67 PE=1 SV=1	Mki67	1	0.0432061	46.835	2	TPASTK(1)R	-1.9405	2			0.718652			1.28135	1.06123	1.0351	1.10554	0.930532	0.930129	0.937468			0.65			1.367	2.103
E9PVX6	2540	K	Proliferation marker protein Ki-67 OS=Mus musculus OX=10090 GN=Mki67 PE=1 SV=1	Mki67	1	0.0179228	58.426	2	TPK(1)MPDK	-0.24617	2	1.01456	0.985439					1.06123	1.0351	1.10554	0.930532	0.930129	0.937468	0.956	0.952
E9PVX6	3147	K	Proliferation marker protein Ki-67 OS=Mus musculus OX=10090 GN=Mki67 PE=1 SV=1	Mki67	1	0.00123141	65.404	2	VALDSEPK(1)PR	2.417	3	1.13012	1.04694	0.822937				1.06123	1.0351	1.10554	0.930532	0.930129	0.937468	1.065	1.011	0.744
E9PYH6	857	K	Histone-lysine N-methyltransferase SETD1A OS=Mus musculus OX=10090 GN=Setd1a PE=1 SV=1	Setd1a	1	0.00320111	74.424	2	AKPFQNAAK(1)QQAK	-1.0632	4	0.915006		0.990001	1.12626	0.968734		0.902989	0.901005	0.91003	1.11364	1.07594	1.0964	1.013		1.088	1.011	0.9		0.91	0.295354
E9PYH6	871	K	Histone-lysine N-methyltransferase SETD1A OS=Mus musculus OX=10090 GN=Setd1a PE=1 SV=1	Setd1a	1	3.34602e-05	94.507	2	LK(1)EPGMLSLVDWAK	-0.30752	4			1.81868	0.746313	0.751897	0.68311	0.902989	0.901005	0.91003	1.11364	1.07594	1.0964			1.998	0.67	0.699	0.623	0.332
E9PYH6	1573	K	Histone-lysine N-methyltransferase SETD1A OS=Mus musculus OX=10090 GN=Setd1a PE=1 SV=1	Setd1a	1	0.0185554	56.89	2	LNQLK(1)FR	-2.2475	1		1					0.902989	0.901005	0.91003	1.11364	1.07594	1.0964		1.11
E9PYH6	1197	K	Histone-lysine N-methyltransferase SETD1A OS=Mus musculus OX=10090 GN=Setd1a PE=1 SV=1	Setd1a	1	1.23367e-10	79.895	3	TVSFSAAEEAPVPEPSTAAPLQAK(1)SSGPVSR	2.7849	1			1				0.902989	0.901005	0.91003	1.11364	1.07594	1.0964			1.099
E9PYI1	510	K	Zinc finger protein 568 OS=Mus musculus OX=10090 GN=Znf568 PE=1 SV=1	Znf568	1	8.4564e-05	90.156	2	ECGK(1)GFISDSHLLR	0.085532	6	0.936261	1.02516	1.06362	0.979551	0.974283	1.02112	0.948592	0.956608	1.01791	1.03522	1.00982	1.03185	0.987	1.072	1.045	0.946	0.965	0.99	0.935	0.0725308
E9PYI1	538	K	Zinc finger protein 568 OS=Mus musculus OX=10090 GN=Znf568 PE=1 SV=1	Znf568	1	0.049634	46.802	2	ECGK(1)GFR	3.5846	1						1	0.948592	0.956608	1.01791	1.03522	1.00982	1.03185						0.969
E9PYI1	229	K	Zinc finger protein 568 OS=Mus musculus OX=10090 GN=Znf568 PE=1 SV=1	Znf568	1	0.0326923	40.861	2	HTCPTLEDSK(1)TR	-1.1039	1			1				0.948592	0.956608	1.01791	1.03522	1.00982	1.03185			0.982
E9PYI1	210	K	Zinc finger protein 568 OS=Mus musculus OX=10090 GN=Znf568 PE=1 SV=1	Znf568	1	0.00588373	82.716	2	IK(1)TLQEK	-2.3188	2		0.910901	1.0891				0.948592	0.956608	1.01791	1.03522	1.00982	1.03185		0.952	1.07
E9PYI1	113	K	Zinc finger protein 568 OS=Mus musculus OX=10090 GN=Znf568 PE=1 SV=1	Znf568	1	0.0476846	60.589	2	MK(1)SFAFK	0.18519	2	0.894415					1.10558	0.948592	0.956608	1.01791	1.03522	1.00982	1.03185	0.943					1.071	1.136
E9PYI1	118	K	Zinc finger protein 568 OS=Mus musculus OX=10090 GN=Znf568 PE=1 SV=1	Znf568	1	0.0151059	52.591	2	SFAFK(1)DMAK	-5.0683	1				1			0.948592	0.956608	1.01791	1.03522	1.00982	1.03185				0.966
E9PYI1	417	K	Zinc finger protein 568 OS=Mus musculus OX=10090 GN=Znf568 PE=1 SV=1	Znf568	1	0.00162262	60.547	2	VHTDEK(1)CFECK	0.43731	4	0.992651	0.843941	1.17521	0.988202			0.948592	0.956608	1.01791	1.03522	1.00982	1.03185	1.046	0.882	1.155	0.955			0.929
E9PYL2	1892	K	Proline-rich protein 12 OS=Mus musculus OX=10090 GN=Prr12 PE=1 SV=1	Prr12	1	0.000239061	99.855	2	IDGLLNEHK(1)K	0.46464	3	0.984663	0.818156	1.19718				1.30566	1.33121	1.32901	0.657783	0.645314	0.731027	0.754	0.615	0.901
E9PZJ8	1115	K	Activating signal cointegrator 1 complex subunit 3 OS=Mus musculus OX=10090 GN=Ascc3 PE=1 SV=1	Ascc3	1	0.00240585	64.064	2	LLNLSK(1)VIDK	-1.295	5		1.01005	1.06687	0.99682	1.01712	0.909146	0.983394	0.986038	1.04644	0.970064	1.00259	1.01148		1.024	1.02	1.028	1.014	0.899	0.959	0.487636
E9PZJ8	1394	K	Activating signal cointegrator 1 complex subunit 3 OS=Mus musculus OX=10090 GN=Ascc3 PE=1 SV=1	Ascc3	1	0.0116312	58.286	2	MDDWK(1)IR	-1.0124	6	0.908891	0.951289	1.23776	1.0098	0.943002	0.949263	0.983394	0.986038	1.04644	0.970064	1.00259	1.01148	0.924	0.965	1.183	1.041	0.941	0.938	0.951	0.610967
P40201	618	K	Chromodomain-helicase-DNA-binding protein 1 OS=Mus musculus OX=10090 GN=Chd1 PE=1 SV=3	Chd1	1	0.00175242	65.404	2	LK(1)NDDSLLYK	-3.0474	3	1.0528	0.986102			0.961097		0.981176	1.03645	1.07044	0.972679	0.973332	0.965924	1.073	0.951			0.987		0.975
P40201	787	K	Chromodomain-helicase-DNA-binding protein 1 OS=Mus musculus OX=10090 GN=Chd1 PE=1 SV=3	Chd1	1	0.00169024	72.922	2	SSGK(1)LILLDK	-3.9057	3		1.03827			0.910777	1.05095	0.981176	1.03645	1.07044	0.972679	0.973332	0.965924		1.002			0.936	1.088	1.01
E9Q1U1	382	K	Coiled-coil domain-containing protein 171 OS=Mus musculus OX=10090 GN=Ccdc171 PE=2 SV=1	Ccdc171	1	0.0507529	47.349	2	K(1)VIIDLSK	0.071414	1					1
E9Q236	1066	K	ATP-binding cassette sub-family C member 4 OS=Mus musculus OX=10090 GN=Abcc4 PE=1 SV=1	Abcc4	1	0.00035364	72.038	2	HLTALIK(1)SR	0.66407	4	0.93327	0.951915		1.03319		1.08163	0.955053	0.969081	1.02933	1.03247	0.985124	1.02894	0.977	0.982		1.001		1.051	1.047	0.200745
E9Q236	387	K	ATP-binding cassette sub-family C member 4 OS=Mus musculus OX=10090 GN=Abcc4 PE=1 SV=1	Abcc4	1	1.36498e-05	90.689	2	IK(1)NFLLLDELPQR	2.487	2		1.27152		0.728482			0.955053	0.969081	1.02933	1.03247	0.985124	1.02894		1.312		0.706			0.538
E9Q236	1097	K	ATP-binding cassette sub-family C member 4 OS=Mus musculus OX=10090 GN=Abcc4 PE=1 SV=1	Abcc4	1	0.000109091	95.138	2	LSEPEGK(1)IWIDK	-1.64	6	0.970484	0.957668	0.978763	1.08474	0.840398	1.16795	0.955053	0.969081	1.02933	1.03247	0.985124	1.02894	1.016	0.988	0.951	1.051	0.853	1.135	1.028	0.819783
E9Q2Z1	354	K	Cat eye syndrome critical region protein 2 homolog OS=Mus musculus OX=10090 GN=Cecr2 PE=1 SV=1	Cecr2	1	0.00516562	72.042	2	EQEQMLK(1)EER	-3.2901	2		1.15043				0.84957	0.875237	0.885325	0.93355	1.04584	1.08013	1.17991		1.299				0.72	0.554
E9Q2Z1	1006	K	Cat eye syndrome critical region protein 2 homolog OS=Mus musculus OX=10090 GN=Cecr2 PE=1 SV=1	Cecr2	1	3.39206e-21	157.74	2	SDASDSADTYK(1)TSK	-1.1702	6	0.808113	0.76665	0.982894	1.38243	1.04103	1.01889	0.875237	0.885325	0.93355	1.04584	1.08013	1.17991	0.923	0.866	1.053	1.322	0.964	0.864	1.108	0.556924
E9Q3L2	961	K	Phosphatidylinositol 4-kinase alpha OS=Mus musculus OX=10090 GN=Pi4ka PE=1 SV=2	Pi4ka	1	0.00556448	67.881	2	TK(1)ENEEELER	0.054762	1		1					0.968109	0.945015	0.988373	1.0036	1.02814	1.06676		1.058
E9Q4F7	2486	K	Ankyrin repeat domain-containing protein 11 OS=Mus musculus OX=10090 GN=Ankrd11 PE=1 SV=1	Ankrd11	1	0.0250132	49.16	2	ELFK(1)QQEAVR	-3.6368	1				1			0.551973	0.801787	0.859207	1.12414	1.27163	1.39127				0.89
E9Q4F7	1005	K	Ankyrin repeat domain-containing protein 11 OS=Mus musculus OX=10090 GN=Ankrd11 PE=1 SV=1	Ankrd11	0.999998	0.0270902	58.286	2	K(1)DALEKER	-2.3955	2					1.02731	0.972688	0.551973	0.801787	0.859207	1.12414	1.27163	1.39127					0.808	0.699
E9Q4F7	1580	K	Ankyrin repeat domain-containing protein 11 OS=Mus musculus OX=10090 GN=Ankrd11 PE=1 SV=1	Ankrd11	1	0.000699596	69.641	2	MLSQK(1)DLEIEER	-0.93669	3			0.759115	0.951181		1.2897	0.551973	0.801787	0.859207	1.12414	1.27163	1.39127			0.884	0.846		0.927	1.003
E9Q555	4358	K	E3 ubiquitin-protein ligase RNF213 OS=Mus musculus OX=10090 GN=Rnf213 PE=1 SV=2	Rnf213	1	0.000832045	60.547	2	ESK(1)ILSDPNIR	-2.8639	1			1				1.44127	1.36523	1.50018	0.568408	0.566052	0.558863			0.667
E9Q555	3537	K	E3 ubiquitin-protein ligase RNF213 OS=Mus musculus OX=10090 GN=Rnf213 PE=1 SV=2	Rnf213	1	1.60916e-05	81.099	2	LHVLLNK(1)QEENQVR	-3.0483	4	0.991184	0.918078	1.09074				1.44127	1.36523	1.50018	0.568408	0.566052	0.558863	0.688	0.672	0.727
E9Q555	5042	K	E3 ubiquitin-protein ligase RNF213 OS=Mus musculus OX=10090 GN=Rnf213 PE=1 SV=2	Rnf213	1	0.00622835	81.32	2	LNK(1)ELFR	-1.4435	4	1.23839	1.04255	1.25365	0.465409			1.44127	1.36523	1.50018	0.568408	0.566052	0.558863	0.859	0.764	0.836	0.819			0.999
E9Q555	1109	K	E3 ubiquitin-protein ligase RNF213 OS=Mus musculus OX=10090 GN=Rnf213 PE=1 SV=2	Rnf213	1	0.000511587	57.293	2	LPSQEK(1)ACDVR	1.5003	2		0.893674	1.10633				1.44127	1.36523	1.50018	0.568408	0.566052	0.558863		0.655	0.737
E9Q555	4381	K	E3 ubiquitin-protein ligase RNF213 OS=Mus musculus OX=10090 GN=Rnf213 PE=1 SV=2	Rnf213	1	9.37987e-05	69.276	2	SLVDNTLPLLK(1)IR	-6.2662	2			1				1.44127	1.36523	1.50018	0.568408	0.566052	0.558863			0.667
E9Q555	1970	K	E3 ubiquitin-protein ligase RNF213 OS=Mus musculus OX=10090 GN=Rnf213 PE=1 SV=2	Rnf213	1	0.000522907	64.266	2	SLYVNTLHTK(1)LK	-2.1525	1	1						1.44127	1.36523	1.50018	0.568408	0.566052	0.558863	0.694
E9Q555	483	K	E3 ubiquitin-protein ligase RNF213 OS=Mus musculus OX=10090 GN=Rnf213 PE=1 SV=2	Rnf213	1	0.000293774	74.269	2	STGFFQQAK(1)NR	6.7515	1		1					1.44127	1.36523	1.50018	0.568408	0.566052	0.558863		0.732
E9Q557	1240	K	Desmoplakin OS=Mus musculus OX=10090 GN=Dsp PE=1 SV=1	Dsp	1	0.0241082	47.561	2	EISMQK(1)EDDSK	1.352	1						1
E9Q5C9	113	K	Nucleolar and coiled-body phosphoprotein 1 OS=Mus musculus OX=10090 GN=Nolc1 PE=1 SV=1	Nolc1	1	0.0264488	64.547	2	AAAQVK(1)R	-1.9327	5		0.554756	0.669147	1.30724	1.1634	1.30546	0.981986	0.978767	1.01275	1.03745	0.989695	0.999351		0.567	0.661	1.26	1.176	1.306	2.031	0.00200234
E9Q5C9	582	K	Nucleolar and coiled-body phosphoprotein 1 OS=Mus musculus OX=10090 GN=Nolc1 PE=1 SV=1	Nolc1	1	0.0243443	41.796	2	AAGTK(1)PGSGK	0.26148	1	1						0.981986	0.978767	1.01275	1.03745	0.989695	0.999351	1.018
E9Q5C9	561	K	Nucleolar and coiled-body phosphoprotein 1 OS=Mus musculus OX=10090 GN=Nolc1 PE=1 SV=1	Nolc1	1	4.35684e-22	105.79	2	AAK(1)ESEEEEEEEETEEK	-4.2957	6	0.785114	0.588094	0.737682	1.5508	1.21838	1.11993	0.981986	0.978767	1.01275	1.03745	0.989695	0.999351	0.8	0.601	0.728	1.495	1.231	1.121	1.807	0.00776102
E9Q5C9	160	K	Nucleolar and coiled-body phosphoprotein 1 OS=Mus musculus OX=10090 GN=Nolc1 PE=1 SV=1	Nolc1	1	8.79931e-05	94.804	3	PQAK(1)AVRPPAK	0.14814	10	0.531159		0.488933	1.20955	1.27421	1.49615	0.981986	0.978767	1.01275	1.03745	0.989695	0.999351	0.541		0.483	1.166	1.287	1.497	2.572	0.00276468
E9Q5C9	201	K	Nucleolar and coiled-body phosphoprotein 1 OS=Mus musculus OX=10090 GN=Nolc1 PE=1 SV=1	Nolc1	1	0.0161789	52.591	2	AAVAAK(1)AQTK	-1.1431	3	0.345007			1.34243	1.31256		0.981986	0.978767	1.01275	1.03745	0.989695	0.999351	0.351			1.294	1.326		3.732
E9Q5C9	107	K	Nucleolar and coiled-body phosphoprotein 1 OS=Mus musculus OX=10090 GN=Nolc1 PE=1 SV=1	Nolc1	1	0.000102423	82.437	2	AQGLPTQK(1)AAAQVK	-1.2643	3			0.42468	1.28041	1.29491		0.981986	0.978767	1.01275	1.03745	0.989695	0.999351			0.419	1.234	1.308		3.033
E9Q5C9	123	K	Nucleolar and coiled-body phosphoprotein 1 OS=Mus musculus OX=10090 GN=Nolc1 PE=1 SV=1	Nolc1	1	0.000132026	78.043	2	ASVPQHAGK(1)AAAK	-2.4196	6	0.633936	0.530683	0.787583	1.39109	1.31727	1.33944	0.981986	0.978767	1.01275	1.03745	0.989695	0.999351	0.646	0.542	0.778	1.341	1.331	1.34	2.041	0.00226721
E9Q5C9	542	K	Nucleolar and coiled-body phosphoprotein 1 OS=Mus musculus OX=10090 GN=Nolc1 PE=1 SV=1	Nolc1	1	0.00501513	63.397	2	ATTPK(1)IQASK	1.9294	5	1.0146	0.975416		0.995937	1.0027	1.01134	0.981986	0.978767	1.01275	1.03745	0.989695	0.999351	1.033	0.997		0.96	1.013	1.012	0.98	0.503481
E9Q5C9	413	K	Nucleolar and coiled-body phosphoprotein 1 OS=Mus musculus OX=10090 GN=Nolc1 PE=1 SV=1	Nolc1	1	0.000281817	56.08	2	AVTTPK(1)QPAGSNQK	-3.7413	4				0.877547	1.12245		0.981986	0.978767	1.01275	1.03745	0.989695	0.999351				0.846	1.134
E9Q5C9	33	K	Nucleolar and coiled-body phosphoprotein 1 OS=Mus musculus OX=10090 GN=Nolc1 PE=1 SV=1	Nolc1	1	1.92827e-13	156.14	2	DSQLSEVASK(1)FAK	2.5107	5	0.513826	0.890313		1.40705	1.20776	0.981048	0.981986	0.978767	1.01275	1.03745	0.989695	0.999351	0.523	0.91		1.356	1.22	0.982	1.655	0.113051
E9Q5C9	604	K	Nucleolar and coiled-body phosphoprotein 1 OS=Mus musculus OX=10090 GN=Nolc1 PE=1 SV=1	Nolc1	1	1.03045e-85	258	2	QNETADEATTPQAK(1)K	-2.4619	21	1.0904	0.92827	1.37921	0.746518	0.952661	0.902935	0.981986	0.978767	1.01275	1.03745	0.989695	0.999351	1.11	0.948	1.362	0.72	0.963	0.904	0.756	0.11472
E9Q5C9	319	K	Nucleolar and coiled-body phosphoprotein 1 OS=Mus musculus OX=10090 GN=Nolc1 PE=1 SV=1	Nolc1	0.999998	0.0154533	59.645	2	KSPGTQAPK(1)K	-1.5218	2					1.33676	0.663244	0.981986	0.978767	1.01275	1.03745	0.989695	0.999351					1.351	0.664
E9Q5C9	616	K	Nucleolar and coiled-body phosphoprotein 1 OS=Mus musculus OX=10090 GN=Nolc1 PE=1 SV=1	Nolc1	1	6.38666e-14	178.94	2	LETPNTFPK(1)R	1.3346	6	1.0866	1.07078	1.13278	0.917252	0.899443	0.893141	0.981986	0.978767	1.01275	1.03745	0.989695	0.999351	1.107	1.094	1.119	0.884	0.909	0.894	0.809	3.45001e-05
E9Q5C9	402	K	Nucleolar and coiled-body phosphoprotein 1 OS=Mus musculus OX=10090 GN=Nolc1 PE=1 SV=1	Nolc1	1	0.000258144	83.438	2	PAVTPK(1)PSAAK	0.68663	3	0.571285			1.21951	1.20921		0.981986	0.978767	1.01275	1.03745	0.989695	0.999351	0.582			1.175	1.222		2.059
E9Q5C9	407	K	Nucleolar and coiled-body phosphoprotein 1 OS=Mus musculus OX=10090 GN=Nolc1 PE=1 SV=1	Nolc1	1	0.0002169	86.243	2	PSAAK(1)AVTTPK	-0.601	4			0.640704	1.11466	1.102	1.14263	0.981986	0.978767	1.01275	1.03745	0.989695	0.999351			0.633	1.074	1.113	1.143	1.754
E9Q5C9	396	K	Nucleolar and coiled-body phosphoprotein 1 OS=Mus musculus OX=10090 GN=Nolc1 PE=1 SV=1	Nolc1	1	0.00210712	76.572	2	SPK(1)PAVTPK	0.71623	8	0.396142	0.447137	0.658029	1.59148	1.5369	1.37031	0.981986	0.978767	1.01275	1.03745	0.989695	0.999351	0.403	0.457	0.65	1.534	1.553	1.371	2.952	0.00175777
E9Q5C9	356	K	Nucleolar and coiled-body phosphoprotein 1 OS=Mus musculus OX=10090 GN=Nolc1 PE=1 SV=1	Nolc1	1	0.00596567	60.892	2	TVVSK(1)TPAK	6.9979	4		0.660831	0.820381	1.28611	1.23267		0.981986	0.978767	1.01275	1.03745	0.989695	0.999351		0.675	0.81	1.24	1.246		1.674	0.0294694
E9Q5C9	650	K	Nucleolar and coiled-body phosphoprotein 1 OS=Mus musculus OX=10090 GN=Nolc1 PE=1 SV=1	Nolc1	1	0.00012565	135.63	2	VADNSFDAK(1)R	3.2981	2				0.981867		1.01813	0.981986	0.978767	1.01275	1.03745	0.989695	0.999351				0.946		1.019
E9Q5C9	607	K	Nucleolar and coiled-body phosphoprotein 1 OS=Mus musculus OX=10090 GN=Nolc1 PE=1 SV=1	Nolc1	1	0.00186371	72.922	2	VK(1)LETPNTFPK	-0.51011	6	0.927895	0.909278	1.08971	1.02676	1.02105	1.02531	0.981986	0.978767	1.01275	1.03745	0.989695	0.999351	0.945	0.929	1.076	0.99	1.032	1.026	1.033	0.511186
E9Q5C9	68	K	Nucleolar and coiled-body phosphoprotein 1 OS=Mus musculus OX=10090 GN=Nolc1 PE=1 SV=1	Nolc1	1	2.6315e-07	116.13	2	VK(1)LQSNGPVTK	1.5541	4		0.225741		1.16901	1.29034	1.31491	0.981986	0.978767	1.01275	1.03745	0.989695	0.999351		0.231		1.127	1.304	1.316	5.407
E9Q5C9	459	K	Nucleolar and coiled-body phosphoprotein 1 OS=Mus musculus OX=10090 GN=Nolc1 PE=1 SV=1	Nolc1	1	0.00405663	62.88	2	VTAK(1)AAPAK	0.061958	5	1.15993	1.03776		0.907734	1.05475	0.83982	0.981986	0.978767	1.01275	1.03745	0.989695	0.999351	1.181	1.06		0.875	1.066	0.84	0.827	0.157167
E9Q5F9	2479	K	Histone-lysine N-methyltransferase SETD2 OS=Mus musculus OX=10090 GN=Setd2 PE=1 SV=1	Setd2	1	0.00131681	70.389	2	ITTTEDFK(1)HLAR	-4.0036	1		1					1.14092	1.04688	1.33484	0.800626	0.854978	0.821755		0.955
E9Q5G3	392	K	Kinesin-like protein KIF23 OS=Mus musculus OX=10090 GN=Kif23 PE=1 SV=1	Kif23	1	0.000784725	97.277	2	DSK(1)LTHLFK	-3.4443	4	1.14273	1.06562	1.05359	0.738056			1.1532	1.1879	1.27326	0.778183	0.805859	0.801601	0.991	0.897	0.827	0.948			1.048
E9Q5G3	76	K	Kinesin-like protein KIF23 OS=Mus musculus OX=10090 GN=Kif23 PE=1 SV=1	Kif23	1	0.00780647	65.313	2	ETQYSFK(1)R	0.50237	4	1.13068	1.06427		0.895519		0.909529	1.1532	1.1879	1.27326	0.778183	0.805859	0.801601	0.98	0.896		1.151		1.135	1.219	0.0483701
E9Q5G3	625	K	Kinesin-like protein KIF23 OS=Mus musculus OX=10090 GN=Kif23 PE=1 SV=1	Kif23	1	3.95257e-07	110.58	2	LQGMVTETSMK(1)WQK	-0.34143	6	1.07443	1.171	1.29292	0.681164	0.848404	0.932084	1.1532	1.1879	1.27326	0.778183	0.805859	0.801601	0.932	0.986	1.015	0.875	1.053	1.163	1.054	0.623365
E9Q5G3	648	K	Kinesin-like protein KIF23 OS=Mus musculus OX=10090 GN=Kif23 PE=1 SV=1	Kif23	1	0.00806168	84.699	2	LWVK(1)DEK	-0.51544	5	1.38739		1.44812	0.684796	0.698996	0.780694	1.1532	1.1879	1.27326	0.778183	0.805859	0.801601	1.203		1.137	0.88	0.867	0.974	0.775	0.0158599
E9Q5G3	600	K	Kinesin-like protein KIF23 OS=Mus musculus OX=10090 GN=Kif23 PE=1 SV=1	Kif23	1	1.38178e-06	91.245	2	NLQQELESQNQK(1)LQR	-4.0572	1			1				1.1532	1.1879	1.27326	0.778183	0.805859	0.801601			0.785
E9Q5G3	556	K	Kinesin-like protein KIF23 OS=Mus musculus OX=10090 GN=Kif23 PE=1 SV=1	Kif23	1	0.00146634	64.906	2	VISGQK(1)LEIER	-2.3128	3			1.22412	0.848391	0.927488		1.1532	1.1879	1.27326	0.778183	0.805859	0.801601			0.961	1.09	1.151		1.166
E9Q5G3	867	K	Kinesin-like protein KIF23 OS=Mus musculus OX=10090 GN=Kif23 PE=1 SV=1	Kif23	1	9.92876e-16	115.24	3	YMLTHQELASDGEIQTK(1)VIK	0.31571	2	0.880539		1.11946				1.1532	1.1879	1.27326	0.778183	0.805859	0.801601	0.764		0.879
E9Q5K9	375	K	YTH domain-containing protein 1 OS=Mus musculus OX=10090 GN=Ythdc1 PE=1 SV=2	Ythdc1	1	0.000371684	95.656	2	AK(1)GVWSTLPVNEK	3.2162	4	1.43295	1.50354	0.586085	0.477427			0.953612	0.877233	1.02755	1.02143	1.0353	1.08487	1.503	1.714	0.57	0.467			0.37
E9Q5K9	386	K	YTH domain-containing protein 1 OS=Mus musculus OX=10090 GN=Ythdc1 PE=1 SV=2	Ythdc1	1	0.0103888	44.598	2	GVWSTLPVNEK(1)K	-1.9409	1				1			0.953612	0.877233	1.02755	1.02143	1.0353	1.08487				0.979
E9Q5K9	127	K	YTH domain-containing protein 1 OS=Mus musculus OX=10090 GN=Ythdc1 PE=1 SV=2	Ythdc1	1	0.0114371	59.645	2	EPYK(1)SQPEK	-0.29353	4		0.878976		1.03341	1.03261	1.055	0.953612	0.877233	1.02755	1.02143	1.0353	1.08487		1.002		1.012	0.997	0.972	0.992
E9Q5K9	362	K	YTH domain-containing protein 1 OS=Mus musculus OX=10090 GN=Ythdc1 PE=1 SV=2	Ythdc1	1	0.000171653	47.915	3	FFLIK(1)SNNHENVSLAK	-1.3631	3			1.03006	1.03782		0.932115	0.953612	0.877233	1.02755	1.02143	1.0353	1.08487			1.002	1.016		0.859	0.936
E9Q5K9	373	K	YTH domain-containing protein 1 OS=Mus musculus OX=10090 GN=Ythdc1 PE=1 SV=2	Ythdc1	1	0.0001708	77.157	2	SNNHENVSLAK(1)AK	-1.85	2		0.952884				1.04712	0.953612	0.877233	1.02755	1.02143	1.0353	1.08487		1.086				0.965	0.889
E9Q5K9	350	K	YTH domain-containing protein 1 OS=Mus musculus OX=10090 GN=Ythdc1 PE=1 SV=2	Ythdc1	1	0.000759281	78.816	2	LK(1)YVLQDAR	-2.1552	3	0.997215		1.09579		0.906995		0.953612	0.877233	1.02755	1.02143	1.0353	1.08487	1.046		1.066		0.876		0.83
E9Q5K9	82	K	YTH domain-containing protein 1 OS=Mus musculus OX=10090 GN=Ythdc1 PE=1 SV=2	Ythdc1	1	6.5657e-05	111.61	2	PLSSSVSNNK(1)R	-0.59843	5	0.921976	0.799912	0.950987		1.12362	1.20351	0.953612	0.877233	1.02755	1.02143	1.0353	1.08487	0.967	0.912	0.925		1.085	1.109	1.174	0.0069868
E9Q5K9	470	K	YTH domain-containing protein 1 OS=Mus musculus OX=10090 GN=Ythdc1 PE=1 SV=2	Ythdc1	1	7.35807e-13	81.908	2	SAHLTNPWNEHK(1)PVK	-2.5852	6	0.994949	0.96313	1.13274	1.03461	0.945304	0.929261	0.953612	0.877233	1.02755	1.02143	1.0353	1.08487	1.043	1.098	1.102	1.013	0.913	0.857	0.858	0.0404087
E9Q5K9	96	K	YTH domain-containing protein 1 OS=Mus musculus OX=10090 GN=Ythdc1 PE=1 SV=2	Ythdc1	1	1.73587e-11	127.03	2	SVTEYK(1)NEEYQR	2.3186	6	1.00769	1.00385	0.965561	0.959757	1.06059	1.00254	0.953612	0.877233	1.02755	1.02143	1.0353	1.08487	1.057	1.144	0.94	0.94	1.024	0.924	0.919	0.278793
E9Q634	357	K	Unconventional myosin-Ie OS=Mus musculus OX=10090 GN=Myo1e PE=1 SV=1	Myo1e	1	0.00291646	69.716	2	DALAK(1)ALHAR	0.55429	2				0.93404	1.06596		0.877224	0.885043	0.91787	1.11927	1.07373	1.12687				0.835	0.993
E9Q634	196	K	Unconventional myosin-Ie OS=Mus musculus OX=10090 GN=Myo1e PE=1 SV=1	Myo1e	1	0.00885801	53.028	2	ISNFLLEK(1)SR	-4.1224	2	0.54779				1.45221		0.877224	0.885043	0.91787	1.11927	1.07373	1.12687	0.624				1.352		2.167
E9Q634	40	K	Unconventional myosin-Ie OS=Mus musculus OX=10090 GN=Myo1e PE=1 SV=1	Myo1e	1	0.000177892	94.791	2	ITESSIVENLK(1)K	-0.84051	4		0.85593		1.0346	1.09416	1.01531	0.877224	0.885043	0.91787	1.11927	1.07373	1.12687		0.967		0.924	1.019	0.901	0.98
E9Q634	138	K	Unconventional myosin-Ie OS=Mus musculus OX=10090 GN=Myo1e PE=1 SV=1	Myo1e	1	0.00011112	99.34	2	VSGGGPK(1)VQHVK	-3.9075	6	0.728055	0.763069	0.937363	1.25333		1.31819	0.877224	0.885043	0.91787	1.11927	1.07373	1.12687	0.83	0.862	1.021	1.12		1.17	1.266	0.064465
E9Q6J5	226	K	Biorientation of chromosomes in cell division protein 1-like 1 OS=Mus musculus OX=10090 GN=Bod1l PE=1 SV=1	Bod1l	1	7.96663e-14	124.06	2	ASTEMSNAK(1)VSER	0.58732	6	1.05828	1.04013	1.1796	0.864182	0.943139	0.914657	1.00899	0.962147	1.05021	0.968865	0.994697	1.01509	1.049	1.081	1.123	0.892	0.948	0.901	0.843	0.00328996
E9Q6J5	748	K	Biorientation of chromosomes in cell division protein 1-like 1 OS=Mus musculus OX=10090 GN=Bod1l PE=1 SV=1	Bod1l	1	1.38134e-12	94.119	3	GDSVHK(1)MSDETELHSSEK	1.8712	5	1.20661	0.920829	1.49574		0.742302	0.634517	1.00899	0.962147	1.05021	0.968865	0.994697	1.01509	1.196	0.957	1.424		0.746	0.625	0.575	0.0440411
E9Q6J5	760	K	Biorientation of chromosomes in cell division protein 1-like 1 OS=Mus musculus OX=10090 GN=Bod1l PE=1 SV=1	Bod1l	1	4.49291e-09	40.372	3	MSDETELHSSEK(1)GETEESVR	4.0793	2	1.0551	0.944896					1.00899	0.962147	1.05021	0.968865	0.994697	1.01509	1.046	0.982
E9Q6J5	1256	K	Biorientation of chromosomes in cell division protein 1-like 1 OS=Mus musculus OX=10090 GN=Bod1l PE=1 SV=1	Bod1l	1	0.0101005	62.705	2	GMSK(1)TTEECGTHR	-4.4812	1			1				1.00899	0.962147	1.05021	0.968865	0.994697	1.01509			0.952
E9Q6J5	1078	K	Biorientation of chromosomes in cell division protein 1-like 1 OS=Mus musculus OX=10090 GN=Bod1l PE=1 SV=1	Bod1l	1	0.00021919	60.547	2	GSTSQEMAK(1)EDK	0.32443	4	1.10339	1.02979	1.05045			0.816379	1.00899	0.962147	1.05021	0.968865	0.994697	1.01509	1.094	1.07	1			0.804	0.762
E9Q6J5	1195	K	Biorientation of chromosomes in cell division protein 1-like 1 OS=Mus musculus OX=10090 GN=Bod1l PE=1 SV=1	Bod1l	1	0.0226768	44.57	3	HADHK(1)STLTK	-0.5254	1	1						1.00899	0.962147	1.05021	0.968865	0.994697	1.01509	0.991
E9Q6J5	140	K	Biorientation of chromosomes in cell division protein 1-like 1 OS=Mus musculus OX=10090 GN=Bod1l PE=1 SV=1	Bod1l	1	6.84105e-07	44.16	3	IISQVVDPK(1)INHTFRPQVEK	1.695	3	1.06301			0.952754	0.98424		1.00899	0.962147	1.05021	0.968865	0.994697	1.01509	1.054			0.983	0.989		0.935
E9Q6J5	710	K	Biorientation of chromosomes in cell division protein 1-like 1 OS=Mus musculus OX=10090 GN=Bod1l PE=1 SV=1	Bod1l	0.999487	0.00619203	46.068	2	K(0.001)DDPETHGK(0.999)GLPK	-3.3914	1					1		1.00899	0.962147	1.05021	0.968865	0.994697	1.01509					1.005
E9Q6J5	2847	K	Biorientation of chromosomes in cell division protein 1-like 1 OS=Mus musculus OX=10090 GN=Bod1l PE=1 SV=1	Bod1l	1	6.48405e-05	83.775	2	LK(1)VSQADESNK	0.26929	6	1.14858	1.09556	1.19622	0.737668	0.968752	0.85321	1.00899	0.962147	1.05021	0.968865	0.994697	1.01509	1.138	1.139	1.139	0.761	0.974	0.841	0.754	0.0159929
E9Q6J5	2856	K	Biorientation of chromosomes in cell division protein 1-like 1 OS=Mus musculus OX=10090 GN=Bod1l PE=1 SV=1	Bod1l	1	2.88108e-09	98.895	2	VSQADESNK(1)EIANLEEK	-1.7657	2		1.09706		0.902942			1.00899	0.962147	1.05021	0.968865	0.994697	1.01509		1.14		0.932			0.818
E9Q6J5	247	K	Biorientation of chromosomes in cell division protein 1-like 1 OS=Mus musculus OX=10090 GN=Bod1l PE=1 SV=1	Bod1l	1	0.000154422	45.654	2	LSSQPSTDVSTDK(1)ER	-4.3916	1						1	1.00899	0.962147	1.05021	0.968865	0.994697	1.01509						0.985
E9Q6J5	916	K	Biorientation of chromosomes in cell division protein 1-like 1 OS=Mus musculus OX=10090 GN=Bod1l PE=1 SV=1	Bod1l	1	1.49333e-05	100.69	2	QTK(1)AAETEAQEGVTR	-5.0612	3	1.29206		1.2733			0.434638	1.00899	0.962147	1.05021	0.968865	0.994697	1.01509	1.281		1.212			0.428	0.343
E9Q6J5	534	K	Biorientation of chromosomes in cell division protein 1-like 1 OS=Mus musculus OX=10090 GN=Bod1l PE=1 SV=1	Bod1l	1	3.90601e-05	50.314	2	SQGK(1)STVDLEDSSAK	-1.1678	4			1.36952	1.09012	0.787565	0.752794	1.00899	0.962147	1.05021	0.968865	0.994697	1.01509			1.304	1.125	0.792	0.742	0.68
E9Q6J5	843	K	Biorientation of chromosomes in cell division protein 1-like 1 OS=Mus musculus OX=10090 GN=Bod1l PE=1 SV=1	Bod1l	1	0.026428	49.325	2	SSDSK(1)LQK	1.1243	1			1				1.00899	0.962147	1.05021	0.968865	0.994697	1.01509			0.952
E9Q6J5	550	K	Biorientation of chromosomes in cell division protein 1-like 1 OS=Mus musculus OX=10090 GN=Bod1l PE=1 SV=1	Bod1l	1	0.0237701	51.43	2	TLEPK(1)APR	-3.5298	1						1	1.00899	0.962147	1.05021	0.968865	0.994697	1.01509						0.985
E9Q735	772	K	Ubiquitin conjugation factor E4 A OS=Mus musculus OX=10090 GN=Ube4a PE=1 SV=1	Ube4a	1	5.37109e-05	121.67	2	IK(1)IQQIEK	-1.3059	6	0.908116	0.984086	0.909752	1.03784	1.11275	1.04746	0.947714	0.881526	0.978882	1.11745	1.06546	1.00896	0.958	1.116	0.929	0.929	1.044	1.038	1.003	0.950551
E9Q784	1232	K	Zinc finger CCCH domain-containing protein 13 OS=Mus musculus OX=10090 GN=Zc3h13 PE=1 SV=1	Zc3h13	1	2.1378e-09	104.86	3	GEK(1)VEVSHVTLEDTPHR	3.2223	5	1.16352	0.959425	1.21483		0.774631	0.887594	0.973342	0.999018	1.12187	1.00336	0.947269	0.955136	1.195	0.96	1.083		0.818	0.929	0.809	0.113238
E9Q784	1605	K	Zinc finger CCCH domain-containing protein 13 OS=Mus musculus OX=10090 GN=Zc3h13 PE=1 SV=1	Zc3h13	1	0.00740444	49.16	2	LAGSELFTK(1)VK	-3.3161	1			1				0.973342	0.999018	1.12187	1.00336	0.947269	0.955136			0.891
E9Q784	1607	K	Zinc finger CCCH domain-containing protein 13 OS=Mus musculus OX=10090 GN=Zc3h13 PE=1 SV=1	Zc3h13	1	2.13366e-06	94.507	2	VK(1)ETCQQLVEKPK	-3.7556	4		0.809424	1.1935		0.795359	1.20171	0.973342	0.999018	1.12187	1.00336	0.947269	0.955136		0.81	1.064		0.84	1.258	1.12	0.71637
E9Q784	1454	K	Zinc finger CCCH domain-containing protein 13 OS=Mus musculus OX=10090 GN=Zc3h13 PE=1 SV=1	Zc3h13	1	0.000612725	83.775	2	SEVK(1)LESEHER	-0.33981	5	0.931591	0.909431	1.36911		0.797911	0.991956	0.973342	0.999018	1.12187	1.00336	0.947269	0.955136	0.957	0.91	1.22		0.842	1.039	0.914	0.579843
E9Q784	1304	K	Zinc finger CCCH domain-containing protein 13 OS=Mus musculus OX=10090 GN=Zc3h13 PE=1 SV=1	Zc3h13	1	0.0009017	81.335	2	TK(1)SLEITGER	-0.23303	4		1.24359	1.07577	0.841085	0.839553		0.973342	0.999018	1.12187	1.00336	0.947269	0.955136		1.245	0.959	0.838	0.886		0.782	0.217032
E9Q784	14	K	Zinc finger CCCH domain-containing protein 13 OS=Mus musculus OX=10090 GN=Zc3h13 PE=1 SV=1	Zc3h13	1	8.76735e-06	92.747	2	VTVENTK(1)TISESTSR	-3.7367	6	1.04381	1.2061	1.33828	0.794267	0.808586	0.808963	0.973342	0.999018	1.12187	1.00336	0.947269	0.955136	1.072	1.207	1.193	0.792	0.854	0.847	0.718	0.00178013
E9Q7E2	1754	K	AT-rich interactive domain-containing protein 2 OS=Mus musculus OX=10090 GN=Arid2 PE=1 SV=1	Arid2	1	0.000298536	70.195	2	DFTDEK(1)EGPITK	-0.1682	1					1		1.30678	0.991575	1.1152	0.920518	0.893499	0.772435					1.119
E9Q7E2	195	K	AT-rich interactive domain-containing protein 2 OS=Mus musculus OX=10090 GN=Arid2 PE=1 SV=1	Arid2	1	0.000238218	83.438	2	HVMQLEK(1)DPK	-0.56779	4	1.00331	0.922885	1.1384	0.935407			1.30678	0.991575	1.1152	0.920518	0.893499	0.772435	0.768	0.931	1.021	1.016			1.121
E9Q7G0	724	K	Nuclear mitotic apparatus protein 1 OS=Mus musculus OX=10090 GN=Numa1 PE=1 SV=1	Numa1	1	0.00219095	53.028	2	AADALK(1)EQQCR	4.9527	2	1.01256	0.987442					1.01858	1.00891	1.09781	0.961011	0.951306	0.962389	0.994	0.979
E9Q7G0	1014	K	Nuclear mitotic apparatus protein 1 OS=Mus musculus OX=10090 GN=Numa1 PE=1 SV=1	Numa1	1	0.00035365	93.467	2	AAK(1)AELEMR	1.8285	4		1.02005	1.25006	0.922152		0.80773	1.01858	1.00891	1.09781	0.961011	0.951306	0.962389		1.011	1.139	0.96		0.839	0.837	0.185276
E9Q7G0	977	K	Nuclear mitotic apparatus protein 1 OS=Mus musculus OX=10090 GN=Numa1 PE=1 SV=1	Numa1	1	2.27834e-11	115.05	2	AALIK(1)SQGQQQEER	-3.8634	6	1.0153	0.985843	1.19039	0.991844	0.976358	0.840257	1.01858	1.00891	1.09781	0.961011	0.951306	0.962389	0.997	0.977	1.084	1.032	1.026	0.873	0.958	0.52271
E9Q7G0	2022	K	Nuclear mitotic apparatus protein 1 OS=Mus musculus OX=10090 GN=Numa1 PE=1 SV=1	Numa1	1	0.0256252	49.16	2	AAPVLK(1)QADR	-0.42062	1				1			1.01858	1.00891	1.09781	0.961011	0.951306	0.962389				1.041
E9Q7G0	1206	K	Nuclear mitotic apparatus protein 1 OS=Mus musculus OX=10090 GN=Numa1 PE=1 SV=1	Numa1	1	0.000225928	101.48	2	AEEEWK(1)AQVAR	0.98252	6	1.14397	1.15451	1.29451	0.776913	0.798758	0.831333	1.01858	1.00891	1.09781	0.961011	0.951306	0.962389	1.123	1.144	1.179	0.808	0.84	0.864	0.729	0.000193051
E9Q7G0	1326	K	Nuclear mitotic apparatus protein 1 OS=Mus musculus OX=10090 GN=Numa1 PE=1 SV=1	Numa1	1	0.00200325	79.235	2	AEELGQELK(1)AWQEK	1.6911	2	0.859676	1.14032					1.01858	1.00891	1.09781	0.961011	0.951306	0.962389	0.844	1.13
E9Q7G0	1331	K	Nuclear mitotic apparatus protein 1 OS=Mus musculus OX=10090 GN=Numa1 PE=1 SV=1	Numa1	1	0.00277388	74.486	2	AWQEK(1)FFQK	-2.7379	5	1.05886	1.06723	1.14612	0.838216	0.889578		1.01858	1.00891	1.09781	0.961011	0.951306	0.962389	1.04	1.058	1.044	0.872	0.935		0.863	0.0116892
E9Q7G0	1426	K	Nuclear mitotic apparatus protein 1 OS=Mus musculus OX=10090 GN=Numa1 PE=1 SV=1	Numa1	1	0.000146497	77.157	2	AEK(1)ASYAEQLSMLK	6.2988	6	1.23731	1.22942	1.02764	1.10572	0.631686	0.768234	1.01858	1.00891	1.09781	0.961011	0.951306	0.962389	1.215	1.219	0.936	1.151	0.664	0.798	0.775	0.210785
E9Q7G0	1437	K	Nuclear mitotic apparatus protein 1 OS=Mus musculus OX=10090 GN=Numa1 PE=1 SV=1	Numa1	1	5.81294e-08	138.23	2	ASYAEQLSMLK(1)K	2.742	6	1.11258	1.26019	0.804426	0.914497	0.906148	1.00216	1.01858	1.00891	1.09781	0.961011	0.951306	0.962389	1.092	1.249	0.733	0.952	0.953	1.041	0.958	0.912852
E9Q7G0	878	K	Nuclear mitotic apparatus protein 1 OS=Mus musculus OX=10090 GN=Numa1 PE=1 SV=1	Numa1	1	2.71397e-16	167.76	2	AIQQVQEK(1)EVR	-0.56371	6	1.17818	1.05191	1.18126	0.843536	0.88456	0.860561	1.01858	1.00891	1.09781	0.961011	0.951306	0.962389	1.157	1.043	1.076	0.878	0.93	0.894	0.825	0.00544454
E9Q7G0	1194	K	Nuclear mitotic apparatus protein 1 OS=Mus musculus OX=10090 GN=Numa1 PE=1 SV=1	Numa1	1	0.00600853	74.269	2	AK(1)AQDHSK	0.04728	3	1.28341	0.421862	1.29473				1.01858	1.00891	1.09781	0.961011	0.951306	0.962389	1.26	0.418	1.179
E9Q7G0	1200	K	Nuclear mitotic apparatus protein 1 OS=Mus musculus OX=10090 GN=Numa1 PE=1 SV=1	Numa1	1	0.00435945	51.531	3	AQDHSK(1)AEEEWK	1.6236	3	0.760105	1.2399					1.01858	1.00891	1.09781	0.961011	0.951306	0.962389	0.746	1.229
E9Q7G0	1600	K	Nuclear mitotic apparatus protein 1 OS=Mus musculus OX=10090 GN=Numa1 PE=1 SV=1	Numa1	1	0.00297966	67.881	2	AK(1)THYDAK	0.37365	5	1.22467	1.00435	1.02411	0.885636	0.861236		1.01858	1.00891	1.09781	0.961011	0.951306	0.962389	1.202	0.995	0.933	0.922	0.905		0.876	0.287096
E9Q7G0	706	K	Nuclear mitotic apparatus protein 1 OS=Mus musculus OX=10090 GN=Numa1 PE=1 SV=1	Numa1	1	0.00497124	53.517	2	ALEESLK(1)ITK	-2.0273	2		1.09484			0.905162		1.01858	1.00891	1.09781	0.961011	0.951306	0.962389		1.085			0.951		0.876
E9Q7G0	709	K	Nuclear mitotic apparatus protein 1 OS=Mus musculus OX=10090 GN=Numa1 PE=1 SV=1	Numa1	1	0.000118688	108.93	2	ITK(1)GSLEEEK	-0.93471	9	1.10463	1.02147	1.24337		0.820023	0.810507	1.01858	1.00891	1.09781	0.961011	0.951306	0.962389	1.084	1.012	1.133		0.862	0.842	0.792	0.0126219
E9Q7G0	1170	K	Nuclear mitotic apparatus protein 1 OS=Mus musculus OX=10090 GN=Numa1 PE=1 SV=1	Numa1	1	7.28372e-08	100.07	2	ALETLQGQLEEK(1)AR	0.75974	4	1.22354		1.27482	0.547565	0.954076		1.01858	1.00891	1.09781	0.961011	0.951306	0.962389	1.201		1.161	0.57	1.003		0.666	0.255969
E9Q7G0	884	K	Nuclear mitotic apparatus protein 1 OS=Mus musculus OX=10090 GN=Numa1 PE=1 SV=1	Numa1	1	4.58671e-11	142.08	2	AQK(1)LVDDLSALQEK	2.8539	6	1.14489	1.14962	1.03666	0.937542	0.944173	0.787115	1.01858	1.00891	1.09781	0.961011	0.951306	0.962389	1.124	1.139	0.944	0.976	0.993	0.818	0.869	0.179902
E9Q7G0	356	K	Nuclear mitotic apparatus protein 1 OS=Mus musculus OX=10090 GN=Numa1 PE=1 SV=1	Numa1	1	5.97234e-27	219.89	2	ASQEWAEK(1)QAR	0.36139	6	1.13006	1.09427	1.30553	0.828846	0.868956	0.77234	1.01858	1.00891	1.09781	0.961011	0.951306	0.962389	1.109	1.085	1.189	0.862	0.913	0.803	0.762	0.0041612
E9Q7G0	1681	K	Nuclear mitotic apparatus protein 1 OS=Mus musculus OX=10090 GN=Numa1 PE=1 SV=1	Numa1	1	0.000156013	95.138	2	DLGK(1)FQVATDALK	1.7231	2	1.0275		0.972503				1.01858	1.00891	1.09781	0.961011	0.951306	0.962389	1.009		0.886
E9Q7G0	1055	K	Nuclear mitotic apparatus protein 1 OS=Mus musculus OX=10090 GN=Numa1 PE=1 SV=1	Numa1	1	0.000226831	78.932	2	EGTDQELAK(1)LR	-2.4462	1			1				1.01858	1.00891	1.09781	0.961011	0.951306	0.962389			0.911
E9Q7G0	610	K	Nuclear mitotic apparatus protein 1 OS=Mus musculus OX=10090 GN=Numa1 PE=1 SV=1	Numa1	0.882499	4.12078e-20	143.25	3	EK(0.118)DAK(0.882)LESLQQQLQAANDAR	2.4348	6	1.54188	0.985735	1.38817	0.705006	0.758316	0.620896	1.01858	1.00891	1.09781	0.961011	0.951306	0.962389	1.514	0.977	1.264	0.734	0.797	0.645	0.579	0.0194811
E9Q7G0	1507	K	Nuclear mitotic apparatus protein 1 OS=Mus musculus OX=10090 GN=Numa1 PE=1 SV=1	Numa1	1	0.00254895	74.524	2	ELEVMTAK(1)YEGAK	4.7974	4	1.01899		1.02541	0.938812	1.01679		1.01858	1.00891	1.09781	0.961011	0.951306	0.962389	1		0.934	0.977	1.069		1.058	0.42686
E9Q7G0	1647	K	Nuclear mitotic apparatus protein 1 OS=Mus musculus OX=10090 GN=Numa1 PE=1 SV=1	Numa1	1	2.55991e-06	130.79	2	ELQQAGLK(1)TK	-1.5097	5	1.21215		1.17565	0.902051	0.857637	0.852506	1.01858	1.00891	1.09781	0.961011	0.951306	0.962389	1.19		1.071	0.939	0.902	0.886	0.804	0.0170961
E9Q7G0	1649	K	Nuclear mitotic apparatus protein 1 OS=Mus musculus OX=10090 GN=Numa1 PE=1 SV=1	Numa1	1	4.76769e-06	134.66	2	TK(1)EAEQTCR	1.3027	2	1.01973		0.980265				1.01858	1.00891	1.09781	0.961011	0.951306	0.962389	1.001		0.893
E9Q7G0	1593	K	Nuclear mitotic apparatus protein 1 OS=Mus musculus OX=10090 GN=Numa1 PE=1 SV=1	Numa1	1	3.69341e-33	163.09	2	EQAAEHYK(1)LQMEK	-1.192	8	1.14404	1.12479	1.24385	0.853297	0.82466	0.809361	1.01858	1.00891	1.09781	0.961011	0.951306	0.962389	1.123	1.115	1.133	0.888	0.867	0.841	0.77	9.05552e-05
E9Q7G0	749	K	Nuclear mitotic apparatus protein 1 OS=Mus musculus OX=10090 GN=Numa1 PE=1 SV=1	Numa1	1	6.16049e-15	170.69	2	EREQK(1)ELEQEK	-0.63312	6	1.15781	1.02309	1.191	0.818998	0.809099		1.01858	1.00891	1.09781	0.961011	0.951306	0.962389	1.137	1.014	1.085	0.852	0.851		0.789	0.0119137
E9Q7G0	566	K	Nuclear mitotic apparatus protein 1 OS=Mus musculus OX=10090 GN=Numa1 PE=1 SV=1	Numa1	1	1.73706e-85	236.75	2	EQQLEEAAK(1)EQEATR	-3.6222	12	1.12248	1.06477	1.20598	0.907373	0.857543	0.841856	1.01858	1.00891	1.09781	0.961011	0.951306	0.962389	1.102	1.055	1.099	0.944	0.901	0.875	0.835	0.00234796
E9Q7G0	907	K	Nuclear mitotic apparatus protein 1 OS=Mus musculus OX=10090 GN=Numa1 PE=1 SV=1	Numa1	1	2.5563e-07	144.47	2	EVACLK(1)TLVLK	-1.7458	5	1.06406	1.05364	1.11354		0.868585	0.900179	1.01858	1.00891	1.09781	0.961011	0.951306	0.962389	1.045	1.044	1.014		0.913	0.935	0.893	0.00539914
E9Q7G0	1385	K	Nuclear mitotic apparatus protein 1 OS=Mus musculus OX=10090 GN=Numa1 PE=1 SV=1	Numa1	1	4.4e-44	138.44	3	FREELEQSK(1)QAAGGLQAELMR	1.9047	6	1.03806	1.19885	1.22801	0.84256	0.818717	0.873806	1.01858	1.00891	1.09781	0.961011	0.951306	0.962389	1.019	1.188	1.119	0.877	0.861	0.908	0.796	0.00865202
E9Q7G0	1011	K	Nuclear mitotic apparatus protein 1 OS=Mus musculus OX=10090 GN=Numa1 PE=1 SV=1	Numa1	1	1.15413e-37	228.73	2	GQAQADLAQEK(1)AAK	-2.121	6	1.13429	1.04208	1.22738	0.874513	0.858554	0.863177	1.01858	1.00891	1.09781	0.961011	0.951306	0.962389	1.114	1.033	1.118	0.91	0.903	0.897	0.83	0.00206779
E9Q7G0	265	K	Nuclear mitotic apparatus protein 1 OS=Mus musculus OX=10090 GN=Numa1 PE=1 SV=1	Numa1	1	5.37889e-21	132.08	3	IDHLALLNEK(1)QAASSQEPSELEELR	2.7434	5	0.760644	0.650055		1.27603	1.17003	1.14324	1.01858	1.00891	1.09781	0.961011	0.951306	0.962389	0.747	0.644		1.328	1.23	1.188	1.795	0.00351959
E9Q7G0	47	K	Nuclear mitotic apparatus protein 1 OS=Mus musculus OX=10090 GN=Numa1 PE=1 SV=1	Numa1	1	5.63023e-26	109.42	3	IINTIHDTK(1)EGQQILQQPLPER	1.6159	4		1.041		0.967905	0.932842	1.05826	1.01858	1.00891	1.09781	0.961011	0.951306	0.962389		1.032		1.007	0.981	1.1	0.997
E9Q7G0	324	K	Nuclear mitotic apparatus protein 1 OS=Mus musculus OX=10090 GN=Numa1 PE=1 SV=1	Numa1	1	5.66684e-107	223.03	2	ISQLSEENGDLSFK(1)VR	-0.48678	6	1.00013	1.06453	1.18389	0.923194	0.857663	0.970595	1.01858	1.00891	1.09781	0.961011	0.951306	0.962389	0.982	1.055	1.078	0.961	0.902	1.009	0.922	0.13092
E9Q7G0	70	K	Nuclear mitotic apparatus protein 1 OS=Mus musculus OX=10090 GN=Numa1 PE=1 SV=1	Numa1	1	4.62789e-06	92.445	2	LDFVCSFLQK(1)NR	4.6863	1			1				1.01858	1.00891	1.09781	0.961011	0.951306	0.962389			0.911
E9Q7G0	1147	K	Nuclear mitotic apparatus protein 1 OS=Mus musculus OX=10090 GN=Numa1 PE=1 SV=1	Numa1	1	2.16372e-49	125.77	3	LEQQCQQQQQQVEGLTHSLK(1)SER	1.9351	4			1.43428	0.866444	0.975034	0.724242	1.01858	1.00891	1.09781	0.961011	0.951306	0.962389			1.306	0.902	1.025	0.753	0.684
E9Q7G0	1555	K	Nuclear mitotic apparatus protein 1 OS=Mus musculus OX=10090 GN=Numa1 PE=1 SV=1	Numa1	1	0.0287148	46.835	2	LK(1)AFQAQR	-3.9975	1					1		1.01858	1.00891	1.09781	0.961011	0.951306	0.962389					1.051
E9Q7G0	557	K	Nuclear mitotic apparatus protein 1 OS=Mus musculus OX=10090 GN=Numa1 PE=1 SV=1	Numa1	1	3.93962e-21	154.66	2	LK(1)EQQLEEAAK	-2.0345	6	1.12573	1.05333	1.16124	0.877304	0.898959	0.883436	1.01858	1.00891	1.09781	0.961011	0.951306	0.962389	1.105	1.044	1.058	0.913	0.945	0.918	0.866	0.00204137
E9Q7G0	245	K	Nuclear mitotic apparatus protein 1 OS=Mus musculus OX=10090 GN=Numa1 PE=1 SV=1	Numa1	1	4.34811e-12	133.07	2	LLTEK(1)DAQIAMMQQR	-2.0341	13	1.13129	1.06971	1.26099	0.871341	0.844002	0.822659	1.01858	1.00891	1.09781	0.961011	0.951306	0.962389	1.111	1.06	1.149	0.907	0.887	0.855	0.798	0.00148034
E9Q7G0	1748	K	Nuclear mitotic apparatus protein 1 OS=Mus musculus OX=10090 GN=Numa1 PE=1 SV=1	Numa1	1	2.01008e-12	100.56	3	LPPK(1)VESLESLYFTPTPAR	-5.6561	2		0.873267	1.12673				1.01858	1.00891	1.09781	0.961011	0.951306	0.962389		0.866	1.026
E9Q7G0	1585	K	Nuclear mitotic apparatus protein 1 OS=Mus musculus OX=10090 GN=Numa1 PE=1 SV=1	Numa1	1	5.58077e-98	165.7	3	LQTQLNELQAQLSQK(1)EQAAEHYK	6.6614	6	1.29143	1.32386	1.36193	0.774892	0.620738	0.627163	1.01858	1.00891	1.09781	0.961011	0.951306	0.962389	1.268	1.312	1.241	0.806	0.653	0.652	0.552	0.00116269
E9Q7G0	1538	K	Nuclear mitotic apparatus protein 1 OS=Mus musculus OX=10090 GN=Numa1 PE=1 SV=1	Numa1	1	6.25849e-05	90.306	2	LTAQVEELSK(1)K	1.3946	3				0.96765	1.01662	1.01573	1.01858	1.00891	1.09781	0.961011	0.951306	0.962389				1.007	1.069	1.055
E9Q7G0	1548	K	Nuclear mitotic apparatus protein 1 OS=Mus musculus OX=10090 GN=Numa1 PE=1 SV=1	Numa1	1	3.76506e-12	130.65	2	LTEHDQASK(1)VQQQK	-5.7703	10	1.32072	1.09336	1.39334	0.796398	0.762234	0.63395	1.01858	1.00891	1.09781	0.961011	0.951306	0.962389	1.297	1.084	1.269	0.829	0.801	0.659	0.627	0.0067827
E9Q7G0	1553	K	Nuclear mitotic apparatus protein 1 OS=Mus musculus OX=10090 GN=Numa1 PE=1 SV=1	Numa1	1	0.0178643	69.093	2	VQQQK(1)LK	-0.1508	4	1.14595	1.0003	1.10017	0.753574			1.01858	1.00891	1.09781	0.961011	0.951306	0.962389	1.125	0.991	1.002	0.784			0.754
E9Q7G0	1257	K	Nuclear mitotic apparatus protein 1 OS=Mus musculus OX=10090 GN=Numa1 PE=1 SV=1	Numa1	1	0.000125579	104.39	2	LVVAESEK(1)SQK	-0.17631	6	1.27545	0.877966	1.43569	0.91951	0.920463	0.570919	1.01858	1.00891	1.09781	0.961011	0.951306	0.962389	1.252	0.87	1.308	0.957	0.968	0.593	0.734	0.199363
E9Q7G0	1260	K	Nuclear mitotic apparatus protein 1 OS=Mus musculus OX=10090 GN=Numa1 PE=1 SV=1	Numa1	1	0.0125833	58.286	2	SQK(1)LEER	-9.69	1		1					1.01858	1.00891	1.09781	0.961011	0.951306	0.962389		0.991
E9Q7G0	901	K	Nuclear mitotic apparatus protein 1 OS=Mus musculus OX=10090 GN=Numa1 PE=1 SV=1	Numa1	1	6.20834e-06	103.87	2	MAATNK(1)EVACLK	0.03553	5	1.01382	0.94503	1.02097	1.0019	1.01829		1.01858	1.00891	1.09781	0.961011	0.951306	0.962389	0.995	0.937	0.93	1.043	1.07		1.107	0.0392494
E9Q7G0	955	K	Nuclear mitotic apparatus protein 1 OS=Mus musculus OX=10090 GN=Numa1 PE=1 SV=1	Numa1	1	8.44643e-05	74.524	2	PFSSTHAAVK(1)AMER	-3.0069	5	1.09601	1.11912	1.20981		0.666654	0.908409	1.01858	1.00891	1.09781	0.961011	0.951306	0.962389	1.076	1.109	1.102		0.701	0.944	0.751	0.0757601
E9Q7G0	301	K	Nuclear mitotic apparatus protein 1 OS=Mus musculus OX=10090 GN=Numa1 PE=1 SV=1	Numa1	1	0.0615657	46.447	2	QCQNLK(1)TEK	-0.47287	1	1						1.01858	1.00891	1.09781	0.961011	0.951306	0.962389	0.982
E9Q7G0	304	K	Nuclear mitotic apparatus protein 1 OS=Mus musculus OX=10090 GN=Numa1 PE=1 SV=1	Numa1	1	0.031315	45.489	2	TEK(1)SQMDR	3.1759	1			1				1.01858	1.00891	1.09781	0.961011	0.951306	0.962389			0.911
E9Q7G0	422	K	Nuclear mitotic apparatus protein 1 OS=Mus musculus OX=10090 GN=Numa1 PE=1 SV=1	Numa1	1	1.87311e-41	214.32	2	QEAAK(1)LATDNTQLQTR	-2.3827	8	1.08502	1.09771	1.24244	0.866807	0.83994	0.868089	1.01858	1.00891	1.09781	0.961011	0.951306	0.962389	1.065	1.088	1.132	0.902	0.883	0.902	0.818	0.000476539
E9Q7G0	1528	K	Nuclear mitotic apparatus protein 1 OS=Mus musculus OX=10090 GN=Numa1 PE=1 SV=1	Numa1	1	0.00357261	81.799	2	QK(1)LTAQVEELSK	-1.8279	2		1.18583		0.814167			1.01858	1.00891	1.09781	0.961011	0.951306	0.962389		1.175		0.847			0.721
E9Q7G0	555	K	Nuclear mitotic apparatus protein 1 OS=Mus musculus OX=10090 GN=Numa1 PE=1 SV=1	Numa1	1	1.40458e-06	119.55	2	QQVEQLSSSLK(1)LK	-5.6919	2	0.428105				1.57189		1.01858	1.00891	1.09781	0.961011	0.951306	0.962389	0.42				1.652		3.933
E9Q7G0	1514	K	Nuclear mitotic apparatus protein 1 OS=Mus musculus OX=10090 GN=Numa1 PE=1 SV=1	Numa1	1	0.00230086	134.85	2	VK(1)VLEER	0.51257	5	1.12524	1.01376	1.13042	0.847223	0.883352		1.01858	1.00891	1.09781	0.961011	0.951306	0.962389	1.105	1.005	1.03	0.882	0.929		0.865	0.0400262
E9Q7G0	174	K	Nuclear mitotic apparatus protein 1 OS=Mus musculus OX=10090 GN=Numa1 PE=1 SV=1	Numa1	1	0.0164856	42.977	3	VPYTHASTLSEELSPPSHQTK(1)R	-0.81323	1			1				1.01858	1.00891	1.09781	0.961011	0.951306	0.962389			0.911
E9Q7G0	1986	K	Nuclear mitotic apparatus protein 1 OS=Mus musculus OX=10090 GN=Numa1 PE=1 SV=1	Numa1	1	6.76865e-05	72.031	3	VSSETHQGPGTPESK(1)K	4.7323	1			1				1.01858	1.00891	1.09781	0.961011	0.951306	0.962389			0.911
E9Q7G0	675	K	Nuclear mitotic apparatus protein 1 OS=Mus musculus OX=10090 GN=Numa1 PE=1 SV=1	Numa1	1	1.15413e-37	195.09	2	VTELEAQLK(1)AEQQK	-2.9417	6	1.12863	1.1732	1.25392	0.900807	0.833912	0.709522	1.01858	1.00891	1.09781	0.961011	0.951306	0.962389	1.108	1.163	1.142	0.937	0.877	0.737	0.747	0.0154095
E9Q7G0	691	K	Nuclear mitotic apparatus protein 1 OS=Mus musculus OX=10090 GN=Numa1 PE=1 SV=1	Numa1	1	2.97233e-13	133.07	2	VVQEK(1)AQLQEQLR	1.0099	6	1.14493	1.13132	0.980724	0.979817	0.930069	0.833146	1.01858	1.00891	1.09781	0.961011	0.951306	0.962389	1.124	1.121	0.893	1.02	0.978	0.866	0.913	0.386327
E9Q8D0	199	K	DnaJ homolog subfamily C member 21 OS=Mus musculus OX=10090 GN=Dnajc21 PE=1 SV=1	Dnajc21	1	0.00320336	105.04	2	EK(1)NELVR	1.0721	6	1.16361	0.948798	1.28296	0.780533	0.885936	0.938163	1.08886	1.08056	1.12872	0.894371	0.900944	0.906538	1.069	0.878	1.137	0.873	0.983	1.035	0.937	0.545767
E9Q8D0	448	K	DnaJ homolog subfamily C member 21 OS=Mus musculus OX=10090 GN=Dnajc21 PE=1 SV=1	Dnajc21	1	5.55842e-05	42.959	3	ELENRPQENTCITETTEACEDPK(1)SEAK	-4.3161	1			1				1.08886	1.08056	1.12872	0.894371	0.900944	0.906538			0.886
E9Q8D0	231	K	DnaJ homolog subfamily C member 21 OS=Mus musculus OX=10090 GN=Dnajc21 PE=1 SV=1	Dnajc21	1	0.000452774	94.66	2	LVEEQNAEK(1)AR	-0.27302	5		0.966124	1.11226	0.912811	0.991923	1.01688	1.08886	1.08056	1.12872	0.894371	0.900944	0.906538		0.894	0.985	1.021	1.101	1.122	1.151	0.0726591
E9Q8D0	2	K	DnaJ homolog subfamily C member 21 OS=Mus musculus OX=10090 GN=Dnajc21 PE=1 SV=1	Dnajc21	1	0.000100052	92.445	2	MK(1)CHYEALGVR	-1.8869	6	1.05431	1.14589	1.32616	0.833761	0.821329	0.818549	1.08886	1.08056	1.12872	0.894371	0.900944	0.906538	0.968	1.06	1.175	0.932	0.912	0.903	0.858	0.0568416
E9Q8D0	167	K	DnaJ homolog subfamily C member 21 OS=Mus musculus OX=10090 GN=Dnajc21 PE=1 SV=1	Dnajc21	1	0.00083601	79.889	2	NFSWK(1)EEYDTR	2.7554	4	1.16201	1.35203	0.808674	0.677287			1.08886	1.08056	1.12872	0.894371	0.900944	0.906538	1.067	1.251	0.716	0.757			0.749
E9Q8D0	497	K	DnaJ homolog subfamily C member 21 OS=Mus musculus OX=10090 GN=Dnajc21 PE=1 SV=1	Dnajc21	1	0.00213613	88.921	2	NK(1)LFDHLK	-0.61691	5	1.1151	1.01618	1.23068		0.90779	0.730252	1.08886	1.08056	1.12872	0.894371	0.900944	0.906538	1.024	0.94	1.09		1.008	0.806	0.891	0.317055
E9Q8D0	248	K	DnaJ homolog subfamily C member 21 OS=Mus musculus OX=10090 GN=Dnajc21 PE=1 SV=1	Dnajc21	1	0.00181981	88.921	2	QAK(1)LAEQYR	-2.6237	5	1.10422	1.00287	1.39066	0.780501		0.72175	1.08886	1.08056	1.12872	0.894371	0.900944	0.906538	1.014	0.928	1.232	0.873		0.796	0.789	0.13411
E9Q8I9	601	K	Protein furry homolog OS=Mus musculus OX=10090 GN=Fry PE=1 SV=1	Fry	0.995203	0.059332	60.892	2	K(0.005)PK(0.995)IDLFR	-2.9557	1					1
E9Q912	314	K	Rap1 GTPase-GDP dissociation stimulator 1 OS=Mus musculus OX=10090 GN=Rap1gds1 PE=2 SV=1	Rap1gds1	1	0.0315526	53.028	2	LFEGGK(1)GSVFQR	0.52153	5	0.747443	0.789565		1.12184	1.19327	1.14788	0.658976	0.708353	0.720424	1.2674	1.29979	1.34506	1.134	1.115		0.885	0.918	0.853	0.787	0.00338535
E9Q912	12	K	Rap1 GTPase-GDP dissociation stimulator 1 OS=Mus musculus OX=10090 GN=Rap1gds1 PE=2 SV=1	Rap1gds1	1	0.00207061	82.716	2	LK(1)ITAADR	-1.6924	4	0.668208			1.09862	0.976433	1.25673	0.658976	0.708353	0.720424	1.2674	1.29979	1.34506	1.014			0.867	0.751	0.934	0.839
E9Q912	421	K	Rap1 GTPase-GDP dissociation stimulator 1 OS=Mus musculus OX=10090 GN=Rap1gds1 PE=2 SV=1	Rap1gds1	1	2.97993e-05	54.556	2	SEMPPVQFK(1)LLGTLR	0.088421	2				1.11132		0.888678	0.658976	0.708353	0.720424	1.2674	1.29979	1.34506				0.877		0.661
E9QAG8	441	K	Zinc finger protein 431 OS=Mus musculus OX=10090 GN=Znf431 PE=1 SV=1	Znf431	1	5.00249e-06	105.04	2	PYK(1)CNQCGK	-0.21242	6	1.35934	1.13116	1.39751	0.739902	0.706918	0.665171
E9QAT4	1523	K	Protein transport protein Sec16A OS=Mus musculus OX=10090 GN=Sec16a PE=1 SV=1	Sec16a	1	0.00065922	47.57	3	DDTHK(1)VDVINFAQNK	0.48858	1			1				0.961437	0.942493	1.00278	1.07908	0.990604	1.02361			0.997
F6VAN0	326	K	Cyclic AMP-dependent transcription factor ATF-6 alpha OS=Mus musculus OX=10090 GN=Atf6 PE=1 SV=2	Atf6	1	0.00591066	51.531	2	LK(1)AALSENEQLK	5.0695	3		1.08069		0.908664		1.01065
F6XLV1	857	K	Ciliary rootlet coiled-coil protein 2 OS=Mus musculus OX=10090 GN=Crocc2 PE=3 SV=2	Crocc2	1	0.0149773	47.349	2	LK(1)SDWEVR	-1.9952	1		1
F6YCR7	193	K	Homeobox protein Rhox13 OS=Mus musculus OX=10090 GN=Rhox13 PE=1 SV=2	Rhox13	1	0.000315217	87.251	2	VK(1)VWFTNR	-1.5725	3	0.999586	0.978275	1.02214
F6ZDS4	1202	K	Nucleoprotein TPR OS=Mus musculus OX=10090 GN=Tpr PE=1 SV=1	Tpr	1	7.71229e-48	196.42	2	AESQLLECK(1)ASWEER	6.7471	6	0.861709	0.961979	0.952783	1.03073	1.03968	1.15313	0.97476	0.981892	1.06683	0.981084	0.993268	1.00216	0.884	0.98	0.893	1.051	1.047	1.151	1.178	0.0219014
F6ZDS4	191	K	Nucleoprotein TPR OS=Mus musculus OX=10090 GN=Tpr PE=1 SV=1	Tpr	1	0.00154771	78.932	2	AK(1)EELEAEK	0.19089	5	1.11028	1.04076	1.13442	0.95223	0.762304		0.97476	0.981892	1.06683	0.981084	0.993268	1.00216	1.139	1.06	1.063	0.971	0.767		0.799	0.089335
F6ZDS4	198	K	Nucleoprotein TPR OS=Mus musculus OX=10090 GN=Tpr PE=1 SV=1	Tpr	1	0.0011684	87.942	2	AKEELEAEK(1)R	-0.8686	6	1.05684	0.941917	1.13755	0.938237	0.933462	0.992	0.97476	0.981892	1.06683	0.981084	0.993268	1.00216	1.084	0.959	1.066	0.956	0.94	0.99	0.928	0.150824
F6ZDS4	1554	K	Nucleoprotein TPR OS=Mus musculus OX=10090 GN=Tpr PE=1 SV=1	Tpr	1	1.74812e-17	62.299	4	AMETSTQSSGDHQEQHISVQEMQELK(1)DTLSQSETK	3.2847	3	1.223	1.13939			0.637609		0.97476	0.981892	1.06683	0.981084	0.993268	1.00216	1.255	1.16			0.642		0.532
F6ZDS4	1563	K	Nucleoprotein TPR OS=Mus musculus OX=10090 GN=Tpr PE=1 SV=1	Tpr	1	1.48769e-26	179.31	2	DTLSQSETK(1)TK	1.4713	6	1.09908	1.09201	1.16608	0.870904	0.860967	0.910963	0.97476	0.981892	1.06683	0.981084	0.993268	1.00216	1.128	1.112	1.093	0.888	0.867	0.909	0.799	0.000166671
F6ZDS4	1052	K	Nucleoprotein TPR OS=Mus musculus OX=10090 GN=Tpr PE=1 SV=1	Tpr	1	1.91733e-71	236.7	2	AMVTSLEDSLNK(1)EK	0.97145	12	1.0352	0.968082	1.09896	0.921992	1.00038	0.97539	0.97476	0.981892	1.06683	0.981084	0.993268	1.00216	1.062	0.986	1.03	0.94	1.007	0.973	0.949	0.147022
F6ZDS4	1054	K	Nucleoprotein TPR OS=Mus musculus OX=10090 GN=Tpr PE=1 SV=1	Tpr	1	1.29434e-06	136.84	2	EK(1)QVTEEVHK	0.095223	6	1.13632	1.03573	1.19205	0.919706	0.814638	0.901555	0.97476	0.981892	1.06683	0.981084	0.993268	1.00216	1.166	1.055	1.117	0.937	0.82	0.9	0.796	0.00950022
F6ZDS4	551	K	Nucleoprotein TPR OS=Mus musculus OX=10090 GN=Tpr PE=1 SV=1	Tpr	1	7.72303e-05	94.66	2	ANK(1)HSSVLER	-1.0251	6	1.19274	0.942296	1.17177	0.920992	0.872612	0.899588	0.97476	0.981892	1.06683	0.981084	0.993268	1.00216	1.224	0.96	1.098	0.939	0.879	0.898	0.828	0.0643719
F6ZDS4	523	K	Nucleoprotein TPR OS=Mus musculus OX=10090 GN=Tpr PE=1 SV=1	Tpr	1	0.00106478	62.271	2	AQK(1)AVASLSAK	-1.5623	2		1.03265			0.967353		0.97476	0.981892	1.06683	0.981084	0.993268	1.00216		1.052			0.974		0.926
F6ZDS4	1528	K	Nucleoprotein TPR OS=Mus musculus OX=10090 GN=Tpr PE=1 SV=1	Tpr	1	6.46124e-16	53.013	4	AQQNK(1)AMETSTQSSGDHQEQHISVQEMQELK	1.2202	1			1				0.97476	0.981892	1.06683	0.981084	0.993268	1.00216			0.937
F6ZDS4	386	K	Nucleoprotein TPR OS=Mus musculus OX=10090 GN=Tpr PE=1 SV=1	Tpr	1	0.000243644	97.277	2	AVDELHK(1)LLK	-0.89412	6	1.10757	1.05636	1.13367	0.905492	0.873061	0.923844	0.97476	0.981892	1.06683	0.981084	0.993268	1.00216	1.136	1.076	1.063	0.923	0.879	0.922	0.832	0.0021029
F6ZDS4	389	K	Nucleoprotein TPR OS=Mus musculus OX=10090 GN=Tpr PE=1 SV=1	Tpr	1	0.00826116	67.507	2	LLK(1)EAGEANK	2.7864	3		1.10857		0.90101		0.990424	0.97476	0.981892	1.06683	0.981084	0.993268	1.00216		1.129		0.918		0.988	0.844
F6ZDS4	1147	K	Nucleoprotein TPR OS=Mus musculus OX=10090 GN=Tpr PE=1 SV=1	Tpr	1	8.48455e-12	101.43	3	RDCQEQAK(1)IAVEAQNK	1.9428	12	1.1016	0.871243	1.18994	1.06003	0.875426	0.901765	0.97476	0.981892	1.06683	0.981084	0.993268	1.00216	1.13	0.887	1.115	1.08	0.881	0.9	0.913	0.432244
F6ZDS4	1155	K	Nucleoprotein TPR OS=Mus musculus OX=10090 GN=Tpr PE=1 SV=1	Tpr	1	2.44966e-07	101.48	2	IAVEAQNK(1)YER	-1.7548	6	1.06862	0.995052	1.16278	0.930453	0.925466	0.917628	0.97476	0.981892	1.06683	0.981084	0.993268	1.00216	1.096	1.013	1.09	0.948	0.932	0.916	0.874	0.00792328
F6ZDS4	1707	K	Nucleoprotein TPR OS=Mus musculus OX=10090 GN=Tpr PE=1 SV=1	Tpr	1	0.00012019	73.891	2	DEPQEPTNK(1)APEQQR	-4.953	5	0.996525	0.997744	1.28459		0.853587	0.867558	0.97476	0.981892	1.06683	0.981084	0.993268	1.00216	1.022	1.016	1.204		0.859	0.866	0.798	0.0535878
F6ZDS4	1218	K	Nucleoprotein TPR OS=Mus musculus OX=10090 GN=Tpr PE=1 SV=1	Tpr	1	0.00109694	88.734	2	DEVSK(1)SVSR	1.9244	8	1.09585	0.994391	1.13328	0.876461	0.944723	0.955292	0.97476	0.981892	1.06683	0.981084	0.993268	1.00216	1.124	1.013	1.062	0.893	0.951	0.953	0.874	0.0221395
F6ZDS4	1494	K	Nucleoprotein TPR OS=Mus musculus OX=10090 GN=Tpr PE=1 SV=1	Tpr	1	0.0059735	57.003	2	DLDAK(1)IIDIQEK	2.8912	1		1					0.97476	0.981892	1.06683	0.981084	0.993268	1.00216		1.018
F6ZDS4	1501	K	Nucleoprotein TPR OS=Mus musculus OX=10090 GN=Tpr PE=1 SV=1	Tpr	1	0.000724792	91.783	2	IIDIQEK(1)VK	-0.78233	6	1.06359	1.03537	1.12097	0.919467	0.971962	0.888638	0.97476	0.981892	1.06683	0.981084	0.993268	1.00216	1.091	1.054	1.051	0.937	0.979	0.887	0.877	0.0130694
F6ZDS4	414	K	Nucleoprotein TPR OS=Mus musculus OX=10090 GN=Tpr PE=1 SV=1	Tpr	1	0.0319533	53.028	2	DQMEK(1)EMLEK	3.0097	1	1						0.97476	0.981892	1.06683	0.981084	0.993268	1.00216	1.026
F6ZDS4	419	K	Nucleoprotein TPR OS=Mus musculus OX=10090 GN=Tpr PE=1 SV=1	Tpr	1	0.0178894	51.43	2	EMLEK(1)IGK	-0.067488	3		0.952909	1.11036			0.936734	0.97476	0.981892	1.06683	0.981084	0.993268	1.00216		0.97	1.041			0.935	0.93
F6ZDS4	1565	K	Nucleoprotein TPR OS=Mus musculus OX=10090 GN=Tpr PE=1 SV=1	Tpr	1	1.03515e-42	183.08	2	TK(1)SLEGQVENLQK	-0.85362	4	1.07718		1.22041	0.872001		0.830415	0.97476	0.981892	1.06683	0.981084	0.993268	1.00216	1.105		1.144	0.889		0.829	0.764	0.0202706
F6ZDS4	396	K	Nucleoprotein TPR OS=Mus musculus OX=10090 GN=Tpr PE=1 SV=1	Tpr	1	6.09544e-09	98.328	3	EAGEANK(1)TIQDHLLQVEESK	2.3865	1	1						0.97476	0.981892	1.06683	0.981084	0.993268	1.00216	1.026
F6ZDS4	409	K	Nucleoprotein TPR OS=Mus musculus OX=10090 GN=Tpr PE=1 SV=1	Tpr	1	6.31457e-58	251.28	3	TIQDHLLQVEESK(1)DQMEK	1.249	20	1.37556	1.1906	0.927348	0.687393	0.930316	0.888785	0.97476	0.981892	1.06683	0.981084	0.993268	1.00216	1.411	1.213	0.869	0.701	0.937	0.887	0.723	0.13751
F6ZDS4	339	K	Nucleoprotein TPR OS=Mus musculus OX=10090 GN=Tpr PE=1 SV=1	Tpr	1	2.05225e-38	188.6	2	EAK(1)EQQASMEEK	-1.0108	13	1.16902	1.05295	1.17023	0.834418	0.892747	0.880634	0.97476	0.981892	1.06683	0.981084	0.993268	1.00216	1.199	1.072	1.097	0.851	0.899	0.879	0.781	0.00280544
F6ZDS4	348	K	Nucleoprotein TPR OS=Mus musculus OX=10090 GN=Tpr PE=1 SV=1	Tpr	1	0.00010884	40.53	3	EQQASMEEK(1)FHNELNAHIK	2.0668	1					1		0.97476	0.981892	1.06683	0.981084	0.993268	1.00216					1.007
F6ZDS4	649	K	Nucleoprotein TPR OS=Mus musculus OX=10090 GN=Tpr PE=1 SV=1	Tpr	1	7.49636e-84	288.22	3	EREEQETTSSK(1)IAELQHK	3.4251	10	1.14717	1.052	1.17622	0.821669	0.89663	0.906311	0.97476	0.981892	1.06683	0.981084	0.993268	1.00216	1.177	1.071	1.103	0.838	0.903	0.904	0.789	0.00323702
F6ZDS4	1489	K	Nucleoprotein TPR OS=Mus musculus OX=10090 GN=Tpr PE=1 SV=1	Tpr	1	0.000608806	76.85	2	EGIQK(1)DLDAK	0.27094	4		1.03836	1.13175		0.908394	0.921494	0.97476	0.981892	1.06683	0.981084	0.993268	1.00216		1.058	1.061		0.915	0.92	0.866	0.000455019
F6ZDS4	1281	K	Nucleoprotein TPR OS=Mus musculus OX=10090 GN=Tpr PE=1 SV=1	Tpr	1	0.00198799	98.009	2	REK(1)EIAETR	-0.047052	6		1.08086		0.976232	0.955357	0.987555	0.97476	0.981892	1.06683	0.981084	0.993268	1.00216		1.101		0.995	0.962	0.985	0.891
F6ZDS4	866	K	Nucleoprotein TPR OS=Mus musculus OX=10090 GN=Tpr PE=1 SV=1	Tpr	1	1.09724e-14	134.2	2	EMLK(1)LSEVR	-3.3919	12	1.03963	1.05746	1.16486	0.93442	0.883304	0.920334	0.97476	0.981892	1.06683	0.981084	0.993268	1.00216	1.067	1.077	1.092	0.952	0.889	0.918	0.853	0.00156878
F6ZDS4	289	K	Nucleoprotein TPR OS=Mus musculus OX=10090 GN=Tpr PE=1 SV=1	Tpr	1	2.86004e-06	145.75	2	EK(1)GNEILELK	-1.1101	4	1.00579		1.15492	0.941236		0.898046	0.97476	0.981892	1.06683	0.981084	0.993268	1.00216	1.032		1.083	0.959		0.896	0.877	0.087478
F6ZDS4	297	K	Nucleoprotein TPR OS=Mus musculus OX=10090 GN=Tpr PE=1 SV=1	Tpr	1	4.74649e-14	133.07	3	EKGNEILELK(1)CNLENK	1.0424	6	0.87834	0.953564	1.18686	1.05794	0.942955	0.980339	0.97476	0.981892	1.06683	0.981084	0.993268	1.00216	0.901	0.971	1.113	1.078	0.949	0.978	1.007	0.907168
F6ZDS4	1089	K	Nucleoprotein TPR OS=Mus musculus OX=10090 GN=Tpr PE=1 SV=1	Tpr	1	9.14646e-07	131.22	2	EK(1)QELQDDK(1)R	-2.2697	11	0.977448	0.832594	1.58474	0.85877	0.881174	0.865277	0.97476	0.981892	1.06683	0.981084	0.993268	1.00216	1.003	0.848	1.485	0.875	0.887	0.863	0.787	0.272239
F6ZDS4	1096	K	Nucleoprotein TPR OS=Mus musculus OX=10090 GN=Tpr PE=1 SV=1	Tpr	1	0.0548456	81.335	2	EK(1)QELQDDK(1)R	-2.2697	1			1				0.97476	0.981892	1.06683	0.981084	0.993268	1.00216			0.937
F6ZDS4	1062	K	Nucleoprotein TPR OS=Mus musculus OX=10090 GN=Tpr PE=1 SV=1	Tpr	1	3.87954e-09	140.01	2	QVTEEVHK(1)NIEVR	-3.3066	6	1.10895	1.06495	1.18371	0.847185	0.922909	0.872292	0.97476	0.981892	1.06683	0.981084	0.993268	1.00216	1.138	1.085	1.11	0.864	0.929	0.87	0.799	0.00112228
F6ZDS4	1322	K	Nucleoprotein TPR OS=Mus musculus OX=10090 GN=Tpr PE=1 SV=1	Tpr	1	0.00090288	100.84	2	EK(1)VQVTAK	0.18492	6	1.02796	1.03878	1.19482	0.944531	0.905648	0.888254	0.97476	0.981892	1.06683	0.981084	0.993268	1.00216	1.055	1.058	1.12	0.963	0.912	0.886	0.854	0.00718776
F6ZDS4	1328	K	Nucleoprotein TPR OS=Mus musculus OX=10090 GN=Tpr PE=1 SV=1	Tpr	1	1.69916e-07	73.891	3	VQVTAK(1)TMAQHEELMK	0.68951	4	1.20723	1.09523	1.02687			0.670675	0.97476	0.981892	1.06683	0.981084	0.993268	1.00216	1.238	1.115	0.963			0.669	0.605
F6ZDS4	438	K	Nucleoprotein TPR OS=Mus musculus OX=10090 GN=Tpr PE=1 SV=1	Tpr	1	1.13654e-127	268.95	2	ELENANDLLSATK(1)R	-0.24081	5		1.13457	1.16242	0.859101	0.936137	0.907776	0.97476	0.981892	1.06683	0.981084	0.993268	1.00216		1.155	1.09	0.876	0.942	0.906	0.809	0.0087604
F6ZDS4	276	K	Nucleoprotein TPR OS=Mus musculus OX=10090 GN=Tpr PE=1 SV=1	Tpr	1	3.00464e-12	126.32	3	ELLHNQNSWLNTELK(1)TK	-0.22614	6	1.13417	1.08533	1.10865	0.933923	0.895737	0.842185	0.97476	0.981892	1.06683	0.981084	0.993268	1.00216	1.164	1.105	1.039	0.952	0.902	0.84	0.814	0.0136631
F6ZDS4	278	K	Nucleoprotein TPR OS=Mus musculus OX=10090 GN=Tpr PE=1 SV=1	Tpr	1	4.69048e-22	203.52	2	TK(1)TDELLALGR	-1.3134	6	1.12582	1.08386	1.13144	0.880434	0.878794	0.899652	0.97476	0.981892	1.06683	0.981084	0.993268	1.00216	1.155	1.104	1.061	0.897	0.885	0.898	0.807	0.00102521
F6ZDS4	1174	K	Nucleoprotein TPR OS=Mus musculus OX=10090 GN=Tpr PE=1 SV=1	Tpr	1	8.86472e-28	170.95	3	ELMLHAADVEALQAAK(1)EQVSK	-0.74977	4	0.679413	1.1774	0.966665			1.17652	0.97476	0.981892	1.06683	0.981084	0.993268	1.00216	0.697	1.199	0.906			1.174	1.257
F6ZDS4	1179	K	Nucleoprotein TPR OS=Mus musculus OX=10090 GN=Tpr PE=1 SV=1	Tpr	1	4.12876e-14	170.85	2	EQVSK(1)MTSIR	-0.1066	6	1.11581	1.13274	1.08292	0.967003	0.789518	0.912014	0.97476	0.981892	1.06683	0.981084	0.993268	1.00216	1.145	1.154	1.015	0.986	0.795	0.91	0.812	0.0490996
F6ZDS4	358	K	Nucleoprotein TPR OS=Mus musculus OX=10090 GN=Tpr PE=1 SV=1	Tpr	1	2.47641e-10	67.838	3	FHNELNAHIK(1)LSNLYK	1.5018	4	0.991735		1.31135	0.842621		0.854297	0.97476	0.981892	1.06683	0.981084	0.993268	1.00216	1.017		1.229	0.859		0.852	0.762	0.105851
F6ZDS4	233	K	Nucleoprotein TPR OS=Mus musculus OX=10090 GN=Tpr PE=1 SV=1	Tpr	1	1.03141e-16	174.23	2	ESNTTK(1)GELQLK	2.6804	5		1.09087	1.24093	1.00315	0.700484	0.964574	0.97476	0.981892	1.06683	0.981084	0.993268	1.00216		1.111	1.163	1.022	0.705	0.962	0.788	0.192594
F6ZDS4	507	K	Nucleoprotein TPR OS=Mus musculus OX=10090 GN=Tpr PE=1 SV=1	Tpr	1	0.000517378	85.716	2	EVEAK(1)APILK	-0.51718	3	0.980156	0.950893	1.06895				0.97476	0.981892	1.06683	0.981084	0.993268	1.00216	1.006	0.968	1.002
F6ZDS4	364	K	Nucleoprotein TPR OS=Mus musculus OX=10090 GN=Tpr PE=1 SV=1	Tpr	1	3.63132e-07	101.43	2	LSNLYK(1)SAADDSEAK	-0.88595	7	1.09321	1.0874	1.26117	0.88569	0.850535	0.822006	0.97476	0.981892	1.06683	0.981084	0.993268	1.00216	1.122	1.107	1.182	0.903	0.856	0.82	0.756	0.00122789
F6ZDS4	121	K	Nucleoprotein TPR OS=Mus musculus OX=10090 GN=Tpr PE=1 SV=1	Tpr	1	1.92004e-28	181.9	2	FK(1)VESEQQYFEIEK	-0.10783	6	1.05355	1.03263	1.18057	0.956811	0.880494	0.89594	0.97476	0.981892	1.06683	0.981084	0.993268	1.00216	1.081	1.052	1.107	0.975	0.886	0.894	0.85	0.00860474
F6ZDS4	114	K	Nucleoprotein TPR OS=Mus musculus OX=10090 GN=Tpr PE=1 SV=1	Tpr	1	9.92789e-12	90.156	2	FLAEQQSEIDCLK(1)GR	-1.1129	6	0.978091	0.890688	1.06048	0.972933	1.03901	1.0588	0.97476	0.981892	1.06683	0.981084	0.993268	1.00216	1.003	0.907	0.994	0.992	1.046	1.057	1.066	0.162822
F6ZDS4	847	K	Nucleoprotein TPR OS=Mus musculus OX=10090 GN=Tpr PE=1 SV=1	Tpr	1	1.0354e-08	124.46	2	GANEK(1)LAVAEVR	-1.8647	6	1.10119	1.08466	1.13443	0.902951	0.884304	0.892471	0.97476	0.981892	1.06683	0.981084	0.993268	1.00216	1.13	1.105	1.063	0.92	0.89	0.891	0.819	0.000673073
F6ZDS4	1012	K	Nucleoprotein TPR OS=Mus musculus OX=10090 GN=Tpr PE=1 SV=1	Tpr	1	0.000585695	53.363	3	GQPGDRDDVDDLK(1)SQLR	2.0162	2		1.03502		0.964976			0.97476	0.981892	1.06683	0.981084	0.993268	1.00216		1.054		0.984			0.934
F6ZDS4	334	K	Nucleoprotein TPR OS=Mus musculus OX=10090 GN=Tpr PE=1 SV=1	Tpr	1	1.15957e-13	121.8	2	HVEDLLTK(1)LK	-1.1123	6	1.09888	1.09195	1.13658	0.929078	0.859118	0.884393	0.97476	0.981892	1.06683	0.981084	0.993268	1.00216	1.127	1.112	1.065	0.947	0.865	0.882	0.815	0.00321402
F6ZDS4	765	K	Nucleoprotein TPR OS=Mus musculus OX=10090 GN=Tpr PE=1 SV=1	Tpr	1	1.13976e-09	105.94	2	IDSEK(1)LQNEQLEK	0.44043	4	1.27605	1.10156		0.801077		0.821314	0.97476	0.981892	1.06683	0.981084	0.993268	1.00216	1.309	1.122		0.817		0.82	0.673	0.0364896
F6ZDS4	1503	K	Nucleoprotein TPR OS=Mus musculus OX=10090 GN=Tpr PE=1 SV=1	Tpr	1	0.00210003	105.81	2	VK(1)TITQVK	-3.4161	1					1		0.97476	0.981892	1.06683	0.981084	0.993268	1.00216					1.007
F6ZDS4	797	K	Nucleoprotein TPR OS=Mus musculus OX=10090 GN=Tpr PE=1 SV=1	Tpr	1	2.0046e-05	117.99	2	ISTQLDFASK(1)R	-0.27818	6	1.06135	1.09325	1.09616	0.924415	0.914352	0.910486	0.97476	0.981892	1.06683	0.981084	0.993268	1.00216	1.089	1.113	1.027	0.942	0.921	0.909	0.858	0.00435923
F6ZDS4	1641	K	Nucleoprotein TPR OS=Mus musculus OX=10090 GN=Tpr PE=1 SV=1	Tpr	1	9.42213e-11	168.05	3	SK(1)ITHLSGVK(1)DQLTK	1.3576	13	1.21498	1.0398	1.19498	0.853619	0.858464	0.838159	0.97476	0.981892	1.06683	0.981084	0.993268	1.00216	1.246	1.059	1.12	0.87	0.864	0.836	0.75	0.00442957
F6ZDS4	928	K	Nucleoprotein TPR OS=Mus musculus OX=10090 GN=Tpr PE=1 SV=1	Tpr	0.929548	0.0105978	87.895	2	K(0.07)K(0.93)LENEVEQR	-0.34634	5	1.29864	1.09494	1.17419	0.655519	0.776716		0.97476	0.981892	1.06683	0.981084	0.993268	1.00216	1.332	1.115	1.101	0.668	0.782		0.613	0.015837
F6ZDS4	251	K	Nucleoprotein TPR OS=Mus musculus OX=10090 GN=Tpr PE=1 SV=1	Tpr	1	7.25818e-11	140.01	2	LDELQASDVAVK(1)YR	-0.91164	6	1.01842	1.05961	1.04438	0.974868	0.995015	0.907713	0.97476	0.981892	1.06683	0.981084	0.993268	1.00216	1.045	1.079	0.979	0.994	1.002	0.906	0.935	0.194584
F6ZDS4	318	K	Nucleoprotein TPR OS=Mus musculus OX=10090 GN=Tpr PE=1 SV=1	Tpr	1	1.28795e-22	144.09	3	LEEQMNGLK(1)TSNEHLQK	-0.31767	6	1.13053	1.0035	1.22238	0.794759	0.92263	0.9262	0.97476	0.981892	1.06683	0.981084	0.993268	1.00216	1.16	1.022	1.146	0.81	0.929	0.924	0.8	0.0207871
F6ZDS4	326	K	Nucleoprotein TPR OS=Mus musculus OX=10090 GN=Tpr PE=1 SV=1	Tpr	1	5.65448e-19	123.24	3	TSNEHLQK(1)HVEDLLTK	3.1825	6	1.3194	1.19536	1.15291	0.858207	0.799569	0.674547	0.97476	0.981892	1.06683	0.981084	0.993268	1.00216	1.354	1.217	1.081	0.875	0.805	0.673	0.644	0.0120261
F6ZDS4	926	K	Nucleoprotein TPR OS=Mus musculus OX=10090 GN=Tpr PE=1 SV=1	Tpr	1	9.98376e-09	135.63	2	LEHEISHLK(1)K	0.038666	6	1.09469	1.05937	1.19173	0.830227	0.899146	0.924836	0.97476	0.981892	1.06683	0.981084	0.993268	1.00216	1.123	1.079	1.117	0.846	0.905	0.923	0.806	0.00176149
F6ZDS4	425	K	Nucleoprotein TPR OS=Mus musculus OX=10090 GN=Tpr PE=1 SV=1	Tpr	1	6.35072e-14	148.62	2	LEK(1)ELENANDLLSATK	-0.75141	5	0.645322	1.03533		1.05781	1.24242	1.01912	0.97476	0.981892	1.06683	0.981084	0.993268	1.00216	0.662	1.054		1.078	1.251	1.017	1.3	0.231649
F6ZDS4	158	K	Nucleoprotein TPR OS=Mus musculus OX=10090 GN=Tpr PE=1 SV=1	Tpr	1	0.000694763	54.584	2	LELEK(1)LNNQVK	-2.2707	1	1						0.97476	0.981892	1.06683	0.981084	0.993268	1.00216	1.026
F6ZDS4	164	K	Nucleoprotein TPR OS=Mus musculus OX=10090 GN=Tpr PE=1 SV=1	Tpr	1	8.05917e-06	147.78	2	LNNQVK(1)VLTEK	0.12725	2			1.09177	0.908234			0.97476	0.981892	1.06683	0.981084	0.993268	1.00216			1.023	0.926			0.905
F6ZDS4	537	K	Nucleoprotein TPR OS=Mus musculus OX=10090 GN=Tpr PE=1 SV=1	Tpr	1	0.000629501	87.942	2	LEQAMK(1)EIQR	4.7913	10	1.04955	1.06993	1.10498	0.948414	0.912604	0.914528	0.97476	0.981892	1.06683	0.981084	0.993268	1.00216	1.077	1.09	1.036	0.967	0.919	0.913	0.874	0.00475238
F6ZDS4	261	K	Nucleoprotein TPR OS=Mus musculus OX=10090 GN=Tpr PE=1 SV=1	Tpr	1	8.05724e-13	82.747	3	LEQEK(1)ELLHNQNSWLNTELK	1.4788	4	1.2355	1.26079	1.02527	0.478443			0.97476	0.981892	1.06683	0.981084	0.993268	1.00216	1.267	1.284	0.961	0.488			0.417
F6ZDS4	1370	K	Nucleoprotein TPR OS=Mus musculus OX=10090 GN=Tpr PE=1 SV=1	Tpr	1	3.61468e-120	274.62	2	LEQNLQQMQAK(1)VR	-5.0293	12	1.1287	1.15323	1.11472	0.90123	0.875144	0.82697	0.97476	0.981892	1.06683	0.981084	0.993268	1.00216	1.158	1.174	1.045	0.919	0.881	0.825	0.777	0.00648715
F6ZDS4	1069	K	Nucleoprotein TPR OS=Mus musculus OX=10090 GN=Tpr PE=1 SV=1	Tpr	1	3.69568e-43	191.95	2	LK(1)ESAEFQTQLEK	-0.57195	6	1.04537	1.07564	1.07523	0.914995	0.975442	0.913324	0.97476	0.981892	1.06683	0.981084	0.993268	1.00216	1.072	1.095	1.008	0.933	0.982	0.911	0.89	0.0249601
F6ZDS4	1030	K	Nucleoprotein TPR OS=Mus musculus OX=10090 GN=Tpr PE=1 SV=1	Tpr	1	6.74299e-47	219.93	2	LK(1)TSTSNVEQYR	-0.50289	6	1.10859	1.00165	1.20106	0.851775	0.899884	0.937049	0.97476	0.981892	1.06683	0.981084	0.993268	1.00216	1.137	1.02	1.126	0.868	0.906	0.935	0.825	0.00939078
F6ZDS4	1407	K	Nucleoprotein TPR OS=Mus musculus OX=10090 GN=Tpr PE=1 SV=1	Tpr	1	0.000215343	105.04	2	LLEEDVK(1)R	-0.1104	5	1.09312	1.00181	1.19646	0.886116		0.822491	0.97476	0.981892	1.06683	0.981084	0.993268	1.00216	1.121	1.02	1.122	0.903		0.821	0.793	0.0231125
F6ZDS4	1239	K	Nucleoprotein TPR OS=Mus musculus OX=10090 GN=Tpr PE=1 SV=1	Tpr	1	5.59258e-08	80.623	2	LLHDQIEK(1)LSDK	-1.7842	6	0.968466	1.17027	1.18154	0.809623	0.949008	0.921085	0.97476	0.981892	1.06683	0.981084	0.993268	1.00216	0.994	1.192	1.108	0.825	0.955	0.919	0.819	0.0444606
F6ZDS4	1435	K	Nucleoprotein TPR OS=Mus musculus OX=10090 GN=Tpr PE=1 SV=1	Tpr	1	2.03632e-06	136.84	2	LLSEK(1)EIHTK	-1.0062	6	1.11746	1.08255	1.13807	0.918252	0.881035	0.862637	0.97476	0.981892	1.06683	0.981084	0.993268	1.00216	1.146	1.103	1.067	0.936	0.887	0.861	0.809	0.00270641
F6ZDS4	1087	K	Nucleoprotein TPR OS=Mus musculus OX=10090 GN=Tpr PE=1 SV=1	Tpr	1	0.0287155	49.96	2	LMEVEK(1)EK	3.8508	1	1						0.97476	0.981892	1.06683	0.981084	0.993268	1.00216	1.026
F6ZDS4	917	K	Nucleoprotein TPR OS=Mus musculus OX=10090 GN=Tpr PE=1 SV=1	Tpr	1	2.1108e-07	90.156	3	LNSQIEK(1)LEHEISHLK	-0.50686	4	1.07859		1.15975	0.786719	0.974942		0.97476	0.981892	1.06683	0.981084	0.993268	1.00216	1.107		1.087	0.802	0.982		0.813	0.172411
F6ZDS4	93	K	Nucleoprotein TPR OS=Mus musculus OX=10090 GN=Tpr PE=1 SV=1	Tpr	1	0.0104093	72.492	2	LPK(1)STQNK	0.49401	2		1.05589		0.944114			0.97476	0.981892	1.06683	0.981084	0.993268	1.00216		1.075		0.962			0.895
F6ZDS4	98	K	Nucleoprotein TPR OS=Mus musculus OX=10090 GN=Tpr PE=1 SV=1	Tpr	1	0.00231054	96.311	2	STQNK(1)LEK	-0.25654	6	1.09449	1.04156	1.15803	0.888673	0.90346	0.913793	0.97476	0.981892	1.06683	0.981084	0.993268	1.00216	1.123	1.061	1.085	0.906	0.91	0.912	0.835	0.00040769
F6ZDS4	373	K	Nucleoprotein TPR OS=Mus musculus OX=10090 GN=Tpr PE=1 SV=1	Tpr	1	8.18397e-129	327.32	2	SAADDSEAK(1)SNELTR	-0.88641	10	1.08305	0.998239	1.15062	0.927409	0.919125	0.921557	0.97476	0.981892	1.06683	0.981084	0.993268	1.00216	1.111	1.017	1.079	0.945	0.925	0.92	0.87	0.00704421
F6ZDS4	220	K	Nucleoprotein TPR OS=Mus musculus OX=10090 GN=Tpr PE=1 SV=1	Tpr	1	2.45209e-84	228.73	2	LSQEVEYLTEDVK(1)R	-0.35957	6	1.00064	1.10243	1.03694	1.12142	0.588825	1.14975	0.97476	0.981892	1.06683	0.981084	0.993268	1.00216	1.027	1.123	0.972	1.143	0.593	1.147	0.923	0.613905
F6ZDS4	568	K	Nucleoprotein TPR OS=Mus musculus OX=10090 GN=Tpr PE=1 SV=1	Tpr	1	2.51275e-18	110.58	2	MEIQIK(1)DLSQQIR	-0.14587	2					1		0.97476	0.981892	1.06683	0.981084	0.993268	1.00216					1.007
F6ZDS4	1673	K	Nucleoprotein TPR OS=Mus musculus OX=10090 GN=Tpr PE=1 SV=1	Tpr	1	9.20299e-11	159.93	2	MTALK(1)SQYEGR	0.021021	6	1.07308	1.03657	1.16955	0.945493	0.892749	0.882566	0.97476	0.981892	1.06683	0.981084	0.993268	1.00216	1.101	1.056	1.096	0.964	0.899	0.881	0.844	0.004885
F6ZDS4	1662	K	Nucleoprotein TPR OS=Mus musculus OX=10090 GN=Tpr PE=1 SV=1	Tpr	1	0.000345431	82.437	2	NGALDQQK(1)DELDVR	0.65135	3	0.995364	1.0354			0.969235		0.97476	0.981892	1.06683	0.981084	0.993268	1.00216	1.021	1.054			0.976		0.941
F6ZDS4	951	K	Nucleoprotein TPR OS=Mus musculus OX=10090 GN=Tpr PE=1 SV=1	Tpr	1	7.66892e-15	157.77	2	NLDVQLLDTK(1)R	-0.77977	6	0.980747	1.04354	1.14328	0.966832	0.942445	0.92316	0.97476	0.981892	1.06683	0.981084	0.993268	1.00216	1.006	1.063	1.072	0.985	0.949	0.921	0.909	0.0265445
F6ZDS4	1421	K	Nucleoprotein TPR OS=Mus musculus OX=10090 GN=Tpr PE=1 SV=1	Tpr	1	7.27495e-57	157.67	3	NQQLINQQK(1)DPDTEEYRK	-0.62174	6	1.24282	1.18096	1.25415	0.668881	0.787958	0.865231	0.97476	0.981892	1.06683	0.981084	0.993268	1.00216	1.275	1.203	1.176	0.682	0.793	0.863	0.64	0.00348457
F6ZDS4	1026	K	Nucleoprotein TPR OS=Mus musculus OX=10090 GN=Tpr PE=1 SV=1	Tpr	1	1.14612e-83	296.74	2	QAEEQVNDLK(1)ER	0.33016	8	1.14351	1.09519	1.218	0.835641	0.853019	0.854639	0.97476	0.981892	1.06683	0.981084	0.993268	1.00216	1.173	1.115	1.142	0.852	0.859	0.853	0.748	4.02999e-05
F6ZDS4	1609	K	Nucleoprotein TPR OS=Mus musculus OX=10090 GN=Tpr PE=1 SV=1	Tpr	1	3.40281e-65	264.96	2	QDLQDK(1)TTEEQLR	-1.2416	6	1.10659	1.17546	1.27246	0.832852	0.798879	0.81375	0.97476	0.981892	1.06683	0.981084	0.993268	1.00216	1.135	1.197	1.193	0.849	0.804	0.812	0.699	0.000118179
F6ZDS4	1193	K	Nucleoprotein TPR OS=Mus musculus OX=10090 GN=Tpr PE=1 SV=1	Tpr	1	7.11927e-08	106.58	3	QHLEETTQK(1)AESQLLECK	1.2706	5		1.0757	1.38817	0.948897	0.693502	0.893726	0.97476	0.981892	1.06683	0.981084	0.993268	1.00216		1.096	1.301	0.967	0.698	0.892	0.711	0.0921286
F6ZDS4	1718	K	Nucleoprotein TPR OS=Mus musculus OX=10090 GN=Tpr PE=1 SV=1	Tpr	1	0.00318727	73.655	2	QITLK(1)TTPASGER	-3.4014	1	1						0.97476	0.981892	1.06683	0.981084	0.993268	1.00216	1.026
F6ZDS4	757	K	Nucleoprotein TPR OS=Mus musculus OX=10090 GN=Tpr PE=1 SV=1	Tpr	1	1.22736e-20	178.95	2	QLQEIFENYK(1)K	6.4014	7	1.19028	1.15876	0.925348	0.852443	1.21761	0.65556	0.97476	0.981892	1.06683	0.981084	0.993268	1.00216	1.221	1.18	0.867	0.869	1.226	0.654	0.841	0.410235
F6ZDS4	1622	K	Nucleoprotein TPR OS=Mus musculus OX=10090 GN=Tpr PE=1 SV=1	Tpr	1	0.000800779	91.783	2	QQMNEK(1)TWK	2.5031	8	1.12495	1.12832	1.21846		0.796082	0.732184	0.97476	0.981892	1.06683	0.981084	0.993268	1.00216	1.154	1.149	1.142		0.801	0.731	0.667	0.00129762
F6ZDS4	1625	K	Nucleoprotein TPR OS=Mus musculus OX=10090 GN=Tpr PE=1 SV=1	Tpr	1	0.000291501	106.93	2	TWK(1)TLALAK	-1.6058	6	1.24161	1.19526	1.25728	0.784371	0.751755	0.769727	0.97476	0.981892	1.06683	0.981084	0.993268	1.00216	1.274	1.217	1.179	0.799	0.757	0.768	0.633	7.91095e-05
F6ZDS4	908	K	Nucleoprotein TPR OS=Mus musculus OX=10090 GN=Tpr PE=1 SV=1	Tpr	1	5.04788e-05	121.31	2	SETETK(1)QR	0.94274	5	1.19589	0.917104		0.924179	0.82521	1.13762	0.97476	0.981892	1.06683	0.981084	0.993268	1.00216	1.227	0.934		0.942	0.831	1.135	0.897	0.537518
F6ZDS4	1633	K	Nucleoprotein TPR OS=Mus musculus OX=10090 GN=Tpr PE=1 SV=1	Tpr	1	8.22088e-08	156.57	3	SK(1)ITHLSGVK(1)DQLTK	1.3576	7	1.09907	1.05449	1.2117	0.837443	0.898384	0.898913	0.97476	0.981892	1.06683	0.981084	0.993268	1.00216	1.128	1.074	1.136	0.854	0.904	0.897	0.795	0.000798551
F6ZDS4	1576	K	Nucleoprotein TPR OS=Mus musculus OX=10090 GN=Tpr PE=1 SV=1	Tpr	1	2.07718e-14	137.4	2	SLEGQVENLQK(1)TLSEK	-0.26763	5	0.989203	1.02406	1.16205	0.497812		1.32687	0.97476	0.981892	1.06683	0.981084	0.993268	1.00216	1.015	1.043	1.089	0.507		1.324	0.873	0.541003
F6ZDS4	743	K	Nucleoprotein TPR OS=Mus musculus OX=10090 GN=Tpr PE=1 SV=1	Tpr	1	1.07553e-39	144.69	3	SSTSQTVSTPAPEPVIDSTEAIEAK(1)AALK	7.4111	2		1.38943				0.610567	0.97476	0.981892	1.06683	0.981084	0.993268	1.00216		1.415				0.609	0.43
F6ZDS4	1484	K	Nucleoprotein TPR OS=Mus musculus OX=10090 GN=Tpr PE=1 SV=1	Tpr	1	0.00527648	79.059	2	TEK(1)EGIQK	4.9747	1			1				0.97476	0.981892	1.06683	0.981084	0.993268	1.00216			0.937
F6ZDS4	1351	K	Nucleoprotein TPR OS=Mus musculus OX=10090 GN=Tpr PE=1 SV=1	Tpr	1	1.14261e-11	123.92	2	TETMNVVMETNK(1)MLR	-0.17074	2	0.659899	1.3401					0.97476	0.981892	1.06683	0.981084	0.993268	1.00216	0.677	1.365
F6ZDS4	171	K	Nucleoprotein TPR OS=Mus musculus OX=10090 GN=Tpr PE=1 SV=1	Tpr	1	1.80457e-24	195.3	2	TK(1)ELETAQDR	2.7742	6	1.14152	1.05816	1.19694	0.865754	0.871608	0.86602	0.97476	0.981892	1.06683	0.981084	0.993268	1.00216	1.171	1.078	1.122	0.882	0.878	0.864	0.778	0.00053631
F6ZDS4	1631	K	Nucleoprotein TPR OS=Mus musculus OX=10090 GN=Tpr PE=1 SV=1	Tpr	1	0.0484348	45.489	2	TLALAK(1)SK	-0.58716	1				1			0.97476	0.981892	1.06683	0.981084	0.993268	1.00216				1.019
F6ZDS4	1338	K	Nucleoprotein TPR OS=Mus musculus OX=10090 GN=Tpr PE=1 SV=1	Tpr	1	6.89754e-27	224.13	2	TMAQHEELMK(1)K	-2.4798	22	1.09707	1.03561	1.25412	0.816169	0.901219	0.895809	0.97476	0.981892	1.06683	0.981084	0.993268	1.00216	1.125	1.055	1.176	0.832	0.907	0.894	0.785	0.00421287
F6ZDS4	1523	K	Nucleoprotein TPR OS=Mus musculus OX=10090 GN=Tpr PE=1 SV=1	Tpr	1	0.000909824	57.003	2	TQFEELK(1)AQQNK	-1.2762	3		0.913738	1.15941	0.926849			0.97476	0.981892	1.06683	0.981084	0.993268	1.00216		0.931	1.087	0.945			0.937
F6ZDS4	1927	K	Nucleoprotein TPR OS=Mus musculus OX=10090 GN=Tpr PE=1 SV=1	Tpr	1	2.3367e-49	91.39	3	TREEEEDSTMEAGDQVSEDTVEMPLPK(1)K	1.702	4	1.25219		1.35706	0.751866		0.638884	0.97476	0.981892	1.06683	0.981084	0.993268	1.00216	1.285		1.272	0.766		0.638	0.549	0.0222415
F6ZDS4	1213	K	Nucleoprotein TPR OS=Mus musculus OX=10090 GN=Tpr PE=1 SV=1	Tpr	1	0.0239211	43.734	2	VLK(1)DEVSK	-0.80975	1			1				0.97476	0.981892	1.06683	0.981084	0.993268	1.00216			0.937
F6ZDS4	1516	K	Nucleoprotein TPR OS=Mus musculus OX=10090 GN=Tpr PE=1 SV=1	Tpr	1	9.84854e-15	209.86	2	YK(1)TQFEELK	-1.4495	6	1.1062	1.04577	1.14208	0.908542	0.925443	0.871964	0.97476	0.981892	1.06683	0.981084	0.993268	1.00216	1.135	1.065	1.071	0.926	0.932	0.87	0.834	0.00372731
F6ZDS4	502	K	Nucleoprotein TPR OS=Mus musculus OX=10090 GN=Tpr PE=1 SV=1	Tpr	1	5.06879e-08	136.94	2	YLDEIVK(1)EVEAK	2.8741	6	0.594258	1.78852	0.595784	1.09282	0.557214	1.3714	0.97476	0.981892	1.06683	0.981084	0.993268	1.00216	0.61	1.822	0.558	1.114	0.561	1.368	1.018	0.829727
F7BJB9	152	K	MORC family CW-type zinc finger protein 3 OS=Mus musculus OX=10090 GN=Morc3 PE=1 SV=1	Morc3	1	0.000139561	70.195	3	AEHVVVPIVTFNK(1)HR	-1.3755	3	1.18158	0.912749	0.905669				1.03844	1.07153	1.13127	0.901466	0.923362	0.933926	1.138	0.852	0.801
F7BJB9	558	K	MORC family CW-type zinc finger protein 3 OS=Mus musculus OX=10090 GN=Morc3 PE=1 SV=1	Morc3	1	1.91958e-05	78.864	2	LGVHSSILNAK(1)TR	-1.3049	8	1.08164	1.20264	1.16818	0.852293	0.867637	0.827617	1.03844	1.07153	1.13127	0.901466	0.923362	0.933926	1.042	1.122	1.033	0.945	0.94	0.886	0.867	0.012894
F7BJB9	214	K	MORC family CW-type zinc finger protein 3 OS=Mus musculus OX=10090 GN=Morc3 PE=1 SV=1	Morc3	1	0.00146634	50.09	2	NATEFDFEK(1)DK	1.9603	1			1				1.03844	1.07153	1.13127	0.901466	0.923362	0.933926			0.884
F7BJB9	205	K	MORC family CW-type zinc finger protein 3 OS=Mus musculus OX=10090 GN=Morc3 PE=1 SV=1	Morc3	1	4.31523e-06	110.52	2	SYK(1)NATEFDFEK	3.1705	6	0.867058	1.09404	0.904077	1.08268	1.02154	1.03061	1.03844	1.07153	1.13127	0.901466	0.923362	0.933926	0.835	1.021	0.799	1.201	1.106	1.104	1.285	0.0335792
F7BJB9	274	K	MORC family CW-type zinc finger protein 3 OS=Mus musculus OX=10090 GN=Morc3 PE=1 SV=1	Morc3	1	0.0043966	74.269	2	VK(1)TQLVSK	-1.1051	3	0.897829		1.10118		1.00099		1.03844	1.07153	1.13127	0.901466	0.923362	0.933926	0.865		0.973		1.084		1.18
F8VPQ2	854	K	AT-rich interactive domain-containing protein 4A OS=Mus musculus OX=10090 GN=Arid4a PE=1 SV=1	Arid4a	1	0.011645	45.654	2	NFSSTEDDIDPYEK(1)EK	-0.43003	1		1					0.902901	0.957531	1.12756	0.980467	1.01265	1.01889		1.044
F8VQB6	1214	K	Unconventional myosin-X OS=Mus musculus OX=10090 GN=Myo10 PE=1 SV=1	Myo10	1	0.00626149	102.46	2	SK(1)QEALK	0.44604	6	0.870401	0.833366	0.956103	1.06933	1.14888	1.12192	1.0385	1.08693	1.16421	0.898458	0.866727	0.945169	0.838	0.767	0.821	1.19	1.326	1.187	1.526	0.000734492
G5E829	1070	K	Plasma membrane calcium-transporting ATPase 1 OS=Mus musculus OX=10090 GN=Atp2b1 PE=1 SV=1	Atp2b1	1	0.000181597	99.174	2	FLK(1)EAGHGTQK	-1.7338	6	0.809583	0.74799	0.883425	1.15516	1.18882	1.21502	0.84482	0.822299	0.889662	1.14939	1.13898	1.15485	0.958	0.91	0.993	1.005	1.044	1.052	1.084	0.0492005
G5E829	601	K	Plasma membrane calcium-transporting ATPase 1 OS=Mus musculus OX=10090 GN=Atp2b1 PE=1 SV=1	Atp2b1	1	9.71655e-05	86.243	2	IFSK(1)GASEIILK	-7.9168	2				0.876409	1.12359		0.84482	0.822299	0.889662	1.14939	1.13898	1.15485				0.762	0.986
G5E829	64	K	Plasma membrane calcium-transporting ATPase 1 OS=Mus musculus OX=10090 GN=Atp2b1 PE=1 SV=1	Atp2b1	1	1.80245e-07	99.442	2	LK(1)TSPNEGLSGNPADLER	-2.1264	6	0.825877	0.691631	0.849022	1.28649	1.21136	1.13562	0.84482	0.822299	0.889662	1.14939	1.13898	1.15485	0.978	0.841	0.954	1.119	1.064	0.983	1.142	0.0906396
G5E829	747	K	Plasma membrane calcium-transporting ATPase 1 OS=Mus musculus OX=10090 GN=Atp2b1 PE=1 SV=1	Atp2b1	1	0.000229608	108.93	2	NEK(1)GEIEQER	0.81191	6	0.913528	0.756457	0.849749	1.24306	1.11691	1.12029	0.84482	0.822299	0.889662	1.14939	1.13898	1.15485	1.081	0.92	0.955	1.081	0.981	0.97	1.026	0.678785
G5E829	806	K	Plasma membrane calcium-transporting ATPase 1 OS=Mus musculus OX=10090 GN=Atp2b1 PE=1 SV=1	Atp2b1	1	8.35093e-09	101.43	2	QVVAVTGDGTNDGPALK(1)K	-1.6192	5	0.673992	0.772815	0.956269	1.31826	1.27866		0.84482	0.822299	0.889662	1.14939	1.13898	1.15485	0.798	0.94	1.075	1.147	1.123		1.21	0.173386
G5E870	1112	K	E3 ubiquitin-protein ligase TRIP12 OS=Mus musculus OX=10090 GN=Trip12 PE=1 SV=1	Trip12	1	7.05606e-05	96.957	2	AASK(1)DTISNNR	-4.775	5	1.10639	0.932402	1.11025	0.981542	0.869418		1.06371	1.04571	1.09585	0.931576	0.923718	0.939435	1.04	0.892	1.013	1.054	0.941		1.016	0.83763
G5E870	110	K	E3 ubiquitin-protein ligase TRIP12 OS=Mus musculus OX=10090 GN=Trip12 PE=1 SV=1	Trip12	0.925338	4.8195e-06	50.519	3	AFQHIESFSETNK(0.075)PHSK(0.925)SK	1.6155	1						1	1.06371	1.04571	1.09585	0.931576	0.923718	0.939435						1.064
G5E870	858	K	E3 ubiquitin-protein ligase TRIP12 OS=Mus musculus OX=10090 GN=Trip12 PE=1 SV=1	Trip12	1	1.86159e-06	122.51	2	AQLMK(1)EDPELAK	-1.6401	6	1.10173	1.08585	1.10955	0.92731	0.906474	0.869085	1.06371	1.04571	1.09585	0.931576	0.923718	0.939435	1.036	1.038	1.012	0.995	0.981	0.925	0.94	0.0589009
G5E870	865	K	E3 ubiquitin-protein ligase TRIP12 OS=Mus musculus OX=10090 GN=Trip12 PE=1 SV=1	Trip12	1	0.000272519	81.335	2	EDPELAK(1)SFIK	-9.744	5	1.03529	1.05185	1.10289	0.946931		0.86303	1.06371	1.04571	1.09585	0.931576	0.923718	0.939435	0.973	1.006	1.006	1.016		0.919	0.972	0.519263
G5E870	1442	K	E3 ubiquitin-protein ligase TRIP12 OS=Mus musculus OX=10090 GN=Trip12 PE=1 SV=1	Trip12	1	8.60581e-19	133.49	2	EDEESTK(1)DCVGGK	1.0214	6	1.05647	1.06688	0.963833	0.96206	1.01906	0.931692	1.06371	1.04571	1.09585	0.931576	0.923718	0.939435	0.993	1.02	0.88	1.033	1.103	0.992	1.081	0.222884
G5E870	1132	K	E3 ubiquitin-protein ligase TRIP12 OS=Mus musculus OX=10090 GN=Trip12 PE=1 SV=1	Trip12	1	0.00109145	85.622	2	EQAHK(1)FVER	-0.18763	4	1.50428			0.89559	0.817152	0.782977	1.06371	1.04571	1.09585	0.931576	0.923718	0.939435	1.414			0.961	0.885	0.833	0.632
G5E870	1300	K	E3 ubiquitin-protein ligase TRIP12 OS=Mus musculus OX=10090 GN=Trip12 PE=1 SV=1	Trip12	1	5.87113e-06	106.35	3	FFNTHQLK(1)CQLQR	1.3016	4		1.08513	1.23986	0.883336		0.791678	1.06371	1.04571	1.09585	0.931576	0.923718	0.939435		1.038	1.131	0.948		0.843	0.826	0.118143
G5E870	1694	K	E3 ubiquitin-protein ligase TRIP12 OS=Mus musculus OX=10090 GN=Trip12 PE=1 SV=1	Trip12	1	1.84861e-16	102.57	2	GEEVTLSNPK(1)GSQEGTK	-2.5854	6	0.963535	1.09438	1.19271	0.999467	0.915809	0.834096	1.06371	1.04571	1.09585	0.931576	0.923718	0.939435	0.906	1.047	1.088	1.073	0.991	0.888	0.971	0.723939
G5E870	1127	K	E3 ubiquitin-protein ligase TRIP12 OS=Mus musculus OX=10090 GN=Trip12 PE=1 SV=1	Trip12	1	0.000247831	96.311	2	GWIK(1)EQAHK	1.0599	6	1.09641	1.0544	1.20924	0.898954	0.873954	0.86703	1.06371	1.04571	1.09585	0.931576	0.923718	0.939435	1.031	1.008	1.103	0.965	0.946	0.923	0.902	0.0266748
G5E870	1313	K	E3 ubiquitin-protein ligase TRIP12 OS=Mus musculus OX=10090 GN=Trip12 PE=1 SV=1	Trip12	1	0.0177893	47.334	2	HPDCANVK(1)QWK	-2.9979	2			0.826603	1.1734			1.06371	1.04571	1.09585	0.931576	0.923718	0.939435			0.754	1.26			1.671
G5E870	1316	K	E3 ubiquitin-protein ligase TRIP12 OS=Mus musculus OX=10090 GN=Trip12 PE=1 SV=1	Trip12	1	0.0126717	46.835	2	QWK(1)GGPVK	0.10107	1					1		1.06371	1.04571	1.09585	0.931576	0.923718	0.939435					1.083
G5E870	1739	K	E3 ubiquitin-protein ligase TRIP12 OS=Mus musculus OX=10090 GN=Trip12 PE=1 SV=1	Trip12	1	0.000142493	88.181	2	LMAK(1)AIMDFR	-1.3628	6	1.07063	1.1351	1.12688	0.954999	0.912594	0.799806	1.06371	1.04571	1.09585	0.931576	0.923718	0.939435	1.007	1.085	1.028	1.025	0.988	0.851	0.918	0.221791
G5E870	1544	K	E3 ubiquitin-protein ligase TRIP12 OS=Mus musculus OX=10090 GN=Trip12 PE=1 SV=1	Trip12	1	0.039078	54.056	2	LTAK(1)ANR	0.94682	2		0.851017	1.14898				1.06371	1.04571	1.09585	0.931576	0.923718	0.939435		0.814	1.048
G5E870	1210	K	E3 ubiquitin-protein ligase TRIP12 OS=Mus musculus OX=10090 GN=Trip12 PE=1 SV=1	Trip12	1	0.00984057	62.88	2	NEK(1)DAVGR	1.8153	4		1.10168	1.17463		0.862634	0.861052	1.06371	1.04571	1.09585	0.931576	0.923718	0.939435		1.054	1.072		0.934	0.917	0.871	0.00803416
G5E870	1725	K	E3 ubiquitin-protein ligase TRIP12 OS=Mus musculus OX=10090 GN=Trip12 PE=1 SV=1	Trip12	1	0.0112211	53.679	2	PAHIAK(1)VK	0.74594	5		0.905322	1.22316	0.983058	0.898453	0.990006	1.06371	1.04571	1.09585	0.931576	0.923718	0.939435		0.866	1.116	1.055	0.973	1.054	1.037	0.696014
G5E870	298	K	E3 ubiquitin-protein ligase TRIP12 OS=Mus musculus OX=10090 GN=Trip12 PE=1 SV=1	Trip12	1	2.30295e-27	130.65	2	PGPSGLQAK(1)LASLR	0.0026252	12	1.05726	1.30054	1.16345	0.76532	0.797085	0.91635	1.06371	1.04571	1.09585	0.931576	0.923718	0.939435	0.994	1.244	1.062	0.822	0.863	0.975	0.806	0.0630998
G5E870	355	K	E3 ubiquitin-protein ligase TRIP12 OS=Mus musculus OX=10090 GN=Trip12 PE=1 SV=1	Trip12	1	6.06127e-14	72.311	3	RQEK(1)MADPESNQETVNSSAAR	0.78919	2		0.664232	1.33577				1.06371	1.04571	1.09585	0.931576	0.923718	0.939435		0.635	1.219
G5E870	132	K	E3 ubiquitin-protein ligase TRIP12 OS=Mus musculus OX=10090 GN=Trip12 PE=1 SV=1	Trip12	1	0.000592318	52.863	2	SAQLPSTSK(1)AHTR	-1.0334	1	1						1.06371	1.04571	1.09585	0.931576	0.923718	0.939435	0.94
G5E870	1081	K	E3 ubiquitin-protein ligase TRIP12 OS=Mus musculus OX=10090 GN=Trip12 PE=1 SV=1	Trip12	1	4.4929e-21	151.66	2	SSFLASLNPK(1)TWGR	-0.50896	4	1.11636	1.44479	0.988669		0.450176		1.06371	1.04571	1.09585	0.931576	0.923718	0.939435	1.049	1.382	0.902		0.487		0.438
G5E870	259	K	E3 ubiquitin-protein ligase TRIP12 OS=Mus musculus OX=10090 GN=Trip12 PE=1 SV=1	Trip12	1	0.00077688	88.24	2	TGGSSK(1)FDWAAR	0.33911	2	1.04645	0.953547					1.06371	1.04571	1.09585	0.931576	0.923718	0.939435	0.984	0.912
G5E870	1432	K	E3 ubiquitin-protein ligase TRIP12 OS=Mus musculus OX=10090 GN=Trip12 PE=1 SV=1	Trip12	1	0.000321363	90.761	2	THTIWYK(1)PVR	1.7555	3	1.33822	1.07618			0.585607		1.06371	1.04571	1.09585	0.931576	0.923718	0.939435	1.258	1.029			0.634		0.554
G5E8B9	533	K	Zinc finger and BTB domain-containing protein 11 OS=Mus musculus OX=10090 GN=Zbtb11 PE=2 SV=1	Zbtb11	1	5.5357e-06	101.45	2	AISK(1)SAVQQVAQK	-2.6159	1		1
G5E8P1	581	K	Bromodomain-containing protein 1 OS=Mus musculus OX=10090 GN=Brd1 PE=1 SV=1	Brd1	1	4.36346e-05	61.194	2	SVLEQLQEK(1)DPAK	3.896	2		1.28567		0.714333
L0N7N1	1043	K	Kinesin-like protein KIF14 OS=Mus musculus OX=10090 GN=Kif14 PE=1 SV=1	Kif14	1	0.0006434	68.49	3	ASHK(1)IEELER	1.4605	2	1.3064	0.693596					1.01655	0.992571	0.953085	1.03527	1.02311	0.979409	1.285	0.699
O08528	346	K	Hexokinase-2 OS=Mus musculus OX=10090 GN=Hk2 PE=1 SV=1	Hk2	1	7.24121e-21	142.51	2	DVSDIEDDK(1)DGIQK	0.72415	6	1.50146	1.45743	1.32157	0.710351	0.570254	0.438943	1.2387	1.2289	1.30296	0.737205	0.732865	0.75936	1.212	1.186	1.014	0.964	0.778	0.578	0.68	0.0633915
O08528	290	K	Hexokinase-2 OS=Mus musculus OX=10090 GN=Hk2 PE=1 SV=1	Hk2	1	1.89325e-32	160.52	2	EIDMGSLNPGK(1)QLFEK	1.2	8	1.49306	1.21126	1.27772	0.772045	0.604572	0.641352	1.2387	1.2289	1.30296	0.737205	0.732865	0.75936	1.205	0.986	0.981	1.047	0.825	0.845	0.857	0.199482
O08528	401	K	Hexokinase-2 OS=Mus musculus OX=10090 GN=Hk2 PE=1 SV=1	Hk2	1	0.0381002	49.325	2	ENK(1)GEER	0.75812	1	1						1.2387	1.2289	1.30296	0.737205	0.732865	0.75936	0.807
O08528	176	K	Hexokinase-2 OS=Mus musculus OX=10090 GN=Hk2 PE=1 SV=1	Hk2	1	0.00011969	114.39	2	GFK(1)SSGVEGR	0.9045	6	1.31161	1.13807	1.32828	0.709787	0.758986	0.753269	1.2387	1.2289	1.30296	0.737205	0.732865	0.75936	1.059	0.926	1.019	0.963	1.036	0.992	0.996	0.946764
O08528	62	K	Hexokinase-2 OS=Mus musculus OX=10090 GN=Hk2 PE=1 SV=1	Hk2	1	2.87482e-20	115.24	3	GLGATTHPTAAVK(1)MLPTFVR	0.18594	11	1.3013	1.33776	1.22181	0.71767	0.745687	0.675774	1.2387	1.2289	1.30296	0.737205	0.732865	0.75936	1.051	1.089	0.938	0.974	1.017	0.89	0.936	0.333467
O08528	425	K	Hexokinase-2 OS=Mus musculus OX=10090 GN=Hk2 PE=1 SV=1	Hk2	1	0.00467236	88.201	2	HPHFAK(1)R	-0.38147	8		1.22074	1.36299	0.690538		0.725732	1.2387	1.2289	1.30296	0.737205	0.732865	0.75936		0.993	1.046	0.937		0.956	0.928	0.117358
O08528	873	K	Hexokinase-2 OS=Mus musculus OX=10090 GN=Hk2 PE=1 SV=1	Hk2	1	1.94741e-06	105.94	3	LHPHFAK(1)VMHETVR	1.4332	11	1.26358	1.20845	1.46462	0.642038	0.713376	0.707933	1.2387	1.2289	1.30296	0.737205	0.732865	0.75936	1.02	0.983	1.124	0.871	0.973	0.932	0.888	0.0822548
O08528	315	K	Hexokinase-2 OS=Mus musculus OX=10090 GN=Hk2 PE=1 SV=1	Hk2	1	2.94357e-15	136.84	2	MAK(1)AELLFQGK	-0.37324	7	1.21709	1.19017	1.33225	0.749705	0.776054	0.734728	1.2387	1.2289	1.30296	0.737205	0.732865	0.75936	0.983	0.968	1.022	1.017	1.059	0.968	1.024	0.490654
O08528	488	K	Hexokinase-2 OS=Mus musculus OX=10090 GN=Hk2 PE=1 SV=1	Hk2	1	6.20906e-16	176.45	2	LSHEQLLEVK(1)R	1.5329	18	1.37386	1.2069	1.2999	0.710614	0.720006	0.688717	1.2387	1.2289	1.30296	0.737205	0.732865	0.75936	1.109	0.982	0.998	0.964	0.982	0.907	0.924	0.156122
O08528	337	K	Hexokinase-2 OS=Mus musculus OX=10090 GN=Hk2 PE=1 SV=1	Hk2	0.999569	7.66417e-38	139.46	3	LSPELLTTGSFETK(1)DVSDIEDDKDGIQK	3.675	6	1.0664	1.35477	0.936234	1.01966	0.966429	0.656512	1.2387	1.2289	1.30296	0.737205	0.732865	0.75936	0.861	1.102	0.719	1.383	1.319	0.865	1.33	0.222733
O08528	492	K	Hexokinase-2 OS=Mus musculus OX=10090 GN=Hk2 PE=1 SV=1	Hk2	1	7.13055e-11	131.54	2	MK(1)VEMEQGLSK	1.1824	8	1.24833	1.25753	1.35748	0.709773	0.718758	0.708129	1.2387	1.2289	1.30296	0.737205	0.732865	0.75936	1.008	1.023	1.042	0.963	0.981	0.933	0.936	0.0195887
O08528	501	K	Hexokinase-2 OS=Mus musculus OX=10090 GN=Hk2 PE=1 SV=1	Hk2	1	3.45947e-08	70.598	3	VEMEQGLSK(1)ETHEAAPVK	0.24908	3	0.924393	0.812197	1.26341				1.2387	1.2289	1.30296	0.737205	0.732865	0.75936	0.746	0.661	0.97
O08528	763	K	Hexokinase-2 OS=Mus musculus OX=10090 GN=Hk2 PE=1 SV=1	Hk2	1	4.25365e-07	133.98	2	NILIDFTK(1)R	-1.9617	6	1.27474	1.37069	1.26998	0.737142	0.676148	0.671294	1.2387	1.2289	1.30296	0.737205	0.732865	0.75936	1.029	1.115	0.975	1	0.923	0.884	0.9	0.11891
O08528	472	K	Hexokinase-2 OS=Mus musculus OX=10090 GN=Hk2 PE=1 SV=1	Hk2	1	0.00417272	79.059	2	QK(1)TLESLK	-1.356	1				1			1.2387	1.2289	1.30296	0.737205	0.732865	0.75936				1.356
O08528	478	K	Hexokinase-2 OS=Mus musculus OX=10090 GN=Hk2 PE=1 SV=1	Hk2	1	5.10147e-06	79.235	3	TLESLK(1)LSHEQLLEVK	-0.97334	5	1.38087	1.35684	1.29149	0.475943		0.494859	1.2387	1.2289	1.30296	0.737205	0.732865	0.75936	1.115	1.104	0.991	0.646		0.652	0.607	0.00200617
O08528	451	K	Hexokinase-2 OS=Mus musculus OX=10090 GN=Hk2 PE=1 SV=1	Hk2	1	4.82062e-69	196.47	2	SEDGSGK(1)GAAMVTAVAYR	-3.5152	8	1.27106	1.23014	1.19925	0.815337	0.732538	0.751683	1.2387	1.2289	1.30296	0.737205	0.732865	0.75936	1.026	1.001	0.92	1.106	1	0.99	1.051	0.367316
O08528	418	K	Hexokinase-2 OS=Mus musculus OX=10090 GN=Hk2 PE=1 SV=1	Hk2	1	3.59677e-06	117.99	2	STIGVDGSVYK(1)K	0.022547	6	1.17642	1.25902	1.3484	0.675917	0.840137	0.700101	1.2387	1.2289	1.30296	0.737205	0.732865	0.75936	0.95	1.025	1.035	0.917	1.146	0.922	0.992	0.874927
O08528	866	K	Hexokinase-2 OS=Mus musculus OX=10090 GN=Hk2 PE=1 SV=1	Hk2	1	1.07917e-09	100.07	3	VTVGVDGTLYK(1)LHPHFAK	-0.46263	6	1.15829	1.38332	1.38846	0.74603	0.666522	0.657376	1.2387	1.2289	1.30296	0.737205	0.732865	0.75936	0.935	1.126	1.066	1.012	0.909	0.866	0.891	0.186966
O08547	101	K	Vesicle-trafficking protein SEC22b OS=Mus musculus OX=10090 GN=Sec22b PE=1 SV=3	Sec22b	1	6.03977e-09	95.345	3	LAFAYLEDLHSEFDEQHGK(1)K	-0.71035	5	0.836941	1.00991	1.05863		1.16226	0.932259	0.903329	0.891421	1.01584	1.02907	1.0609	1.09945	0.927	1.133	1.042		1.096	0.848	0.94	0.62163
O08550	315	K	Histone-lysine N-methyltransferase 2B OS=Mus musculus OX=10090 GN=Kmt2b PE=1 SV=3	Kmt2b	1	2.08677e-15	69.201	3	VK(1)MGQLSQELESGQGHGQR	0.65969	1			1				0.912551	0.904241	1.05148	1.01178	1.04895	1.071			0.951
O08579	89	K	Emerin OS=Mus musculus OX=10090 GN=Emd PE=1 SV=1	Emd	0.99995	1.01572e-27	63.95	3	KEDALLYQSK(1)DYNDDYYEESYLTTK	2.6444	5	0.726497	1.17773	1.14652	1.19394		0.755308	0.977298	1.00344	1.00479	1.0202	0.976765	1.0175	0.743	1.174	1.141	1.17		0.742	0.938	0.804316
O08579	37	K	Emerin OS=Mus musculus OX=10090 GN=Emd PE=1 SV=1	Emd	1	0.00902646	74.424	2	K(1)IFEYETQR	-1.7484	2	1.16446				0.835536		0.977298	1.00344	1.00479	1.0202	0.976765	1.0175	1.192				0.855		0.717
O08579	116	K	Emerin OS=Mus musculus OX=10090 GN=Emd PE=1 SV=1	Emd	1	5.07828e-29	168.43	2	TYGEPESVGMSK(1)SFR	0.43015	8	0.99811	0.975022	1.01965	0.999038	1.02512	0.983062	0.977298	1.00344	1.00479	1.0202	0.976765	1.0175	1.021	0.972	1.015	0.979	1.05	0.966	0.996	0.882061
O08582	344	K	GTP-binding protein 1 OS=Mus musculus OX=10090 GN=Gtpbp1 PE=1 SV=2	Gtpbp1	0.999976	4.92204e-49	142.02	3	KIPVLVQSK(1)DDVIVTASNFSSER	0.42628	6	1.09091	1.15151	0.860897	0.965739	1.05179	0.879141	1.00962	1.00233	1.07919	0.979112	0.936476	0.99327	1.081	1.149	0.798	0.986	1.123	0.885	0.989	0.978438
O08582	330	K	GTP-binding protein 1 OS=Mus musculus OX=10090 GN=Gtpbp1 PE=1 SV=2	Gtpbp1	1	0.0178894	42.835	2	LLK(1)SPGCR	-1.3448	1		1					1.00962	1.00233	1.07919	0.979112	0.936476	0.99327		0.998
O08582	529	K	GTP-binding protein 1 OS=Mus musculus OX=10090 GN=Gtpbp1 PE=1 SV=2	Gtpbp1	1	5.94605e-06	101.64	2	QTATILSMDK(1)DCLR	0.19103	6	1.13122	0.910075	0.892817	1.0291	1.0515	0.985292	1.00962	1.00233	1.07919	0.979112	0.936476	0.99327	1.12	0.908	0.827	1.051	1.123	0.992	1.109	0.317165
O08582	565	K	GTP-binding protein 1 OS=Mus musculus OX=10090 GN=Gtpbp1 PE=1 SV=2	Gtpbp1	1	0.0285879	56.202	2	TK(1)AVGTITK	-4.2927	3	0.982879		1.06075			0.95637	1.00962	1.00233	1.07919	0.979112	0.936476	0.99327	0.974		0.983			0.963	0.984
O08583	4	K	THO complex subunit 4 OS=Mus musculus OX=10090 GN=Alyref PE=1 SV=3	Alyref	1	2.18653e-07	114.93	2	ADK(1)MDMSLDDIIK	2.9433	6	0.844618	1.12289	1.03249				1.04097	1.07377	1.08573	0.978906	0.926922	0.893702	0.811	1.046	0.951
O08583	14	K	THO complex subunit 4 OS=Mus musculus OX=10090 GN=Alyref PE=1 SV=3	Alyref	1	3.63493e-33	199.59	2	MDMSLDDIIK(1)LNR	5.8245	6	0.923162	1.61326	1.01306	0.650889	1.30699	0.492631	1.04097	1.07377	1.08573	0.978906	0.926922	0.893702	0.887	1.502	0.933	0.665	1.41	0.551	0.79	0.428462
O08583	233	K	THO complex subunit 4 OS=Mus musculus OX=10090 GN=Alyref PE=1 SV=3	Alyref	1	1.03815e-16	142.32	3	NSK(1)QQLSAEELDAQLDAYNAR	3.6072	5	1.36865	0.915188	0.787711	1.03783	0.890624		1.04097	1.07377	1.08573	0.978906	0.926922	0.893702	1.315	0.852	0.726	1.06	0.961		1.048	0.758589
O08583	80	K	THO complex subunit 4 OS=Mus musculus OX=10090 GN=Alyref PE=1 SV=3	Alyref	1	0.0034991	121.31	2	PK(1)QLPDK	-0.19109	6	1.19797	1.02059	1.23047	0.882693	0.816033	0.852242	1.04097	1.07377	1.08573	0.978906	0.926922	0.893702	1.151	0.95	1.133	0.902	0.88	0.954	0.846	0.0677336
O08585	135	K	Clathrin light chain A OS=Mus musculus OX=10090 GN=Clta PE=1 SV=2	Clta	1	2.00813e-26	208.6	2	QEAEWK(1)EK	3.8268	9	1.13438	1.05503	1.20607	0.837144	0.891293	0.876089	0.993211	0.97418	1.08736	0.99985	0.960612	0.984783	1.142	1.083	1.109	0.837	0.928	0.89	0.796	0.00246597
O08585	210	K	Clathrin light chain A OS=Mus musculus OX=10090 GN=Clta PE=1 SV=2	Clta	1	0.0346228	47.334	2	LCDFNPK(1)SSK	-5.6508	1		1					0.993211	0.97418	1.08736	0.99985	0.960612	0.984783		1.027
O08585	216	K	Clathrin light chain A OS=Mus musculus OX=10090 GN=Clta PE=1 SV=2	Clta	1	0.0422975	58.286	2	QAK(1)DVSR	0.41104	1	1						0.993211	0.97418	1.08736	0.99985	0.960612	0.984783	1.007
O08585	155	K	Clathrin light chain A OS=Mus musculus OX=10090 GN=Clta PE=1 SV=2	Clta	1	5.78963e-06	138.26	2	QDEQLQK(1)TK	0.9353	5	1.1078	0.982313	1.11897	0.899146	0.891766		0.993211	0.97418	1.08736	0.99985	0.960612	0.984783	1.115	1.008	1.029	0.899	0.928		0.869	0.0439004
O08585	229	K	Clathrin light chain A OS=Mus musculus OX=10090 GN=Clta PE=1 SV=2	Clta	1	4.06761e-09	136.84	2	SVLISLK(1)QAPLVH	1.9948	5	0.977714		0.905351	0.857958	0.928188	1.33079	0.993211	0.97418	1.08736	0.99985	0.960612	0.984783	0.984		0.833	0.858	0.966	1.351	1.165	0.514756
O08586	260	K	Phosphatidylinositol 3,4,5-trisphosphate 3-phosphatase and dual-specificity protein phosphatase PTEN OS=Mus musculus OX=10090 GN=Pten PE=1 SV=1	Pten	1	0.000577354	91.783	2	VEFFHK(1)QNK	3.2371	5		1.05972	1.10371	0.972965	0.956028	0.907585
O08599	13	K	Syntaxin-binding protein 1 OS=Mus musculus OX=10090 GN=Stxbp1 PE=1 SV=2	Stxbp1	1	0.00243196	59.67	2	AVVGEK(1)IMHDVIK	0.8416	2				1.05689	0.943114		1.00696	0.881179	0.999985	0.973305	1.01903	1.11954				1.086	0.926
O08605	164	K	MAP kinase-interacting serine/threonine-protein kinase 1 OS=Mus musculus OX=10090 GN=Mknk1 PE=1 SV=2	Mknk1	1	3.06439e-23	119.43	3	DVATALDFLHTK(1)GIAHR	-4.079	4	0.917906	1.12513		1.01018		0.946785	0.795967	0.886653	1.23649	1.02648	1.00392	1.0505	1.153	1.269		0.984		0.901	0.778	0.061399
O08663	385	K	Methionine aminopeptidase 2 OS=Mus musculus OX=10090 GN=Metap2 PE=1 SV=1	Metap2	1	1.02914e-27	92.178	4	GVVHDDMECSHYMK(1)NFDVGHVPIR	2.7905	5	1.25338	1.10064	1.15246	0.895481	0.598045		1.1282	1.08915	1.22371	0.864452	0.832441	0.862042	1.111	1.011	0.942	1.036	0.718		0.859	0.347099
O08663	342	K	Methionine aminopeptidase 2 OS=Mus musculus OX=10090 GN=Metap2 PE=1 SV=1	Metap2	1	5.52079e-05	90.142	2	IHAGK(1)TVPIVK	-1.63	6	1.1693	1.05106	1.32089	0.799185	0.832292	0.827275	1.1282	1.08915	1.22371	0.864452	0.832441	0.862042	1.036	0.965	1.079	0.924	1	0.96	0.936	0.176803
O08663	348	K	Methionine aminopeptidase 2 OS=Mus musculus OX=10090 GN=Metap2 PE=1 SV=1	Metap2	1	0.000588819	72.922	2	TVPIVK(1)GGEATR	-0.75415	1	1						1.1282	1.08915	1.22371	0.864452	0.832441	0.862042	0.886
O08663	469	K	Methionine aminopeptidase 2 OS=Mus musculus OX=10090 GN=Metap2 PE=1 SV=1	Metap2	1	0.0290635	43.168	2	PTCK(1)EVVSR	2.2001	1			1				1.1282	1.08915	1.22371	0.864452	0.832441	0.862042			0.817
O08663	323	K	Methionine aminopeptidase 2 OS=Mus musculus OX=10090 GN=Metap2 PE=1 SV=1	Metap2	1	0.0110883	53.878	2	TYQVK(1)PIR	0.30625	1						1	1.1282	1.08915	1.22371	0.864452	0.832441	0.862042						1.16
O08688	588	K	Calpain-5 OS=Mus musculus OX=10090 GN=Capn5 PE=1 SV=1	Capn5	1	0.00980814	48.701	2	VLK(1)DEFLGQVHLK	-0.87864	1	1						0.663222	0.699588	0.7595	1.37743	1.27915	1.2211	1.508
O08709	56	K	Peroxiredoxin-6 OS=Mus musculus OX=10090 GN=Prdx6 PE=1 SV=3	Prdx6	1	0.00921788	51.872	2	AAK(1)LAPEFAK	-1.2469	5	1.0096	0.946235	1.01621		1.01137	1.01658	0.975247	0.992896	1.0568	1.00327	0.973748	0.99803	1.035	0.953	0.962		1.039	1.019	1.046	0.273791
O08709	63	K	Peroxiredoxin-6 OS=Mus musculus OX=10090 GN=Prdx6 PE=1 SV=3	Prdx6	1	0.00355734	89.123	2	LAPEFAK(1)R	-1.416	6	1.05189	1.01716	1.08171	0.944426	0.914197	0.990614	0.975247	0.992896	1.0568	1.00327	0.973748	0.99803	1.079	1.024	1.024	0.941	0.939	0.993	0.919	0.0284869
O08709	209	K	Peroxiredoxin-6 OS=Mus musculus OX=10090 GN=Prdx6 PE=1 SV=3	Prdx6	1	9.67451e-16	138.23	2	GVFTK(1)ELPSGK	-0.56954	6	1.10757	1.10008	1.13799	0.88412	0.886655	0.883589	0.975247	0.992896	1.0568	1.00327	0.973748	0.99803	1.136	1.108	1.077	0.881	0.911	0.885	0.806	0.000319939
O08709	199	K	Peroxiredoxin-6 OS=Mus musculus OX=10090 GN=Prdx6 PE=1 SV=3	Prdx6	1	1.53262e-31	129.01	3	KGESVMVVPTLSEEEAK(1)QCFPK	-5.71	6	0.982475	0.969307	0.840847	0.920107	1.21971	1.06756	0.975247	0.992896	1.0568	1.00327	0.973748	0.99803	1.007	0.976	0.796	0.917	1.253	1.07	1.166	0.265298
O08709	204	K	Peroxiredoxin-6 OS=Mus musculus OX=10090 GN=Prdx6 PE=1 SV=3	Prdx6	1	0.0018505	85.622	2	QCFPK(1)GVFTK	0.25385	2	0.937941	1.06206					0.975247	0.992896	1.0568	1.00327	0.973748	0.99803	0.962	1.07
O08709	84	K	Peroxiredoxin-6 OS=Mus musculus OX=10090 GN=Prdx6 PE=1 SV=3	Prdx6	1	3.19583e-22	75.533	3	LIALSIDSVEDHLAWSK(1)DINAYNGETPTEK	2.1065	1			1				0.975247	0.992896	1.0568	1.00327	0.973748	0.99803			0.946
O08709	144	K	Peroxiredoxin-6 OS=Mus musculus OX=10090 GN=Prdx6 PE=1 SV=3	Prdx6	1	4.98358e-25	181.87	2	LK(1)LSILYPATTGR	0.71628	6	1.01641	1.11488	1.22181	0.830891	0.821056	0.994961	0.975247	0.992896	1.0568	1.00327	0.973748	0.99803	1.042	1.123	1.156	0.828	0.843	0.997	0.803	0.0294006
O08709	106	K	Peroxiredoxin-6 OS=Mus musculus OX=10090 GN=Prdx6 PE=1 SV=3	Prdx6	1	2.18731e-27	223.93	2	LPFPIIDDK(1)GR	-1.0864	7	1.07474	1.1531	0.827106	0.992687	1.0232	0.929168	0.975247	0.992896	1.0568	1.00327	0.973748	0.99803	1.102	1.161	0.783	0.989	1.051	0.931	0.975	0.93274
O08709	182	K	Peroxiredoxin-6 OS=Mus musculus OX=10090 GN=Prdx6 PE=1 SV=3	Prdx6	1	1.64178e-64	213.91	3	VVDSLQLTGTKPVATPVDWK(1)K	0.36355	6	1.04024	1.04467	1.10065	0.933006	0.93747	0.943966	0.975247	0.992896	1.0568	1.00327	0.973748	0.99803	1.067	1.052	1.041	0.93	0.963	0.946	0.898	0.000969285
O08709	141	K	Peroxiredoxin-6 OS=Mus musculus OX=10090 GN=Prdx6 PE=1 SV=3	Prdx6	1	0.000239061	93.467	2	VVFIFGPDK(1)K	-1.383	6	1.00957	1.26779	1.07522	0.863986	0.94862	0.834812	0.975247	0.992896	1.0568	1.00327	0.973748	0.99803	1.035	1.277	1.017	0.861	0.974	0.836	0.802	0.0668482
O08715	50	K	A-kinase anchor protein 1, mitochondrial OS=Mus musculus OX=10090 GN=Akap1 PE=1 SV=4	Akap1	1	0.0484348	45.489	2	VGPAIK(1)DR	-0.98343	1			1				0.909066	0.904214	0.996707	1.08422	1.03137	1.07443			1.003
O08715	754	K	A-kinase anchor protein 1, mitochondrial OS=Mus musculus OX=10090 GN=Akap1 PE=1 SV=4	Akap1	1	0.01321	67.903	2	YVDYGGYK(1)R	-0.087501	4	1.00449	0.867079		1.11008		1.01835	0.909066	0.904214	0.996707	1.08422	1.03137	1.07443	1.105	0.959		1.024		0.948	0.955	0.641337
O08715	588	K	A-kinase anchor protein 1, mitochondrial OS=Mus musculus OX=10090 GN=Akap1 PE=1 SV=4	Akap1	1	0.000607908	85.821	2	YVSFLK(1)QTSGAK	10.69	3				1.58248	0.704383	0.713142	0.909066	0.904214	0.996707	1.08422	1.03137	1.07443				1.46	0.683	0.664
O08734	118	K	Bcl-2 homologous antagonist/killer OS=Mus musculus OX=10090 GN=Bak1 PE=1 SV=3	Bak1	1	2.79916e-11	128.41	2	IASSLFK(1)SGISWGR	-1.4608	5	1.05478	0.893647	1.23106	0.937476		0.883037	0.720898	0.754733	0.812037	1.22518	1.19509	1.29206	1.463	1.184	1.516	0.765		0.683	0.522	0.00938425
O08740	62	K	DNA-directed RNA polymerase II subunit RPB11 OS=Mus musculus OX=10090 GN=Polr2j PE=1 SV=1	Polr2j	1	1.14322e-12	133.93	3	DPQVLFAGYK(1)VPHPLEHK	-3.3235	6	0.983196	0.902196	1.11179	0.993108	1.04155	0.968158	1.00251	0.982164	1.02498	1.05109	0.958502	0.980753	0.981	0.919	1.085	0.945	1.087	0.987	1.011	0.860135
O08740	70	K	DNA-directed RNA polymerase II subunit RPB11 OS=Mus musculus OX=10090 GN=Polr2j PE=1 SV=1	Polr2j	1	9.15393e-05	94.804	2	VPHPLEHK(1)IIIR	-0.18556	12	1.15615	1.1445	1.0489	0.834331	0.832786	0.983329	1.00251	0.982164	1.02498	1.05109	0.958502	0.980753	1.153	1.165	1.023	0.794	0.869	1.003	0.798	0.0456924
O08740	52	K	DNA-directed RNA polymerase II subunit RPB11 OS=Mus musculus OX=10090 GN=Polr2j PE=1 SV=1	Polr2j	1	0.000258427	46.358	2	SQLLK(1)DPQVLFAGYK	6.6944	1		1					1.00251	0.982164	1.02498	1.05109	0.958502	0.980753		1.018
O08749	104	K	Dihydrolipoyl dehydrogenase, mitochondrial OS=Mus musculus OX=10090 GN=Dld PE=1 SV=2	Dld	1	2.18254e-09	70.638	3	ALLNNSHYYHMAHGK(1)DFASR	1.2149	2				1			0.891685	0.88683	0.968893	1.08817	1.07018	1.09424				0.919
O08749	143	K	Dihydrolipoyl dehydrogenase, mitochondrial OS=Mus musculus OX=10090 GN=Dld PE=1 SV=2	Dld	1	1.13339e-46	195.8	2	ALTGGIAHLFK(1)QNK	-0.24469	5	1.03988	0.876779		1.0367	1.03044	1.0162	0.891685	0.88683	0.968893	1.08817	1.07018	1.09424	1.166	0.989		0.953	0.963	0.929	0.88	0.142263
O08749	417	K	Dihydrolipoyl dehydrogenase, mitochondrial OS=Mus musculus OX=10090 GN=Dld PE=1 SV=2	Dld	1	2.81092e-06	117.3	2	EEGIEFK(1)IGK	-0.8064	8	0.803089	0.812168		1.05531	1.07626	1.25317	0.891685	0.88683	0.968893	1.08817	1.07018	1.09424	0.901	0.916		0.97	1.006	1.145	1.145	0.13437
O08749	132	K	Dihydrolipoyl dehydrogenase, mitochondrial OS=Mus musculus OX=10090 GN=Dld PE=1 SV=2	Dld	1	3.63457e-05	91.939	3	HSAVK(1)ALTGGIAHLFK	-4.2843	6	0.941131	0.931945	0.95606	1.10863	1.04417	1.01807	0.891685	0.88683	0.968893	1.08817	1.07018	1.09424	1.055	1.051	0.987	1.019	0.976	0.93	0.946	0.175504
O08749	122	K	Dihydrolipoyl dehydrogenase, mitochondrial OS=Mus musculus OX=10090 GN=Dld PE=1 SV=2	Dld	1	0.00580932	65.933	2	LNLEK(1)MMEQK	1.059	5	0.857747	1.01829	1.07611	1.09651		0.951345	0.891685	0.88683	0.968893	1.08817	1.07018	1.09424	0.962	1.148	1.111	1.008		0.869	0.874	0.229278
O08749	127	K	Dihydrolipoyl dehydrogenase, mitochondrial OS=Mus musculus OX=10090 GN=Dld PE=1 SV=2	Dld	1	4.75774e-05	108.93	2	MMEQK(1)HSAVK	0.58799	6	0.978804	0.819184	0.921045	1.06085	1.08731	1.13281	0.891685	0.88683	0.968893	1.08817	1.07018	1.09424	1.098	0.924	0.951	0.975	1.016	1.035	1.018	0.736847
O08749	277	K	Dihydrolipoyl dehydrogenase, mitochondrial OS=Mus musculus OX=10090 GN=Dld PE=1 SV=2	Dld	1	0.000230767	97.277	2	LNTK(1)VTGATK	-0.20676	4	0.966754			0.999728	1.02695	1.00657	0.891685	0.88683	0.968893	1.08817	1.07018	1.09424	1.084			0.919	0.96	0.92	0.861
O08749	334	K	Dihydrolipoyl dehydrogenase, mitochondrial OS=Mus musculus OX=10090 GN=Dld PE=1 SV=2	Dld	1	6.34749e-22	155.96	3	RPFTQNLGLEELGIELDPK(1)GR	1.1117	6	0.827404	1.04042	0.899513	1.10265	1.05272	1.07729	0.891685	0.88683	0.968893	1.08817	1.07018	1.09424	0.928	1.173	0.928	1.013	0.984	0.985	0.984	0.909886
O08749	66	K	Dihydrolipoyl dehydrogenase, mitochondrial OS=Mus musculus OX=10090 GN=Dld PE=1 SV=2	Dld	1	7.93253e-10	100.07	2	SAQLGFK(1)TVCIEK	5.6043	4	1.20009		1.0012		1.1267	0.672009	0.891685	0.88683	0.968893	1.08817	1.07018	1.09424	1.346		1.033		1.053	0.614	0.701	0.330562
O08749	288	K	Dihydrolipoyl dehydrogenase, mitochondrial OS=Mus musculus OX=10090 GN=Dld PE=1 SV=2	Dld	1	0.000173095	66.485	2	SDGK(1)IDVSVEAASGGK	-2.2908	4			1.14846	1.10812	0.976074	0.767347	0.891685	0.88683	0.968893	1.08817	1.07018	1.09424			1.185	1.018	0.912	0.701	0.74
O08749	410	K	Dihydrolipoyl dehydrogenase, mitochondrial OS=Mus musculus OX=10090 GN=Dld PE=1 SV=2	Dld	1	2.91625e-25	196.38	2	SEEQLK(1)EEGIEFK	5.3793	6	1.12001	1.01652	0.912827	1.0895	1.03466	0.826484	0.891685	0.88683	0.968893	1.08817	1.07018	1.09424	1.256	1.146	0.942	1.001	0.967	0.755	0.814	0.168799
O08755	405	K	Hepatocyte nuclear factor 6 OS=Mus musculus OX=10090 GN=Onecut1 PE=1 SV=1	Onecut1	1	0.0799314	42.075	2	TLHAIFK(1)ENK	0.39905	1		1
O08756	79	K	3-hydroxyacyl-CoA dehydrogenase type-2 OS=Mus musculus OX=10090 GN=Hsd17b10 PE=1 SV=4	Hsd17b10	1	1.73587e-11	136.94	2	EIQAALTLAK(1)EK	1.1067	6	0.873676	0.906873	0.853435	1.16455	1.07299	1.12847	0.880992	0.903926	0.934777	1.11347	1.07012	1.09672	0.992	1.003	0.913	1.046	1.003	1.029	1.058	0.14741
O08756	107	K	3-hydroxyacyl-CoA dehydrogenase type-2 OS=Mus musculus OX=10090 GN=Hsd17b10 PE=1 SV=4	Hsd17b10	1	9.23361e-11	176.45	2	NK(1)IHTLEDFQR	-0.93817	12	1.02918	0.951489	1.0791	1.01644	0.963551	0.960235	0.880992	0.903926	0.934777	1.11347	1.07012	1.09672	1.168	1.053	1.154	0.913	0.9	0.876	0.797	0.00291579
O08759	75	K	Ubiquitin-protein ligase E3A OS=Mus musculus OX=10090 GN=Ube3a PE=1 SV=2	Ube3a	1	0.00516562	67.464	2	ALELYK(1)INAK	-0.4201	3		1.18669			0.844245	0.969066	1.05165	1.04972	1.07746	0.943094	0.942562	0.935511		1.13			0.896	1.036	0.855
O08759	79	K	Ubiquitin-protein ligase E3A OS=Mus musculus OX=10090 GN=Ube3a PE=1 SV=2	Ube3a	1	0.000699596	68.548	2	INAK(1)LCDPHPSK	-0.14355	4		0.959015		1.06684	1.01855	0.955597	1.05165	1.04972	1.07746	0.943094	0.942562	0.935511		0.914		1.131	1.081	1.021	1.179
O08759	118	K	Ubiquitin-protein ligase E3A OS=Mus musculus OX=10090 GN=Ube3a PE=1 SV=2	Ube3a	1	1.59222e-05	84.309	2	DFK(1)DVIYLTEEK	4.0999	1	1						1.05165	1.04972	1.07746	0.943094	0.942562	0.935511	0.951
O08759	318	K	Ubiquitin-protein ligase E3A OS=Mus musculus OX=10090 GN=Ube3a PE=1 SV=2	Ube3a	1	1.74616e-06	117.3	2	LPLEAQGK(1)LIR	0.52184	4	1.02644		1.07443	0.910321		0.988813	1.05165	1.04972	1.07746	0.943094	0.942562	0.935511	0.976		0.997	0.965		1.057	1.025	0.664476
O08759	170	K	Ubiquitin-protein ligase E3A OS=Mus musculus OX=10090 GN=Ube3a PE=1 SV=2	Ube3a	1	0.00416939	81.642	2	QHTK(1)EELK	0.093461	1	1						1.05165	1.04972	1.07746	0.943094	0.942562	0.935511	0.951
O08759	179	K	Ubiquitin-protein ligase E3A OS=Mus musculus OX=10090 GN=Ube3a PE=1 SV=2	Ube3a	0.996067	0.000308803	53.363	3	SLQEK(0.996)DEDK(0.004)DEDEKEK	1.1272	2		0.788395	1.2116				1.05165	1.04972	1.07746	0.943094	0.942562	0.935511		0.751	1.125
O08784	963	K	Treacle protein OS=Mus musculus OX=10090 GN=Tcof1 PE=1 SV=1	Tcof1	1	4.45195e-16	70.249	3	AAASAQTSSAVETLPMMPPQSAPIQPK(1)ATNK	3.5676	3				1.00514	1.10147	0.89339	0.875705	0.856219	0.904537	1.11966	1.13211	1.11177				0.898	0.973	0.804
O08784	649	K	Treacle protein OS=Mus musculus OX=10090 GN=Tcof1 PE=1 SV=1	Tcof1	1	2.73525e-20	118.26	3	AALGQGVAPVHTQK(1)TGPSVK	1.706	6	1.11873	1.00764	1.21587	0.770523	0.928877	0.958362	0.875705	0.856219	0.904537	1.11966	1.13211	1.11177	1.278	1.177	1.344	0.688	0.82	0.862	0.624	0.00377388
O08784	74	K	Treacle protein OS=Mus musculus OX=10090 GN=Tcof1 PE=1 SV=1	Tcof1	1	5.02525e-07	159.11	2	AEDDETLQAK(1)K	1.1476	10	1.06142	0.989145	1.0951		0.932592	0.921737	0.875705	0.856219	0.904537	1.11966	1.13211	1.11177	1.212	1.155	1.211		0.824	0.829	0.693	0.000391565
O08784	301	K	Treacle protein OS=Mus musculus OX=10090 GN=Tcof1 PE=1 SV=1	Tcof1	1	0.0060947	62.88	2	ASGK(1)GPHVR	0.60806	3	1.20419		1.12006		0.675749		0.875705	0.856219	0.904537	1.11966	1.13211	1.11177	1.375		1.238		0.597		0.457
O08784	1179	K	Treacle protein OS=Mus musculus OX=10090 GN=Tcof1 PE=1 SV=1	Tcof1	1	0.0278396	47.561	2	ATEAIK(1)ESGK	-6.6562	1			1				0.875705	0.856219	0.904537	1.11966	1.13211	1.11177			1.106
O08784	1082	K	Treacle protein OS=Mus musculus OX=10090 GN=Tcof1 PE=1 SV=1	Tcof1	1	9.44317e-09	74.152	3	ATPRPDSNSLASSAPATK(1)DNPDGK	1.7366	6	0.807439	0.622964	0.89719	1.06441	1.3091	1.2989	0.875705	0.856219	0.904537	1.11966	1.13211	1.11177	0.922	0.728	0.992	0.951	1.156	1.168	1.24	0.129302
O08784	1260	K	Treacle protein OS=Mus musculus OX=10090 GN=Tcof1 PE=1 SV=1	Tcof1	1	4.38554e-21	147.64	3	EKPDGELLGIK(1)LESGEQSDPK	3.8027	3				1.09876	0.781762	1.11948	0.875705	0.856219	0.904537	1.11966	1.13211	1.11177				0.981	0.691	1.007
O08784	1270	K	Treacle protein OS=Mus musculus OX=10090 GN=Tcof1 PE=1 SV=1	Tcof1	1	0.00118492	82.437	2	LESGEQSDPK(1)SK	7.035	4	1.00813			0.988142	0.982497	1.02123	0.875705	0.856219	0.904537	1.11966	1.13211	1.11177	1.151			0.883	0.868	0.919	0.773
O08784	31	K	Treacle protein OS=Mus musculus OX=10090 GN=Tcof1 PE=1 SV=1	Tcof1	1	0.000637858	69.716	2	EVK(1)EQSGQK	-0.92	5		0.741662	1.12289	0.977302	1.0069	1.15124	0.875705	0.856219	0.904537	1.11966	1.13211	1.11177		0.866	1.241	0.873	0.889	1.036	0.885	0.524283
O08784	318	K	Treacle protein OS=Mus musculus OX=10090 GN=Tcof1 PE=1 SV=1	Tcof1	1	0.000385136	84.999	2	GISGK(1)GPILATPGK	-1.2036	5	0.967005	0.946306		1.09944	1.00138	0.985862	0.875705	0.856219	0.904537	1.11966	1.13211	1.11177	1.104	1.105		0.982	0.885	0.887	0.831	0.0245741
O08784	327	K	Treacle protein OS=Mus musculus OX=10090 GN=Tcof1 PE=1 SV=1	Tcof1	1	1.76334e-05	66.509	2	GPILATPGK(1)TGPAATQAK	-1.4292	5	0.809302	0.846738	1.03974	1.15785	1.14637		0.875705	0.856219	0.904537	1.11966	1.13211	1.11177	0.924	0.989	1.149	1.034	1.013		1.003	0.939207
O08784	336	K	Treacle protein OS=Mus musculus OX=10090 GN=Tcof1 PE=1 SV=1	Tcof1	1	0.000179558	76.196	2	TGPAATQAK(1)AERPEK	-5.4154	2				0.759699	1.2403		0.875705	0.856219	0.904537	1.11966	1.13211	1.11177				0.679	1.096
O08784	1205	K	Treacle protein OS=Mus musculus OX=10090 GN=Tcof1 PE=1 SV=1	Tcof1	0.970774	0.0114127	102.46	2	K(0.029)K(0.971)EQPVPR	0.6302	4			0.888553	1.03666	1.04786	1.02693	0.875705	0.856219	0.904537	1.11966	1.13211	1.11177			0.982	0.926	0.926	0.924	0.942
O08784	691	K	Treacle protein OS=Mus musculus OX=10090 GN=Tcof1 PE=1 SV=1	Tcof1	1	1.89973e-06	122.51	2	LPQAK(1)ANPPPTK	-0.57505	11	1.36917	0.887163	1.27124	0.879297	0.862841	0.730293	0.875705	0.856219	0.904537	1.11966	1.13211	1.11177	1.564	1.036	1.405	0.785	0.762	0.657	0.55	0.0123086
O08784	1200	K	Treacle protein OS=Mus musculus OX=10090 GN=Tcof1 PE=1 SV=1	Tcof1	1	1.53936e-09	145.75	2	LSGDLEAGAPK(1)NK	0.51656	8	0.652964	0.545843	0.839037	1.07297	1.42587	1.46332	0.875705	0.856219	0.904537	1.11966	1.13211	1.11177	0.746	0.638	0.928	0.958	1.259	1.316	1.528	0.04425
O08784	222	K	Treacle protein OS=Mus musculus OX=10090 GN=Tcof1 PE=1 SV=1	Tcof1	1	1.21164e-08	147.19	2	PAQAK(1)ASAAPAK	0.35526	6	1.0803	0.92492	1.08509	0.960523	1.00912	0.940047	0.875705	0.856219	0.904537	1.11966	1.13211	1.11177	1.234	1.08	1.2	0.858	0.891	0.846	0.738	0.00225439
O08784	120	K	Treacle protein OS=Mus musculus OX=10090 GN=Tcof1 PE=1 SV=1	Tcof1	1	3.65122e-07	83.061	2	PTPVNSATAALPSK(1)VK	-2.8675	6	0.875933	0.862006	0.955666	1.18368	1.08211	1.0406	0.875705	0.856219	0.904537	1.11966	1.13211	1.11177	1	1.007	1.057	1.057	0.956	0.936	0.962	0.394993
O08784	64	K	Treacle protein OS=Mus musculus OX=10090 GN=Tcof1 PE=1 SV=1	Tcof1	1	4.95635e-06	134.2	2	QK(1)AEDDETLQAK	1.6338	3		1.04347		0.904099	1.05243		0.875705	0.856219	0.904537	1.11966	1.13211	1.11177		1.219		0.807	0.93		0.712
O08784	560	K	Treacle protein OS=Mus musculus OX=10090 GN=Tcof1 PE=1 SV=1	Tcof1	1	0.0305715	53.679	2	QMK(1)ASSR	-0.50637	1					1		0.875705	0.856219	0.904537	1.11966	1.13211	1.11177					0.883
O08784	1011	K	Treacle protein OS=Mus musculus OX=10090 GN=Tcof1 PE=1 SV=1	Tcof1	1	8.22961e-07	135.63	3	RPQMPK(1)SAHR	0.85317	6	0.984935	0.644083	1.29196	0.784395	1.09414	1.20049	0.875705	0.856219	0.904537	1.11966	1.13211	1.11177	1.125	0.752	1.428	0.701	0.966	1.08	0.831	0.503064
O08784	1103	K	Treacle protein OS=Mus musculus OX=10090 GN=Tcof1 PE=1 SV=1	Tcof1	1	7.06884e-11	90.689	2	SQHAADTALPK(1)TGR	0.53666	8	0.802248	0.805385	0.899187	1.24467	1.16379	1.08472	0.875705	0.856219	0.904537	1.11966	1.13211	1.11177	0.916	0.941	0.994	1.112	1.028	0.976	1.093	0.121511
O08784	737	K	Treacle protein OS=Mus musculus OX=10090 GN=Tcof1 PE=1 SV=1	Tcof1	1	6.53068e-07	86.135	2	SVPAAGK(1)AGAPATQAQK	-0.60411	4			0.689887	1.07616	1.09516	1.13879	0.875705	0.856219	0.904537	1.11966	1.13211	1.11177			0.763	0.961	0.967	1.024	1.29
O08784	144	K	Treacle protein OS=Mus musculus OX=10090 GN=Tcof1 PE=1 SV=1	Tcof1	1	8.75916e-28	163.25	3	TVNSVSHPGSGK(1)TVVHLLSGK	-0.38703	6	1.03075	1.00464	1.10424	0.960228	0.967027	0.933125	0.875705	0.856219	0.904537	1.11966	1.13211	1.11177	1.177	1.173	1.221	0.858	0.854	0.839	0.714	2.07096e-05
O08784	153	K	Treacle protein OS=Mus musculus OX=10090 GN=Tcof1 PE=1 SV=1	Tcof1	1	4.62152e-06	115.41	2	TVVHLLSGK(1)SPK	2.0074	8	1.56772	1.80989	1.13064	0.177258	0.129436	1.18507	0.875705	0.856219	0.904537	1.11966	1.13211	1.11177	1.79	2.114	1.25	0.158	0.114	1.066	0.26	0.0619675
O08788	349	K	Dynactin subunit 1 OS=Mus musculus OX=10090 GN=Dctn1 PE=1 SV=3	Dctn1	1	1.00435e-12	109.16	2	AEIEEK(1)GSDGAASSYQLK	-2.1503	4	0.87192	0.979739	1.33998	0.808358			1.11971	1.04087	1.0978	0.905521	0.895332	0.940765	0.779	0.941	1.221	0.893			0.911
O08788	944	K	Dynactin subunit 1 OS=Mus musculus OX=10090 GN=Dctn1 PE=1 SV=3	Dctn1	1	9.17433e-20	101.43	2	AEITDAEGLGLK(1)LEDR	5.4185	3	0.881368			1.33129		0.787345	1.11971	1.04087	1.0978	0.905521	0.895332	0.940765	0.787			1.47		0.837	1.466
O08788	385	K	Dynactin subunit 1 OS=Mus musculus OX=10090 GN=Dctn1 PE=1 SV=3	Dctn1	1	0.0039258	51.531	2	DLSSSEK(1)QEHVK	0.68377	4	1.02185		1.13859	0.941821	0.897734		1.11971	1.04087	1.0978	0.905521	0.895332	0.940765	0.913		1.037	1.04	1.003		1.048	0.540382
O08788	390	K	Dynactin subunit 1 OS=Mus musculus OX=10090 GN=Dctn1 PE=1 SV=3	Dctn1	1	4.15536e-05	155.82	2	QEHVK(1)LQK	-2.3189	6	1.26319	1.11024	1.31121	0.864439	0.752277	0.698636	1.11971	1.04087	1.0978	0.905521	0.895332	0.940765	1.128	1.067	1.194	0.955	0.84	0.743	0.749	0.0209398
O08788	290	K	Dynactin subunit 1 OS=Mus musculus OX=10090 GN=Dctn1 PE=1 SV=3	Dctn1	1	0.00207061	87.251	2	EALEAK(1)ER	1.4437	5	1.12202	1.08228	1.20687	0.713434		0.875392	1.11971	1.04087	1.0978	0.905521	0.895332	0.940765	1.002	1.04	1.099	0.788		0.931	0.821	0.0671877
O08788	563	K	Dynactin subunit 1 OS=Mus musculus OX=10090 GN=Dctn1 PE=1 SV=3	Dctn1	1	0.00264735	56.014	2	FAETK(1)AHAK	-1.1291	3	0.299851		2.38299		0.317155		1.11971	1.04087	1.0978	0.905521	0.895332	0.940765	0.268		2.171		0.354		0.29
O08788	252	K	Dynactin subunit 1 OS=Mus musculus OX=10090 GN=Dctn1 PE=1 SV=3	Dctn1	1	1.0841e-05	80.623	2	HK(1)IQLEQVQEWK	-1.7194	5	1.05759	1.15075	1.15824		0.854547	0.778879	1.11971	1.04087	1.0978	0.905521	0.895332	0.940765	0.945	1.106	1.055		0.954	0.828	0.861	0.156689
O08788	262	K	Dynactin subunit 1 OS=Mus musculus OX=10090 GN=Dctn1 PE=1 SV=3	Dctn1	1	1.40626e-09	152.23	2	IQLEQVQEWK(1)SK	2.906	4	1.2156	1.04091	1.03636			0.707119	1.11971	1.04087	1.0978	0.905521	0.895332	0.940765	1.086	1	0.944			0.752	0.745
O08788	558	K	Dynactin subunit 1 OS=Mus musculus OX=10090 GN=Dctn1 PE=1 SV=3	Dctn1	1	0.0114034	72.492	2	IK(1)FAETK	-1.0846	3	1.01948		1.11698	0.863541			1.11971	1.04087	1.0978	0.905521	0.895332	0.940765	0.91		1.017	0.954			0.99
O08788	962	K	Dynactin subunit 1 OS=Mus musculus OX=10090 GN=Dctn1 PE=1 SV=3	Dctn1	1	3.90843e-12	153.25	2	IK(1)GEELSEANVR	1.5189	6	1.10858	1.06904	1.21585	0.892755	0.828279	0.885494	1.11971	1.04087	1.0978	0.905521	0.895332	0.940765	0.99	1.027	1.108	0.986	0.925	0.941	0.913	0.0768095
O08788	264	K	Dynactin subunit 1 OS=Mus musculus OX=10090 GN=Dctn1 PE=1 SV=3	Dctn1	1	3.53258e-16	166.65	2	SK(1)MQEQQADLQR	0.21461	5	1.07088	1.02778	1.10827	0.889735		0.903333	1.11971	1.04087	1.0978	0.905521	0.895332	0.940765	0.956	0.987	1.01	0.983		0.96	0.987	0.603671
O08788	985	K	Dynactin subunit 1 OS=Mus musculus OX=10090 GN=Dctn1 PE=1 SV=3	Dctn1	0.99991	0.0018877	62.454	2	KLDSAAK(1)DADER	1.16	5	1.16781	0.970169	1.28472	0.825259		0.752041	1.11971	1.04087	1.0978	0.905521	0.895332	0.940765	1.043	0.932	1.17	0.911		0.799	0.816	0.131325
O08788	371	K	Dynactin subunit 1 OS=Mus musculus OX=10090 GN=Dctn1 PE=1 SV=3	Dctn1	1	0.00594503	89.123	2	LK(1)DALVR	-0.44529	5	1.18857		1.2128	0.848117	0.875028	0.875484	1.11971	1.04087	1.0978	0.905521	0.895332	0.940765	1.061		1.105	0.937	0.977	0.931	0.876	0.0126039
O08788	393	K	Dynactin subunit 1 OS=Mus musculus OX=10090 GN=Dctn1 PE=1 SV=3	Dctn1	1	0.00726293	49.325	2	LQK(1)LMEK	0.30684	2		0.865989	1.13401				1.11971	1.04087	1.0978	0.905521	0.895332	0.940765		0.832	1.033
O08788	556	K	Dynactin subunit 1 OS=Mus musculus OX=10090 GN=Dctn1 PE=1 SV=3	Dctn1	1	0.0132376	47.361	2	QQQPPPETFDFK(1)IK	5.8897	1	1						1.11971	1.04087	1.0978	0.905521	0.895332	0.940765	0.893
O08788	683	K	Dynactin subunit 1 OS=Mus musculus OX=10090 GN=Dctn1 PE=1 SV=3	Dctn1	1	0.00340862	55.604	2	YEHALSQCSVDVYK(1)K	-1.946	3		0.790476	1.28083		0.92869		1.11971	1.04087	1.0978	0.905521	0.895332	0.940765		0.759	1.167		1.037		1.077
O08795	180	K	Glucosidase 2 subunit beta OS=Mus musculus OX=10090 GN=Prkcsh PE=1 SV=1	Prkcsh	1	2.11997e-10	169.81	2	AAK(1)EEAERPEK	-0.69016	6	0.995091	0.591286	1.11773	1.35083	0.948751	0.996307	0.744187	0.72761	0.799785	1.24135	1.23483	1.25224	1.337	0.813	1.398	1.088	0.768	0.796	0.747	0.252132
O08795	191	K	Glucosidase 2 subunit beta OS=Mus musculus OX=10090 GN=Prkcsh PE=1 SV=1	Prkcsh	1	0.00510981	121.52	2	EAK(1)DQHR	1.9919	5	1.02614		0.896092	1.0648	0.853916	1.15906	0.744187	0.72761	0.799785	1.24135	1.23483	1.25224	1.379		1.12	0.858	0.692	0.926	0.661	0.0554874
O08795	124	K	Glucosidase 2 subunit beta OS=Mus musculus OX=10090 GN=Prkcsh PE=1 SV=1	Prkcsh	1	7.46224e-19	163.93	2	EK(1)ESLQQLAEVTR	1.9115	5	0.283653			1.83945	0.793401	1.08349	0.744187	0.72761	0.799785	1.24135	1.23483	1.25224	0.381			1.482	0.643	0.865	2.616
O08795	149	K	Glucosidase 2 subunit beta OS=Mus musculus OX=10090 GN=Prkcsh PE=1 SV=1	Prkcsh	1	3.65579e-19	196.32	2	ILIEEWK(1)TAR	-2.389	6	0.870164	0.823326	0.887743	1.09942	1.17079	1.14855	0.744187	0.72761	0.799785	1.24135	1.23483	1.25224	1.169	1.132	1.11	0.886	0.948	0.917	0.807	0.000953049
O08795	206	K	Glucosidase 2 subunit beta OS=Mus musculus OX=10090 GN=Prkcsh PE=1 SV=1	Prkcsh	1	3.77549e-38	211.68	2	LWEEQQAAAK(1)AR	0.20533	14	0.838184	0.854535	0.965	1.09745	1.11008	1.13474	0.744187	0.72761	0.799785	1.24135	1.23483	1.25224	1.126	1.174	1.207	0.884	0.899	0.906	0.767	0.000245961
O08795	166	K	Glucosidase 2 subunit beta OS=Mus musculus OX=10090 GN=Prkcsh PE=1 SV=1	Prkcsh	1	0.00273581	67.464	2	LLELQAGK(1)K	-1.4428	5	0.790501	0.86117	0.931192	1.24354	1.1736		0.744187	0.72761	0.799785	1.24135	1.23483	1.25224	1.062	1.184	1.164	1.002	0.95		0.859	0.0506785
O08795	431	K	Glucosidase 2 subunit beta OS=Mus musculus OX=10090 GN=Prkcsh PE=1 SV=1	Prkcsh	1	0.000288273	84.144	3	PK(1)HGGSPTSLGTWGSWAGPDHDK	0.73957	8	0.735135		0.901218	1.18464	1.07089	1.10811	0.744187	0.72761	0.799785	1.24135	1.23483	1.25224	0.988		1.127	0.954	0.867	0.885	0.853	0.0836474
O08795	158	K	Glucosidase 2 subunit beta OS=Mus musculus OX=10090 GN=Prkcsh PE=1 SV=1	Prkcsh	1	5.52091e-34	241.63	2	QSK(1)LLELQAGK	-0.71595	6	0.870688	0.872726	0.953532	1.12917	1.12585	1.04804	0.744187	0.72761	0.799785	1.24135	1.23483	1.25224	1.17	1.199	1.192	0.91	0.912	0.837	0.747	0.000555521
O08795	378	K	Glucosidase 2 subunit beta OS=Mus musculus OX=10090 GN=Prkcsh PE=1 SV=1	Prkcsh	1	0.000546891	78.932	2	SLK(1)EMEESIR	1.1095	6	0.845757	0.815586	0.855883	1.164	1.23681	1.08196	0.744187	0.72761	0.799785	1.24135	1.23483	1.25224	1.136	1.121	1.07	0.938	1.002	0.864	0.843	0.0207126
O08807	105	K	Peroxiredoxin-4 OS=Mus musculus OX=10090 GN=Prdx4 PE=1 SV=1	Prdx4	1	0.00100166	101.41	2	ELK(1)LTDYR	-0.39799	5		0.923784	0.985123	0.901443	1.12485	1.0648	0.842546	0.850027	0.883074	1.15807	1.13426	1.13202		1.087	1.116	0.778	0.992	0.941	0.82	0.123962
O08807	211	K	Peroxiredoxin-4 OS=Mus musculus OX=10090 GN=Prdx4 PE=1 SV=1	Prdx4	1	0.00132919	72.922	2	GLFIIDDK(1)GVLR	0.22019	6	0.987009	0.871386	0.888905	1.08935	1.11714	1.04621	0.842546	0.850027	0.883074	1.15807	1.13426	1.13202	1.171	1.025	1.007	0.941	0.985	0.924	0.89	0.0886589
O08807	102	K	Peroxiredoxin-4 OS=Mus musculus OX=10090 GN=Prdx4 PE=1 SV=1	Prdx4	1	2.61096e-06	104.49	3	PAPYWEGTAVINGEFK(1)ELK	5.1423	4	0.381758	1.14753			0.99922	1.47149	0.842546	0.850027	0.883074	1.15807	1.13426	1.13202	0.453	1.35			0.881	1.3	1.21	0.64256
O08807	81	K	Peroxiredoxin-4 OS=Mus musculus OX=10090 GN=Prdx4 PE=1 SV=1	Prdx4	1	9.2486e-37	187.51	2	VSVADHSLHLSK(1)AK	-4.2321	10	0.810658	0.866442	0.943716	1.08197	1.12539	1.17182	0.842546	0.850027	0.883074	1.15807	1.13426	1.13202	0.962	1.019	1.069	0.934	0.992	1.035	0.971	0.526018
O08808	130	K	Protein diaphanous homolog 1 OS=Mus musculus OX=10090 GN=Diaph1 PE=1 SV=1	Diaph1	1	0.000510283	85.716	2	AGMNQK(1)ESSR	-3.742	2	0.911156		1.08884				0.96044	0.976244	1.03919	0.999717	1.00735	1.01705	0.949		1.048
O08808	1086	K	Protein diaphanous homolog 1 OS=Mus musculus OX=10090 GN=Diaph1 PE=1 SV=1	Diaph1	1	3.24016e-25	195.58	2	DAQEQYNK(1)LR	0.98046	6	1.11194	1.00668	1.12062	0.944426	0.924766	0.891572	0.96044	0.976244	1.03919	0.999717	1.00735	1.01705	1.158	1.031	1.078	0.945	0.918	0.877	0.839	0.0120864
O08808	1066	K	Protein diaphanous homolog 1 OS=Mus musculus OX=10090 GN=Diaph1 PE=1 SV=1	Diaph1	1	4.44073e-08	119.79	2	DVQNFPAATDEK(1)DK	1.8617	7	0.67539			1.30431	0.861794	1.15851	0.96044	0.976244	1.03919	0.999717	1.00735	1.01705	0.703			1.305	0.856	1.139	1.565
O08808	1110	K	Protein diaphanous homolog 1 OS=Mus musculus OX=10090 GN=Diaph1 PE=1 SV=1	Diaph1	1	7.45667e-09	145.75	2	ELGDYFVFDPK(1)K	4.0063	6	1.23374	1.18413	1.21556	0.805955	0.852613	0.708001	0.96044	0.976244	1.03919	0.999717	1.00735	1.01705	1.285	1.213	1.17	0.806	0.846	0.696	0.64	0.00227156
O08808	124	K	Protein diaphanous homolog 1 OS=Mus musculus OX=10090 GN=Diaph1 PE=1 SV=1	Diaph1	1	4.31892e-09	81.48	3	EMVSQYLHTSK(1)AGMNQK	0.1938	5	1.08733	0.918961	1.06772		1.0883	0.837683	0.96044	0.976244	1.03919	0.999717	1.00735	1.01705	1.132	0.941	1.027		1.08	0.824	0.921	0.522138
O08808	1029	K	Protein diaphanous homolog 1 OS=Mus musculus OX=10090 GN=Diaph1 PE=1 SV=1	Diaph1	1	4.40752e-05	80.623	2	FPDELAHVEK(1)ASR	-1.2982	6	0.6179	0.575775	0.691075	2.68201	0.639923	0.793315	0.96044	0.976244	1.03919	0.999717	1.00735	1.01705	0.643	0.59	0.665	2.683	0.635	0.78	2.159	0.287132
O08808	494	K	Protein diaphanous homolog 1 OS=Mus musculus OX=10090 GN=Diaph1 PE=1 SV=1	Diaph1	1	0.000451634	90.263	2	HELQVEMK(1)K	0.32325	6	1.01121	0.868633	1.04082	0.993966	1.14571	0.93966	0.96044	0.976244	1.03919	0.999717	1.00735	1.01705	1.053	0.89	1.002	0.994	1.137	0.924	1.037	0.67573
O08808	503	K	Protein diaphanous homolog 1 OS=Mus musculus OX=10090 GN=Diaph1 PE=1 SV=1	Diaph1	1	1.06244e-16	111.98	3	KMENDFEQK(1)LQDLQGEK	-0.093692	9	1.17558	1.06363	1.06199	0.971743	0.878795	0.848263	0.96044	0.976244	1.03919	0.999717	1.00735	1.01705	1.224	1.09	1.022	0.972	0.872	0.834	0.803	0.0347251
O08808	511	K	Protein diaphanous homolog 1 OS=Mus musculus OX=10090 GN=Diaph1 PE=1 SV=1	Diaph1	1	7.0237e-16	155.57	2	LQDLQGEK(1)DALDSEK	0.22595	6	0.963616	0.99543	1.15698	0.92408	0.979842	0.980055	0.96044	0.976244	1.03919	0.999717	1.00735	1.01705	1.003	1.02	1.113	0.924	0.973	0.964	0.912	0.064671
O08808	1248	K	Protein diaphanous homolog 1 OS=Mus musculus OX=10090 GN=Diaph1 PE=1 SV=1	Diaph1	1	9.46633e-13	108.34	3	KSEGVPTILEEAK(1)ELVGR	-0.7819	5	1.55514	1.08501	0.672966	0.686888			0.96044	0.976244	1.03919	0.999717	1.00735	1.01705	1.619	1.111	0.648	0.687			0.61
O08808	193	K	Protein diaphanous homolog 1 OS=Mus musculus OX=10090 GN=Diaph1 PE=1 SV=1	Diaph1	1	3.69281e-12	147.02	2	LHDEK(1)EETSGNYDSR	-5.3137	12	1.24881	0.988754	1.18638	0.878826	0.879996	0.817234	0.96044	0.976244	1.03919	0.999717	1.00735	1.01705	1.3	1.013	1.142	0.879	0.874	0.804	0.74	0.0187243
O08808	444	K	Protein diaphanous homolog 1 OS=Mus musculus OX=10090 GN=Diaph1 PE=1 SV=1	Diaph1	1	0.0250132	41.796	2	NGTDPDFK(1)CR	2.2263	1			1				0.96044	0.976244	1.03919	0.999717	1.00735	1.01705			0.962
O08808	1078	K	Protein diaphanous homolog 1 OS=Mus musculus OX=10090 GN=Diaph1 PE=1 SV=1	Diaph1	1	2.83544e-15	156.73	2	MTSFVK(1)DAQEQYNK	0.49595	9	1.00734	1.028	1.03924	0.965361	1.01387	0.946186	0.96044	0.976244	1.03919	0.999717	1.00735	1.01705	1.049	1.053	1	0.966	1.006	0.93	0.936	0.0760746
O08808	1133	K	Protein diaphanous homolog 1 OS=Mus musculus OX=10090 GN=Diaph1 PE=1 SV=1	Diaph1	1	8.40571e-05	113.46	2	NMFLQAVK(1)ENQK	1.4876	6	0.951234	0.881632	1.07269	1.08808	1.01892	0.987454	0.96044	0.976244	1.03919	0.999717	1.00735	1.01705	0.99	0.903	1.032	1.088	1.011	0.971	1.05	0.397962
O08808	525	K	Protein diaphanous homolog 1 OS=Mus musculus OX=10090 GN=Diaph1 PE=1 SV=1	Diaph1	1	1.30502e-77	241.15	2	QQITAQK(1)QDLEAEVSK	-0.39456	6	1.05552	1.09417	1.18139	0.880768	0.872913	0.915236	0.96044	0.976244	1.03919	0.999717	1.00735	1.01705	1.099	1.121	1.137	0.881	0.867	0.9	0.789	8.47492e-05
O08808	471	K	Protein diaphanous homolog 1 OS=Mus musculus OX=10090 GN=Diaph1 PE=1 SV=1	Diaph1	1	0.000592532	90.263	2	SEAK(1)ATELEK	-0.33214	6	1.10693	1.0119	1.18103	0.868201	0.902859	0.92908	0.96044	0.976244	1.03919	0.999717	1.00735	1.01705	1.153	1.037	1.136	0.868	0.896	0.914	0.805	0.00405364
O08808	35	K	Protein diaphanous homolog 1 OS=Mus musculus OX=10090 GN=Diaph1 PE=1 SV=1	Diaph1	1	0.00116088	72.846	2	SPDELPATGGDGGK(1)HK	-1.097	4	1.10339	0.856798	1.1344			0.905408	0.96044	0.976244	1.03919	0.999717	1.00735	1.01705	1.149	0.878	1.092			0.89	0.856
O08808	1040	K	Protein diaphanous homolog 1 OS=Mus musculus OX=10090 GN=Diaph1 PE=1 SV=1	Diaph1	1	1.21329e-11	138	2	VSAENLQK(1)SLDQMK	0.4184	4	1.1845	0.933914	1.005			0.876584	0.96044	0.976244	1.03919	0.999717	1.00735	1.01705	1.233	0.957	0.967			0.862	0.819
O08810	408	K	116 kDa U5 small nuclear ribonucleoprotein component OS=Mus musculus OX=10090 GN=Eftud2 PE=1 SV=1	Eftud2	1	0.00674858	49.058	2	EELK(1)LNIR	-0.14491	1					1		0.973608	0.989873	1.0415	0.983643	1.00008	1.0113					1
O08810	935	K	116 kDa U5 small nuclear ribonucleoprotein component OS=Mus musculus OX=10090 GN=Eftud2 PE=1 SV=1	Eftud2	1	0.00806168	84.699	2	EFMIK(1)TR	-0.2904	4	1.06013		1.06364	0.948144		0.928088	0.973608	0.989873	1.0415	0.983643	1.00008	1.0113	1.089		1.021	0.964		0.918	0.892	0.106051
O08810	789	K	116 kDa U5 small nuclear ribonucleoprotein component OS=Mus musculus OX=10090 GN=Eftud2 PE=1 SV=1	Eftud2	1	1.50593e-11	91.939	2	FK(1)ILDAVVAQEPLHR	1.9696	12	1.01766	0.877097	1.05332	1.12582	0.984279	0.94183	0.973608	0.989873	1.0415	0.983643	1.00008	1.0113	1.045	0.886	1.011	1.145	0.984	0.931	1.04	0.659117
O08810	243	K	116 kDa U5 small nuclear ribonucleoprotein component OS=Mus musculus OX=10090 GN=Eftud2 PE=1 SV=1	Eftud2	1	0.000675279	90.761	2	LIK(1)HAVQER	-0.26521	6	0.916035	0.943729	1.08972	1.08549	1.00393	0.961098	0.973608	0.989873	1.0415	0.983643	1.00008	1.0113	0.941	0.953	1.046	1.104	1.004	0.95	1.04	0.522867
O08810	683	K	116 kDa U5 small nuclear ribonucleoprotein component OS=Mus musculus OX=10090 GN=Eftud2 PE=1 SV=1	Eftud2	1	2.05522e-08	130.99	2	NK(1)ITMIAEPLEK	-1.5087	5		1.11553	1.01043	0.785972	1.0551	1.03297	0.973608	0.989873	1.0415	0.983643	1.00008	1.0113		1.127	0.97	0.799	1.055	1.021	0.914	0.50824
O08810	141	K	116 kDa U5 small nuclear ribonucleoprotein component OS=Mus musculus OX=10090 GN=Eftud2 PE=1 SV=1	Eftud2	1	2.11576e-62	110.93	4	NVTLCGHLHHGK(1)TCFVDCLIEQTHPEIR	1.2395	3	0.589841		1.07153			1.33863	0.973608	0.989873	1.0415	0.983643	1.00008	1.0113	0.606		1.029			1.324	1.62
O08810	193	K	116 kDa U5 small nuclear ribonucleoprotein component OS=Mus musculus OX=10090 GN=Eftud2 PE=1 SV=1	Eftud2	1	0.00201345	58.476	2	STPVTVVLPDTK(1)GK	-2.2574	3	1.1171		0.854674			1.02823	0.973608	0.989873	1.0415	0.983643	1.00008	1.0113	1.147		0.821			1.017	1.034
O08848	224	K	60 kDa SS-A/Ro ribonucleoprotein OS=Mus musculus OX=10090 GN=RO60 PE=1 SV=1	RO60	1	0.00157601	51.872	2	ALSVEAEK(1)LLK	1.155	3		1.06157		1.04761		0.89082	1.06661	1.04579	0.912378	0.959171	0.963902	1.05215		1.015		1.092		0.847	0.955
O08848	264	K	60 kDa SS-A/Ro ribonucleoprotein OS=Mus musculus OX=10090 GN=RO60 PE=1 SV=1	RO60	1	1.39823e-07	127.03	2	EHLLTNHLK(1)SK	-2.615	6	0.980192	0.957383	1.06679	0.958332	0.972854	1.06445	1.06661	1.04579	0.912378	0.959171	0.963902	1.05215	0.919	0.915	1.169	0.999	1.009	1.012	1.006	0.886282
O08848	239	K	60 kDa SS-A/Ro ribonucleoprotein OS=Mus musculus OX=10090 GN=RO60 PE=1 SV=1	RO60	1	3.15418e-23	132.01	3	TK(1)DDLEVIHLIEEHQLVR	-0.20043	6	0.999397	0.849478	0.987186	1.03215	1.05969	1.0721	1.06661	1.04579	0.912378	0.959171	0.963902	1.05215	0.937	0.812	1.082	1.076	1.099	1.019	1.128	0.213252
O08901	297	K	Mitotic checkpoint serine/threonine-protein kinase BUB1 OS=Mus musculus OX=10090 GN=Bub1 PE=1 SV=1	Bub1	1	0.0700352	46.835	2	MDELHK(1)K	-1.292	1	1						1.30523	1.27038	1.3817	0.685184	0.671687	0.685818	0.766
O08901	505	K	Mitotic checkpoint serine/threonine-protein kinase BUB1 OS=Mus musculus OX=10090 GN=Bub1 PE=1 SV=1	Bub1	1	0.0706064	43.168	2	NAVSSGDWGVK(1)K	-2.4175	1		1					1.30523	1.27038	1.3817	0.685184	0.671687	0.685818		0.787
O08901	291	K	Mitotic checkpoint serine/threonine-protein kinase BUB1 OS=Mus musculus OX=10090 GN=Bub1 PE=1 SV=1	Bub1	1	0.0113741	60.589	2	QK(1)MDELHK	3.787	1		1					1.30523	1.27038	1.3817	0.685184	0.671687	0.685818		0.787
O08915	177	K	AH receptor-interacting protein OS=Mus musculus OX=10090 GN=Aip PE=1 SV=1	Aip	1	0.00260295	58.476	2	AK(1)AVPVIHQEGNR	-4.0752	2	0.871126				1.12887		0.855964	0.890696	0.926443	1.10297	1.10028	1.12365	1.018				1.026		1.008
O08915	103	K	AH receptor-interacting protein OS=Mus musculus OX=10090 GN=Aip PE=1 SV=1	Aip	1	0.00641268	59.645	3	HVVLYPLVAK(1)SLR	0.99949	1						1	0.855964	0.890696	0.926443	1.10297	1.10028	1.12365						0.89
O08915	112	K	AH receptor-interacting protein OS=Mus musculus OX=10090 GN=Aip PE=1 SV=1	Aip	1	0.000504229	63.908	2	NIAEGK(1)DPLEGQR	1.3414	6	0.876513	0.909394	0.83629	1.08182	1.02378	1.2722	0.855964	0.890696	0.926443	1.10297	1.10028	1.12365	1.024	1.021	0.903	0.981	0.93	1.132	1.032	0.698401
O08917	340	K	Flotillin-1 OS=Mus musculus OX=10090 GN=Flot1 PE=1 SV=1	Flot1	1	0.0157869	49.96	2	AEAEQMAK(1)K	1.447	1	1						1.07981	1.03845	1.05244	0.964472	0.912957	0.951879	0.926
O08917	246	K	Flotillin-1 OS=Mus musculus OX=10090 GN=Flot1 PE=1 SV=1	Flot1	1	0.000759281	97.277	2	TK(1)QQIEEQR	1.5811	6	1.01316	0.897788	1.06322	0.883343	1.0344	1.10809	1.07981	1.03845	1.05244	0.964472	0.912957	0.951879	0.938	0.865	1.01	0.916	1.133	1.164	1.142	0.215512
O08992	215	K	Syntenin-1 OS=Mus musculus OX=10090 GN=Sdcbp PE=1 SV=1	Sdcbp	1	7.74621e-05	61.042	2	DSSGHVGFIFK(1)SGK	4.9708	3	0.922821			0.985668		1.09151	0.803262	0.87631	0.866137	1.06115	1.39314		1.149			0.929			0.809
O08997	3	K	Copper transport protein ATOX1 OS=Mus musculus OX=10090 GN=Atox1 PE=1 SV=1	Atox1	1	1.66143e-63	211.47	3	PK(1)HEFSVDMTCEGCAEAVSR	3.1449	6	1.13113	1.11999	1.2022	0.871626	0.864742	0.810314	1.09796	1.18624	1.06679	0.778974	0.889848	0.980189	1.03	0.944	1.127	1.119	0.972	0.827	0.941	0.551139
O08997	60	K	Copper transport protein ATOX1 OS=Mus musculus OX=10090 GN=Atox1 PE=1 SV=1	Atox1	1	0.027053	54.27	2	TGK(1)AVSYLGPK	-0.75931	1				1			1.09796	1.18624	1.06679	0.778974	0.889848	0.980189				1.284
O08997	57	K	Copper transport protein ATOX1 OS=Mus musculus OX=10090 GN=Atox1 PE=1 SV=1	Atox1	1	1.28184e-16	91.993	3	VCIDSEHSSDTLLATLNK(1)TGK	0.18013	6	1.38892	1.40081	1.08062	0.630238	0.725527	0.773891	1.09796	1.18624	1.06679	0.778974	0.889848	0.980189	1.265	1.181	1.013	0.809	0.815	0.79	0.698	0.00584824
O09000	592	K	Nuclear receptor coactivator 3 OS=Mus musculus OX=10090 GN=Ncoa3 PE=1 SV=2	Ncoa3	1	0.00599041	48.822	2	ESK(1)ESSGEVSETPR	-0.24326	1			1				1.26079	1.24087	1.25235	0.79034	0.789964	0.665685			0.798
O09000	314	K	Nuclear receptor coactivator 3 OS=Mus musculus OX=10090 GN=Ncoa3 PE=1 SV=2	Ncoa3	1	8.5021e-05	66.953	2	FFSLNDGQSWSQK(1)R	1.7082	1	1						1.26079	1.24087	1.25235	0.79034	0.789964	0.665685	0.793
O09044	64	K	Synaptosomal-associated protein 23 OS=Mus musculus OX=10090 GN=Snap23 PE=1 SV=1	Snap23	1	7.96663e-14	124.06	2	IEEGMDQINK(1)DMR	0.46651	10	1.00125	0.98479	1.12422	0.966067	0.941658	0.982017	0.99901	0.997674	1.08155	0.976729	0.957405	0.987631	1.002	0.987	1.039	0.989	0.984	0.994	0.98	0.264266
O09044	97	K	Synaptosomal-associated protein 23 OS=Mus musculus OX=10090 GN=Snap23 PE=1 SV=1	Snap23	1	0.000714206	91.783	2	NFESGK(1)NYK	1.2576	4		1.16837		0.903945	0.918081	1.0096	0.99901	0.997674	1.08155	0.976729	0.957405	0.987631		1.171		0.925	0.959	1.022	0.827
O09044	91	K	Synaptosomal-associated protein 23 OS=Mus musculus OX=10090 GN=Snap23 PE=1 SV=1	Snap23	1	0.0041327	72.038	2	TK(1)NFESGK	0.23711	6	1.16957	0.974293	1.17692	0.886446	0.92131	0.87146	0.99901	0.997674	1.08155	0.976729	0.957405	0.987631	1.171	0.977	1.088	0.908	0.962	0.882	0.85	0.0521423
O09061	227	K	Proteasome subunit beta type-1 OS=Mus musculus OX=10090 GN=Psmb1 PE=1 SV=1	Psmb1	1	4.04556e-09	139.02	2	ICIVTK(1)EGIR	-0.76748	6	1.00005	0.951302	1.01107	1.01674	1.0562	0.964639	0.872323	0.907772	1.03457	1.03777	1.05717	1.09039	1.146	1.048	0.977	0.98	0.999	0.885	0.903	0.164788
O09061	203	K	Proteasome subunit beta type-1 OS=Mus musculus OX=10090 GN=Psmb1 PE=1 SV=1	Psmb1	1	5.4884e-06	115.04	2	LVK(1)DVFISAAER	-0.97263	6	0.920247	0.932954	0.913771	1.08935	1.12038	1.0233	0.872323	0.907772	1.03457	1.03777	1.05717	1.09039	1.055	1.028	0.883	1.05	1.06	0.938	1.028	0.69392
O09061	103	K	Proteasome subunit beta type-1 OS=Mus musculus OX=10090 GN=Psmb1 PE=1 SV=1	Psmb1	1	7.69815e-05	125.5	2	MYK(1)HSNNK	-0.88272	6	0.911828	0.818165	0.914702	0.98754	1.24728	1.12049	0.872323	0.907772	1.03457	1.03777	1.05717	1.09039	1.045	0.901	0.884	0.952	1.18	1.028	1.117	0.254462
O09061	93	K	Proteasome subunit beta type-1 OS=Mus musculus OX=10090 GN=Psmb1 PE=1 SV=1	Psmb1	1	4.08172e-14	76.049	3	TVIGCSGFHGDCLTLTK(1)IIEAR	1.0725	7		1.92629	1.2537	0.294558	0.80562	0.719829	0.872323	0.907772	1.03457	1.03777	1.05717	1.09039		2.122	1.212	0.284	0.762	0.66	0.341	0.0879232
O09101	2	K	Phosphatidylinositol-glycan biosynthesis class F protein OS=Mus musculus OX=10090 GN=Pigf PE=1 SV=1	Pigf	1	0.0152274	53.878	2	MK(1)DTDIK	-3.2498	1			1
O09101	76	K	Phosphatidylinositol-glycan biosynthesis class F protein OS=Mus musculus OX=10090 GN=Pigf PE=1 SV=1	Pigf	1	0.00500312	55.235	2	SSLSHK(1)VTR	-0.81929	5	0.985303	0.952476	1.27179	0.890241	0.900189
O09106	66	K	Histone deacetylase 1 OS=Mus musculus OX=10090 GN=Hdac1 PE=1 SV=1	Hdac1	1	5.09991e-05	58.508	3	ANAEEMTK(1)YHSDDYIK	2.4453	2					1		1.02429	1.01652	1.0613	0.966673	0.949396	0.981811					1.053
O09106	74	K	Histone deacetylase 1 OS=Mus musculus OX=10090 GN=Hdac1 PE=1 SV=1	Hdac1	1	7.02225e-08	129.28	2	YHSDDYIK(1)FLR	2.4918	6	1.05413	0.993225	0.915683	0.830124	0.996363	1.21048	1.02429	1.01652	1.0613	0.966673	0.949396	0.981811	1.029	0.977	0.863	0.859	1.049	1.233	1.095	0.519359
O09106	8	K	Histone deacetylase 1 OS=Mus musculus OX=10090 GN=Hdac1 PE=1 SV=1	Hdac1	1	0.000596084	101.41	2	AQTQGTK(1)R	-0.18666	6	0.926125	0.882035	1.16412	0.983005	0.919232	1.12548	1.02429	1.01652	1.0613	0.966673	0.949396	0.981811	0.904	0.868	1.097	1.017	0.968	1.146	1.091	0.362994
O09106	473	K	Histone deacetylase 1 OS=Mus musculus OX=10090 GN=Hdac1 PE=1 SV=1	Hdac1	0.999995	8.60854e-10	124.06	2	TKEEKPEAK(1)GVK	-0.99396	7	1.02383		0.819175	1.07067	0.916553	1.16978	1.02429	1.01652	1.0613	0.966673	0.949396	0.981811	1		0.772	1.108	0.965	1.191	1.228	0.191887
O09106	451	K	Histone deacetylase 1 OS=Mus musculus OX=10090 GN=Hdac1 PE=1 SV=1	Hdac1	1	1.3954e-07	77.157	2	EK(1)DPEEK	-1.2042	3				1			1.02429	1.01652	1.0613	0.966673	0.949396	0.981811				1.034
O09106	283	K	Histone deacetylase 1 OS=Mus musculus OX=10090 GN=Hdac1 PE=1 SV=1	Hdac1	1	0.00031955	85.622	2	GHAK(1)CVEFVK	0.46747	4		1.25446		0.909908	0.930343	0.905292	1.02429	1.01652	1.0613	0.966673	0.949396	0.981811		1.234		0.941	0.98	0.922	0.768
O09106	126	K	Histone deacetylase 1 OS=Mus musculus OX=10090 GN=Hdac1 PE=1 SV=1	Hdac1	1	2.94832e-35	241.15	3	LNK(1)QQTDIAVNWAGGLHHAK	0.64665	12	1.15124	1.02035	1.09826	0.894395	0.923618	0.912144	1.02429	1.01652	1.0613	0.966673	0.949396	0.981811	1.124	1.004	1.035	0.925	0.973	0.929	0.894	0.0408146
O09106	143	K	Histone deacetylase 1 OS=Mus musculus OX=10090 GN=Hdac1 PE=1 SV=1	Hdac1	1	5.93794e-57	238.02	3	QQTDIAVNWAGGLHHAK(1)K	0.3117	6	1.13044	1.11852	1.25819	0.818193	0.840721	0.833943	1.02429	1.01652	1.0613	0.966673	0.949396	0.981811	1.104	1.1	1.186	0.846	0.886	0.849	0.761	0.000684723
O09106	89	K	Histone deacetylase 1 OS=Mus musculus OX=10090 GN=Hdac1 PE=1 SV=1	Hdac1	1	2.70445e-32	193.34	3	SIRPDNMSEYSK(1)QMQR	3.9704	14	1.06976	0.974778	1.14976	0.812562	0.999164	0.993979	1.02429	1.01652	1.0613	0.966673	0.949396	0.981811	1.044	0.959	1.083	0.841	1.052	1.012	0.941	0.458591
O09106	449	K	Histone deacetylase 1 OS=Mus musculus OX=10090 GN=Hdac1 PE=1 SV=1	Hdac1	0.999997	1.53128e-22	160.62	2	TEDEK(1)EKDPEEK	-1.2446	12	1.35059	0.781117	1.16942	0.975036	0.883625	0.840215	1.02429	1.01652	1.0613	0.966673	0.949396	0.981811	1.319	0.768	1.102	1.009	0.931	0.856	0.877	0.545957
O09106	466	K	Histone deacetylase 1 OS=Mus musculus OX=10090 GN=Hdac1 PE=1 SV=1	Hdac1	0.999999	5.38998e-05	108.93	2	TK(1)EEKPEAK	-0.76788	6	0.974629	1.06692	0.908059	1.11773	1.01393	0.918733	1.02429	1.01652	1.0613	0.966673	0.949396	0.981811	0.952	1.05	0.856	1.156	1.068	0.936	1.106	0.305256
O09106	31	K	Histone deacetylase 1 OS=Mus musculus OX=10090 GN=Hdac1 PE=1 SV=1	Hdac1	1	1.70054e-45	123.92	3	VCYYYDGDVGNYYYGQGHPMK(1)PHR	-4.3797	7	1.26423	0.91879	1.39209	0.836275	0.789761	0.798853	1.02429	1.01652	1.0613	0.966673	0.949396	0.981811	1.234	0.904	1.312	0.865	0.832	0.814	0.728	0.0590473
O09106	444	K	Histone deacetylase 1 OS=Mus musculus OX=10090 GN=Hdac1 PE=1 SV=1	Hdac1	1	1.04651e-20	169.52	3	VK(1)TEDEKEKDPEEK	0.96114	10	0.988157		1.00751	0.894976	1.09294	1.01642	1.02429	1.01652	1.0613	0.966673	0.949396	0.981811	0.965		0.949	0.926	1.151	1.035	1.084	0.415087
O09106	200	K	Histone deacetylase 1 OS=Mus musculus OX=10090 GN=Hdac1 PE=1 SV=1	Hdac1	1	1.27846e-43	159.83	3	VMTVSFHK(1)YGEYFPGTGDLR	0.91363	6	0.925322	0.954507	0.933362	1.1383	1.03024	1.01826	1.02429	1.01652	1.0613	0.966673	0.949396	0.981811	0.903	0.939	0.879	1.178	1.085	1.037	1.213	0.010228
O09110	183	K	Dual specificity mitogen-activated protein kinase kinase 3 OS=Mus musculus OX=10090 GN=Map2k3 PE=1 SV=2	Map2k3	1	5.69992e-37	209.43	2	ALEHLHSK(1)LSVIHR	-2.2912	10	0.901366	0.944364	1.02895	1.02843	1.038	1.05888	0.878671	0.866681	0.835196	1.08258	1.18992	1.14695	1.026	1.09	1.232	0.95	0.872	0.923	0.82	0.0298267
O09117	180	K	Synaptophysin-like protein 1 OS=Mus musculus OX=10090 GN=Sypl1 PE=1 SV=2	Sypl1	1	0.000711469	67.548	2	ALTDIK(1)VATGHR	1.2018	2				1.01154		0.988463	0.877275	0.840153	0.780883	1.21909	1.13877	1.14383				0.83		0.864
O09117	66	K	Synaptophysin-like protein 1 OS=Mus musculus OX=10090 GN=Sypl1 PE=1 SV=2	Sypl1	1	0.0028369	42.061	2	TEIQVNCPK(1)VGVNK	-3.5224	1					1		0.877275	0.840153	0.780883	1.21909	1.13877	1.14383					0.878
O09130	211	K	NFATC2-interacting protein OS=Mus musculus OX=10090 GN=Nfatc2ip PE=1 SV=1	Nfatc2ip	1	2.75416e-05	108.93	2	HTEALQK(1)LR	-0.73648	16	1.17372	1.0381	1.24119	0.863601	0.848439	0.834947	1.25695	1.24914	1.17131	0.764959	0.767754	0.789884	0.934	0.831	1.06	1.129	1.105	1.057	1.165	0.0972407
O09130	261	K	NFATC2-interacting protein OS=Mus musculus OX=10090 GN=Nfatc2ip PE=1 SV=1	Nfatc2ip	1	0.00833462	80.294	2	LFTLK(1)IR	-2.5558	5	0.97617	0.90365	1.14324		1.01221	0.96473	1.25695	1.24914	1.17131	0.764959	0.767754	0.789884	0.777	0.723	0.976		1.318	1.221	1.538	0.0355828
O09130	390	K	NFATC2-interacting protein OS=Mus musculus OX=10090 GN=Nfatc2ip PE=1 SV=1	Nfatc2ip	1	8.65153e-06	86.838	2	LSFFFDGTK(1)LSGK	3.4812	6	1.2047	1.31479	1.17371	0.874842	0.690629	0.741328	1.25695	1.24914	1.17131	0.764959	0.767754	0.789884	0.958	1.053	1.002	1.144	0.9	0.939	0.99	0.859838
O09131	197	K	Glutathione S-transferase omega-1 OS=Mus musculus OX=10090 GN=Gsto1 PE=1 SV=2	Gsto1	1	2.76931e-09	146.88	2	ECLAHTPK(1)LK	-2.3441	6	1.02365	0.954641	1.04009	0.947527	1.0223	1.01179	1.08792	0.937095	1.05649	0.933122	0.985562	0.999804	0.941	1.019	0.984	1.015	1.037	1.012	1.041	0.171467
O09159	304	K	Lysosomal alpha-mannosidase OS=Mus musculus OX=10090 GN=Man2b1 PE=1 SV=4	Man2b1	1	0.00707951	54.436	2	LASSQK(1)GFYR	2.599	1					1		0.747037	0.741436	0.805438	1.29161	1.21555	1.19894					0.823
O09167	60	K	60S ribosomal protein L21 OS=Mus musculus OX=10090 GN=Rpl21 PE=1 SV=3	Rpl21	1	0.00147786	117.39	2	CYHGK(1)TGR	-0.13122	4	1.1053	0.792589	1.07073		1.03138		0.988555	1.05791	1.11604	0.942966	0.95626	0.938262	1.118	0.749	0.959		1.079		1.145
O09167	122	K	60S ribosomal protein L21 OS=Mus musculus OX=10090 GN=Rpl21 PE=1 SV=3	Rpl21	1	7.94318e-06	158.57	2	EK(1)GTWVQLK	-0.92126	6	1.05663	1.09516	1.16706	0.902939	0.885562	0.892648	0.988555	1.05791	1.11604	0.942966	0.95626	0.938262	1.069	1.035	1.046	0.958	0.926	0.951	0.9	0.0016854
O09167	129	K	60S ribosomal protein L21 OS=Mus musculus OX=10090 GN=Rpl21 PE=1 SV=3	Rpl21	1	0.0005349	138.55	2	GTWVQLK(1)R	-1.1394	6	1.11016	1.06248	1.20307	0.882546	0.868848	0.872892	0.988555	1.05791	1.11604	0.942966	0.95626	0.938262	1.123	1.004	1.078	0.936	0.909	0.93	0.866	0.0134839
O09167	43	K	60S ribosomal protein L21 OS=Mus musculus OX=10090 GN=Rpl21 PE=1 SV=3	Rpl21	1	1.46572e-08	130.71	2	GDIVDIK(1)GMGTVQK	2.4619	13	1.10657	0.954359	0.890337	1.07342	1.06277	0.912549	0.988555	1.05791	1.11604	0.942966	0.95626	0.938262	1.119	0.902	0.798	1.138	1.111	0.973	1.143	0.269306
O09167	50	K	60S ribosomal protein L21 OS=Mus musculus OX=10090 GN=Rpl21 PE=1 SV=3	Rpl21	1	1.7472e-30	207.6	2	GMGTVQK(1)GMPHK	1.1032	18	1.17564	1.05797	1.16867	0.82434	0.896831	0.876551	0.988555	1.05791	1.11604	0.942966	0.95626	0.938262	1.189	1	1.047	0.874	0.938	0.934	0.849	0.0458393
O09167	55	K	60S ribosomal protein L21 OS=Mus musculus OX=10090 GN=Rpl21 PE=1 SV=3	Rpl21	1	0.000448453	69.716	2	GMPHK(1)CYHGK	0.04198	5	1.07626		1.40386	0.878756	0.827859	0.813266	0.988555	1.05791	1.11604	0.942966	0.95626	0.938262	1.089		1.258	0.932	0.866	0.867	0.757	0.0212341
O09167	97	K	60S ribosomal protein L21 OS=Mus musculus OX=10090 GN=Rpl21 PE=1 SV=3	Rpl21	1	2.04977e-05	119.07	2	IEHIK(1)HSK	-0.25526	6	0.961603	0.923981	1.00334	0.96978	1.0291	1.1122	0.988555	1.05791	1.11604	0.942966	0.95626	0.938262	0.973	0.873	0.899	1.028	1.076	1.185	1.198	0.0272539
O09167	110	K	60S ribosomal protein L21 OS=Mus musculus OX=10090 GN=Rpl21 PE=1 SV=3	Rpl21	1	0.00771474	87.251	2	VK(1)ENDQK	-0.059633	2		1.67397			0.326032		0.988555	1.05791	1.11604	0.942966	0.95626	0.938262		1.582			0.341		0.216
O09167	78	K	60S ribosomal protein L21 OS=Mus musculus OX=10090 GN=Rpl21 PE=1 SV=3	Rpl21	1	2.52469e-38	176.58	3	VYNVTQHAVGIIVNK(1)QVK	2.264	6	0.732434	0.959769	0.868895	1.03973	1.09659	1.30259	0.988555	1.05791	1.11604	0.942966	0.95626	0.938262	0.741	0.907	0.779	1.103	1.147	1.388	1.499	0.0124859
O09172	94	K	Glutamate--cysteine ligase regulatory subunit OS=Mus musculus OX=10090 GN=Gclm PE=1 SV=1	Gclm	1	1.60134e-05	69.224	2	VSAK(1)LFIVGSNSSSSTR	7.2644	3	0.706456	0.743732	1.54981				0.832157	0.809438	0.913262	1.12428	1.15065	1.17021	0.849	0.919	1.697
O09172	255	K	Glutamate--cysteine ligase regulatory subunit OS=Mus musculus OX=10090 GN=Gclm PE=1 SV=1	Gclm	1	4.20457e-05	129.56	2	YSVIVK(1)SR	-0.39048	6	0.753515	0.819921	0.932583	1.18551	1.1668	1.14168	0.832157	0.809438	0.913262	1.12428	1.15065	1.17021	0.905	1.013	1.021	1.054	1.014	0.976	1.036	0.465765
O35047	59	K	Homologous-pairing protein 2 homolog OS=Mus musculus OX=10090 GN=Psmc3ip PE=1 SV=1	Psmc3ip	1	0.000241022	85.821	2	ALDQLAQEGK(1)IK	-2.0502	4	0.969038			1.1244	0.867836	1.03873	0.863866	0.899775	0.971973	1.09158	1.04412	1.12868	1.122			1.03	0.831	0.92	0.826
O35047	44	K	Homologous-pairing protein 2 homolog OS=Mus musculus OX=10090 GN=Psmc3ip PE=1 SV=1	Psmc3ip	1	1.74726e-08	132.39	2	EHGLGK(1)AAVVK	0.73709	6	0.96045	0.899015	1.0694	0.940009	1.04416	1.08696	0.863866	0.899775	0.971973	1.09158	1.04412	1.12868	1.112	0.999	1.1	0.861	1	0.963	0.879	0.0836107
O35114	360	K	Lysosome membrane protein 2 OS=Mus musculus OX=10090 GN=Scarb2 PE=1 SV=3	Scarb2	1	6.11082e-06	48.037	3	GMHPNK(1)EEHESFVDINPLTGIILR	3.1386	1					1		0.554171	0.67542	0.59314	1.38725	1.38249	1.40753					0.723
O35114	31	K	Lysosome membrane protein 2 OS=Mus musculus OX=10090 GN=Scarb2 PE=1 SV=3	Scarb2	1	0.000711469	75.474	2	VFQK(1)AVDQTIEK	-0.61819	1				1			0.554171	0.67542	0.59314	1.38725	1.38249	1.40753				0.721
O35129	262	K	Prohibitin-2 OS=Mus musculus OX=10090 GN=Phb2 PE=1 SV=1	Phb2	1	3.13349e-100	256.93	2	AAQNISK(1)TIATSQNR	-1.1913	12	1.05015	0.849408	0.997898	1.08752	1.07744	0.937575	0.856836	0.888062	0.919029	1.10594	1.12311	1.10702	1.226	0.956	1.086	0.983	0.959	0.847	0.853	0.142584
O35129	216	K	Prohibitin-2 OS=Mus musculus OX=10090 GN=Phb2 PE=1 SV=1	Phb2	1	0.00655857	40.502	2	AQFLVEK(1)AK	-0.029782	1		1					0.856836	0.888062	0.919029	1.10594	1.12311	1.10702		1.126
O35129	6	K	Prohibitin-2 OS=Mus musculus OX=10090 GN=Phb2 PE=1 SV=1	Phb2	1	2.96962e-25	218.55	2	AQNLK(1)DLAGR	-1.774	6	0.910917	0.871369	0.920557	1.10271	1.11783	1.07662	0.856836	0.888062	0.919029	1.10594	1.12311	1.10702	1.063	0.981	1.002	0.997	0.995	0.973	0.973	0.354391
O35129	200	K	Prohibitin-2 OS=Mus musculus OX=10090 GN=Phb2 PE=1 SV=1	Phb2	1	1.41376e-46	185.57	2	EYTAAVEAK(1)QVAQQEAQR	-1.8676	8	0.378606	0.49598	0.248805	1.73548	1.40866	1.73248	0.856836	0.888062	0.919029	1.10594	1.12311	1.10702	0.442	0.558	0.271	1.569	1.254	1.565	3.452	0.00479068
O35129	236	K	Prohibitin-2 OS=Mus musculus OX=10090 GN=Phb2 PE=1 SV=1	Phb2	1	8.63251e-21	175.48	3	IVQAEGEAEAAK(1)MLGEALSK	2.6823	6	0.967132	0.916405	0.903047	0.983747	1.08362	1.14605	0.856836	0.888062	0.919029	1.10594	1.12311	1.10702	1.129	1.032	0.983	0.89	0.965	1.035	0.919	0.229029
O35129	244	K	Prohibitin-2 OS=Mus musculus OX=10090 GN=Phb2 PE=1 SV=1	Phb2	1	2.1054e-71	261.49	2	MLGEALSK(1)NPGYIK	0.38081	12	0.88181	0.935695	0.9603	1.01459	1.08661	1.12099	0.856836	0.888062	0.919029	1.10594	1.12311	1.10702	1.029	1.054	1.045	0.917	0.968	1.013	0.926	0.0597682
O35129	250	K	Prohibitin-2 OS=Mus musculus OX=10090 GN=Phb2 PE=1 SV=1	Phb2	1	0.00215608	104.76	2	NPGYIK(1)LR	-2.9677	5		0.871122	0.920945	1.08267	1.08929	1.03597	0.856836	0.888062	0.919029	1.10594	1.12311	1.10702		0.981	1.002	0.979	0.97	0.936	0.97	0.211222
O35129	224	K	Prohibitin-2 OS=Mus musculus OX=10090 GN=Phb2 PE=1 SV=1	Phb2	1	2.15466e-71	240.94	2	QK(1)IVQAEGEAEAAK	-2.5386	11	0.999917	0.992803	1.03607	0.948548	0.963769	1.0589	0.856836	0.888062	0.919029	1.10594	1.12311	1.10702	1.167	1.118	1.127	0.858	0.858	0.957	0.783	0.00317645
O35129	147	K	Prohibitin-2 OS=Mus musculus OX=10090 GN=Phb2 PE=1 SV=1	Phb2	1	1.00303e-28	155.57	2	SVVAK(1)FNASQLITQR	1.1138	6	0.735958	0.565537	0.446496	1.15781	1.54262	1.55158	0.856836	0.888062	0.919029	1.10594	1.12311	1.10702	0.859	0.637	0.486	1.047	1.374	1.402	1.929	0.0235124
O35130	154	K	Ribosomal RNA small subunit methyltransferase NEP1 OS=Mus musculus OX=10090 GN=Emg1 PE=1 SV=1	Emg1	1	0.0651163	40.502	2	AADGPQK(1)LLK	-0.377	1					1		1.04577	0.960273	1.07123	0.954675	0.986133	0.98192					1.014
O35130	28	K	Ribosomal RNA small subunit methyltransferase NEP1 OS=Mus musculus OX=10090 GN=Emg1 PE=1 SV=1	Emg1	1	5.20944e-06	87.727	2	FSVQEQDWETTPPK(1)K	0.65467	2					1.0067	0.9933	1.04577	0.960273	1.07123	0.954675	0.986133	0.98192					1.021	1.012
O35130	70	K	Ribosomal RNA small subunit methyltransferase NEP1 OS=Mus musculus OX=10090 GN=Emg1 PE=1 SV=1	Emg1	1	0.00614732	82.716	2	HK(1)SMLLK	0.047146	6	1.02915	1.1364	0.451731	1.05882	1.20107	1.12283	1.04577	0.960273	1.07123	0.954675	0.986133	0.98192	0.984	1.183	0.422	1.109	1.218	1.144	1.341	0.296671
O35130	59	K	Ribosomal RNA small subunit methyltransferase NEP1 OS=Mus musculus OX=10090 GN=Emg1 PE=1 SV=1	Emg1	1	9.93486e-05	102.03	2	VGK(1)TYELLNCDR	-0.34194	4	0.9948	1.08505	0.958971			0.961176	1.04577	0.960273	1.07123	0.954675	0.986133	0.98192	0.951	1.13	0.895			0.979	0.987
O35134	1554	K	DNA-directed RNA polymerase I subunit RPA1 OS=Mus musculus OX=10090 GN=Polr1a PE=1 SV=2	Polr1a	1	0.000913439	49.16	2	AIVYTTK(1)GITR	-1.3911	2			1.13116		0.868842		1.17271	1.14377	1.21574	0.820171	0.816744	0.83087			0.93		1.064		1.144
O35134	1382	K	DNA-directed RNA polymerase I subunit RPA1 OS=Mus musculus OX=10090 GN=Polr1a PE=1 SV=2	Polr1a	1	9.35568e-05	52.863	2	ATQK(1)DLNDTEDSGR	3.0568	1			1				1.17271	1.14377	1.21574	0.820171	0.816744	0.83087			0.823
O35134	222	K	DNA-directed RNA polymerase I subunit RPA1 OS=Mus musculus OX=10090 GN=Polr1a PE=1 SV=2	Polr1a	1	0.000212192	53.051	3	EHNSK(1)LIITYPATVHK	-0.18283	3	1.00968	0.990322					1.17271	1.14377	1.21574	0.820171	0.816744	0.83087	0.861	0.866
O35134	873	K	DNA-directed RNA polymerase I subunit RPA1 OS=Mus musculus OX=10090 GN=Polr1a PE=1 SV=2	Polr1a	1	3.62201e-06	59.67	2	FK(1)EEVNHYSNEINK	-1.5691	6	1.25821		1.27363	0.911099	0.757292	0.79977	1.17271	1.14377	1.21574	0.820171	0.816744	0.83087	1.073		1.048	1.111	0.927	0.963	0.943	0.454582
O35134	1108	K	DNA-directed RNA polymerase I subunit RPA1 OS=Mus musculus OX=10090 GN=Polr1a PE=1 SV=2	Polr1a	1	0.000300532	76.605	2	IQAAVK(1)ALNLK	-0.79242	3	0.990641	0.942715	1.06664				1.17271	1.14377	1.21574	0.820171	0.816744	0.83087	0.845	0.824	0.877
O35134	31	K	DNA-directed RNA polymerase I subunit RPA1 OS=Mus musculus OX=10090 GN=Polr1a PE=1 SV=2	Polr1a	1	0.00222707	83.358	2	LSVK(1)SITNPR	-2.1436	2	1.03804		0.961956				1.17271	1.14377	1.21574	0.820171	0.816744	0.83087	0.885		0.791
O35134	5	K	DNA-directed RNA polymerase I subunit RPA1 OS=Mus musculus OX=10090 GN=Polr1a PE=1 SV=2	Polr1a	1	0.00148755	90.263	2	MLASK(1)HTPWR	-1.3394	5	1.12213	1.24605		0.935642	0.833743	0.862433	1.17271	1.14377	1.21574	0.820171	0.816744	0.83087	0.957	1.089		1.141	1.021	1.038	1.043	0.562285
O35134	1318	K	DNA-directed RNA polymerase I subunit RPA1 OS=Mus musculus OX=10090 GN=Polr1a PE=1 SV=2	Polr1a	1	0.00167982	93.467	2	NK(1)FQVYELR	5.3703	5	0.993807	1.15498	1.24549	0.877665	0.728062		1.17271	1.14377	1.21574	0.820171	0.816744	0.83087	0.847	1.01	1.024	1.07	0.891		1.021	0.858418
O35134	543	K	DNA-directed RNA polymerase I subunit RPA1 OS=Mus musculus OX=10090 GN=Polr1a PE=1 SV=2	Polr1a	1	0.0696987	40.502	2	PQGTK(1)VVCR	0.955	1	1						1.17271	1.14377	1.21574	0.820171	0.816744	0.83087	0.853
O35134	1058	K	DNA-directed RNA polymerase I subunit RPA1 OS=Mus musculus OX=10090 GN=Polr1a PE=1 SV=2	Polr1a	1	1.06064e-05	94.791	2	SK(1)HLHEVLSR	-0.64589	6	1.05548	1.13361	1.2695	0.83091	0.820209	0.890283	1.17271	1.14377	1.21574	0.820171	0.816744	0.83087	0.9	0.991	1.044	1.013	1.004	1.072	1.052	0.33542
O35134	1701	K	DNA-directed RNA polymerase I subunit RPA1 OS=Mus musculus OX=10090 GN=Polr1a PE=1 SV=2	Polr1a	1	1.4417e-06	101.48	2	SPSACLVVGK(1)VVK	-0.82398	4	1.01372	1.24514	1.2046	0.536539			1.17271	1.14377	1.21574	0.820171	0.816744	0.83087	0.864	1.089	0.991	0.654			0.666
O35134	1704	K	DNA-directed RNA polymerase I subunit RPA1 OS=Mus musculus OX=10090 GN=Polr1a PE=1 SV=2	Polr1a	1	0.00430249	57.003	2	VVK(1)GGTGLFELK	-4.1424	2	0.984506		1.01549				1.17271	1.14377	1.21574	0.820171	0.816744	0.83087	0.84		0.835
O35134	1206	K	DNA-directed RNA polymerase I subunit RPA1 OS=Mus musculus OX=10090 GN=Polr1a PE=1 SV=2	Polr1a	1	0.00331409	81.642	2	TLLQLK(1)WQR	-7.4704	1			1				1.17271	1.14377	1.21574	0.820171	0.816744	0.83087			0.823
O35134	1279	K	DNA-directed RNA polymerase I subunit RPA1 OS=Mus musculus OX=10090 GN=Polr1a PE=1 SV=2	Polr1a	1	0.0223867	46.068	2	TPMMSVPVFDTK(1)K	0.54611	1			1				1.17271	1.14377	1.21574	0.820171	0.816744	0.83087			0.823
O35134	1085	K	DNA-directed RNA polymerase I subunit RPA1 OS=Mus musculus OX=10090 GN=Polr1a PE=1 SV=2	Polr1a	1	0.0392032	40.386	3	WHHK(1)HSGALLR	0.9331	1		1					1.17271	1.14377	1.21574	0.820171	0.816744	0.83087		0.874
O35134	860	K	DNA-directed RNA polymerase I subunit RPA1 OS=Mus musculus OX=10090 GN=Polr1a PE=1 SV=2	Polr1a	1	0.000780172	71.066	2	WQDAHLSK(1)DQR	-0.95806	2	0.945611		1.05439				1.17271	1.14377	1.21574	0.820171	0.816744	0.83087	0.806		0.867
O35143	49	K	ATPase inhibitor, mitochondrial OS=Mus musculus OX=10090 GN=Atp5if1 PE=1 SV=2	Atp5if1	1	0.0194896	42.835	2	EAGGAFGK(1)R	-0.8136	1			1				0.702325	0.700737	0.811775	1.24533	1.26164	1.2782			1.232
O35143	52	K	ATPase inhibitor, mitochondrial OS=Mus musculus OX=10090 GN=Atp5if1 PE=1 SV=2	Atp5if1	1	0.00659774	82.716	2	EK(1)AEEDR	2.2962	3		0.716273	0.87671	1.40702			0.702325	0.700737	0.811775	1.24533	1.26164	1.2782		1.022	1.08	1.13			1.075
O35143	83	K	ATPase inhibitor, mitochondrial OS=Mus musculus OX=10090 GN=Atp5if1 PE=1 SV=2	Atp5if1	1	2.00322e-16	104.49	3	HHEDEIDHHSK(1)EIER	3.0008	4	0.93152			0.710249	1.13907	1.21916	0.702325	0.700737	0.811775	1.24533	1.26164	1.2782	1.326			0.57	0.903	0.954	0.61
O35143	103	K	ATPase inhibitor, mitochondrial OS=Mus musculus OX=10090 GN=Atp5if1 PE=1 SV=2	Atp5if1	1	0.003132	92.677	2	IQQLK(1)NNH	0.49875	4		0.832497	0.851181		1.1661	1.15022	0.702325	0.700737	0.811775	1.24533	1.26164	1.2782		1.188	1.049		0.924	0.9	0.815	0.0862602
O35143	98	K	ATPase inhibitor, mitochondrial OS=Mus musculus OX=10090 GN=Atp5if1 PE=1 SV=2	Atp5if1	0.99994	0.0361027	42.835	3	K(1)IQQLKNNH	-1.868	1						1	0.702325	0.700737	0.811775	1.24533	1.26164	1.2782						0.782
O35143	90	K	ATPase inhibitor, mitochondrial OS=Mus musculus OX=10090 GN=Atp5if1 PE=1 SV=2	Atp5if1	1	0.00315971	131.3	2	LQK(1)QIER	0.18635	6	0.865008	0.750925	0.86631	1.17852	1.18475	1.15449	0.702325	0.700737	0.811775	1.24533	1.26164	1.2782	1.232	1.072	1.067	0.946	0.939	0.903	0.827	0.0189738
O35143	64	K	ATPase inhibitor, mitochondrial OS=Mus musculus OX=10090 GN=Atp5if1 PE=1 SV=2	Atp5if1	1	1.31462e-11	174.92	2	TK(1)EQLAALR	-0.041365	6	0.793631	0.774471	0.776531	1.2121	1.21931	1.22395	0.702325	0.700737	0.811775	1.24533	1.26164	1.2782	1.13	1.105	0.957	0.973	0.966	0.958	0.908	0.145376
O35144	265	K	Telomeric repeat-binding factor 2 OS=Mus musculus OX=10090 GN=Terf2 PE=1 SV=3	Terf2	1	4.47725e-17	100.56	3	NLAHPVIQNFSYEVFQQK(1)MLR	2.5315	1						1	0.822361	0.772284	0.857643	1.18503	1.17961	1.18307						0.845
O35144	138	K	Telomeric repeat-binding factor 2 OS=Mus musculus OX=10090 GN=Terf2 PE=1 SV=3	Terf2	1	8.9674e-05	110.88	2	PLGK(1)EHTVSR	1.1195	5	0.731263		0.920905	1.09464	1.07469	1.1785	0.822361	0.772284	0.857643	1.18503	1.17961	1.18307	0.889		1.074	0.924	0.911	0.996	0.961	0.682651
O35153	36	K	BET1-like protein OS=Mus musculus OX=10090 GN=Bet1l PE=3 SV=1	Bet1l	1	6.76494e-06	59.77	3	LK(1)SLALDIDRDTEDQNR	1.1218	4	0.848273		0.807568	1.13176		1.2124
O35153	31	K	BET1-like protein OS=Mus musculus OX=10090 GN=Bet1l PE=3 SV=1	Bet1l	1	7.44599e-05	99.34	2	MADSLASK(1)VTR	-1.9646	5	0.835862		0.986927	1.03608	1.08215	1.05898
O35166	57	K	Golgi SNAP receptor complex member 2 OS=Mus musculus OX=10090 GN=Gosr2 PE=1 SV=2	Gosr2	1	2.58893e-16	159.93	2	LEILSSK(1)EPLNR	0.98041	3			0.957297		1.40947	0.633234	1.04102	1.13635	1.20041	0.829827	0.935041	0.85735			0.797		1.507	0.739	1.409
O35207	84	K	Cyclin-dependent kinase 2-associated protein 1 OS=Mus musculus OX=10090 GN=Cdk2ap1 PE=1 SV=2	Cdk2ap1	1	8.59144e-07	87.573	3	EIRPTYAGSK(1)SAMER	2.5161	6	1.21542	0.956219	1.22036	0.7455	0.938683	0.923818	0.915632	0.887808	1.02752	1.0628	1.11022	0.996024	1.327	1.077	1.188	0.701	0.845	0.928	0.689	0.0212011
O35215	110	K	D-dopachrome decarboxylase OS=Mus musculus OX=10090 GN=Ddt PE=1 SV=3	Ddt	1	7.62537e-16	144.47	2	FFPLEAWQIGK(1)K	-2.7641	6	0.854107	0.852548	0.910596	1.13298	1.14336	1.1064	0.783102	0.81321	0.824103	1.12967	1.24092	1.209	1.091	1.048	1.105	1.003	0.921	0.915	0.875	0.0163136
O35216	118	K	Histone H3-like centromeric protein A OS=Mus musculus OX=10090 GN=Cenpa PE=2 SV=1	Cenpa	1	0.0195413	43.613	2	VTLFPK(1)DIQLTR	1.5097	1						1
O35218	138	K	Cleavage and polyadenylation specificity factor subunit 2 OS=Mus musculus OX=10090 GN=Cpsf2 PE=1 SV=1	Cpsf2	1	0.00124949	76.572	2	FSQIVNLK(1)GK	-1.599	2	1.10263				0.897367		1.08648	1.06249	1.13233	0.874259	0.924481	0.919957	1.015				0.971		0.957
O35218	455	K	Cleavage and polyadenylation specificity factor subunit 2 OS=Mus musculus OX=10090 GN=Cpsf2 PE=1 SV=1	Cpsf2	1	0.0210162	79.059	2	GSFFK(1)QAK	-1.5081	3		1.07402		0.92598			1.08648	1.06249	1.13233	0.874259	0.924481	0.919957		1.011		1.059			1.047
O35218	444	K	Cleavage and polyadenylation specificity factor subunit 2 OS=Mus musculus OX=10090 GN=Cpsf2 PE=1 SV=1	Cpsf2	1	0.000278872	64.906	2	HDLMMK(1)GEGSR	2.0555	4	1.10982		1.03609		0.96087	0.893217	1.08648	1.06249	1.13233	0.874259	0.924481	0.919957	1.021		0.915		1.039	0.971	1.038	0.611228
O35218	557	K	Cleavage and polyadenylation specificity factor subunit 2 OS=Mus musculus OX=10090 GN=Cpsf2 PE=1 SV=1	Cpsf2	1	0.0115929	66.087	2	IINQMK(1)PR	0.47379	3	1.08449		1.12033		0.79518		1.08648	1.06249	1.13233	0.874259	0.924481	0.919957	0.998		0.989		0.86		0.866
O35218	390	K	Cleavage and polyadenylation specificity factor subunit 2 OS=Mus musculus OX=10090 GN=Cpsf2 PE=1 SV=1	Cpsf2	1	0.00160315	87.573	2	LEGK(1)ELEEYVEK	-4.2495	2			1.05366	0.946336			1.08648	1.06249	1.13233	0.874259	0.924481	0.919957			0.931	1.082			1.162
O35218	725	K	Cleavage and polyadenylation specificity factor subunit 2 OS=Mus musculus OX=10090 GN=Cpsf2 PE=1 SV=1	Cpsf2	1	3.46712e-09	162.49	2	LSDFK(1)QVLLR	-1.7941	5	0.968278	1.22801	0.96652	0.866998	0.97019		1.08648	1.06249	1.13233	0.874259	0.924481	0.919957	0.891	1.156	0.854	0.992	1.049		1.055	0.648028
O35218	438	K	Cleavage and polyadenylation specificity factor subunit 2 OS=Mus musculus OX=10090 GN=Cpsf2 PE=1 SV=1	Cpsf2	1	0.00200522	78.816	2	TK(1)HDLMMK	1.8329	4	1.15795	1.23414		0.804908		0.802997	1.08648	1.06249	1.13233	0.874259	0.924481	0.919957	1.066	1.162		0.921		0.873	0.805	0.0509698
O35218	592	K	Cleavage and polyadenylation specificity factor subunit 2 OS=Mus musculus OX=10090 GN=Cpsf2 PE=1 SV=1	Cpsf2	1	2.89201e-25	109.42	3	VYMPK(1)LHETVDATSETHIYQVR	-0.10092	2				0.98521	1.01479		1.08648	1.06249	1.13233	0.874259	0.924481	0.919957				1.127	1.098
O35226	135	K	26S proteasome non-ATPase regulatory subunit 4 OS=Mus musculus OX=10090 GN=Psmd4 PE=1 SV=1	Psmd4	1	6.73821e-09	94.63	3	EK(1)VNVDIINFGEEEVNTEK	0.36279	3	0.888386	0.926916	1.1847				1.05439	1.07485	1.2216	0.876004	0.876753	0.896408	0.843	0.862	0.97
O35226	74	K	26S proteasome non-ATPase regulatory subunit 4 OS=Mus musculus OX=10090 GN=Psmd4 PE=1 SV=1	Psmd4	1	4.69048e-22	191.24	2	ILSK(1)LHTVQPK	-0.86738	6	1.06768	1.06969	1.22254	0.898636	0.860133	0.881317	1.05439	1.07485	1.2216	0.876004	0.876753	0.896408	1.013	0.995	1.001	1.026	0.981	0.983	0.994	0.696344
O35226	81	K	26S proteasome non-ATPase regulatory subunit 4 OS=Mus musculus OX=10090 GN=Psmd4 PE=1 SV=1	Psmd4	1	4.36852e-12	190.93	2	LHTVQPK(1)GK	0.77043	6	1.11805	0.998214	1.23874	0.883702	0.895787	0.865509	1.05439	1.07485	1.2216	0.876004	0.876753	0.896408	1.06	0.929	1.014	1.009	1.022	0.966	0.998	0.985857
O35226	40	K	26S proteasome non-ATPase regulatory subunit 4 OS=Mus musculus OX=10090 GN=Psmd4 PE=1 SV=1	Psmd4	1	6.08432e-17	141.87	3	LQAQQDAVNIVCHSK(1)TR	-1.049	6	1.16741	1.13101	1.24491	0.794184	0.837248	0.82524	1.05439	1.07485	1.2216	0.876004	0.876753	0.896408	1.107	1.052	1.019	0.907	0.955	0.921	0.876	0.00977094
O35226	371	K	26S proteasome non-ATPase regulatory subunit 4 OS=Mus musculus OX=10090 GN=Psmd4 PE=1 SV=1	Psmd4	0.996155	0.00100543	118.06	2	NDK(0.004)K(0.996)EEEK	0.41228	4	0.746095	0.326208	1.9277				1.05439	1.07485	1.2216	0.876004	0.876753	0.896408	0.708	0.303	1.578
O35226	364	K	26S proteasome non-ATPase regulatory subunit 4 OS=Mus musculus OX=10090 GN=Psmd4 PE=1 SV=1	Psmd4	1	1.19602e-21	140.01	2	SVMGALASQATK(1)DGK	-0.38775	6	1.08154	1.00129	1.30961	0.925244	0.839765	0.84256	1.05439	1.07485	1.2216	0.876004	0.876753	0.896408	1.026	0.932	1.072	1.056	0.958	0.94	0.975	0.671855
O35226	98	K	26S proteasome non-ATPase regulatory subunit 4 OS=Mus musculus OX=10090 GN=Psmd4 PE=1 SV=1	Psmd4	1	0.000537512	92.677	2	VAHLALK(1)HR	-1.4407	6	1.07927	1.10446	1.30599	0.876817	0.833575	0.799892	1.05439	1.07485	1.2216	0.876004	0.876753	0.896408	1.024	1.028	1.069	1.001	0.951	0.892	0.911	0.0598895
O35250	65	K	Exocyst complex component 7 OS=Mus musculus OX=10090 GN=Exoc7 PE=1 SV=2	Exoc7	1	2.27999e-09	67.887	3	LENSIIPVHK(1)QTENLQR	1.5196	3	0.893557	0.860663	1.24578				0.938103	0.867538	1.10898	1.19149	1.05954	0.834341	0.953	0.992	1.123
O35280	399	K	Serine/threonine-protein kinase Chk1 OS=Mus musculus OX=10090 GN=Chek1 PE=1 SV=2	Chek1	1	6.96482e-05	121.8	2	ETFEK(1)LGYQWK	0.80528	6	0.94763	0.994617	0.853406	0.993269	1.19194	1.01914	0.856878	0.850414	0.934644	1.09795	1.11404	1.14608	1.106	1.17	0.913	0.905	1.07	0.889	0.898	0.331191
O35280	452	K	Serine/threonine-protein kinase Chk1 OS=Mus musculus OX=10090 GN=Chek1 PE=1 SV=2	Chek1	1	0.0468517	53.878	2	GDGLEFK(1)R	0.1028	1	1						0.856878	0.850414	0.934644	1.09795	1.11404	1.14608	1.167
O35286	614	K	Pre-mRNA-splicing factor ATP-dependent RNA helicase DHX15 OS=Mus musculus OX=10090 GN=Dhx15 PE=1 SV=2	Dhx15	1	0.00479643	82.716	2	AADEAK(1)MR	1.4177	5	0.939398	1.05299	0.922621		1.06846	1.01653	0.942851	0.97341	1.07647	0.991534	1.00438	1.01137	0.996	1.082	0.857		1.064	1.005	1.057	0.555108
O35286	491	K	Pre-mRNA-splicing factor ATP-dependent RNA helicase DHX15 OS=Mus musculus OX=10090 GN=Dhx15 PE=1 SV=2	Dhx15	1	6.60854e-41	137.58	2	AYK(1)TEMQDNTYPEILR	-1.2307	8	1.694	1.19913	0.912761	0.816861	0.737452	0.639798	0.942851	0.97341	1.07647	0.991534	1.00438	1.01137	1.797	1.232	0.848	0.824	0.734	0.633	0.565	0.0823926
O35286	230	K	Pre-mRNA-splicing factor ATP-dependent RNA helicase DHX15 OS=Mus musculus OX=10090 GN=Dhx15 PE=1 SV=2	Dhx15	1	3.45082e-12	144.27	2	FEDCSSAK(1)TILK	-0.57972	6	0.925533	1.00778	1.00346	1.0552	0.986338	1.02168	0.942851	0.97341	1.07647	0.991534	1.00438	1.01137	0.982	1.035	0.932	1.064	0.982	1.01	1.036	0.400544
O35286	166	K	Pre-mRNA-splicing factor ATP-dependent RNA helicase DHX15 OS=Mus musculus OX=10090 GN=Dhx15 PE=1 SV=2	Dhx15	1	7.59298e-07	56.542	3	HQSFVLVGETGSGK(1)TTQIPQWCVEYMR	-0.91972	1					1		0.942851	0.97341	1.07647	0.991534	1.00438	1.01137					0.996
O35286	786	K	Pre-mRNA-splicing factor ATP-dependent RNA helicase DHX15 OS=Mus musculus OX=10090 GN=Dhx15 PE=1 SV=2	Dhx15	1	0.00985828	69.905	2	IIAK(1)LQSK	0.17041	3		1.0285	1.04068		0.930828		0.942851	0.97341	1.07647	0.991534	1.00438	1.01137		1.057	0.967		0.927		0.916
O35286	17	K	Pre-mRNA-splicing factor ATP-dependent RNA helicase DHX15 OS=Mus musculus OX=10090 GN=Dhx15 PE=1 SV=2	Dhx15	1	0.000184179	99.174	2	LDLGEDYPSGK(1)K	0.23825	5	1.12821	1.05581	1.00659		0.891156	0.91824	0.942851	0.97341	1.07647	0.991534	1.00438	1.01137	1.197	1.085	0.935		0.887	0.908	0.837	0.16025
O35286	143	K	Pre-mRNA-splicing factor ATP-dependent RNA helicase DHX15 OS=Mus musculus OX=10090 GN=Dhx15 PE=1 SV=2	Dhx15	1	0.00146634	57.293	2	LQLPVWEYK(1)DR	3.0244	5	1.20662	1.34565		1.28827	0.159454		0.942851	0.97341	1.07647	0.991534	1.00438	1.01137	1.28	1.382		1.299	0.159		0.548	0.414353
O35286	445	K	Pre-mRNA-splicing factor ATP-dependent RNA helicase DHX15 OS=Mus musculus OX=10090 GN=Dhx15 PE=1 SV=2	Dhx15	1	0.00441568	105.22	2	QK(1)VYNPR	-1.3454	6	1.06647	1.04934	1.11476	0.897901	0.953263	0.918258	0.942851	0.97341	1.07647	0.991534	1.00438	1.01137	1.131	1.078	1.036	0.906	0.949	0.908	0.851	0.00556862
O35286	515	K	Pre-mRNA-splicing factor ATP-dependent RNA helicase DHX15 OS=Mus musculus OX=10090 GN=Dhx15 PE=1 SV=2	Dhx15	1	8.43339e-70	279.51	2	SNLGSVVLQLK(1)K	-1.173	6	1.03119	1.03017	1.02277	1.04072	0.906397	0.968758	0.942851	0.97341	1.07647	0.991534	1.00438	1.01137	1.094	1.058	0.95	1.05	0.902	0.958	0.938	0.355348
O35295	132	K	Transcriptional activator protein Pur-beta OS=Mus musculus OX=10090 GN=Purb PE=1 SV=3	Purb	1	0.00350645	76.605	2	ALK(1)SEFLVR	-3.3184	3				1.05346	1.00213	0.944414	1.07985	0.992267	1.06426	0.962538	0.959636	0.941443				1.094	1.044	1.003
O35295	63	K	Transcriptional activator protein Pur-beta OS=Mus musculus OX=10090 GN=Purb PE=1 SV=3	Purb	1	5.58748e-05	117.39	2	FYLDVK(1)QNAK	2.4741	6	1.06119	1.0976	1.07143	0.939387	0.912732	0.917666	1.07985	0.992267	1.06426	0.962538	0.959636	0.941443	0.983	1.106	1.007	0.976	0.951	0.975	0.937	0.16091
O35295	49	K	Transcriptional activator protein Pur-beta OS=Mus musculus OX=10090 GN=Purb PE=1 SV=3	Purb	1	2.20367e-38	122.16	2	GGGGGGGGPGGEQETQELASK(1)R	-3.8768	6	1.11384	1.08917	1.23907	0.839115	0.917185	0.801615	1.07985	0.992267	1.06426	0.962538	0.959636	0.941443	1.031	1.098	1.164	0.872	0.956	0.851	0.814	0.0143463
O35295	263	K	Transcriptional activator protein Pur-beta OS=Mus musculus OX=10090 GN=Purb PE=1 SV=3	Purb	1	0.0631165	43.734	2	VSEVK(1)PSYR	-7.9672	1		1					1.07985	0.992267	1.06426	0.962538	0.959636	0.941443		1.008
O35295	292	K	Transcriptional activator protein Pur-beta OS=Mus musculus OX=10090 GN=Purb PE=1 SV=3	Purb	1	0.000807645	67.548	2	YADEMK(1)EIQER	1.9298	3	1.13422	0.942974	0.922808				1.07985	0.992267	1.06426	0.962538	0.959636	0.941443	1.05	0.95	0.867
O35316	15	K	Sodium- and chloride-dependent taurine transporter OS=Mus musculus OX=10090 GN=Slc6a6 PE=1 SV=2	Slc6a6	0.998772	0.0185961	47.915	2	DFHK(0.999)DILK(0.001)PSPGK	-3.9951	1				1			0.414704	0.431374	0.485266	1.13654	1.72896	1.80316				0.88
O35316	577	K	Sodium- and chloride-dependent taurine transporter OS=Mus musculus OX=10090 GN=Slc6a6 PE=1 SV=2	Slc6a6	1	0.00369261	77.072	2	IK(1)YLITPR	-1.9833	1				1			0.414704	0.431374	0.485266	1.13654	1.72896	1.80316				0.88
O35326	60	K	Serine/arginine-rich splicing factor 5 OS=Mus musculus OX=10090 GN=Srsf5 PE=1 SV=2	Srsf5	1	6.99769e-17	90.376	2	DADDAVYELDGK(1)ELCSER	-1.5406	2	1.06327		0.936731				0.88044	0.910304	0.980314	1.08645	1.06944	1.07305	1.208		0.956
O35326	25	K	Serine/arginine-rich splicing factor 5 OS=Mus musculus OX=10090 GN=Srsf5 PE=1 SV=2	Srsf5	1	0.00631819	79.833	2	FFK(1)GYGR	-2.271	4	1.01936	0.919921	1.03925			1.02147	0.88044	0.910304	0.980314	1.08645	1.06944	1.07305	1.158	1.011	1.06			0.952	0.884
O35326	175	K	Serine/arginine-rich splicing factor 5 OS=Mus musculus OX=10090 GN=Srsf5 PE=1 SV=2	Srsf5	1	0.000377152	79.059	2	IK(1)LIEGSK	-2.0994	6	0.998549	0.928257	0.955314	1.07787	1.02396	1.01604	0.88044	0.910304	0.980314	1.08645	1.06944	1.07305	1.134	1.02	0.974	0.992	0.957	0.947	0.926	0.186002
O35326	167	K	Serine/arginine-rich splicing factor 5 OS=Mus musculus OX=10090 GN=Srsf5 PE=1 SV=2	Srsf5	1	0.000470025	88.181	2	LSGK(1)EINGR	0.68016	6	0.940978	0.866883	0.971121	1.06795	1.08497	1.06809	0.88044	0.910304	0.980314	1.08645	1.06944	1.07305	1.069	0.952	0.991	0.983	1.015	0.995	0.994	0.888701
O35326	143	K	Serine/arginine-rich splicing factor 5 OS=Mus musculus OX=10090 GN=Srsf5 PE=1 SV=2	Srsf5	1	7.54597e-39	120.35	3	QAGEVTFADAHRPK(1)LNEGVVEFASYGDLK	-1.4973	10	1.10594	0.865952	1.08103	1.02238	1.0053	0.9194	0.88044	0.910304	0.980314	1.08645	1.06944	1.07305	1.256	0.951	1.103	0.941	0.94	0.857	0.827	0.0991835
O35326	125	K	Serine/arginine-rich splicing factor 5 OS=Mus musculus OX=10090 GN=Srsf5 PE=1 SV=2	Srsf5	1	2.39026e-05	79.311	2	VSWQDLK(1)DFMR	1.1501	3	1.21251		1.01685			0.770638	0.88044	0.910304	0.980314	1.08645	1.06944	1.07305	1.377		1.037			0.718	0.595
O35343	6	K	Importin subunit alpha-3 OS=Mus musculus OX=10090 GN=Kpna4 PE=1 SV=1	Kpna4	1	1.42657e-06	117.3	2	ADNEK(1)LDNQR	0.63717	5	1.07151	1.04586	0.949322		1.05381	0.879506	1.23669	1.16327	1.05542	0.799368	0.874156	0.8711	0.866	0.899	0.899		1.206	1.01	1.248	0.0494007
O35343	339	K	Importin subunit alpha-3 OS=Mus musculus OX=10090 GN=Kpna4 PE=1 SV=1	Kpna4	1	5.58749e-43	102.08	4	AVGNIVTGTDEQTQVVLNCDALSHFPALLTHPK(1)EK	-1.7265	3	1.23923	1.0157	0.745072				1.23669	1.16327	1.05542	0.799368	0.874156	0.8711	1.002	0.873	0.706
O35343	47	K	Importin subunit alpha-3 OS=Mus musculus OX=10090 GN=Kpna4 PE=1 SV=1	Kpna4	1	0.0096572	92.677	2	DEHLLK(1)R	-0.44248	6	1.1206	0.957426	1.12767	1.0057	1.0057	0.782908	1.23669	1.16327	1.05542	0.799368	0.874156	0.8711	0.906	0.823	1.068	1.258	1.15	0.899	1.182	0.264168
O35344	339	K	Importin subunit alpha-4 OS=Mus musculus OX=10090 GN=Kpna3 PE=1 SV=1	Kpna3	1	1.03587e-10	41.104	4	AVGNIVTGTDEQTQVVLNCDVLSHFPNLLSHPK(1)EK	1.092	1						1	0.970921	0.935944	1.01885	1.04544	0.992626	1.03622						0.965
O35344	47	K	Importin subunit alpha-4 OS=Mus musculus OX=10090 GN=Kpna3 PE=1 SV=1	Kpna3	1	0.0700352	46.835	2	DEHLLK(1)K	-1.6708	1					1		0.970921	0.935944	1.01885	1.04544	0.992626	1.03622					1.007
O35345	49	K	Importin subunit alpha-7 OS=Mus musculus OX=10090 GN=Kpna6 PE=1 SV=2	Kpna6	1	0.0113569	88.35	2	EQQLFK(1)R	0.5414	3		1.04332		0.999725	0.956957		0.931404	0.954218	1.05637	1.05022	1.0159	0.991892		1.093		0.952	0.942		0.866
O35345	309	K	Importin subunit alpha-7 OS=Mus musculus OX=10090 GN=Kpna6 PE=1 SV=2	Kpna6	1	2.31102e-12	91.032	3	LVELLMHNDYK(1)VASPALR	-1.3833	6	0.971661		1.03896	0.87937	1.2114	0.898611	0.931404	0.954218	1.05637	1.05022	1.0159	0.991892	1.043		0.984	0.837	1.192	0.906	0.965	0.760842
O35345	18	K	Importin subunit alpha-7 OS=Mus musculus OX=10090 GN=Kpna6 PE=1 SV=2	Kpna6	1	0.000171187	68.548	2	SYK(1)NNALNPEEMR	-1.0108	1				1			0.931404	0.954218	1.05637	1.05022	1.0159	0.991892				0.952
O35350	460	K	Calpain-1 catalytic subunit OS=Mus musculus OX=10090 GN=Capn1 PE=1 SV=1	Capn1	1	1.58564e-05	139.02	2	ELAGQPVHLK(1)R	-0.029988	6	0.678681	0.652261	0.749263	1.37764	1.28116	1.26099	0.738523	0.717921	0.78181	1.25753	1.24662	1.2576	0.919	0.909	0.958	1.096	1.028	1.003	1.122	0.0204099
O35350	649	K	Calpain-1 catalytic subunit OS=Mus musculus OX=10090 GN=Capn1 PE=1 SV=1	Capn1	1	7.03887e-06	90.263	2	MAIEAAGFK(1)LNK	-0.40326	5	0.778022	0.65308		1.31643	1.12824	1.12423	0.738523	0.717921	0.78181	1.25753	1.24662	1.2576	1.053	0.91		1.047	0.905	0.894	0.967	0.716555
O35379	72	K	Multidrug resistance-associated protein 1 OS=Mus musculus OX=10090 GN=Abcc1 PE=1 SV=1	Abcc1	1	7.9605e-17	160.62	2	GYIQMTHLNK(1)TK	0.2434	6	1.15362	1.13711	1.23409	0.780489	0.892899	0.80179	1.11878	1.46251	1.2583		0.560938	0.599477	1.031	0.778	0.981		1.592	1.337	1.575	0.0385629
O35379	397	K	Multidrug resistance-associated protein 1 OS=Mus musculus OX=10090 GN=Abcc1 PE=1 SV=1	Abcc1	1	0.000552945	56.202	2	IK(1)TAVVGAVYR	-2.0826	3	0.954288	0.951176	1.09454				1.11878	1.46251	1.2583		0.560938	0.599477	0.853	0.65	0.87
O35381	110	K	Acidic leucine-rich nuclear phosphoprotein 32 family member A OS=Mus musculus OX=10090 GN=Anp32a PE=1 SV=1	Anp32a	1	0.00417381	83.623	2	DLSTIEPLK(1)K	-5.8714	3	1.08864	1.03593	0.875436				1.03207	0.992488	1.04257	0.996579	0.980147	0.956146	1.055	1.044	0.84
O35381	28	K	Acidic leucine-rich nuclear phosphoprotein 32 family member A OS=Mus musculus OX=10090 GN=Anp32a PE=1 SV=1	Anp32a	1	1.2787e-77	220.81	2	ELVLDNCK(1)SIEGK	0.35362	6	1.05776	1.16732	1.04074	0.959134	0.899116	0.875925	1.03207	0.992488	1.04257	0.996579	0.980147	0.956146	1.025	1.176	0.998	0.962	0.917	0.916	0.874	0.0677489
O35381	99	K	Acidic leucine-rich nuclear phosphoprotein 32 family member A OS=Mus musculus OX=10090 GN=Anp32a PE=1 SV=1	Anp32a	1	1.00124e-24	200.11	2	HLNLSGNK(1)IK	0.54	6	1.07308	1.01915	1.10019	0.87358	0.981558	0.952444	1.03207	0.992488	1.04257	0.996579	0.980147	0.956146	1.04	1.027	1.055	0.877	1.001	0.996	0.921	0.126799
O35381	101	K	Acidic leucine-rich nuclear phosphoprotein 32 family member A OS=Mus musculus OX=10090 GN=Anp32a PE=1 SV=1	Anp32a	1	1.75294e-29	174.23	2	IK(1)DLSTIEPLKK	-1.2696	13	1.37654	0.832156	0.991667	0.878269	1.05805	0.863321	1.03207	0.992488	1.04257	0.996579	0.980147	0.956146	1.334	0.838	0.951	0.881	1.079	0.903	0.917	0.664992
O35381	86	K	Acidic leucine-rich nuclear phosphoprotein 32 family member A OS=Mus musculus OX=10090 GN=Anp32a PE=1 SV=1	Anp32a	1	6.24737e-32	193.34	2	ISGDLEVLAEK(1)CPNLK	1.5823	4	1.36244		1.19709	0.855807		0.584669	1.03207	0.992488	1.04257	0.996579	0.980147	0.956146	1.32		1.148	0.859		0.611	0.596	0.102386
O35381	116	K	Acidic leucine-rich nuclear phosphoprotein 32 family member A OS=Mus musculus OX=10090 GN=Anp32a PE=1 SV=1	Anp32a	1	2.18372e-111	227.34	3	LENLK(1)SLDLFNCEVTNLNAYR	-4.0855	12	1.00796	1.03975	1.04218	0.900566	0.942508	1.06704	1.03207	0.992488	1.04257	0.996579	0.980147	0.956146	0.977	1.048	1	0.904	0.962	1.116	0.986	0.799708
O35381	236	K	Acidic leucine-rich nuclear phosphoprotein 32 family member A OS=Mus musculus OX=10090 GN=Anp32a PE=1 SV=1	Anp32a	1	1.40877e-21	163.43	2	K(1)REPDDEGEEDD	0.2766	6	1.30727	0.984829	1.24085	0.847074	0.862186	0.757793	1.03207	0.992488	1.04257	0.996579	0.980147	0.956146	1.267	0.992	1.19	0.85	0.88	0.793	0.732	0.017878
O35381	20	K	Acidic leucine-rich nuclear phosphoprotein 32 family member A OS=Mus musculus OX=10090 GN=Anp32a PE=1 SV=1	Anp32a	1	4.94994e-59	240.94	2	TPSDVK(1)ELVLDNCK	5.6595	12	0.750784	0.969417	0.838793	1.0681	1.40047	0.972445	1.03207	0.992488	1.04257	0.996579	0.980147	0.956146	0.727	0.977	0.805	1.072	1.429	1.017	1.402	0.0708746
O35382	101	K	Exocyst complex component 4 OS=Mus musculus OX=10090 GN=Exoc4 PE=1 SV=2	Exoc4	1	2.31769e-13	119.43	2	ENLLSCK(1)MLLHCK	-0.81979	6	1.4666	0.961069	1.1776	0.936672	0.704292	0.753765	1.06575	0.984278	1.07755	0.960606	0.954844	0.956971	1.376	0.976	1.093	0.975	0.738	0.788	0.726	0.0733853
O35382	820	K	Exocyst complex component 4 OS=Mus musculus OX=10090 GN=Exoc4 PE=1 SV=2	Exoc4	1	5.47463e-09	113.66	3	LNK(1)DISAMEEAMSASLQQHK	1.249	1		1					1.06575	0.984278	1.07755	0.960606	0.954844	0.956971		1.016
O35382	617	K	Exocyst complex component 4 OS=Mus musculus OX=10090 GN=Exoc4 PE=1 SV=2	Exoc4	1	0.000130287	84.102	2	LQEYK(1)DTCSTAYR	-0.052703	6	0.994372	1.03144	1.09692	0.94981	0.963393	0.964062	1.06575	0.984278	1.07755	0.960606	0.954844	0.956971	0.933	1.048	1.018	0.989	1.009	1.007	1.002	0.933205
O35382	642	K	Exocyst complex component 4 OS=Mus musculus OX=10090 GN=Exoc4 PE=1 SV=2	Exoc4	1	4.20548e-05	91.245	2	LVISASWAK(1)DDDISR	14.637	4		0.882918	0.908098	0.997506		1.21148	1.06575	0.984278	1.07755	0.960606	0.954844	0.956971		0.897	0.843	1.038		1.266	1.324	0.117302
O35387	219	K	HCLS1-associated protein X-1 OS=Mus musculus OX=10090 GN=Hax1 PE=1 SV=1	Hax1	1	0.00557555	48.785	2	ITK(1)PDGTVEER	0.80998	1						1	0.908779	1.24163	0.912202	0.973912	0.967369	0.996105						1.004
O35427	83	K	DNA-directed RNA polymerase III subunit RPC9 OS=Mus musculus OX=10090 GN=Crcp PE=2 SV=1	Crcp	1	0.000554828	72.042	2	AEK(1)LQLLNHR	-1.9941	2	1.1306	0.869396					1.17211	1.05225	0.917834	0.858332	1.04837	0.951099	0.965	0.826
O35435	378	K	Dihydroorotate dehydrogenase (quinone), mitochondrial OS=Mus musculus OX=10090 GN=Dhodh PE=1 SV=2	Dhodh	1	0.000130077	114.64	2	ELEALLK(1)ER	-1.3363	6	0.664409	0.843857	0.727924	1.27184	1.27827	1.2137	0.617176	0.605311	0.693618	1.3335	1.36499	1.38541	1.077	1.394	1.049	0.954	0.936	0.876	0.786	0.0687114
O35435	254	K	Dihydroorotate dehydrogenase (quinone), mitochondrial OS=Mus musculus OX=10090 GN=Dhodh PE=1 SV=2	Dhodh	0.998893	8.72518e-05	62.327	4	GPQK(0.001)PAVLVK(0.999)IAPDLTAQDKEDIASVAR	-0.89724	1				1			0.617176	0.605311	0.693618	1.3335	1.36499	1.38541				0.75
O35435	99	K	Dihydroorotate dehydrogenase (quinone), mitochondrial OS=Mus musculus OX=10090 GN=Dhodh PE=1 SV=2	Dhodh	1	4.69194e-06	59.171	3	NPVGIAAGFDK(1)HGEAVDGLYK	0.94618	2			0.644735		1.35527		0.617176	0.605311	0.693618	1.3335	1.36499	1.38541			0.93		0.993		1.068
O35435	226	K	Dihydroorotate dehydrogenase (quinone), mitochondrial OS=Mus musculus OX=10090 GN=Dhodh PE=1 SV=2	Dhodh	1	0.00430849	74.269	2	SLQGK(1)TELR	0.23771	3			0.633367	1.17889		1.18774	0.617176	0.605311	0.693618	1.3335	1.36499	1.38541			0.913	0.884		0.857	0.953
O35435	86	K	Dihydroorotate dehydrogenase (quinone), mitochondrial OS=Mus musculus OX=10090 GN=Dhodh PE=1 SV=2	Dhodh	1	0.00631819	64.547	2	VLGHK(1)FR	-1.833	4			0.344781	1.16448	1.30095	1.18979	0.617176	0.605311	0.693618	1.3335	1.36499	1.38541			0.497	0.873	0.953	0.859	1.801
O35450	209	K	FK506-binding protein-like OS=Mus musculus OX=10090 GN=Fkbpl PE=2 SV=1	Fkbpl	1	0.000759281	72.042	2	EALAK(1)EEHR	-0.26833	3	1.11825	0.937202	0.944547
O35450	326	K	FK506-binding protein-like OS=Mus musculus OX=10090 GN=Fkbpl PE=2 SV=1	Fkbpl	1	0.00654889	72.042	2	EELGK(1)VVIQGR	-1.1404	1			1
O35465	330	K	Peptidyl-prolyl cis-trans isomerase FKBP8 OS=Mus musculus OX=10090 GN=Fkbp8 PE=1 SV=2	Fkbp8	1	1.20893e-15	167.59	2	LEPSNK(1)TIHAELSK	-3.79	10	0.856926	0.84846	0.88169	1.1484	1.15843	1.10609	0.741479	0.746883	0.799894	1.25271	1.23405	1.22498	1.156	1.136	1.102	0.917	0.939	0.903	0.813	0.000327217
O35465	95	K	Peptidyl-prolyl cis-trans isomerase FKBP8 OS=Mus musculus OX=10090 GN=Fkbp8 PE=1 SV=2	Fkbp8	1	0.000360617	90.761	2	MK(1)TLVPGPK	-1.1324	6	0.7773	0.710169	0.86253	1.26464	1.19292	1.19245	0.741479	0.746883	0.799894	1.25271	1.23405	1.22498	1.048	0.951	1.078	1.01	0.967	0.973	0.959	0.367699
O35465	102	K	Peptidyl-prolyl cis-trans isomerase FKBP8 OS=Mus musculus OX=10090 GN=Fkbp8 PE=1 SV=2	Fkbp8	1	0.0266675	40.386	2	TLVPGPK(1)GSSR	0.15659	1		1					0.741479	0.746883	0.799894	1.25271	1.23405	1.22498		1.339
O35465	297	K	Peptidyl-prolyl cis-trans isomerase FKBP8 OS=Mus musculus OX=10090 GN=Fkbp8 PE=1 SV=2	Fkbp8	1	5.71587e-09	100.56	3	SCSQVLEHQPDNIK(1)ALFR	-0.5789	1					1		0.741479	0.746883	0.799894	1.25271	1.23405	1.22498					0.81
O35465	263	K	Peptidyl-prolyl cis-trans isomerase FKBP8 OS=Mus musculus OX=10090 GN=Fkbp8 PE=1 SV=2	Fkbp8	1	1.37135e-06	108.2	2	VK(1)CLNNLAASQLK	-1.3188	2			0.767403		1.2326		0.741479	0.746883	0.799894	1.25271	1.23405	1.22498			0.959		0.999		1.042
O35473	84	K	Nuclear nucleic acid-binding protein C1D OS=Mus musculus OX=10090 GN=C1d PE=1 SV=1	C1d	1	0.0299725	46.033	2	EHPVK(1)QELER	-0.36429	1				1
O35473	46	K	Nuclear nucleic acid-binding protein C1D OS=Mus musculus OX=10090 GN=C1d PE=1 SV=1	C1d	1	3.02917e-11	112.95	2	NELLQK(1)LDPLEQAK	3.6063	5	0.712379	1.30333		0.992877	1.07382	0.917591
O35551	99	K	Rab GTPase-binding effector protein 1 OS=Mus musculus OX=10090 GN=Rabep1 PE=1 SV=2	Rabep1	0.998752	4.15581e-06	65.212	3	AIATVSENTK(0.999)QEAIDEVK(0.001)R	-1.2035	1	1						0.894205	0.921106	1.00224	1.00619	1.06319	1.11308	1.118
O35551	183	K	Rab GTPase-binding effector protein 1 OS=Mus musculus OX=10090 GN=Rabep1 PE=1 SV=2	Rabep1	1	0.0334174	49.16	2	AQEDAEK(1)LR	-0.94664	1			1				0.894205	0.921106	1.00224	1.00619	1.06319	1.11308			0.998
O35551	42	K	Rab GTPase-binding effector protein 1 OS=Mus musculus OX=10090 GN=Rabep1 PE=1 SV=2	Rabep1	1	5.4144e-25	159.12	2	AQQQLEQEFNQK(1)R	-2.3117	6	1.00067	1.02486	1.1224	0.995133	0.946481	0.910456	0.894205	0.921106	1.00224	1.00619	1.06319	1.11308	1.119	1.113	1.12	0.989	0.89	0.818	0.805	0.0159731
O35551	53	K	Rab GTPase-binding effector protein 1 OS=Mus musculus OX=10090 GN=Rabep1 PE=1 SV=2	Rabep1	1	1.36163e-07	125.17	2	ELYLAK(1)EEDLKR	-0.2435	6	0.985088	0.98716	0.959307	1.1359	0.955876	0.976664	0.894205	0.921106	1.00224	1.00619	1.06319	1.11308	1.102	1.072	0.957	1.129	0.899	0.877	0.928	0.431708
O35551	210	K	Rab GTPase-binding effector protein 1 OS=Mus musculus OX=10090 GN=Rabep1 PE=1 SV=2	Rabep1	1	0.00448952	56.378	2	IK(1)ELEASK	-3.0212	4	1.06256			0.993262	0.916115	1.02806	0.894205	0.921106	1.00224	1.00619	1.06319	1.11308	1.188			0.987	0.862	0.924	0.778
O35551	755	K	Rab GTPase-binding effector protein 1 OS=Mus musculus OX=10090 GN=Rabep1 PE=1 SV=2	Rabep1	1	0.00998736	50.09	2	VEK(1)GQLESTLR	-6.9988	2			1.04302			0.95698	0.894205	0.921106	1.00224	1.00619	1.06319	1.11308			1.041			0.86	0.826
O35551	218	K	Rab GTPase-binding effector protein 1 OS=Mus musculus OX=10090 GN=Rabep1 PE=1 SV=2	Rabep1	1	1.8556e-06	94.507	2	VK(1)ELNHYLEAEK	-0.44155	6	1.0475	1.12751	1.06638	0.855529	0.931038	0.972041	0.894205	0.921106	1.00224	1.00619	1.06319	1.11308	1.171	1.224	1.064	0.85	0.876	0.873	0.751	0.00258211
O35551	784	K	Rab GTPase-binding effector protein 1 OS=Mus musculus OX=10090 GN=Rabep1 PE=1 SV=2	Rabep1	1	0.0032138	81.163	2	VNLEEQLK(1)K	-0.75637	2		0.972975		1.02703			0.894205	0.921106	1.00224	1.00619	1.06319	1.11308		1.056		1.021			0.967
O35593	152	K	26S proteasome non-ATPase regulatory subunit 14 OS=Mus musculus OX=10090 GN=Psmd14 PE=1 SV=2	Psmd14	1	0.000253295	73.891	2	AVAVVVDPIQSVK(1)GK	1.3486	2					1.08512	0.91488	0.961406	0.985865	1.05411	0.999172	0.980586	1.01886					1.107	0.898
O35593	154	K	26S proteasome non-ATPase regulatory subunit 14 OS=Mus musculus OX=10090 GN=Psmd14 PE=1 SV=2	Psmd14	1	0.00311626	84.368	2	GK(1)VVIDAFR	-3.0829	2				1.09155		0.908451	0.961406	0.985865	1.05411	0.999172	0.980586	1.01886				1.092		0.892
O35593	264	K	26S proteasome non-ATPase regulatory subunit 14 OS=Mus musculus OX=10090 GN=Psmd14 PE=1 SV=2	Psmd14	1	7.30595e-25	105.08	2	AVEEEDK(1)MTPEQLAIK	-0.61359	6	0.927224	0.961517	1.03645	1.0671	1.00503	1.00268	0.961406	0.985865	1.05411	0.999172	0.980586	1.01886	0.964	0.975	0.983	1.068	1.025	0.984	1.053	0.103184
O35593	253	K	26S proteasome non-ATPase regulatory subunit 14 OS=Mus musculus OX=10090 GN=Psmd14 PE=1 SV=2	Psmd14	1	2.29382e-08	126.82	2	EMLELAK(1)NYNK	0.83762	6	1.15346	1.10295	0.992178	0.97569	0.967534	0.808187	0.961406	0.985865	1.05411	0.999172	0.980586	1.01886	1.2	1.119	0.941	0.976	0.987	0.793	0.845	0.173463
O35593	257	K	26S proteasome non-ATPase regulatory subunit 14 OS=Mus musculus OX=10090 GN=Psmd14 PE=1 SV=2	Psmd14	1	1.84684e-21	167.76	2	NYNK(1)AVEEEDK	0.77196	6	1.04808	0.996677	1.15845	0.906416	0.934079	0.95629	0.961406	0.985865	1.05411	0.999172	0.980586	1.01886	1.09	1.011	1.099	0.907	0.953	0.939	0.875	0.011711
O35593	246	K	26S proteasome non-ATPase regulatory subunit 14 OS=Mus musculus OX=10090 GN=Psmd14 PE=1 SV=2	Psmd14	1	2.21574e-15	153.18	2	HNESVVK(1)EMLELAK	9.1928	1				1			0.961406	0.985865	1.05411	0.999172	0.980586	1.01886				1.001
O35593	215	K	26S proteasome non-ATPase regulatory subunit 14 OS=Mus musculus OX=10090 GN=Psmd14 PE=1 SV=2	Psmd14	1	7.55029e-10	110.52	3	KNELEQK(1)MLLNLHK	0.55006	6	1.01607	0.948742	1.00728	1.01773	0.991488	1.0187	0.961406	0.985865	1.05411	0.999172	0.980586	1.01886	1.057	0.962	0.956	1.019	1.011	1	1.018	0.58838
O35593	222	K	26S proteasome non-ATPase regulatory subunit 14 OS=Mus musculus OX=10090 GN=Psmd14 PE=1 SV=2	Psmd14	1	0.00389497	100.75	2	MLLNLHK(1)K	-1.3054	11	1.03339	1.02238	1.12884	0.918983	0.951617	0.944791	0.961406	0.985865	1.05411	0.999172	0.980586	1.01886	1.075	1.037	1.071	0.92	0.97	0.927	0.885	0.00368101
O35593	239	K	26S proteasome non-ATPase regulatory subunit 14 OS=Mus musculus OX=10090 GN=Psmd14 PE=1 SV=2	Psmd14	1	7.50844e-20	86.798	3	SWMEGLTLQDYSEHCK(1)HNESVVK	2.0553	6	1.03694	0.995038	1.09816	0.990635	0.931717	0.947513	0.961406	0.985865	1.05411	0.999172	0.980586	1.01886	1.079	1.009	1.042	0.991	0.95	0.93	0.917	0.0325963
O35593	277	K	26S proteasome non-ATPase regulatory subunit 14 OS=Mus musculus OX=10090 GN=Psmd14 PE=1 SV=2	Psmd14	1	0.00453758	51.43	2	NVGK(1)QDPK	-2.8398	2	1.0252		0.974801				0.961406	0.985865	1.05411	0.999172	0.980586	1.01886	1.066		0.925
O35594	366	K	Intraflagellar transport protein 81 homolog OS=Mus musculus OX=10090 GN=Ift81 PE=1 SV=4	Ift81	1	0.00903989	43.272	2	AEELQETK(1)EK	6.7543	2	1.12843				0.871573		1.19335	1.27225		0.843719	0.690683		0.946				1.262		1.334
O35598	601	K	Disintegrin and metalloproteinase domain-containing protein 10 OS=Mus musculus OX=10090 GN=Adam10 PE=1 SV=2	Adam10	1	0.00154018	44.82	2	ELCHVCCMK(1)K	0.68119	1						1	0.888676	0.750155	0.814464	1.11972	1.22157	1.20542						0.83
O35604	1179	K	NPC intracellular cholesterol transporter 1 OS=Mus musculus OX=10090 GN=Npc1 PE=1 SV=2	Npc1	1	0.00776539	65.404	2	AFTMSTK(1)GSR	-0.83395	2			0.608512			1.39149	0.707996	0.705571	0.634792	1.27693	1.27964	1.39507			0.959			0.997	1.04
O35613	249	K	Death domain-associated protein 6 OS=Mus musculus OX=10090 GN=Daxx PE=1 SV=1	Daxx	1	2.87211e-09	90.156	2	LCELK(1)DCSSLTGR	-0.089753	6	1.10923	1.15496	1.2248	0.917604	0.85159	0.741825	1.52734	1.83969	1.0137	0.299982	0.529044	0.790243	0.726	0.628	1.208	3.059	1.61	0.939	2.189	0.146834
O35613	96	K	Death domain-associated protein 6 OS=Mus musculus OX=10090 GN=Daxx PE=1 SV=1	Daxx	1	2.34892e-06	58.508	3	TETSDHPEVVPFLHK(1)LQQR	-0.66076	2	1.0645	0.935497					1.52734	1.83969	1.0137	0.299982	0.529044	0.790243	0.697	0.509
O35613	391	K	Death domain-associated protein 6 OS=Mus musculus OX=10090 GN=Daxx PE=1 SV=1	Daxx	1	3.94744e-05	64.266	2	YAMMQDK(1)TEEGER	3.207	2	0.940379		1.05962				1.52734	1.83969	1.0137	0.299982	0.529044	0.790243	0.616		1.045
O35621	171	K	Phosphomannomutase 1 OS=Mus musculus OX=10090 GN=Pmm1 PE=1 SV=1	Pmm1	1	0.000213894	63.212	2	FVEALK(1)TEFAGK	-1.805	5		0.83239	0.956646	1.05182	1.12327	1.03587	1.04964	1.01399	1.07348	0.972452	0.939283	0.951151		0.821	0.891	1.082	1.196	1.089	1.311	0.0135844
O35621	177	K	Phosphomannomutase 1 OS=Mus musculus OX=10090 GN=Pmm1 PE=1 SV=1	Pmm1	1	4.39491e-05	109.36	2	TEFAGK(1)GLR	-1.8088	6	1.14053	1.03756	1.08652	0.93972	0.886015	0.909658	1.04964	1.01399	1.07348	0.972452	0.939283	0.951151	1.087	1.023	1.012	0.966	0.943	0.956	0.918	0.0214884
O35623	58	K	BET1 homolog OS=Mus musculus OX=10090 GN=Bet1 PE=1 SV=1	Bet1	1	0.000347061	51.454	2	SLSIEIGHEVK(1)NQNK	-4.2406	5	0.630288	0.703631		1.16396	1.27635	1.22577	1.05039	0.981946	0.800714			1.16695	0.6	0.717				1.05	1.595
Q9D3E6	864	K	Cohesin subunit SA-1 OS=Mus musculus OX=10090 GN=Stag1 PE=1 SV=3	Stag1	1	0.0151112	88.35	2	IEALHK(1)R	0.29765	5		0.933098	1.07285	1.02314	0.973744	0.997172	1.09155	1.0881	1.11011	0.892136	0.905098	0.91301		0.858	0.966	1.147	1.076	1.092	1.212	0.0317714
Q9D3E6	273	K	Cohesin subunit SA-1 OS=Mus musculus OX=10090 GN=Stag1 PE=1 SV=3	Stag1	1	0.00010325	117.18	2	LELLLQK(1)R	-1.8262	6	0.951706	1.01592	1.09036	1.00052	0.971138	0.970356	1.09155	1.0881	1.11011	0.892136	0.905098	0.91301	0.872	0.934	0.982	1.121	1.073	1.063	1.168	0.0148319
O35639	169	K	Annexin A3 OS=Mus musculus OX=10090 GN=Anxa3 PE=1 SV=4	Anxa3	1	0.000909824	71.896	2	DESLK(1)VDEHLAK	-1.1528	1						1	0.724026	0.838136	0.779135	1.23529	1.20427	1.21915						0.82
O35639	176	K	Annexin A3 OS=Mus musculus OX=10090 GN=Anxa3 PE=1 SV=4	Anxa3	1	0.00961391	77.072	2	VDEHLAK(1)K	0.2373	5	0.781366		0.762612	1.09148	1.19948	1.16506	0.724026	0.838136	0.779135	1.23529	1.20427	1.21915	1.079		0.979	0.884	0.996	0.956	0.919	0.239205
O35639	222	K	Annexin A3 OS=Mus musculus OX=10090 GN=Anxa3 PE=1 SV=4	Anxa3	1	0.000150463	70.195	2	NISQK(1)DIEDSIK	-0.69816	2					0.993374	1.00663	0.724026	0.838136	0.779135	1.23529	1.20427	1.21915					0.825	0.826
O35639	126	K	Annexin A3 OS=Mus musculus OX=10090 GN=Anxa3 PE=1 SV=4	Anxa3	1	0.000289421	71.219	2	QMK(1)EISQAYYTVYK	-1.2856	2				0.480827		1.51917	0.724026	0.838136	0.779135	1.23529	1.20427	1.21915				0.389		1.246
O35643	727	K	AP-1 complex subunit beta-1 OS=Mus musculus OX=10090 GN=Ap1b1 PE=1 SV=2	Ap1b1	1	9.49035e-05	105.94	2	AK(1)GLEISGTFTR	2.2379	6	0.889731	0.884772	0.97982	1.11115	1.07065	1.06387	0.883596	0.897383	0.962211	1.09955	1.08549	1.07177	1.007	0.986	1.018	1.011	0.986	0.993	0.993	0.591983
O35643	725	K	AP-1 complex subunit beta-1 OS=Mus musculus OX=10090 GN=Ap1b1 PE=1 SV=2	Ap1b1	1	0.0374183	47.349	2	AVWLPAMK(1)AK	-1.3449	1						1	0.883596	0.897383	0.962211	1.09955	1.08549	1.07177						0.933
O35643	282	K	AP-1 complex subunit beta-1 OS=Mus musculus OX=10090 GN=Ap1b1 PE=1 SV=2	Ap1b1	1	2.93922e-07	124.81	2	DLDYYATLLK(1)K	2.7864	6	0.970382	0.741575	0.89853	1.12711	1.30389	0.958509	0.883596	0.897383	0.962211	1.09955	1.08549	1.07177	1.098	0.826	0.934	1.025	1.201	0.894	1.092	0.502796
O35643	591	K	AP-1 complex subunit beta-1 OS=Mus musculus OX=10090 GN=Ap1b1 PE=1 SV=2	Ap1b1	1	0.0003273	81.099	2	GVVHK(1)SLPPR	-0.78022	1	1						0.883596	0.897383	0.962211	1.09955	1.08549	1.07177	1.132
O35643	322	K	AP-1 complex subunit beta-1 OS=Mus musculus OX=10090 GN=Ap1b1 PE=1 SV=2	Ap1b1	1	0.00337937	55.235	2	HEMK(1)VFFVK	3.2508	2				0.92307	1.07693		0.883596	0.897383	0.962211	1.09955	1.08549	1.07177				0.84	0.992
O35643	923	K	AP-1 complex subunit beta-1 OS=Mus musculus OX=10090 GN=Ap1b1 PE=1 SV=2	Ap1b1	1	0.000303227	83.214	2	IQPGNPSFTLSLK(1)CR	0.18504	5		0.68749	0.72631	1.13804	1.32541	1.12275	0.883596	0.897383	0.962211	1.09955	1.08549	1.07177		0.766	0.755	1.035	1.221	1.048	1.448	0.0128358
Q9DBG3	338	K	AP-2 complex subunit beta OS=Mus musculus OX=10090 GN=Ap2b1 PE=1 SV=1	Ap2b1	1	0.000697501	99.855	2	LEK(1)LDIMIR	-1.9838	6	0.836324	0.851923	0.83191	1.09923	1.21905	1.16157	0.930971	0.925082	0.981658	1.07753	1.03605	1.04871	0.898	0.921	0.847	1.02	1.177	1.108	1.24	0.0114971
O35643	884	K	AP-1 complex subunit beta-1 OS=Mus musculus OX=10090 GN=Ap1b1 PE=1 SV=2	Ap1b1	1	9.21627e-08	147.19	2	LQSSNIFTVAK(1)R	-2.1266	5	0.70305		0.995183	0.980372	1.03441	1.28698	0.883596	0.897383	0.962211	1.09955	1.08549	1.07177	0.796		1.034	0.892	0.953	1.201	1.11	0.541582
O35643	147	K	AP-1 complex subunit beta-1 OS=Mus musculus OX=10090 GN=Ap1b1 PE=1 SV=2	Ap1b1	1	1.30805e-09	52.295	3	TAAVCVAK(1)LHDINAQLVEDQGFLDTLK	0.41074	1		1					0.883596	0.897383	0.962211	1.09955	1.08549	1.07177		1.114
Q9DBG3	117	K	AP-2 complex subunit beta OS=Mus musculus OX=10090 GN=Ap2b1 PE=1 SV=1	Ap2b1	1	6.24375e-26	133.07	2	VDK(1)ITEYLCEPLR	5.5877	6	0.981573	1.10423	0.912488	0.934947	1.19259	0.874173	0.930971	0.925082	0.981658	1.07753	1.03605	1.04871	1.054	1.194	0.93	0.868	1.151	0.834	0.898	0.41417
Q9DBG3	335	K	AP-2 complex subunit beta OS=Mus musculus OX=10090 GN=Ap2b1 PE=1 SV=1	Ap2b1	1	1.5815e-07	144.27	2	YNDPIYVK(1)LEK	-0.92218	5	0.994955	0.946022	1.01399	1.02169	1.02334		0.930971	0.925082	0.981658	1.07753	1.03605	1.04871	1.069	1.023	1.033	0.948	0.988		0.929	0.0502429
O35648	108	K	Centrin-3 OS=Mus musculus OX=10090 GN=Cetn3 PE=1 SV=1	Cetn3	1	0.00429086	43.306	2	AFK(1)LFDDDDSGK	1.0344	1	1						1.13831	1.13465	1.06321	0.925377	0.917638	0.82081	0.878
O35648	117	K	Centrin-3 OS=Mus musculus OX=10090 GN=Cetn3 PE=1 SV=1	Cetn3	1	0.00044329	88.734	2	LFDDDDSGK(1)ISLR	2.718	1			1				1.13831	1.13465	1.06321	0.925377	0.917638	0.82081			0.941
O35648	105	K	Centrin-3 OS=Mus musculus OX=10090 GN=Cetn3 PE=1 SV=1	Cetn3	1	0.00124781	53.028	2	DPHEEILK(1)AFK	12.63	2	1.3895		0.610496				1.13831	1.13465	1.06321	0.925377	0.917638	0.82081	1.221		0.574
O35648	27	K	Centrin-3 OS=Mus musculus OX=10090 GN=Cetn3 PE=1 SV=1	Cetn3	1	0.014325	62.271	2	ELSEEQK(1)QEIK	-0.74133	1	1						1.13831	1.13465	1.06321	0.925377	0.917638	0.82081	0.878
O35654	145	K	DNA polymerase delta subunit 2 OS=Mus musculus OX=10090 GN=Pold2 PE=1 SV=2	Pold2	1	0.0141785	51.872	2	LK(1)GTIDVSK	4.9372	4		0.864604	1.10867		1.04039	0.986332	0.937356	1.03079	1.1381	0.925494	1.00273	0.965523		0.839	0.974		1.038	1.022	1.136	0.224066
O35654	125	K	DNA polymerase delta subunit 2 OS=Mus musculus OX=10090 GN=Pold2 PE=1 SV=2	Pold2	1	4.84923e-06	49.487	3	SK(1)YIHPDDELVLEDELQR	2.3124	2	0.961276			1.03872			0.937356	1.03079	1.1381	0.925494	1.00273	0.965523	1.026			1.122			1.094
O35658	88	K	Complement component 1 Q subcomponent-binding protein, mitochondrial OS=Mus musculus OX=10090 GN=C1qbp PE=1 SV=1	C1qbp	1	3.56036e-71	228.28	2	AFVEFLTDEIK(1)EEK	7.1227	7	0.903554	0.940799	0.818507	1.25411	0.959008	1.12403	1.03679	1.23218	0.937926	0.923432	0.990808	0.878855	0.871	0.764	0.873	1.358	0.968	1.279	1.437	0.0352421
O35685	105	K	Nuclear migration protein nudC OS=Mus musculus OX=10090 GN=Nudc PE=1 SV=1	Nudc	1	2.50847e-07	68.127	2	AETPGPQIK(1)ELTDEEAER	-2.3722	4	1.19524		1.07324	0.731521			0.998941	0.989045	1.06021	0.999661	0.962045	0.990093	1.197		1.012	0.732			0.663
O35685	133	K	Nuclear migration protein nudC OS=Mus musculus OX=10090 GN=Nudc PE=1 SV=1	Nudc	1	7.73749e-34	103.63	2	DAEDQEAQLK(1)NGSLDSPGK	-2.1406	5	1.041	1.16931	1.36117	0.615322	0.813204		0.998941	0.989045	1.06021	0.999661	0.962045	0.990093	1.042	1.182	1.284	0.616	0.845		0.625	0.0428706
O35685	142	K	Nuclear migration protein nudC OS=Mus musculus OX=10090 GN=Nudc PE=1 SV=1	Nudc	0.99628	1.74883e-05	55.416	3	NGSLDSPGK(0.996)QDAEDEEDEEDEK(0.004)DK	2.9277	1	1						0.998941	0.989045	1.06021	0.999661	0.962045	0.990093	1.001
O35685	96	K	Nuclear migration protein nudC OS=Mus musculus OX=10090 GN=Nudc PE=1 SV=1	Nudc	1	2.88154e-16	145.75	2	EAK(1)AETPGPQIK	-0.1584	6	1.09377	1.04512	1.17481	0.896695	0.885877	0.903722	0.998941	0.989045	1.06021	0.999661	0.962045	0.990093	1.095	1.057	1.108	0.897	0.921	0.913	0.838	0.000394168
O35685	328	K	Nuclear migration protein nudC OS=Mus musculus OX=10090 GN=Nudc PE=1 SV=1	Nudc	1	3.34097e-15	132.93	2	FMDQHPEMDFSK(1)AK	-1.0065	15	1.26307	0.956672	1.14068	0.909869	0.905085	0.824624	0.998941	0.989045	1.06021	0.999661	0.962045	0.990093	1.264	0.967	1.076	0.91	0.941	0.833	0.812	0.0765174
O35685	197	K	Nuclear migration protein nudC OS=Mus musculus OX=10090 GN=Nudc PE=1 SV=1	Nudc	1	0.00240585	41.824	2	GK(1)DVVVDIQR	-1.5673	1						1	0.998941	0.989045	1.06021	0.999661	0.962045	0.990093						1.01
O35685	251	K	Nuclear migration protein nudC OS=Mus musculus OX=10090 GN=Nudc PE=1 SV=1	Nudc	1	1.85286e-20	217.66	2	INK(1)MEWWNR	1.0418	12	1.15423	1.06684	1.17226	0.892966	0.837429	0.87627	0.998941	0.989045	1.06021	0.999661	0.962045	0.990093	1.155	1.079	1.106	0.893	0.87	0.885	0.793	0.000405563
O35685	276	K	Nuclear migration protein nudC OS=Mus musculus OX=10090 GN=Nudc PE=1 SV=1	Nudc	1	1.05675e-90	230.5	2	INPENSK(1)LSDLDSETR	1.7137	12	0.921657	0.986596	1.12961	0.974869	1.01044	0.976829	0.998941	0.989045	1.06021	0.999661	0.962045	0.990093	0.923	0.998	1.065	0.975	1.05	0.987	1.009	0.845265
O35685	316	K	Nuclear migration protein nudC OS=Mus musculus OX=10090 GN=Nudc PE=1 SV=1	Nudc	1	6.88835e-05	60	3	K(1)FMDQHPEMDFSK	1.6217	2	1.0685					0.931503	0.998941	0.989045	1.06021	0.999661	0.962045	0.990093	1.07					0.941	0.879
O35685	39	K	Nuclear migration protein nudC OS=Mus musculus OX=10090 GN=Nudc PE=1 SV=1	Nudc	1	2.19076e-06	86.135	2	K(1)TDFFIGGEEGMAEK	6.0498	6	0.726939	0.760904	0.920363	1.1526	1.22247	1.21672	0.998941	0.989045	1.06021	0.999661	0.962045	0.990093	0.728	0.769	0.868	1.153	1.271	1.229	1.545	0.00181211
O35685	53	K	Nuclear migration protein nudC OS=Mus musculus OX=10090 GN=Nudc PE=1 SV=1	Nudc	1	6.23922e-22	91.131	4	KTDFFIGGEEGMAEK(1)LITQTFNHHNQLAQK	2.5829	6	1.04668	0.902026	0.990715	1.05326	1.09137	0.915953	0.998941	0.989045	1.06021	0.999661	0.962045	0.990093	1.048	0.912	0.934	1.054	1.134	0.925	1.076	0.386531
O35685	68	K	Nuclear migration protein nudC OS=Mus musculus OX=10090 GN=Nudc PE=1 SV=1	Nudc	1	1.06211e-56	187.47	3	LITQTFNHHNQLAQK(1)AR	-1.2546	6	1.17056	1.09921	1.18261	0.774176	0.890102	0.883349	0.998941	0.989045	1.06021	0.999661	0.962045	0.990093	1.172	1.111	1.115	0.774	0.925	0.892	0.763	0.00865456
O35685	161	K	Nuclear migration protein nudC OS=Mus musculus OX=10090 GN=Nudc PE=1 SV=1	Nudc	1	9.11244e-12	104.04	2	LK(1)PNLGNGADLPNYR	2.7141	6	0.964098	1.11154	1.1353	0.917698	0.948691	0.922676	0.998941	0.989045	1.06021	0.999661	0.962045	0.990093	0.965	1.124	1.071	0.918	0.986	0.932	0.897	0.0997864
O35685	122	K	Nuclear migration protein nudC OS=Mus musculus OX=10090 GN=Nudc PE=1 SV=1	Nudc	1	0.00134582	108.3	2	LQLEIDQK(1)K	-4.9106	4	1.16142	1.12243			0.866678	0.84948	0.998941	0.989045	1.06021	0.999661	0.962045	0.990093	1.163	1.135			0.901	0.858	0.765	0.0102679
O35685	268	K	Nuclear migration protein nudC OS=Mus musculus OX=10090 GN=Nudc PE=1 SV=1	Nudc	1	4.92631e-06	132.44	2	LVTSDPEINTK(1)K	-0.027435	6	1.07351	1.01443	1.08235	0.884459	0.986408	0.958845	0.998941	0.989045	1.06021	0.999661	0.962045	0.990093	1.075	1.026	1.021	0.885	1.025	0.968	0.922	0.144362
O35685	298	K	Nuclear migration protein nudC OS=Mus musculus OX=10090 GN=Nudc PE=1 SV=1	Nudc	1	4.76675e-13	169.57	2	QK(1)SMGLPTSDEQK	-2.0939	10	0.995915	1.10539	1.18872	0.923435	0.884931	0.901611	0.998941	0.989045	1.06021	0.999661	0.962045	0.990093	0.997	1.118	1.121	0.924	0.92	0.911	0.851	0.0148135
O35685	290	K	Nuclear migration protein nudC OS=Mus musculus OX=10090 GN=Nudc PE=1 SV=1	Nudc	1	0.00020476	69.276	2	SMVEK(1)MMYDQR	0.35411	3					1.02708	0.972924	0.998941	0.989045	1.06021	0.999661	0.962045	0.990093					1.068	0.983
O35685	248	K	Nuclear migration protein nudC OS=Mus musculus OX=10090 GN=Nudc PE=1 SV=1	Nudc	1	4.73021e-21	207.88	2	VVTVHLEK(1)INK	1.3578	6	0.954242	1.00123	1.0289	1.00562	0.997607	1.0124	0.998941	0.989045	1.06021	0.999661	0.962045	0.990093	0.955	1.012	0.97	1.006	1.037	1.023	1.044	0.0900885
O35691	310	K	Pinin OS=Mus musculus OX=10090 GN=Pnn PE=1 SV=4	Pnn	1	3.66607e-11	133.76	2	AEQEEGK(1)VAQR	-0.18424	5	1.17092	1.11219	1.12947	0.783501		0.803916	1.054	1.03108	1.1078	0.931613	0.926347	0.949163	1.111	1.079	1.02	0.841		0.847	0.789	0.0053387
O35691	201	K	Pinin OS=Mus musculus OX=10090 GN=Pnn PE=1 SV=4	Pnn	1	0.00472882	104.76	2	AK(1)QTELR	-1.4708	6	1.12228	1.03551	1.18646	0.885998	0.882985	0.886763	1.054	1.03108	1.1078	0.931613	0.926347	0.949163	1.065	1.004	1.071	0.951	0.953	0.934	0.904	0.00960346
O35691	14	K	Pinin OS=Mus musculus OX=10090 GN=Pnn PE=1 SV=4	Pnn	1	1.22418e-06	114.39	2	ALQEQLEK(1)AK	0.7216	6	1.07285	0.984573	1.20765	0.852629	0.985398	0.896908	1.054	1.03108	1.1078	0.931613	0.926347	0.949163	1.018	0.955	1.09	0.915	1.064	0.945	0.955	0.473995
O35691	136	K	Pinin OS=Mus musculus OX=10090 GN=Pnn PE=1 SV=4	Pnn	1	1.47117e-06	112.93	2	DLIQDQNMDEK(1)GK	0.48169	6	1.19964	1.01442	1.17509	0.842379	0.847096	0.921379	1.054	1.03108	1.1078	0.931613	0.926347	0.949163	1.138	0.984	1.061	0.904	0.914	0.971	0.876	0.0511057
O35691	292	K	Pinin OS=Mus musculus OX=10090 GN=Pnn PE=1 SV=4	Pnn	1	0.000466244	129.72	2	EK(1)EHQVVR	-0.58193	6	1.14447	0.707713	1.5118	0.889585	0.85602	0.890417	1.054	1.03108	1.1078	0.931613	0.926347	0.949163	1.086	0.686	1.365	0.955	0.924	0.938	0.898	0.751778
O35691	358	K	Pinin OS=Mus musculus OX=10090 GN=Pnn PE=1 SV=4	Pnn	1	4.4293e-08	85.081	2	EQEEEEQK(1)QEMEVK	-2.8578	3		0.71379	1.43907		0.847141		1.054	1.03108	1.1078	0.931613	0.926347	0.949163		0.692	1.299		0.914		0.918
O35691	20	K	Pinin OS=Mus musculus OX=10090 GN=Pnn PE=1 SV=4	Pnn	1	7.82982e-05	104.39	2	ESLK(1)NVDENIR	0.91974	4	0.594165			0.608479	2.09144	0.705912	1.054	1.03108	1.1078	0.931613	0.926347	0.949163	0.564			0.653	2.258	0.744	2.16
O35691	156	K	Pinin OS=Mus musculus OX=10090 GN=Pnn PE=1 SV=4	Pnn	1	1.0729e-10	162.21	2	FK(1)QESTVATER	0.20781	6	1.1733	1.078	1.22148	0.822922	0.84707	0.857233	1.054	1.03108	1.1078	0.931613	0.926347	0.949163	1.113	1.046	1.103	0.883	0.914	0.903	0.828	0.000985509
O35691	75	K	Pinin OS=Mus musculus OX=10090 GN=Pnn PE=1 SV=4	Pnn	1	2.25598e-11	144.27	2	GFSDSGGGPPAK(1)QR	4.378	3	1.06601	0.741893	1.1921				1.054	1.03108	1.1078	0.931613	0.926347	0.949163	1.011	0.72	1.076
O35691	279	K	Pinin OS=Mus musculus OX=10090 GN=Pnn PE=1 SV=4	Pnn	1	1.65949e-13	121.69	2	IEFAEQINK(1)MEAR	-1.0004	4	1.44984				0.93954	0.610619	1.054	1.03108	1.1078	0.931613	0.926347	0.949163	1.376				1.014	0.643	0.602
O35691	121	K	Pinin OS=Mus musculus OX=10090 GN=Pnn PE=1 SV=4	Pnn	1	4.74427e-09	121.71	3	KPALQSSVVATSK(1)ER	1.4687	12	1.34162	1.02378	1.27179	0.73265	0.796484	0.833688	1.054	1.03108	1.1078	0.931613	0.926347	0.949163	1.273	0.993	1.148	0.786	0.86	0.878	0.739	0.0200914
O35691	211	K	Pinin OS=Mus musculus OX=10090 GN=Pnn PE=1 SV=4	Pnn	1	1.29942e-65	177.64	3	LLEQK(1)VELAQLQEEWNEHNAK	5.8653	6	1.12103	1.17952	1.29974	0.794267	0.932756	0.672689	1.054	1.03108	1.1078	0.931613	0.926347	0.949163	1.064	1.144	1.173	0.853	1.007	0.709	0.76	0.0545006
O35691	227	K	Pinin OS=Mus musculus OX=10090 GN=Pnn PE=1 SV=4	Pnn	1	1.09801e-42	192.68	3	VELAQLQEEWNEHNAK(1)IIK	0.17245	6	1.06108	1.12604	1.06564	0.9191	0.944736	0.883397	1.054	1.03108	1.1078	0.931613	0.926347	0.949163	1.007	1.092	0.962	0.987	1.02	0.931	0.96	0.427
O35691	253	K	Pinin OS=Mus musculus OX=10090 GN=Pnn PE=1 SV=4	Pnn	1	9.56353e-05	82.437	2	MCPATQK(1)LIEESQR	-0.038761	1			1				1.054	1.03108	1.1078	0.931613	0.926347	0.949163			0.903
O35691	303	K	Pinin OS=Mus musculus OX=10090 GN=Pnn PE=1 SV=4	Pnn	1	3.91653e-12	117.45	2	NEEQK(1)AEQEEGK	-0.48098	6	1.2624	1.01932	1.33214	0.93424	0.730376	0.721528	1.054	1.03108	1.1078	0.931613	0.926347	0.949163	1.198	0.989	1.203	1.003	0.788	0.76	0.753	0.0565985
O35691	175	K	Pinin OS=Mus musculus OX=10090 GN=Pnn PE=1 SV=4	Pnn	1	1.07323e-10	93.649	3	RQEIEQK(1)LEVQAEEER	1.2513	6	1.1055	1.14734	1.19571	0.824663	0.82086	0.905931	1.054	1.03108	1.1078	0.931613	0.926347	0.949163	1.049	1.113	1.079	0.885	0.886	0.954	0.841	0.0045035
O35691	237	K	Pinin OS=Mus musculus OX=10090 GN=Pnn PE=1 SV=4	Pnn	1	0.00280467	59.645	3	TK(1)PHLFYIPGR	-3.4728	3	1.32558	0.908348		0.766067			1.054	1.03108	1.1078	0.931613	0.926347	0.949163	1.258	0.881		0.822			0.769
O35704	210	K	Serine palmitoyltransferase 1 OS=Mus musculus OX=10090 GN=Sptlc1 PE=1 SV=2	Sptlc1	1	4.31523e-06	99.276	3	LFK(1)HNDVADLER	0.28922	8	1.3758	1.21385	1.2873	0.769015	0.691485	0.662545	1.23821	1.08698	1.19777	0.833211	0.819636	0.8242	1.111	1.117	1.075	0.923	0.844	0.804	0.778	0.00393583
O35704	222	K	Serine palmitoyltransferase 1 OS=Mus musculus OX=10090 GN=Sptlc1 PE=1 SV=2	Sptlc1	1	6.01135e-21	162.21	2	LLK(1)EQEIEDQK	0.28365	5	1.13545	1.13841	1.28838		0.753842	0.683918	1.23821	1.08698	1.19777	0.833211	0.819636	0.8242	0.917	1.047	1.076		0.92	0.83	0.863	0.145103
O35710	244	K	Nocturnin OS=Mus musculus OX=10090 GN=Noct PE=1 SV=3	Noct	1	0.000520775	69.915	2	FK(1)LISSTNIR	-0.20655	3		0.950175			0.99273	1.0571	0.987643	0.951082	0.950061	1.05091	1.04201	1.01829		0.999			0.953	1.038	0.996
O35711	628	K	Liprin-beta-2 OS=Mus musculus OX=10090 GN=Ppfibp2 PE=1 SV=3	Ppfibp2	1	1.92456e-13	99.909	3	AINAK(1)QEETSALLDHIWVTR	4.0269	3	1.37239		1.32847	0.299138			1.11124	0.904305	1.21381			0.770644	1.235		1.094
O35711	187	K	Liprin-beta-2 OS=Mus musculus OX=10090 GN=Ppfibp2 PE=1 SV=3	Ppfibp2	1	0.0042949	65.156	2	LK(1)LVGMEK	-0.54492	6	1.22307	1.1549	1.29845	0.804764	0.745604	0.77322	1.11124	0.904305	1.21381			0.770644	1.101	1.277	1.07			1.003	0.873
O35737	349	K	Heterogeneous nuclear ribonucleoprotein H OS=Mus musculus OX=10090 GN=Hnrnph1 PE=1 SV=3	Hnrnph1	1	2.54192e-05	125.5	2	DK(1)ANMQHR	-1.0783	6	1.11882	0.836664	1.32308	0.9095	0.888644	0.923292	1.09098	1.15352	1.16543	0.886838	0.835285	0.867955	1.026	0.725	1.135	1.026	1.064	1.064	1.093	0.478816
O35737	35	K	Heterogeneous nuclear ribonucleoprotein H OS=Mus musculus OX=10090 GN=Hnrnph1 PE=1 SV=3	Hnrnph1	1	7.7488e-22	169.57	2	FFSDCK(1)IQNGAQGIR	2.8822	2					0.821236	1.17876	1.09098	1.15352	1.16543	0.886838	0.835285	0.867955					0.983	1.358
O35737	98	K	Heterogeneous nuclear ribonucleoprotein H OS=Mus musculus OX=10090 GN=Hnrnph1 PE=1 SV=3	Hnrnph1	1	2.02397e-115	224.63	3	SNNVEMDWVLK(1)HTGPNSPDTANDGFVR	0.65341	6	1.16469	1.05826	1.14102	0.883721	0.847255	0.905052	1.09098	1.15352	1.16543	0.886838	0.835285	0.867955	1.068	0.917	0.979	0.996	1.014	1.043	1.03	0.534062
O35737	347	K	Heterogeneous nuclear ribonucleoprotein H OS=Mus musculus OX=10090 GN=Hnrnph1 PE=1 SV=3	Hnrnph1	1	1.02956e-19	99.127	3	VTGEADVEFATHEDAVAAMSK(1)DK	3.5831	7	1.22085	1.28632	1.1887	0.844831	0.7724	0.686906	1.09098	1.15352	1.16543	0.886838	0.835285	0.867955	1.119	1.115	1.02	0.953	0.925	0.791	0.82	0.0371503
O35737	185	K	Heterogeneous nuclear ribonucleoprotein H OS=Mus musculus OX=10090 GN=Hnrnph1 PE=1 SV=3	Hnrnph1	1	0.000672321	100.84	2	YIEIFK(1)SSR	-1.1499	6	1.03828	1.06157	1.19692	0.917698	0.888936	0.896595	1.09098	1.15352	1.16543	0.886838	0.835285	0.867955	0.952	0.92	1.027	1.035	1.064	1.033	1.08	0.0820172
O35841	180	K	Apoptosis inhibitor 5 OS=Mus musculus OX=10090 GN=Api5 PE=1 SV=2	Api5	1	2.08079e-30	199.4	2	EVEELILTESK(1)K	-0.32481	6	1.01593	1.03622	1.01517	1.00236	0.952526	0.977788	0.965708	0.991466	1.04408	1.01086	1.00128	0.986597	1.052	1.045	0.972	0.992	0.951	0.991	0.956	0.198002
O35841	158	K	Apoptosis inhibitor 5 OS=Mus musculus OX=10090 GN=Api5 PE=1 SV=2	Api5	1	0.0296085	51.456	2	FLSTK(1)LK	-0.66741	4	1.12518	0.942587	1.07454			0.85769	0.965708	0.991466	1.04408	1.01086	1.00128	0.986597	1.165	0.951	1.029			0.869	0.829
O35841	160	K	Apoptosis inhibitor 5 OS=Mus musculus OX=10090 GN=Api5 PE=1 SV=2	Api5	1	2.78699e-07	134.2	2	LK(1)TLPDEVLTK	-1.2561	5		1.02794	1.12219	0.970493	0.927049	0.952331	0.965708	0.991466	1.04408	1.01086	1.00128	0.986597		1.037	1.075	0.96	0.926	0.965	0.9	0.0161404
O35841	202	K	Apoptosis inhibitor 5 OS=Mus musculus OX=10090 GN=Api5 PE=1 SV=2	Api5	1	3.43464e-21	156.73	2	ILSGLK(1)SLQTVSGR	-0.21486	2					1.32532	0.674677	0.965708	0.991466	1.04408	1.01086	1.00128	0.986597					1.324	0.684
O35841	364	K	Apoptosis inhibitor 5 OS=Mus musculus OX=10090 GN=Api5 PE=1 SV=2	Api5	1	2.51275e-18	128.57	2	LPDFLTAK(1)LNAEK	1.6623	13	0.989625	1.03749	0.963358	0.975958	1.03415	0.999416	0.965708	0.991466	1.04408	1.01086	1.00128	0.986597	1.025	1.046	0.923	0.965	1.033	1.013	1.006	0.884997
O35841	51	K	Apoptosis inhibitor 5 OS=Mus musculus OX=10090 GN=Api5 PE=1 SV=2	Api5	1	3.82365e-11	158.61	2	LAAQFIPK(1)FFK	-2.022	6	1.17902	1.21423	1.21753	0.851209	0.799916	0.738095	0.965708	0.991466	1.04408	1.01086	1.00128	0.986597	1.221	1.225	1.166	0.842	0.799	0.748	0.661	0.000392581
O35841	398	K	Apoptosis inhibitor 5 OS=Mus musculus OX=10090 GN=Api5 PE=1 SV=2	Api5	1	3.10746e-06	135.28	2	LALQGK(1)TGEALK	-1.1845	6	1.15899	1.15527	1.03177	0.882017	0.906137	0.86582	0.965708	0.991466	1.04408	1.01086	1.00128	0.986597	1.2	1.165	0.988	0.873	0.905	0.878	0.792	0.0202399
O35841	404	K	Apoptosis inhibitor 5 OS=Mus musculus OX=10090 GN=Api5 PE=1 SV=2	Api5	1	3.88777e-11	141.29	2	TGEALK(1)TEENK	0.94298	5	1.06117		1.09775	1.00596	0.895141	0.939977	0.965708	0.991466	1.04408	1.01086	1.00128	0.986597	1.099		1.051	0.995	0.894	0.953	0.881	0.0612061
O35841	374	K	Apoptosis inhibitor 5 OS=Mus musculus OX=10090 GN=Api5 PE=1 SV=2	Api5	1	0.0174541	117.18	2	LKDFK(1)IR	-0.39191	5	1.06874	0.987945	1.08909	0.966612		0.887611	0.965708	0.991466	1.04408	1.01086	1.00128	0.986597	1.107	0.996	1.043	0.956		0.9	0.885	0.0750847
O35841	25	K	Apoptosis inhibitor 5 OS=Mus musculus OX=10090 GN=Api5 PE=1 SV=2	Api5	1	2.3014e-20	81.867	3	NYGILADATEQVGQHK(1)DAYQVILDGVK	6.775	4		1.48586		0.762493	0.608071	1.14357	0.965708	0.991466	1.04408	1.01086	1.00128	0.986597		1.499		0.754	0.607	1.159	0.56
O35841	448	K	Apoptosis inhibitor 5 OS=Mus musculus OX=10090 GN=Api5 PE=1 SV=2	Api5	1	7.87559e-13	129.28	2	PVQK(1)VEIGQK	-0.45197	12	1.12773	1.01569	1.13905	0.93571	0.948474	0.833349	0.965708	0.991466	1.04408	1.01086	1.00128	0.986597	1.168	1.024	1.091	0.926	0.947	0.845	0.828	0.0216118
O35841	251	K	Apoptosis inhibitor 5 OS=Mus musculus OX=10090 GN=Api5 PE=1 SV=2	Api5	1	7.33575e-08	93.772	2	QAVPLFSK(1)NVHSTR	0.15856	5	1.04868	1.05886	1.12097		0.887539	0.883949	0.965708	0.991466	1.04408	1.01086	1.00128	0.986597	1.086	1.068	1.074		0.886	0.896	0.828	0.000143116
O35841	474	K	Apoptosis inhibitor 5 OS=Mus musculus OX=10090 GN=Api5 PE=1 SV=2	Api5	1	0.0341707	61.494	2	SPGGPK(1)R	0.19742	4			1.41231	0.882144	0.825629	0.879918	0.965708	0.991466	1.04408	1.01086	1.00128	0.986597			1.353	0.873	0.825	0.892	0.638
O35841	444	K	Apoptosis inhibitor 5 OS=Mus musculus OX=10090 GN=Api5 PE=1 SV=2	Api5	1	5.70509e-08	120.65	2	STVTLSWK(1)PVQK	-1.3258	3		1.15702			0.923431	0.91955	0.965708	0.991466	1.04408	1.01086	1.00128	0.986597		1.167			0.922	0.932	0.794
O35841	409	K	Apoptosis inhibitor 5 OS=Mus musculus OX=10090 GN=Api5 PE=1 SV=2	Api5	1	0.00833462	92.677	2	TEENK(1)IK	0.070387	5	1.061	1.00204	1.09882		0.910656	0.927482	0.965708	0.991466	1.04408	1.01086	1.00128	0.986597	1.099	1.011	1.052		0.909	0.94	0.877	0.0299922
O35855	43	K	Branched-chain-amino-acid aminotransferase, mitochondrial OS=Mus musculus OX=10090 GN=Bcat2 PE=1 SV=2	Bcat2	1	1.51892e-08	100.69	2	AADLQIQMTK(1)EPQK	-3.9373	1				1			0.726108	0.77963	0.852592	1.1837	1.24337	1.2146				0.845
O35855	110	K	Branched-chain-amino-acid aminotransferase, mitochondrial OS=Mus musculus OX=10090 GN=Bcat2 PE=1 SV=2	Bcat2	1	7.74451e-05	88.181	2	AYK(1)GGDQQVR	0.067064	4		0.758345	0.881296	1.22377		1.13659	0.726108	0.77963	0.852592	1.1837	1.24337	1.2146		0.973	1.034	1.034		0.936	0.982	0.771267
O35855	322	K	Branched-chain-amino-acid aminotransferase, mitochondrial OS=Mus musculus OX=10090 GN=Bcat2 PE=1 SV=2	Bcat2	0.999998	0.0112026	105.36	2	KVTMK(1)ELK	-0.28941	4	0.805846			0.950209	1.11926	1.12469	0.726108	0.77963	0.852592	1.1837	1.24337	1.2146	1.11			0.803	0.9	0.926	0.789
O35855	73	K	Branched-chain-amino-acid aminotransferase, mitochondrial OS=Mus musculus OX=10090 GN=Bcat2 PE=1 SV=2	Bcat2	1	1.74386e-27	118.26	3	TFTDHMLMVEWNNK(1)AGWGPPR	0.96379	2				1.43685	0.563146		0.726108	0.77963	0.852592	1.1837	1.24337	1.2146				1.214	0.453
O35857	249	K	Mitochondrial import inner membrane translocase subunit TIM44 OS=Mus musculus OX=10090 GN=Timm44 PE=1 SV=2	Timm44	1	1.65615e-07	159.11	2	DFK(1)DNNVVFNR	2.0508	1	1						0.964798	0.951049	1.01464	0.994367	1.02367	1.05148	1.036
O35857	240	K	Mitochondrial import inner membrane translocase subunit TIM44 OS=Mus musculus OX=10090 GN=Timm44 PE=1 SV=2	Timm44	1	0.00035364	91.783	2	DSK(1)WYQQWK	1.4726	4	1.03264	1.03368	1.18975		0.743928		0.964798	0.951049	1.01464	0.994367	1.02367	1.05148	1.07	1.087	1.173		0.727		0.655
O35857	222	K	Mitochondrial import inner membrane translocase subunit TIM44 OS=Mus musculus OX=10090 GN=Timm44 PE=1 SV=2	Timm44	1	1.01823e-17	181.08	3	ESK(1)VFEANEEALGVVLHK	-2.0289	6	0.889636	0.880853	0.986975	1.10538	1.08033	1.05683	0.964798	0.951049	1.01464	0.994367	1.02367	1.05148	0.922	0.926	0.973	1.112	1.055	1.005	1.124	0.0263119
O35857	237	K	Mitochondrial import inner membrane translocase subunit TIM44 OS=Mus musculus OX=10090 GN=Timm44 PE=1 SV=2	Timm44	1	1.6698e-12	131.06	3	VFEANEEALGVVLHK(1)DSK	-0.18584	6	0.947704	0.925707	0.928204	1.05526	1.08819	1.05494	0.964798	0.951049	1.01464	0.994367	1.02367	1.05148	0.982	0.973	0.915	1.061	1.063	1.003	1.09	0.0425223
O35857	138	K	Mitochondrial import inner membrane translocase subunit TIM44 OS=Mus musculus OX=10090 GN=Timm44 PE=1 SV=2	Timm44	1	4.20694e-25	150.44	2	ESLDEVSK(1)SDLGR	2.1644	2			0.755769	1.24423			0.964798	0.951049	1.01464	0.994367	1.02367	1.05148			0.745	1.251			1.679
O35857	264	K	Mitochondrial import inner membrane translocase subunit TIM44 OS=Mus musculus OX=10090 GN=Timm44 PE=1 SV=2	Timm44	1	4.62152e-06	105.94	2	MK(1)YDESDNVLIR	1.5644	5	0.892013	0.801803		1.06263	1.1725	1.07105	0.964798	0.951049	1.01464	0.994367	1.02367	1.05148	0.925	0.843		1.069	1.145	1.019	1.219	0.0379805
O35857	146	K	Mitochondrial import inner membrane translocase subunit TIM44 OS=Mus musculus OX=10090 GN=Timm44 PE=1 SV=2	Timm44	1	0.000546891	60.547	2	IK(1)EGVEEAAR	2.6627	5	0.902804	0.935294		1.0368	1.13928	0.985825	0.964798	0.951049	1.01464	0.994367	1.02367	1.05148	0.936	0.983		1.043	1.113	0.938	1.075	0.372139
O35857	172	K	Mitochondrial import inner membrane translocase subunit TIM44 OS=Mus musculus OX=10090 GN=Timm44 PE=1 SV=2	Timm44	1	0.0107909	45.489	2	LGK(1)TAAFK	-0.25233	1				1			0.964798	0.951049	1.01464	0.994367	1.02367	1.05148				1.006
O35857	177	K	Mitochondrial import inner membrane translocase subunit TIM44 OS=Mus musculus OX=10090 GN=Timm44 PE=1 SV=2	Timm44	1	5.5043e-22	153.52	2	TAAFK(1)AISQGVESVK	0.0021747	6	0.818421	0.839548	1.03951	1.05939	1.07496	1.16818	0.964798	0.951049	1.01464	0.994367	1.02367	1.05148	0.848	0.883	1.025	1.065	1.05	1.111	1.171	0.0556954
O35857	73	K	Mitochondrial import inner membrane translocase subunit TIM44 OS=Mus musculus OX=10090 GN=Timm44 PE=1 SV=2	Timm44	1	0.0654812	40.203	2	QELAK(1)NK	2.1675	1			1				0.964798	0.951049	1.01464	0.994367	1.02367	1.05148			0.986
O35857	157	K	Mitochondrial import inner membrane translocase subunit TIM44 OS=Mus musculus OX=10090 GN=Timm44 PE=1 SV=2	Timm44	1	0.00020476	69.276	2	TAK(1)QSAESVSK	1.2438	4		0.799457	1.06064	1.09983		1.04007	0.964798	0.951049	1.01464	0.994367	1.02367	1.05148		0.841	1.045	1.106		0.989	1.111	0.464863
O35857	217	K	Mitochondrial import inner membrane translocase subunit TIM44 OS=Mus musculus OX=10090 GN=Timm44 PE=1 SV=2	Timm44	1	0.0205342	45.489	2	TEFAGAK(1)FK	3.142	1				1			0.964798	0.951049	1.01464	0.994367	1.02367	1.05148				1.006
O35864	326	K	COP9 signalosome complex subunit 5 OS=Mus musculus OX=10090 GN=Cops5 PE=1 SV=3	Cops5	1	0.000433711	103.8	2	DK(1)LFNQINVA	0.35877	6	0.963699	1.10066	0.735599	0.953533	1.04674	1.19977	0.953818	0.973232	1.03512	1.01091	1.02826	0.998659	1.01	1.131	0.711	0.943	1.018	1.201	1.109	0.498074
O35864	210	K	COP9 signalosome complex subunit 5 OS=Mus musculus OX=10090 GN=Cops5 PE=1 SV=3	Cops5	1	3.25043e-28	125.25	4	GYKPPDEGPSEYQTIPLNK(1)IEDFGVHCK	1.0466	3	1.08162		0.804703	1.11367			0.953818	0.973232	1.03512	1.01091	1.02826	0.998659	1.134		0.777	1.102			1.153
O35864	236	K	COP9 signalosome complex subunit 5 OS=Mus musculus OX=10090 GN=Cops5 PE=1 SV=3	Cops5	1	1.5321e-05	115.86	2	K(1)LLELLWNK	-2.1576	1	1						0.953818	0.973232	1.03512	1.01091	1.02826	0.998659	1.048
O35864	47	K	COP9 signalosome complex subunit 5 OS=Mus musculus OX=10090 GN=Cops5 PE=1 SV=3	Cops5	1	8.67206e-06	96.957	2	PWTK(1)DHHYFK	-0.45459	10	0.896765	0.885984	1.061	1.31973	0.949306	0.887219	0.953818	0.973232	1.03512	1.01091	1.02826	0.998659	0.94	0.91	1.025	1.305	0.923	0.888	1.084	0.630562
O35864	43	K	COP9 signalosome complex subunit 5 OS=Mus musculus OX=10090 GN=Cops5 PE=1 SV=3	Cops5	1	6.87679e-05	114.93	2	QQQEILAAK(1)PWTK	3.9907	2		1.34033	0.659675				0.953818	0.973232	1.03512	1.01091	1.02826	0.998659		1.377	0.637
O35864	180	K	COP9 signalosome complex subunit 5 OS=Mus musculus OX=10090 GN=Cops5 PE=1 SV=3	Cops5	1	2.2449e-10	135.28	2	TISAGK(1)VNLGAFR	-1.2126	6	0.929384	1.02705	0.856199	1.18009	0.751344	1.25593	0.953818	0.973232	1.03512	1.01091	1.02826	0.998659	0.974	1.055	0.827	1.167	0.731	1.258	1.105	0.694706
O35874	31	K	Neutral amino acid transporter A OS=Mus musculus OX=10090 GN=Slc1a4 PE=1 SV=1	Slc1a4	1	0.00149057	50.297	2	TPETAMGK(1)SQR	-4.6967	2			0.818924		1.18108		1.12244	1.18841	0.885004	0.986334	0.908694	0.909111			0.925		1.3		1.405
O35887	248	K	Calumenin OS=Mus musculus OX=10090 GN=Calu PE=1 SV=1	Calu	0.999988	0.0121377	77.358	2	DGK(1)MDKEETK	-0.37887	2				1.04331	0.956688		0.683246	0.704043	0.716448	1.29943	1.27622	1.32062				0.803	0.75
O35887	255	K	Calumenin OS=Mus musculus OX=10090 GN=Calu PE=1 SV=1	Calu	0.996597	6.31646e-20	86.997	3	MDK(0.003)EETK(0.997)DWILPSDYDHAEAEAR	0.52108	11	0.807726	0.625374	0.708646	1.50938	1.34888		0.683246	0.704043	0.716448	1.29943	1.27622	1.32062	1.182	0.888	0.989	1.162	1.057		1.088	0.483535
O35887	161	K	Calumenin OS=Mus musculus OX=10090 GN=Calu PE=1 SV=1	Calu	0.999986	0.000152502	79.235	3	FK(1)MADKDGDLIATK	2.1196	7	0.817199	0.358231	0.824057	1.45518	1.34968	1.19565	0.683246	0.704043	0.716448	1.29943	1.27622	1.32062	1.196	0.509	1.15	1.12	1.058	0.905	1.08	0.644857
O35887	165	K	Calumenin OS=Mus musculus OX=10090 GN=Calu PE=1 SV=1	Calu	1	7.06394e-05	101.64	2	MADK(1)DGDLIATK	0.10237	4			0.65431	1.11371	1.1421	1.08988	0.683246	0.704043	0.716448	1.29943	1.27622	1.32062			0.913	0.857	0.895	0.825	0.941
O35887	98	K	Calumenin OS=Mus musculus OX=10090 GN=Calu PE=1 SV=1	Calu	1	0.00399569	69.093	2	GWIK(1)FAQK	-0.53667	5	0.813545	0.798247	0.890059		1.27707	1.22107	0.683246	0.704043	0.716448	1.29943	1.27622	1.32062	1.191	1.134	1.242		1.001	0.925	0.81	0.0182715
O35887	281	K	Calumenin OS=Mus musculus OX=10090 GN=Calu PE=1 SV=1	Calu	1	2.84078e-14	131.54	2	HLVYESDQNK(1)DGK	-2.2399	6	0.692349	0.625767	0.739374	1.31821	1.29859	1.32571	0.683246	0.704043	0.716448	1.29943	1.27622	1.32062	1.013	0.889	1.032	1.014	1.018	1.004	1.035	0.483674
O35887	84	K	Calumenin OS=Mus musculus OX=10090 GN=Calu PE=1 SV=1	Calu	1	3.2487e-59	190.87	2	IDDDK(1)DGFVTVDELK	3.9058	6	0.471143	0.637668	0.396875	1.54209	1.58641	1.36581	0.683246	0.704043	0.716448	1.29943	1.27622	1.32062	0.69	0.906	0.554	1.187	1.243	1.034	1.611	0.0317308
O35887	94	K	Calumenin OS=Mus musculus OX=10090 GN=Calu PE=1 SV=1	Calu	1	1.65014e-63	199.04	3	IDDDKDGFVTVDELK(1)GWIK	0.82823	6	0.88591	0.83202	0.684039	1.35003	1.12225	1.12575	0.683246	0.704043	0.716448	1.29943	1.27622	1.32062	1.297	1.182	0.955	1.039	0.879	0.852	0.807	0.126841
O35887	79	K	Calumenin OS=Mus musculus OX=10090 GN=Calu PE=1 SV=1	Calu	0.999977	8.02434e-16	89.636	3	IVSK(1)IDDDKDGFVTVDELK	0.4834	8	0.864395	0.75071	0.76988	1.23501	1.21204	1.16797	0.683246	0.704043	0.716448	1.29943	1.27622	1.32062	1.265	1.066	1.075	0.95	0.95	0.884	0.817	0.030447
O35887	287	K	Calumenin OS=Mus musculus OX=10090 GN=Calu PE=1 SV=1	Calu	1	0.000624014	104.39	2	LTK(1)EEIVDK	-0.13076	6	0.657896	0.636749	0.682951	1.36614	1.34791	1.30835	0.683246	0.704043	0.716448	1.29943	1.27622	1.32062	0.963	0.904	0.953	1.051	1.056	0.991	1.099	0.0293193
O35887	114	K	Calumenin OS=Mus musculus OX=10090 GN=Calu PE=1 SV=1	Calu	1	2.59838e-06	73.262	3	QWK(1)GHDLNEDGLVSWEEYK	2.9959	3			0.657277	1.18984	1.15289		0.683246	0.704043	0.716448	1.29943	1.27622	1.32062			0.917	0.916	0.903		0.992
O35887	70	K	Calumenin OS=Mus musculus OX=10090 GN=Calu PE=1 SV=1	Calu	1	4.62229e-13	171.09	2	SFDQLTPEESK(1)ER	-0.56963	6	0.726055	0.746281	0.80394	1.25549	1.22712	1.24111	0.683246	0.704043	0.716448	1.29943	1.27622	1.32062	1.063	1.06	1.122	0.966	0.962	0.94	0.884	0.00375353
O35887	59	K	Calumenin OS=Mus musculus OX=10090 GN=Calu PE=1 SV=1	Calu	1	1.34563e-80	127.08	4	VHNDAQNFDYDHDAFLGAEEAK(1)SFDQLTPEESK	0.19346	4	0.534427		0.513391	1.54909		1.40309	0.683246	0.704043	0.716448	1.29943	1.27622	1.32062	0.782		0.717	1.192		1.062	1.504	0.0300517
O35900	58	K	U6 snRNA-associated Sm-like protein LSm2 OS=Mus musculus OX=10090 GN=Lsm2 PE=1 SV=1	Lsm2	1	3.33313e-05	74.269	3	YPHMLSVK(1)NCFIR	1.6057	5	0.874586	0.787499	0.967026	1.21136		1.15953	1.12693	0.974832	0.801808	1.00413	1.0675	1.0248	0.776	0.808	1.206	1.206		1.131	1.256	0.268296
O35943	161	K	Frataxin, mitochondrial OS=Mus musculus OX=10090 GN=Fxn PE=1 SV=1	Fxn	1	0.00165255	72.922	2	QIWLSSPSSGPK(1)R	-3.0203	2	0.835853				1.16415		0.938782	0.929783			1.13296	0.998472	0.89				1.028		1.155
O54692	382	K	Centromere/kinetochore protein zw10 homolog OS=Mus musculus OX=10090 GN=Zw10 PE=1 SV=3	Zw10	1	0.000130241	77.358	2	FLK(1)GDTTDLLK	-0.835	6	0.808769	0.922639	0.821264	1.11682	1.11594	1.21456	1.05746	1.0446	0.992278	0.990845	0.981175	0.933639	0.765	0.883	0.828	1.127	1.137	1.301	1.44	0.00427221
O54692	242	K	Centromere/kinetochore protein zw10 homolog OS=Mus musculus OX=10090 GN=Zw10 PE=1 SV=3	Zw10	1	0.00185055	88.181	2	LK(1)SFGQMLLK	-2.7278	5	1.20902	0.923642	1.12479	0.963985	0.778564		1.05746	1.0446	0.992278	0.990845	0.981175	0.933639	1.143	0.884	1.134	0.973	0.794		0.839	0.280165
O54692	624	K	Centromere/kinetochore protein zw10 homolog OS=Mus musculus OX=10090 GN=Zw10 PE=1 SV=3	Zw10	1	2.62267e-09	52.149	2	SFANMDDEENYSAASK(1)AVR	-0.28151	2		1.00123	0.998768				1.05746	1.0446	0.992278	0.990845	0.981175	0.933639		0.958	1.007
O54734	286	K	Dolichyl-diphosphooligosaccharide--protein glycosyltransferase 48 kDa subunit OS=Mus musculus OX=10090 GN=Ddost PE=1 SV=2	Ddost	1	7.18157e-06	120.33	2	WVFK(1)EEGVLR	-1.8643	6	0.993342	0.94464	0.932067	1.0665	1.07504	0.988408	0.951916	0.991467	0.98635	1.01906	1.03606	1.01514	1.044	0.953	0.945	1.047	1.038	0.974	1.04	0.370535
O54774	386	K	AP-3 complex subunit delta-1 OS=Mus musculus OX=10090 GN=Ap3d1 PE=1 SV=1	Ap3d1	1	8.06019e-08	66.619	2	LMTHVDK(1)AEGTTYR	-3.2836	4		0.826352	1.09465	1.0334		1.0456	0.903116	0.937941	1.00787	1.01453	1.0578	1.07874		0.881	1.086	1.019		0.969	1.011	0.896941
O54774	816	K	AP-3 complex subunit delta-1 OS=Mus musculus OX=10090 GN=Ap3d1 PE=1 SV=1	Ap3d1	1	0.00631819	75.915	2	LPVQK(1)HR	0.46347	4	1.0004	1.02789		0.956163		1.01555	0.903116	0.937941	1.00787	1.01453	1.0578	1.07874	1.108	1.096		0.942		0.941	0.854	0.00120588
O54774	7	K	AP-3 complex subunit delta-1 OS=Mus musculus OX=10090 GN=Ap3d1 PE=1 SV=1	Ap3d1	1	0.00167662	90.308	2	MVK(1)GSIDR	-0.18571	5	0.981223	0.89221	1.04724		1.04429	1.03503	0.903116	0.937941	1.00787	1.01453	1.0578	1.07874	1.086	0.951	1.039		0.987	0.959	0.949	0.39525
O54774	29	K	AP-3 complex subunit delta-1 OS=Mus musculus OX=10090 GN=Ap3d1 PE=1 SV=1	Ap3d1	1	0.0017705	79.059	2	NHK(1)EDEAK	0.9022	2		1.66558	0.334419				0.903116	0.937941	1.00787	1.01453	1.0578	1.07874		1.776	0.332
O54774	378	K	AP-3 complex subunit delta-1 OS=Mus musculus OX=10090 GN=Ap3d1 PE=1 SV=1	Ap3d1	1	0.0750485	43.734	2	NLMEIVK(1)K	-1.8256	1			1				0.903116	0.937941	1.00787	1.01453	1.0578	1.07874			0.992
O70551	109	K	SRSF protein kinase 1 OS=Mus musculus OX=10090 GN=Srpk1 PE=1 SV=2	Srpk1	1	0.0208863	40.203	2	FVAMK(1)VVK	-1.8152	1	1						1.0935	1.03365	1.15276	0.914785	0.885155	0.920149	0.914
O54781	532	K	SRSF protein kinase 2 OS=Mus musculus OX=10090 GN=Srpk2 PE=1 SV=2	Srpk2	1	1.28449e-16	70.831	3	IADLGNACWVHK(1)HFTEDIQTR	1.468	6	1.05315	1.09274	1.11737	0.945016	0.919037	0.872683	0.93968	0.950344	1.04436	1.0214	0.98783	1.05638	1.121	1.15	1.07	0.925	0.93	0.826	0.802	0.00738716
O54781	496	K	SRSF protein kinase 2 OS=Mus musculus OX=10090 GN=Srpk2 PE=1 SV=2	Srpk2	1	0.0228905	48.701	2	TVSASSTGDLPK(1)TK	6.7664	1					1		0.93968	0.950344	1.04436	1.0214	0.98783	1.05638					1.012
O54785	428	K	LIM domain kinase 2 OS=Mus musculus OX=10090 GN=Limk2 PE=1 SV=2	Limk2	1	0.000179832	87.895	2	SVDPFPWQQK(1)VR	-2.1565	6	1.18799	0.670006	0.992264	1.06816	1.02273	1.05885	1.07719	1.07599	0.994957	0.935721	0.91589	1.00026	1.103	0.623	0.997	1.142	1.117	1.059	1.219	0.271168
O54785	360	K	LIM domain kinase 2 OS=Mus musculus OX=10090 GN=Limk2 PE=1 SV=2	Limk2	1	0.00536667	60.589	2	VMVMK(1)ELIR	-1.6274	1						1	1.07719	1.07599	0.994957	0.935721	0.91589	1.00026						1
O54786	210	K	DNA fragmentation factor subunit alpha OS=Mus musculus OX=10090 GN=Dffa PE=1 SV=2	Dffa	1	4.79274e-05	108.4	2	EGNILSNQK(1)ESK	-0.017971	6	0.834192	0.79613	0.906934	1.13656	1.24956	1.07663	0.740706	0.69257	0.853174	1.24783	1.23857	1.22715	1.126	1.15	1.063	0.911	1.009	0.877	0.838	0.0205719
O54790	83	K	Transcription factor MafG OS=Mus musculus OX=10090 GN=Mafg PE=1 SV=1	Mafg	1	0.00729401	67.881	2	QK(1)AELQQEVEK	0.89384	1		1					1.0508	1.05592	1.15541	0.853536	0.903732	0.980605		0.947
O54791	110	K	Transcription factor MafF OS=Mus musculus OX=10090 GN=Maff PE=2 SV=1	Maff	1	0.00245482	44.57	2	GK(1)CEALQGFAR	-0.38957	1	1
O54791	83	K	Transcription factor MafF OS=Mus musculus OX=10090 GN=Maff PE=2 SV=1	Maff	1	0.0351612	53.679	2	QK(1)SELER	-1.5206	2	0.901273		1.09873
O54818	123	K	Tumor protein D53 OS=Mus musculus OX=10090 GN=Tpd52l1 PE=1 SV=1	Tpd52l1	1	1.6184e-06	102.57	2	ATAAFNNVGTAISK(1)K	-4.1969	6	0.895066	0.961658	0.944419	1.09358	1.06818	1.0371	1.10678	0.9979	0.849635	0.97654	0.990248	1.07889	0.809	0.964	1.112	1.12	1.079	0.961	1.095	0.397673
O54818	68	K	Tumor protein D53 OS=Mus musculus OX=10090 GN=Tpd52l1 PE=1 SV=1	Tpd52l1	1	0.00137009	98.009	2	HLVEIK(1)QK	-3.2949	4		0.898802	1.05833	0.952125		1.09074	1.10678	0.9979	0.849635	0.97654	0.990248	1.07889		0.901	1.246	0.975		1.011	0.925	0.728641
O54818	60	K	Tumor protein D53 OS=Mus musculus OX=10090 GN=Tpd52l1 PE=1 SV=1	Tpd52l1	1	0.0603849	47.349	2	QVLSAK(1)ER	-1.6897	2	1.21705			0.782955			1.10678	0.9979	0.849635	0.97654	0.990248	1.07889	1.1			0.802			0.729
O54825	241	K	Bystin OS=Mus musculus OX=10090 GN=Bysl PE=1 SV=3	Bysl	1	0.000134747	125.98	2	IFASNLK(1)ER	-0.95824	6	1.03125	1.05466	1.13851	0.909405	0.954739	0.911436	1.07469	1.06393	1.16422	0.89163	0.890681	0.914843	0.96	0.991	0.978	1.02	1.072	0.996	1.054	0.089706
O54825	265	K	Bystin OS=Mus musculus OX=10090 GN=Bysl PE=1 SV=3	Bysl	1	0.000720605	59.645	3	VRDDIAEYK(1)R	1.0079	6	1.23045		1.07625	0.857559	1.0123	0.823438	1.07469	1.06393	1.16422	0.89163	0.890681	0.914843	1.145		0.924	0.962	1.137	0.9	0.966	0.799037
O54825	389	K	Bystin OS=Mus musculus OX=10090 GN=Bysl PE=1 SV=3	Bysl	1	4.75774e-05	110.88	2	YK(1)ADLATEQK	-0.3722	6	1.12558	0.981895	1.16559	0.894893	0.916869	0.91517	1.07469	1.06393	1.16422	0.89163	0.890681	0.914843	1.047	0.923	1.001	1.004	1.029	1	1.021	0.594425
O54826	464	K	Protein AF-10 OS=Mus musculus OX=10090 GN=Mllt10 PE=1 SV=2	Mllt10	1	0.00133442	63.79	2	AQTSGIEEEAVK(1)EK	-2.8834	1			1				1.19303	1.09546	1.09	0.799747	0.940914	0.880842			0.917
O54833	151	K	Casein kinase II subunit alpha' OS=Mus musculus OX=10090 GN=Csnk2a2 PE=1 SV=1	Csnk2a2	1	0.000156306	65.879	2	ALDYCHSK(1)GIMHR	-3.9161	7	0.951244	0.920902	0.864812		1.05946	1.20358	0.94761	0.947783	1.02206	1.02892	1.02436	1.02927	1.004	0.972	0.846		1.034	1.169	1.171	0.14768
O54833	159	K	Casein kinase II subunit alpha' OS=Mus musculus OX=10090 GN=Csnk2a2 PE=1 SV=1	Csnk2a2	1	6.59266e-08	83.214	3	DVK(1)PHNVMIDHQQK	0.56689	9	1.08687	0.950508	1.19178	0.804829	0.974126	0.991883	0.94761	0.947783	1.02206	1.02892	1.02436	1.02927	1.147	1.003	1.166	0.782	0.951	0.964	0.813	0.0650464
O54833	170	K	Casein kinase II subunit alpha' OS=Mus musculus OX=10090 GN=Csnk2a2 PE=1 SV=1	Csnk2a2	1	0.000104788	67.887	3	DVKPHNVMIDHQQK(1)K	-1.0768	5	1.10884	0.930542	1.00502	0.9095	1.0461		0.94761	0.947783	1.02206	1.02892	1.02436	1.02927	1.17	0.982	0.983	0.884	1.021		0.911	0.39347
O54833	84	K	Casein kinase II subunit alpha' OS=Mus musculus OX=10090 GN=Csnk2a2 PE=1 SV=1	Csnk2a2	1	0.0063665	48.157	2	EVK(1)ILENLR	-0.83822	1			1				0.94761	0.947783	1.02206	1.02892	1.02436	1.02927			0.978
O54833	103	K	Casein kinase II subunit alpha' OS=Mus musculus OX=10090 GN=Csnk2a2 PE=1 SV=1	Csnk2a2	1	0.00130578	64.064	2	LIDTVK(1)DPVSK	-7.8836	3		0.997401		1.0724		0.930197	0.94761	0.947783	1.02206	1.02892	1.02436	1.02927		1.052		1.042		0.904	0.925
O54833	317	K	Casein kinase II subunit alpha' OS=Mus musculus OX=10090 GN=Csnk2a2 PE=1 SV=1	Csnk2a2	1	4.3615e-09	120.21	3	LTAK(1)EAMEHPYFYPVVK	1.2771	6	0.870066	0.913786	0.728762	1.01928	1.46151	1.00659	0.94761	0.947783	1.02206	1.02892	1.02436	1.02927	0.918	0.964	0.713	0.991	1.427	0.978	1.309	0.166985
Q60737	68	K	Casein kinase II subunit alpha OS=Mus musculus OX=10090 GN=Csnk2a1 PE=1 SV=2	Csnk2a1	0.999777	0.00273865	62.969	2	VVVK(1)ILKPVK	0.39014	6	1.01813	0.912697	1.07741	1.02622	1.00067	0.964872	1.00234	0.995277	1.06797	0.975071	0.970973	0.98836	1.016	0.917	1.009	1.052	1.031	0.976	1.04	0.377925
O54879	112	K	High mobility group protein B3 OS=Mus musculus OX=10090 GN=Hmgb3 PE=1 SV=3	Hmgb3	1	6.19302e-16	135.21	2	IK(1)STNPGISIGDVAK	-2.0121	5	0.733601	0.755749		1.2103	1.29528	1.00507
P30681	90	K	High mobility group protein B2 OS=Mus musculus OX=10090 GN=Hmgb2 PE=1 SV=3	Hmgb2	0.980157	0.000270841	163.2	2	K(0.02)K(0.98)DPNAPK	-0.44021	6	0.599092	0.846922	0.722488	1.15229	1.55431	1.1249	0.692301	0.67499	0.745025	1.28702	1.2961	1.30457	0.865	1.255	0.97	0.895	1.199	0.862	0.957	0.789856
O54879	50	K	High mobility group protein B3 OS=Mus musculus OX=10090 GN=Hmgb3 PE=1 SV=3	Hmgb3	1	0.0324189	52.591	2	WK(1)TMSSK	-1.2389	1		1
O54916	675	K	RalBP1-associated Eps domain-containing protein 1 OS=Mus musculus OX=10090 GN=Reps1 PE=1 SV=2	Reps1	1	0.000406301	65.933	2	AAQADSK(1)AEEK	-1.0777	5	1.06643	0.901618	1.22674		0.789528	1.01569	0.998305	0.933875	1.03169	1.0029	1.01522	1.01801	1.068	0.965	1.189		0.778	0.998	0.827	0.207014
O54916	105	K	RalBP1-associated Eps domain-containing protein 1 OS=Mus musculus OX=10090 GN=Reps1 PE=1 SV=2	Reps1	1	2.5694e-07	114.39	2	FVASK(1)NEQESR	-0.071244	6	1.16898	0.945908	1.12002	0.929671	0.87987	0.955548	0.998305	0.933875	1.03169	1.0029	1.01522	1.01801	1.171	1.013	1.086	0.927	0.867	0.939	0.836	0.0214537
O54926	43	K	Apoptosis regulatory protein Siva OS=Mus musculus OX=10090 GN=Siva1 PE=1 SV=1	Siva1	1	0.000419203	63.397	2	TK(1)QLLFQGAR	0.3278	1				1						1.12223		0.877773				0.891
O54931	240	K	A-kinase anchor protein 2 OS=Mus musculus OX=10090 GN=Akap2 PE=1 SV=3	Akap2	0.999455	0.000863094	71.219	3	K(0.001)NPGIAAK(0.999)WWNPPQEK	1.6892	1			1				1.0226	0.971565	1.03093	0.991008	0.987258	0.996632			0.97
O54941	92	K	SWI/SNF-related matrix-associated actin-dependent regulator of chromatin subfamily E member 1 OS=Mus musculus OX=10090 GN=Smarce1 PE=1 SV=1	Smarce1	1	1.68107e-09	106.47	2	ASNPDLK(1)LWEIGK	0.04251	5	0.678453	1.21372	0.783095	0.87179		1.45294	0.989446	0.998927	0.999552	0.998873	1.01409	0.999117	0.686	1.215	0.783	0.873		1.454	1.3	0.437989
O54941	305	K	SWI/SNF-related matrix-associated actin-dependent regulator of chromatin subfamily E member 1 OS=Mus musculus OX=10090 GN=Smarce1 PE=1 SV=1	Smarce1	1	0.000295541	81.099	2	EK(1)EAAEQAER	5.1733	5	0.758937		1.84879	0.857967	0.719582	0.814724	0.989446	0.998927	0.999552	0.998873	1.01409	0.999117	0.767		1.85	0.859	0.71	0.815	0.607	0.311794
O54941	271	K	SWI/SNF-related matrix-associated actin-dependent regulator of chromatin subfamily E member 1 OS=Mus musculus OX=10090 GN=Smarce1 PE=1 SV=1	Smarce1	1	1.17966e-112	283.15	2	FLESTDSFNNELK(1)R	0.18122	6	0.992767	0.974171	0.972794	1.0414	0.987126	1.03174	0.989446	0.998927	0.999552	0.998873	1.01409	0.999117	1.003	0.975	0.973	1.043	0.973	1.033	1.033	0.24692
O54941	328	K	SWI/SNF-related matrix-associated actin-dependent regulator of chromatin subfamily E member 1 OS=Mus musculus OX=10090 GN=Smarce1 PE=1 SV=1	Smarce1	1	6.43638e-27	117.9	2	SQSSMAPEEEQVANK(1)AEEK	-4.1115	6	1.14111	1.0649	1.12739	0.965854	0.879416	0.821337	0.989446	0.998927	0.999552	0.998873	1.01409	0.999117	1.153	1.066	1.128	0.967	0.867	0.822	0.794	0.0118913
O54941	85	K	SWI/SNF-related matrix-associated actin-dependent regulator of chromatin subfamily E member 1 OS=Mus musculus OX=10090 GN=Smarce1 PE=1 SV=1	Smarce1	1	4.95639e-25	130.99	2	VWDQVK(1)ASNPDLK	-0.71064	7	1.22262	1.00479	1.23833	0.970691	1.00271	0.560865	0.989446	0.998927	0.999552	0.998873	1.01409	0.999117	1.236	1.006	1.239	0.972	0.989	0.561	0.725	0.152835
O54946	47	K	DnaJ homolog subfamily B member 6 OS=Mus musculus OX=10090 GN=Dnajb6 PE=1 SV=4	Dnajb6	1	4.93832e-07	101.43	2	FK(1)QVAEAYEVLSDAK	3.6424	4	1.1363	1.11141	1.01316		0.739128		1.14954	1.21056	1.27648	0.819473	0.760969	0.782971	0.988	0.918	0.794		0.971		1.079
O54946	314	K	DnaJ homolog subfamily B member 6 OS=Mus musculus OX=10090 GN=Dnajb6 PE=1 SV=4	Dnajb6	1	3.97791e-06	54.309	2	LGSK(1)SNWEDDEQDR	-2.1177	1	1						1.14954	1.21056	1.27648	0.819473	0.760969	0.782971	0.87
O54946	39	K	DnaJ homolog subfamily B member 6 OS=Mus musculus OX=10090 GN=Dnajb6 PE=1 SV=4	Dnajb6	1	8.13978e-07	123.42	2	NPENK(1)EEAER	0.5206	10	1.30878	1.18772	1.4173	0.640038	0.73657	0.709601	1.14954	1.21056	1.27648	0.819473	0.760969	0.782971	1.139	0.981	1.11	0.781	0.968	0.906	0.822	0.0651207
O54946	34	K	DnaJ homolog subfamily B member 6 OS=Mus musculus OX=10090 GN=Dnajb6 PE=1 SV=4	Dnajb6	1	4.5307e-06	85.716	2	WHPDK(1)NPENK	-1.0348	10	1.37543	1.27168	1.44317	0.643524	0.616245	0.649955	1.14954	1.21056	1.27648	0.819473	0.760969	0.782971	1.196	1.05	1.131	0.785	0.81	0.83	0.718	0.00129543
O54950	57	K	5'-AMP-activated protein kinase subunit gamma-1 OS=Mus musculus OX=10090 GN=Prkag1 PE=1 SV=2	Prkag1	1	9.66374e-06	94.66	2	LVVFDTSLQVK(1)K	-2.3563	1			1				1.10983	1.10528	1.21117	0.853733	0.874811	0.845183			0.826
O54962	32	K	Barrier-to-autointegration factor OS=Mus musculus OX=10090 GN=Banf1 PE=1 SV=1	Banf1	1	6.98652e-107	253.53	3	PVGSLAGIGDVLSK(1)R	-4.9733	20	0.869132	1.18705	0.95287	1.01286	0.906277	1.07182	1.05508	1.01258	0.997388	1.03484	0.911438	0.988663	0.824	1.172	0.955	0.979	0.994	1.084	1.036	0.696982
O54962	72	K	Barrier-to-autointegration factor OS=Mus musculus OX=10090 GN=Banf1 PE=1 SV=1	Banf1	1	5.42533e-27	207.67	2	DTCGANAK(1)QSR	-4.4297	5	1.23322	0.723553	1.34033		0.865925	0.836975	1.05508	1.01258	0.997388	1.03484	0.911438	0.988663	1.169	0.715	1.344		0.95	0.847	0.835	0.597887
O54962	64	K	Barrier-to-autointegration factor OS=Mus musculus OX=10090 GN=Banf1 PE=1 SV=1	Banf1	1	2.37475e-06	126.29	2	EWLK(1)DTCGANAK	-7.5985	5	0.942515	1.07326		1.03904	0.988038	0.957148	1.05508	1.01258	0.997388	1.03484	0.911438	0.988663	0.893	1.06		1.004	1.084	0.968	1.043	0.601528
O54962	6	K	Barrier-to-autointegration factor OS=Mus musculus OX=10090 GN=Banf1 PE=1 SV=1	Banf1	1	0.00287842	109.11	2	TTSQK(1)HR	1.3886	6	1.31141	0.857443	1.24589	0.888709	0.830458	0.866088	1.05508	1.01258	0.997388	1.03484	0.911438	0.988663	1.243	0.847	1.249	0.859	0.911	0.876	0.792	0.16974
O54983	54	K	Ketimine reductase mu-crystallin OS=Mus musculus OX=10090 GN=Crym PE=1 SV=1	Crym	1	0.00175698	65.313	2	TVVPVAK(1)HR	1.9116	4		0.549377		1.04954	1.20371	1.19737	0.663686	0.70424	0.797318	1.0759	1.3944	1.36445		0.78		0.975	0.863	0.878	1.161
O54984	86	K	ATPase GET3 OS=Mus musculus OX=10090 GN=Get3 PE=1 SV=2	Get3	1	2.1329e-45	120.52	3	ESVLIISTDPAHNISDAFDQK(1)FSK	3.7403	6	0.659332	0.768759	0.714521	1.56429	1.15843	1.13467	0.905866	0.935758	0.780496	1.05017	1.16297	1.16474	0.728	0.822	0.915	1.49	0.996	0.974	1.404	0.102104
O54984	89	K	ATPase GET3 OS=Mus musculus OX=10090 GN=Get3 PE=1 SV=2	Get3	1	0.0107391	58.426	2	FSK(1)VPTK	-1.7505	3		0.758008		1.20506	1.03694		0.905866	0.935758	0.780496	1.05017	1.16297	1.16474		0.81		1.147	0.892		1.259
O54984	301	K	ATPase GET3 OS=Mus musculus OX=10090 GN=Get3 PE=1 SV=2	Get3	1	1.57287e-53	186.7	3	IQAK(1)YLDQMEDLYEDFHIVK	2.4911	6	1.02391	1.15572	0.924426	1.0384	0.866211	0.991331	0.905866	0.935758	0.780496	1.05017	1.16297	1.16474	1.13	1.235	1.184	0.989	0.745	0.851	0.728	0.0196724
O54984	38	K	ATPase GET3 OS=Mus musculus OX=10090 GN=Get3 PE=1 SV=2	Get3	1	0.000181341	112.8	2	SLK(1)WIFVGGK	1.1215	5	0.875305	0.904682		0.981633	1.07115	1.16723	0.905866	0.935758	0.780496	1.05017	1.16297	1.16474	0.966	0.967		0.935	0.921	1.002	0.986	0.682908
O54984	45	K	ATPase GET3 OS=Mus musculus OX=10090 GN=Get3 PE=1 SV=2	Get3	1	0.00059727	81.163	2	WIFVGGK(1)GGVGK	-2.6829	4	0.761678			1.10465	1.05456	1.07912	0.905866	0.935758	0.780496	1.05017	1.16297	1.16474	0.841			1.052	0.907	0.926	1.143
O54984	63	K	ATPase GET3 OS=Mus musculus OX=10090 GN=Get3 PE=1 SV=2	Get3	1	3.86168e-16	133.07	2	TTCSCSLAVQLSK(1)GR	0.26987	6	0.803972	0.700266	0.865398	1.25852	1.19051	1.18133	0.905866	0.935758	0.780496	1.05017	1.16297	1.16474	0.888	0.748	1.109	1.198	1.024	1.014	1.179	0.238438
O54988	1150	K	STE20-like serine/threonine-protein kinase OS=Mus musculus OX=10090 GN=Slk PE=1 SV=2	Slk	1	9.11759e-27	106.79	3	ELHQLQNEK(1)CHLLVEHETQK	-0.4556	8		0.854819	0.935563	1.02647	0.939058	1.24409	0.872556	0.834141	0.928485	1.11312	1.11255	1.13915		1.025	1.008	0.922	0.844	1.092	0.937	0.522434
O54988	11	K	STE20-like serine/threonine-protein kinase OS=Mus musculus OX=10090 GN=Slk PE=1 SV=2	Slk	1	0.00553957	58.426	2	IFK(1)LGSEK	-1.654	4	0.956734	0.823897	1.06742			1.15195	0.872556	0.834141	0.928485	1.11312	1.11255	1.13915	1.096	0.988	1.15			1.011	0.938
O54988	981	K	STE20-like serine/threonine-protein kinase OS=Mus musculus OX=10090 GN=Slk PE=1 SV=2	Slk	1	1.02273e-07	86.729	2	IIQQQK(1)AELANIER	-2.5684	3	0.911024	0.746839			1.34214		0.872556	0.834141	0.928485	1.11312	1.11255	1.13915	1.044	0.895			1.206		1.244
O54988	817	K	STE20-like serine/threonine-protein kinase OS=Mus musculus OX=10090 GN=Slk PE=1 SV=2	Slk	1	5.67138e-05	76.255	2	IVTDSDSK(1)TEELR	-0.69103	5		0.851879	0.980886	1.04385	1.05921	1.06417	0.872556	0.834141	0.928485	1.11312	1.11255	1.13915		1.021	1.056	0.938	0.952	0.934	0.906	0.00674055
O54988	179	K	STE20-like serine/threonine-protein kinase OS=Mus musculus OX=10090 GN=Slk PE=1 SV=2	Slk	1	0.0128109	63.212	2	LADFGVSAK(1)NTR	-2.9104	1						1	0.872556	0.834141	0.928485	1.11312	1.11255	1.13915						0.878
O54988	1163	K	STE20-like serine/threonine-protein kinase OS=Mus musculus OX=10090 GN=Slk PE=1 SV=2	Slk	1	1.28994e-06	91.939	2	LK(1)ELDEEHSQELK	-3.5068	6	0.928511	0.864663	0.927722	1.05359	1.14708	1.07843	0.872556	0.834141	0.928485	1.11312	1.11255	1.13915	1.064	1.037	0.999	0.947	1.031	0.947	0.944	0.157374
O54988	884	K	STE20-like serine/threonine-protein kinase OS=Mus musculus OX=10090 GN=Slk PE=1 SV=2	Slk	1	0.00153303	84.368	2	QQK(1)QTIER	-0.49255	4	1.00979		0.938537	1.08104	0.97063		0.872556	0.834141	0.928485	1.11312	1.11255	1.13915	1.157		1.011	0.971	0.872		0.85	0.201891
O55003	128	K	BCL2/adenovirus E1B 19 kDa protein-interacting protein 3 OS=Mus musculus OX=10090 GN=Bnip3 PE=1 SV=1	Bnip3	1	0.00251066	67.903	2	EFLFK(1)HPK	2.6374	2	0.954461		1.04554				1.62791	1.59916	1.45787	0.394616	0.439321	0.481117	0.586		0.717
O55022	96	K	Membrane-associated progesterone receptor component 1 OS=Mus musculus OX=10090 GN=Pgrmc1 PE=1 SV=4	Pgrmc1	1	2.87785e-28	123.92	2	ILMAINGK(1)VFDVTK	3.8422	4		0.639059		0.942617	1.06115	1.35717	0.847002	0.826257	0.894678	1.13592	1.15493	1.14121		0.773		0.83	0.919	1.189	1.267
O55022	102	K	Membrane-associated progesterone receptor component 1 OS=Mus musculus OX=10090 GN=Pgrmc1 PE=1 SV=4	Pgrmc1	1	0.00944328	75.243	2	VFDVTK(1)GR	-3.3648	3		0.860608	0.769089			1.3703	0.847002	0.826257	0.894678	1.13592	1.15493	1.14121		1.042	0.86			1.201	1.263
O55022	169	K	Membrane-associated progesterone receptor component 1 OS=Mus musculus OX=10090 GN=Pgrmc1 PE=1 SV=4	Pgrmc1	1	0.000158271	97.033	2	YHHVGK(1)LLK	-0.93729	6	0.898765	0.842237	0.992603	1.03428	1.09459	1.13752	0.847002	0.826257	0.894678	1.13592	1.15493	1.14121	1.061	1.019	1.109	0.911	0.948	0.997	0.896	0.0366944
O55023	264	K	Inositol monophosphatase 1 OS=Mus musculus OX=10090 GN=Impa1 PE=1 SV=1	Impa1	1	7.2601e-07	124.46	2	IAK(1)EIEIIPLQR	0.72409	6	1.17417	1.10453	1.16677	0.873497	0.809053	0.871976	1.02495	0.989667	1.0804	0.959731	0.971574	0.973682	1.146	1.116	1.08	0.91	0.833	0.896	0.79	0.0018277
O55023	260	K	Inositol monophosphatase 1 OS=Mus musculus OX=10090 GN=Impa1 PE=1 SV=1	Impa1	1	1.94488e-05	81.335	2	IIAANSITLAK(1)R	0.16909	2		1.16485				0.835153	1.02495	0.989667	1.0804	0.959731	0.971574	0.973682		1.177				0.858	0.729
O55023	181	K	Inositol monophosphatase 1 OS=Mus musculus OX=10090 GN=Impa1 PE=1 SV=1	Impa1	1	1.71854e-29	157.67	3	IVLSNMEK(1)LCSIPIHGIR	-1.7106	6	1.1374	1.04299	1.05643	0.890738	0.990877	0.881558	1.02495	0.989667	1.0804	0.959731	0.971574	0.973682	1.11	1.054	0.978	0.928	1.02	0.905	0.908	0.135644
O55023	49	K	Inositol monophosphatase 1 OS=Mus musculus OX=10090 GN=Impa1 PE=1 SV=1	Impa1	1	1.89325e-32	160.52	2	SSPADLVTVTDQK(1)VEK	-0.47023	6	0.896105	0.960682	1.02771	0.968068	1.06547	1.08197	1.02495	0.989667	1.0804	0.959731	0.971574	0.973682	0.874	0.971	0.951	1.009	1.097	1.111	1.151	0.0335171
O55028	323	K	[3-methyl-2-oxobutanoate dehydrogenase [lipoamide]] kinase, mitochondrial OS=Mus musculus OX=10090 GN=Bckdk PE=1 SV=1	Bckdk	1	0.00706918	62.271	2	GGGIAHK(1)DLDR	0.16881	4			0.989027	1.0105	0.974765	1.02571	0.931473	0.915479	0.944263	1.03811	1.06498	1.1057			1.047	0.973	0.915	0.928	0.897
O55028	184	K	[3-methyl-2-oxobutanoate dehydrogenase [lipoamide]] kinase, mitochondrial OS=Mus musculus OX=10090 GN=Bckdk PE=1 SV=1	Bckdk	1	0.00102963	70.389	2	HIQDEK(1)LVR	-0.55913	4	0.899263			1.09619	0.984376	1.02017	0.931473	0.915479	0.944263	1.03811	1.06498	1.1057	0.965			1.056	0.924	0.923	1.003
O55028	233	K	[3-methyl-2-oxobutanoate dehydrogenase [lipoamide]] kinase, mitochondrial OS=Mus musculus OX=10090 GN=Bckdk PE=1 SV=1	Bckdk	1	0.00648446	44.57	2	IIEK(1)WVDFAR	-2.6836	1				1			0.931473	0.915479	0.944263	1.03811	1.06498	1.1057				0.963
O55029	336	K	Coatomer subunit beta' OS=Mus musculus OX=10090 GN=Copb2 PE=1 SV=2	Copb2	1	0.00011852	71.066	2	AMGDTEIK(1)DGER	0.58876	6	1.01892	0.807831	0.948727	1.02388	1.09698	1.10367	0.963639	0.954413	1.0119	1.01884	1.0043	1.0469	1.057	0.846	0.938	1.005	1.092	1.054	1.109	0.19383
O55029	779	K	Coatomer subunit beta' OS=Mus musculus OX=10090 GN=Copb2 PE=1 SV=2	Copb2	1	5.85924e-05	133.68	2	ENLSK(1)VNQK	-1.1119	6	0.952728	0.922383	1.08475	0.998738	1.04696	0.994442	0.963639	0.954413	1.0119	1.01884	1.0043	1.0469	0.989	0.966	1.072	0.98	1.042	0.95	0.982	0.686384
O55029	413	K	Coatomer subunit beta' OS=Mus musculus OX=10090 GN=Copb2 PE=1 SV=2	Copb2	1	0.01695	52.591	2	ESNSIVK(1)IFK	-2.8766	2		0.869316	1.13068				0.963639	0.954413	1.0119	1.01884	1.0043	1.0469		0.911	1.117
O55029	871	K	Coatomer subunit beta' OS=Mus musculus OX=10090 GN=Copb2 PE=1 SV=2	Copb2	1	1.19142e-15	148.69	3	PASSPVIMASQTTHK(1)EEK	-0.43338	13	1.05134	0.933197	1.15876	0.899011	0.966762	0.990933	0.963639	0.954413	1.0119	1.01884	1.0043	1.0469	1.091	0.978	1.145	0.882	0.963	0.947	0.869	0.0608622
O55029	318	K	Coatomer subunit beta' OS=Mus musculus OX=10090 GN=Copb2 PE=1 SV=2	Copb2	1	6.86224e-08	88.734	3	IIWAK(1)HSEVQQANLK	0.33054	6	1.02629	0.928155	1.13119	1.01366	0.925173	0.975533	0.963639	0.954413	1.0119	1.01884	1.0043	1.0469	1.065	0.972	1.118	0.995	0.921	0.932	0.903	0.100163
O55029	212	K	Coatomer subunit beta' OS=Mus musculus OX=10090 GN=Copb2 PE=1 SV=2	Copb2	1	0.000404997	90.263	2	LVK(1)IWDYQNK	-1.4171	4	1.00031	0.930718			1.02528	1.04369	0.963639	0.954413	1.0119	1.01884	1.0043	1.0469	1.038	0.975			1.021	0.997	1.002	0.938883
O55029	386	K	Coatomer subunit beta' OS=Mus musculus OX=10090 GN=Copb2 PE=1 SV=2	Copb2	1	7.1497e-06	55.416	3	NK(1)SFGSAQEFAWAHDSSEYAIR	0.42679	4	0.999033	0.959371	0.974171			1.06742	0.963639	0.954413	1.0119	1.01884	1.0043	1.0469	1.037	1.005	0.963			1.02	1.018
O55029	840	K	Coatomer subunit beta' OS=Mus musculus OX=10090 GN=Copb2 PE=1 SV=2	Copb2	1	2.98201e-05	110.58	2	NVMEEAK(1)GFQPSR	-0.3052	4		1.1005	1.0963		0.997791	0.805404	0.963639	0.954413	1.0119	1.01884	1.0043	1.0469		1.153	1.083		0.994	0.769	0.788	0.204313
O55029	627	K	Coatomer subunit beta' OS=Mus musculus OX=10090 GN=Copb2 PE=1 SV=2	Copb2	1	0.00546447	59.645	2	VAHFLEK(1)QGFK	-0.58562	3		0.855212		1.07099		1.0738	0.963639	0.954413	1.0119	1.01884	1.0043	1.0469		0.896		1.051		1.026	1.159
O55029	671	K	Coatomer subunit beta' OS=Mus musculus OX=10090 GN=Copb2 PE=1 SV=2	Copb2	1	7.76151e-12	153.33	2	WK(1)QLAELAISK	-12.645	4	0.716688	1.10849	1.34056			0.834261	0.963639	0.954413	1.0119	1.01884	1.0043	1.0469	0.744	1.161	1.325			0.797	0.74
O55047	465	K	Serine/threonine-protein kinase tousled-like 2 OS=Mus musculus OX=10090 GN=Tlk2 PE=1 SV=2	Tlk2	1	8.15858e-05	98.009	2	IHK(1)ELDHPR	1.3034	11	1.00769	0.756434	0.968838	1.20618	1.07662	0.984236	0.891045	0.787299	0.940493	1.06663	1.12644	1.18809	1.131	0.961	1.03	1.131	0.956	0.828	0.934	0.504507
O55047	192	K	Serine/threonine-protein kinase tousled-like 2 OS=Mus musculus OX=10090 GN=Tlk2 PE=1 SV=2	Tlk2	1	3.66715e-05	78.864	2	ISALENSK(1)NSDLEK	-2.1358	4	0.828164		1.15619		1.08261	0.933039	0.891045	0.787299	0.940493	1.06663	1.12644	1.18809	0.929		1.229		0.961	0.785	0.809	0.352967
O55047	511	K	Serine/threonine-protein kinase tousled-like 2 OS=Mus musculus OX=10090 GN=Tlk2 PE=1 SV=2	Tlk2	1	0.00620754	53.878	2	LMSEK(1)EAR	1.215	1						1	0.891045	0.787299	0.940493	1.06663	1.12644	1.18809						0.842
O55060	72	K	Thiopurine S-methyltransferase OS=Mus musculus OX=10090 GN=Tpmt PE=1 SV=1	Tpmt	1	0.000957691	57.293	2	AIEMK(1)WFADR	-0.83457	4	1.0206	1.37739		0.741875	0.860131		1.13479	1.0856	1.09033	0.911322	0.832109	0.945844	0.899	1.269		0.814	1.034		0.852	0.543898
O55060	140	K	Thiopurine S-methyltransferase OS=Mus musculus OX=10090 GN=Tpmt PE=1 SV=1	Tpmt	1	0.0202906	60.589	2	ANIGK(1)FDR	-1.7164	1	1						1.13479	1.0856	1.09033	0.911322	0.832109	0.945844	0.881
O55060	53	K	Thiopurine S-methyltransferase OS=Mus musculus OX=10090 GN=Tpmt PE=1 SV=1	Tpmt	1	5.41789e-05	66.953	2	HLDTFLK(1)GQSGLR	0.11875	4	1.0092	1.2283		0.823466		0.939036	1.13479	1.0856	1.09033	0.911322	0.832109	0.945844	0.889	1.131		0.904		0.993	0.939	0.703663
O55060	25	K	Thiopurine S-methyltransferase OS=Mus musculus OX=10090 GN=Tpmt PE=1 SV=1	Tpmt	1	0.000220366	88.24	2	NQVLTLEDWK(1)EK	6.3748	2		1.32141				0.678588	1.13479	1.0856	1.09033	0.911322	0.832109	0.945844		1.217				0.717	0.589
O55060	6	K	Thiopurine S-methyltransferase OS=Mus musculus OX=10090 GN=Tpmt PE=1 SV=1	Tpmt	1	3.63053e-05	65.12	2	SLDMK(1)EHPDAEVQK	-2.4365	3	1.53459			0.633315		0.832095	1.13479	1.0856	1.09033	0.911322	0.832109	0.945844	1.352			0.695		0.88	0.582
O55091	278	K	Protein IMPACT OS=Mus musculus OX=10090 GN=Impact PE=1 SV=2	Impact	1	0.00727518	65.313	2	FK(1)HINNCAR	0.1883	4		0.771372	0.913512		1.19392	1.1212	0.745216	0.770647	0.822084	1.23612	1.19568	1.23025		1.001	1.111		0.999	0.911	0.904	0.286461
O55091	228	K	Protein IMPACT OS=Mus musculus OX=10090 GN=Impact PE=1 SV=2	Impact	1	3.60392e-28	112.06	3	IFCEDK(1)QTFLQDCEDDGETAAGGR	2.9547	5	0.595462		0.482778	1.65329	1.26266	1.00582	0.745216	0.770647	0.822084	1.23612	1.19568	1.23025	0.799		0.587	1.337	1.056	0.818	1.544	0.143043
O55091	204	K	Protein IMPACT OS=Mus musculus OX=10090 GN=Impact PE=1 SV=2	Impact	1	8.44071e-10	158.37	2	LVLAK(1)LYENK	-3.2546	6	0.826184	0.798971	0.77448	1.20402	1.22907	1.16728	0.745216	0.770647	0.822084	1.23612	1.19568	1.23025	1.109	1.037	0.942	0.974	1.028	0.949	0.956	0.455066
O55091	291	K	Protein IMPACT OS=Mus musculus OX=10090 GN=Impact PE=1 SV=2	Impact	1	3.5848e-09	74.62	2	NILVEK(1)NFTNTPDESTK	-3.1171	2					1.02976	0.970238	0.745216	0.770647	0.822084	1.23612	1.19568	1.23025					0.861	0.789
O55091	127	K	Protein IMPACT OS=Mus musculus OX=10090 GN=Impact PE=1 SV=2	Impact	1	1.24533e-05	74.524	2	SQITEPDPDVK(1)K	0.062639	5		0.725538	0.851147	1.20468	1.12305	1.09559	0.745216	0.770647	0.822084	1.23612	1.19568	1.23025		0.941	1.035	0.975	0.939	0.891	0.946	0.345388
O55091	152	K	Protein IMPACT OS=Mus musculus OX=10090 GN=Impact PE=1 SV=2	Impact	1	3.06422e-14	58.061	3	TEEVEVESEEDPILEHPPENPVK(1)TLDLK	1.6916	2					0.896129	1.10387	0.745216	0.770647	0.822084	1.23612	1.19568	1.23025					0.749	0.897
O55091	157	K	Protein IMPACT OS=Mus musculus OX=10090 GN=Impact PE=1 SV=2	Impact	1	9.0073e-39	95.269	3	TLDLK(1)ISEETQPETEELPPVAHGVPITDR	2.0837	6	0.841882	0.648063	0.773559	1.28015	1.30173	1.15462	0.745216	0.770647	0.822084	1.23612	1.19568	1.23025	1.13	0.841	0.941	1.036	1.089	0.939	1.052	0.589632
O55098	899	K	Serine/threonine-protein kinase 10 OS=Mus musculus OX=10090 GN=Stk10 PE=1 SV=2	Stk10	1	0.00101396	70.195	2	LK(1)ALDESHNQSLK	-2.0659	3				0.95641	1.06231	0.981282
O55102	12	K	Biogenesis of lysosome-related organelles complex 1 subunit 1 OS=Mus musculus OX=10090 GN=Bloc1s1 PE=1 SV=2	Bloc1s1	1	0.000505237	74.269	2	EHQAK(1)QNER	1.5047	2	0.697791		1.30221				1.12176	0.678479			1.29043	0.909327	0.622
P58404	438	K	Striatin-4 OS=Mus musculus OX=10090 GN=Strn4 PE=1 SV=2	Strn4	1	0.00216475	76.605	2	TWNPK(1)FTLR	-2.3239	4		0.91735	0.96507		0.945351	1.17223	0.898617	0.876707	0.995941	0.999778	1.16159	1.06736		1.046	0.969		0.814	1.098	0.949	0.7233
O55111	838	K	Desmoglein-2 OS=Mus musculus OX=10090 GN=Dsg2 PE=1 SV=3	Dsg2	1	0.00170647	64.906	2	FK(1)TLAEVCLGR	-1.7323	1			1				1.08112	0.937492	1.1473	0.906997	0.968357	0.958741			0.872
O55125	65	K	Protein NipSnap homolog 1 OS=Mus musculus OX=10090 GN=Nipsnap1 PE=1 SV=1	Nipsnap1	1	0.000131095	106.11	2	DAHSTLLSK(1)K	0.65389	6	0.944726	0.898105		1.02751	1.12965		0.926927	0.915612	0.953283	1.08313	1.03172	1.08933	1.019	0.981		0.949	1.095		1.022	0.817943
O55125	80	K	Protein NipSnap homolog 1 OS=Mus musculus OX=10090 GN=Nipsnap1 PE=1 SV=1	Nipsnap1	1	4.19858e-28	116.9	3	IQFHNVK(1)PECLDAYNSLTEAVLPK	2.6565	6	1.11579	0.835445	0.806533	1.0754	1.16684		0.926927	0.915612	0.953283	1.08313	1.03172	1.08933	1.204	0.912	0.846	0.993	1.131		1.076	0.612928
O55125	146	K	Protein NipSnap homolog 1 OS=Mus musculus OX=10090 GN=Nipsnap1 PE=1 SV=1	Nipsnap1	1	0.00340365	76.572	2	NNK(1)EYLEFR	-1.555	3				1.03237	0.918656	1.04897	0.926927	0.915612	0.953283	1.08313	1.03172	1.08933				0.953	0.89	0.963
O55125	51	K	Protein NipSnap homolog 1 OS=Mus musculus OX=10090 GN=Nipsnap1 PE=1 SV=1	Nipsnap1	1	3.29162e-05	114.39	2	SLFVHK(1)VDPR	-1.2768	6	0.9687	0.910278	0.960425	1.087	1.03863	1.03497	0.926927	0.915612	0.953283	1.08313	1.03172	1.08933	1.045	0.994	1.007	1.004	1.007	0.95	0.972	0.304461
O55125	191	K	Protein NipSnap homolog 1 OS=Mus musculus OX=10090 GN=Nipsnap1 PE=1 SV=1	Nipsnap1	0.980581	3.15165e-08	91.457	3	TYK(0.981)LK(0.019)PGTMIEWGNNWAR	0.24781	6	1.43771	0.939554	1.24676	0.782623	0.91071	0.68264	0.926927	0.915612	0.953283	1.08313	1.03172	1.08933	1.551	1.026	1.308	0.723	0.883	0.627	0.575	0.0242303
O55126	94	K	Protein NipSnap homolog 2 OS=Mus musculus OX=10090 GN=Nipsnap2 PE=1 SV=1	Nipsnap2	1	4.36357e-07	93.772	2	ICQEVLPK(1)IHEGK	-1.6657	9	0.760948	0.827054	0.996178	1.00851	1.25679	1.15052	0.858672	0.805291	0.830522	1.19948	1.12318	1.18285	0.886	1.027	1.199	0.841	1.119	0.973	0.942	0.652264
O55126	62	K	Protein NipSnap homolog 2 OS=Mus musculus OX=10090 GN=Nipsnap2 PE=1 SV=1	Nipsnap2	0.99998	0.00818802	47.361	2	KDAHSNLLAK(1)K	1.509	1						1	0.858672	0.805291	0.830522	1.19948	1.12318	1.18285						0.845
O55126	140	K	Protein NipSnap homolog 2 OS=Mus musculus OX=10090 GN=Nipsnap2 PE=1 SV=1	Nipsnap2	1	1.81504e-07	99.34	2	LK(1)ENQEFVNFR	-3.2284	4	0.952799		0.886836	1.03498		1.12539	0.858672	0.805291	0.830522	1.19948	1.12318	1.18285	1.11		1.068	0.863		0.951	0.833	0.0721035
O55128	24	K	Histone deacetylase complex subunit SAP18 OS=Mus musculus OX=10090 GN=Sap18 PE=1 SV=1	Sap18	1	0.00858335	65.156	2	EK(1)TCPLLLR	-4.4759	5	0.960078	1.01029	1.05415		0.977101	0.998386	1.0312	0.98564	1.07918	0.989868	0.91143	1.00268	0.931	1.025	0.977		1.072	0.996	1.058	0.301957
O55128	104	K	Histone deacetylase complex subunit SAP18 OS=Mus musculus OX=10090 GN=Sap18 PE=1 SV=1	Sap18	1	9.98033e-05	83.775	2	VK(1)EIGSTMSGR	1.951	10	1.11399	1.04882	1.1476	0.847333	0.920545	0.921702	1.0312	0.98564	1.07918	0.989868	0.91143	1.00268	1.08	1.064	1.063	0.856	1.01	0.919	0.868	0.0409433
O55128	13	K	Histone deacetylase complex subunit SAP18 OS=Mus musculus OX=10090 GN=Sap18 PE=1 SV=1	Sap18	0.844039	9.1568e-05	69.327	3	VTQEEIK(0.844)K(0.152)EPEK(0.004)PIDR	-0.36835	2	0.948825		1.05117				1.0312	0.98564	1.07918	0.989868	0.91143	1.00268	0.92		0.974
O55131	207	K	Septin-7 OS=Mus musculus OX=10090 GN=Septin7 PE=1 SV=1	Septin7	1	1.03845e-127	265.36	2	ADTLTPEECQQFK(1)K	-1.8705	6	1.1085	1.08248	0.886001	0.940752	0.941882	1.04038	0.959308	0.950544	1.0223	1.0296	1.01449	1.02375	1.156	1.139	0.867	0.914	0.928	1.016	0.904	0.398179
O55131	348	K	Septin-7 OS=Mus musculus OX=10090 GN=Septin7 PE=1 SV=1	Septin7	1	0.00403372	100.75	2	REHVAK(1)MK	-2.4483	7	1.08367	0.958918	1.21289	0.850457	0.931877	0.962187	0.959308	0.950544	1.0223	1.0296	1.01449	1.02375	1.13	1.009	1.186	0.826	0.919	0.94	0.808	0.0267919
O55131	218	K	Septin-7 OS=Mus musculus OX=10090 GN=Septin7 PE=1 SV=1	Septin7	1	0.00127961	96.311	2	EIQEHK(1)IK	0.42003	6	1.07368	0.957434	1.13811	0.894945	0.962147	0.973689	0.959308	0.950544	1.0223	1.0296	1.01449	1.02375	1.119	1.007	1.113	0.869	0.948	0.951	0.855	0.0256997
O55131	332	K	Septin-7 OS=Mus musculus OX=10090 GN=Septin7 PE=1 SV=1	Septin7	1	2.16402e-08	113.34	2	GQLTK(1)SPLAQMEEER	2.5318	5	0.988028	1.06036	1.11692		1.02245	0.812246	0.959308	0.950544	1.0223	1.0296	1.01449	1.02375	1.03	1.116	1.093		1.008	0.793	0.834	0.141057
O55131	237	K	Septin-7 OS=Mus musculus OX=10090 GN=Septin7 PE=1 SV=1	Septin7	0.961929	1.34202e-05	66.619	3	IYEFPETDDEEENK(0.038)LVK(0.962)K	0.1691	4	0.783841		1.06913	0.953199	1.19382		0.959308	0.950544	1.0223	1.0296	1.01449	1.02375	0.817		1.046	0.926	1.177		1.129	0.553177
O55131	394	K	Septin-7 OS=Mus musculus OX=10090 GN=Septin7 PE=1 SV=1	Septin7	1	0.00116669	68.548	2	NLEAQHK(1)ELEEK	-3.2844	2	1.05208					0.947922	0.959308	0.950544	1.0223	1.0296	1.01449	1.02375	1.097					0.926	0.844
O55131	372	K	Septin-7 OS=Mus musculus OX=10090 GN=Septin7 PE=1 SV=1	Septin7	1	6.09935e-07	164.31	2	LK(1)DSEAELQR	2.8584	6	1.12661	1.03957	1.14343	0.850966	0.829465	1.00995	0.959308	0.950544	1.0223	1.0296	1.01449	1.02375	1.174	1.094	1.118	0.827	0.818	0.987	0.777	0.016579
O55131	180	K	Septin-7 OS=Mus musculus OX=10090 GN=Septin7 PE=1 SV=1	Septin7	1	0.00734049	74.486	2	PLDIEFMK(1)R	-0.73322	1					1		0.959308	0.950544	1.0223	1.0296	1.01449	1.02375					0.986
O55131	407	K	Septin-7 OS=Mus musculus OX=10090 GN=Septin7 PE=1 SV=1	Septin7	1	6.19317e-08	110.58	2	QFEEEK(1)ANWEAQQR	-0.52166	5	1.00771	1.10873	1.09579	0.868566	0.9192		0.959308	0.950544	1.0223	1.0296	1.01449	1.02375	1.05	1.166	1.072	0.844	0.906		0.798	0.0195372
O55131	212	K	Septin-7 OS=Mus musculus OX=10090 GN=Septin7 PE=1 SV=1	Septin7	1	2.48421e-07	120.33	2	QIMK(1)EIQEHK	-2.2	8	1.02916	1.0196	1.19076	0.946792	0.897537	0.916152	0.959308	0.950544	1.0223	1.0296	1.01449	1.02375	1.073	1.073	1.165	0.92	0.885	0.895	0.815	0.00239337
O55131	297	K	Septin-7 OS=Mus musculus OX=10090 GN=Septin7 PE=1 SV=1	Septin7	1	6.83931e-43	137.68	3	THMQDLK(1)DVTNNVHYENYR	1.164	5	0.934228	0.970308	1.06204	1.02736	1.00607		0.959308	0.950544	1.0223	1.0296	1.01449	1.02375	0.974	1.021	1.039	0.998	0.992		0.984	0.569726
O55131	96	K	Septin-7 OS=Mus musculus OX=10090 GN=Septin7 PE=1 SV=1	Septin7	1	0.000135273	105.94	2	TVQVEQSK(1)VLIK	-0.25465	6	0.892233	0.96503	1.02142	1.03898	1.03224	1.0501	0.959308	0.950544	1.0223	1.0296	1.01449	1.02375	0.93	1.015	0.999	1.009	1.017	1.026	1.037	0.250191
O55135	228	K	Eukaryotic translation initiation factor 6 OS=Mus musculus OX=10090 GN=Eif6 PE=1 SV=2	Eif6	1	4.80561e-11	117.21	2	LNEAK(1)PSTIATSMR	-2.5645	7	1.16475			0.925815	0.997629	0.911811	1.01141	1.07253	1.11684	0.960717	0.892265	0.946246	1.152			0.964	1.118	0.964	0.881
O55137	42	K	Acyl-coenzyme A thioesterase 1 OS=Mus musculus OX=10090 GN=Acot1 PE=1 SV=1	Acot1	1	0.00586199	51.456	2	DEK(1)GALFR	0.44474	2	1.0574	0.942604
O55137	286	K	Acyl-coenzyme A thioesterase 1 OS=Mus musculus OX=10090 GN=Acot1 PE=1 SV=1	Acot1	1	0.0698769	46.835	2	MTK(1)DGLK	9.1473	1				1
O55142	15	K	60S ribosomal protein L35a OS=Mus musculus OX=10090 GN=Rpl35a PE=1 SV=2	Rpl35a	1	0.00386822	80.294	2	AIFAGYK(1)R	-0.43233	5	1.08609	0.982205		0.998689	0.976296	0.956722	1.00573	0.950311	1.09308	0.974503	0.986533	0.98985	1.08	1.034		1.025	0.99	0.967	0.94	0.108871
O55142	54	K	60S ribosomal protein L35a OS=Mus musculus OX=10090 GN=Rpl35a PE=1 SV=2	Rpl35a	1	5.61302e-07	138	2	AK(1)NNTVTPGGKPNK	-2.7288	6	0.74669	0.993114	1.27641	1.51025	0.758942	0.714602	1.00573	0.950311	1.09308	0.974503	0.986533	0.98985	0.742	1.045	1.168	1.55	0.769	0.722	1.029	0.954512
O55142	45	K	60S ribosomal protein L35a OS=Mus musculus OX=10090 GN=Rpl35a PE=1 SV=2	Rpl35a	1	4.49141e-19	214.81	2	DETEFYLGK(1)R	-1.2602	6	1.00789	1.00136	1.11813	0.916497	0.960664	0.995464	1.00573	0.950311	1.09308	0.974503	0.986533	0.98985	1.002	1.054	1.023	0.94	0.974	1.006	0.948	0.0955843
O55142	29	K	60S ribosomal protein L35a OS=Mus musculus OX=10090 GN=Rpl35a PE=1 SV=2	Rpl35a	1	4.24112e-71	221.56	2	EHTALLK(1)IEGVYAR	-0.57808	12	0.980268	0.858638	0.957942	1.10603	1.06195	1.03517	1.00573	0.950311	1.09308	0.974503	0.986533	0.98985	0.975	0.904	0.876	1.135	1.076	1.046	1.182	0.0134923
O55142	8	K	60S ribosomal protein L35a OS=Mus musculus OX=10090 GN=Rpl35a PE=1 SV=2	Rpl35a	1	6.36312e-11	111.39	2	LWCK(1)AIFAGYK	-1.7524	5	1.11938	1.03407	1.09934	0.863498	0.883715		1.00573	0.950311	1.09308	0.974503	0.986533	0.98985	1.113	1.088	1.006	0.886	0.896		0.833	0.0197798
O55142	95	K	60S ribosomal protein L35a OS=Mus musculus OX=10090 GN=Rpl35a PE=1 SV=2	Rpl35a	1	2.28366e-15	178.94	2	SNLPAK(1)AIGHR	-2.7065	5	1.06867	1.00065	1.0628	0.928115	0.939764		1.00573	0.950311	1.09308	0.974503	0.986533	0.98985	1.063	1.053	0.972	0.952	0.953		0.925	0.127184
O55142	73	K	60S ribosomal protein L35a OS=Mus musculus OX=10090 GN=Rpl35a PE=1 SV=2	Rpl35a	1	0.000154848	125.5	2	VIWGK(1)VTR	-0.12847	6	1.1073	1.00801	1.11822	0.927393	0.930832	0.908234	1.00573	0.950311	1.09308	0.974503	0.986533	0.98985	1.101	1.061	1.023	0.952	0.944	0.918	0.884	0.00665068
O55143	757	K	Sarcoplasmic/endoplasmic reticulum calcium ATPase 2 OS=Mus musculus OX=10090 GN=Atp2a2 PE=1 SV=2	Atp2a2	1	7.34378e-05	103.8	2	AIYNNMK(1)QFIR	-2.2198	2		1.21632	0.78368				1.00416	0.961842	1.04228	1.00578	0.98598	0.999955		1.265	0.752
O55143	128	K	Sarcoplasmic/endoplasmic reticulum calcium ATPase 2 OS=Mus musculus OX=10090 GN=Atp2a2 PE=1 SV=2	Atp2a2	1	8.84912e-05	108.3	2	EYEPEMGK(1)VYR	0.27025	6	1.02565	0.92409	0.958996	1.06609	1.01196	1.01321	1.00416	0.961842	1.04228	1.00578	0.98598	0.999955	1.021	0.961	0.92	1.06	1.026	1.013	1.068	0.115144
O55143	464	K	Sarcoplasmic/endoplasmic reticulum calcium ATPase 2 OS=Mus musculus OX=10090 GN=Atp2a2 PE=1 SV=2	Atp2a2	1	0.0577834	42.835	2	GLSK(1)IER	-3.4471	1	1						1.00416	0.961842	1.04228	1.00578	0.98598	0.999955	0.996
O55143	169	K	Sarcoplasmic/endoplasmic reticulum calcium ATPase 2 OS=Mus musculus OX=10090 GN=Atp2a2 PE=1 SV=2	Atp2a2	1	0.0103362	63.397	2	LTSIK(1)STTLR	-1.519	1						1	1.00416	0.961842	1.04228	1.00578	0.98598	0.999955						1
O55143	514	K	Sarcoplasmic/endoplasmic reticulum calcium ATPase 2 OS=Mus musculus OX=10090 GN=Atp2a2 PE=1 SV=2	Atp2a2	1	0.00061996	54.199	2	MFVK(1)GAPEGVIDR	0.14204	1	1						1.00416	0.961842	1.04228	1.00578	0.98598	0.999955	0.996
O55143	996	K	Sarcoplasmic/endoplasmic reticulum calcium ATPase 2 OS=Mus musculus OX=10090 GN=Atp2a2 PE=1 SV=2	Atp2a2	1	2.22136e-07	107.6	2	NYLEQPGK(1)ECVQPATK	-2.5487	6	1.05314	0.981838	0.886736	1.04791	1.05151	0.978868	1.00416	0.961842	1.04228	1.00578	0.98598	0.999955	1.049	1.021	0.851	1.042	1.066	0.979	1.057	0.450449
O55143	543	K	Sarcoplasmic/endoplasmic reticulum calcium ATPase 2 OS=Mus musculus OX=10090 GN=Atp2a2 PE=1 SV=2	Atp2a2	1	0.00104348	125.5	2	QK(1)IMSVIR	0.23565	6	1.04525	0.912002	1.14726	0.899957	0.967409	1.02812	1.00416	0.961842	1.04228	1.00578	0.98598	0.999955	1.041	0.948	1.101	0.895	0.981	1.028	0.94	0.358611
O55143	30	K	Sarcoplasmic/endoplasmic reticulum calcium ATPase 2 OS=Mus musculus OX=10090 GN=Atp2a2 PE=1 SV=2	Atp2a2	1	9.35459e-14	101.8	3	TVEEVLGHFGVNESTGLSLEQVK(1)K	1.2151	3			1.45086	0.681469	0.867669		1.00416	0.961842	1.04228	1.00578	0.98598	0.999955			1.392	0.678	0.88		0.56
O55143	683	K	Sarcoplasmic/endoplasmic reticulum calcium ATPase 2 OS=Mus musculus OX=10090 GN=Atp2a2 PE=1 SV=2	Atp2a2	1	0.012663	43.734	2	VEPSHK(1)SK	0.22043	1		1					1.00416	0.961842	1.04228	1.00578	0.98598	0.999955		1.04
O55143	541	K	Sarcoplasmic/endoplasmic reticulum calcium ATPase 2 OS=Mus musculus OX=10090 GN=Atp2a2 PE=1 SV=2	Atp2a2	1	7.79544e-05	126.82	2	VPMTPGVK(1)QK	0.28771	7		0.954127		1.02115	1.02875	0.99597	1.00416	0.961842	1.04228	1.00578	0.98598	0.999955		0.992		1.015	1.043	0.996	1.026
O55201	599	K	Transcription elongation factor SPT5 OS=Mus musculus OX=10090 GN=Supt5h PE=1 SV=1	Supt5h	1	0.0045519	61.194	2	DIVK(1)VIDGPHSGR	0.83464	2	0.945474	1.05453					1.01234	1.00363	1.06824	0.971976	0.966747	0.977059	0.934	1.051
O55201	181	K	Transcription elongation factor SPT5 OS=Mus musculus OX=10090 GN=Supt5h PE=1 SV=1	Supt5h	1	0.00903989	50.297	2	DPNLWTVK(1)CK	7.8574	3	1.1621			0.837896			1.01234	1.00363	1.06824	0.971976	0.966747	0.977059	1.148			0.862			0.751
O55201	437	K	Transcription elongation factor SPT5 OS=Mus musculus OX=10090 GN=Supt5h PE=1 SV=1	Supt5h	1	1.17958e-40	91.399	3	EHNFQPGDNVEVCEGELINLQGK(1)VLSVDGNK	7.196	2		0.795617			1.20438		1.01234	1.00363	1.06824	0.971976	0.966747	0.977059		0.793			1.246		1.571
O55201	564	K	Transcription elongation factor SPT5 OS=Mus musculus OX=10090 GN=Supt5h PE=1 SV=1	Supt5h	1	2.4108e-05	65.12	3	ETFQVLNMHGK(1)VVTVR	0.047269	1			1				1.01234	1.00363	1.06824	0.971976	0.966747	0.977059			0.936
O55201	274	K	Transcription elongation factor SPT5 OS=Mus musculus OX=10090 GN=Supt5h PE=1 SV=1	Supt5h	0.997137	0.000682365	84.309	2	EVANLK(0.003)PK(0.997)SWVR	-0.78202	3	1.02813	1.07691		0.894955			1.01234	1.00363	1.06824	0.971976	0.966747	0.977059	1.016	1.073		0.921			0.882
O55201	595	K	Transcription elongation factor SPT5 OS=Mus musculus OX=10090 GN=Supt5h PE=1 SV=1	Supt5h	1	3.52066e-34	110.14	3	FAVALDSDQNNIHVK(1)DIVK	1.5112	6	0.997389	1.14035	1.1101	1.01891	0.73423	0.999017	1.01234	1.00363	1.06824	0.971976	0.966747	0.977059	0.985	1.136	1.039	1.048	0.759	1.022	0.895	0.345656
O55201	719	K	Transcription elongation factor SPT5 OS=Mus musculus OX=10090 GN=Supt5h PE=1 SV=1	Supt5h	1	0.000292037	75.012	2	GYIGVVK(1)DATESTAR	-18.2	1		1					1.01234	1.00363	1.06824	0.971976	0.966747	0.977059		0.996
O55201	456	K	Transcription elongation factor SPT5 OS=Mus musculus OX=10090 GN=Supt5h PE=1 SV=1	Supt5h	1	9.68009e-06	103.23	3	HEDLK(1)DMLEFPAQELR	2.2487	1	1						1.01234	1.00363	1.06824	0.971976	0.966747	0.977059	0.988
O55201	648	K	Transcription elongation factor SPT5 OS=Mus musculus OX=10090 GN=Supt5h PE=1 SV=1	Supt5h	1	0.000168455	74.269	2	HLVLAGGSK(1)PR	-1.9598	6	1.10163	0.940577	0.973315	0.990944	0.992164	1.00137	1.01234	1.00363	1.06824	0.971976	0.966747	0.977059	1.088	0.937	0.911	1.02	1.026	1.025	1.046	0.43273
O55201	712	K	Transcription elongation factor SPT5 OS=Mus musculus OX=10090 GN=Supt5h PE=1 SV=1	Supt5h	1	2.03765e-05	73.655	2	ISQGPYK(1)GYIGVVK	1.1644	1					1		1.01234	1.00363	1.06824	0.971976	0.966747	0.977059					1.034
O55201	451	K	Transcription elongation factor SPT5 OS=Mus musculus OX=10090 GN=Supt5h PE=1 SV=1	Supt5h	1	1.86966e-05	106	2	ITIMPK(1)HEDLK	-1.9632	6	1.00838	0.984306	1.08156	1.05338	0.881129	0.991239	1.01234	1.00363	1.06824	0.971976	0.966747	0.977059	0.996	0.981	1.012	1.084	0.911	1.015	1.007	0.934073
O55201	342	K	Transcription elongation factor SPT5 OS=Mus musculus OX=10090 GN=Supt5h PE=1 SV=1	Supt5h	1	0.00363298	60.589	2	LFDAEK(1)IR	-1.1533	3	1.04704	0.888898	1.06406				1.01234	1.00363	1.06824	0.971976	0.966747	0.977059	1.034	0.886	0.996
O55201	321	K	Transcription elongation factor SPT5 OS=Mus musculus OX=10090 GN=Supt5h PE=1 SV=1	Supt5h	1	0.0010369	88.181	2	MSLK(1)DWFAK	1.1621	6	1.18813	1.21041	1.22417	0.738248	0.831278	0.807765	1.01234	1.00363	1.06824	0.971976	0.966747	0.977059	1.174	1.206	1.146	0.76	0.86	0.827	0.694	0.00073968
O55201	234	K	Transcription elongation factor SPT5 OS=Mus musculus OX=10090 GN=Supt5h PE=1 SV=1	Supt5h	1	2.04083e-06	78.157	2	QTHVK(1)QAIEGVGNLR	-0.016662	7	1.02809	1.2216	1.28445	0.815279	0.844256	0.806322	1.01234	1.00363	1.06824	0.971976	0.966747	0.977059	1.016	1.217	1.202	0.839	0.873	0.825	0.739	0.00775036
O55201	625	K	Transcription elongation factor SPT5 OS=Mus musculus OX=10090 GN=Supt5h PE=1 SV=1	Supt5h	1	0.000935833	81.642	2	SFAFLHCK(1)K	3.5438	5	1.10233	0.795031		1.01397	1.02422	1.06445	1.01234	1.00363	1.06824	0.971976	0.966747	0.977059	1.089	0.792		1.043	1.059	1.089	1.131	0.340181
O55201	173	K	Transcription elongation factor SPT5 OS=Mus musculus OX=10090 GN=Supt5h PE=1 SV=1	Supt5h	1	2.91812e-07	41.813	3	SSVGETVYGGSDELSDDITQQQLLPGVK(1)DPNLWTVK	0.65566	1					1		1.01234	1.00363	1.06824	0.971976	0.966747	0.977059					1.034
O55201	1011	K	Transcription elongation factor SPT5 OS=Mus musculus OX=10090 GN=Supt5h PE=1 SV=1	Supt5h	1	8.5784e-19	124.24	2	SVTGGMCSVYLK(1)DSEK	-3.4964	7	0.911164	0.969626	1.03708	1.04092	1.10823	0.932984	1.01234	1.00363	1.06824	0.971976	0.966747	0.977059	0.9	0.966	0.971	1.071	1.146	0.955	1.118	0.135199
O55201	220	K	Transcription elongation factor SPT5 OS=Mus musculus OX=10090 GN=Supt5h PE=1 SV=1	Supt5h	1	0.000432986	48.892	3	SVVAPEHVK(1)GYIYVEAYK	1.3922	1	1						1.01234	1.00363	1.06824	0.971976	0.966747	0.977059	0.988
O55201	1036	K	Transcription elongation factor SPT5 OS=Mus musculus OX=10090 GN=Supt5h PE=1 SV=1	Supt5h	1	0.000971969	93.467	2	VK(1)VILGEDR	-0.2402	6	1.02164	1.02726	1.0758	0.985449	0.913553	0.976302	1.01234	1.00363	1.06824	0.971976	0.966747	0.977059	1.009	1.024	1.007	1.014	0.945	0.999	0.973	0.276942
O55201	266	K	Transcription elongation factor SPT5 OS=Mus musculus OX=10090 GN=Supt5h PE=1 SV=1	Supt5h	1	0.00110899	94.804	2	VVK(1)EVANLKPK	-1.6577	4		0.961094	1.05878	0.990177	0.989949		1.01234	1.00363	1.06824	0.971976	0.966747	0.977059		0.958	0.991	1.019	1.024		1.048	0.109945
O55201	471	K	Transcription elongation factor SPT5 OS=Mus musculus OX=10090 GN=Supt5h PE=1 SV=1	Supt5h	1	0.0176322	52.591	2	YFK(1)MGDHVK	-0.92845	1	1						1.01234	1.00363	1.06824	0.971976	0.966747	0.977059	0.988
O55222	170	K	Integrin-linked protein kinase OS=Mus musculus OX=10090 GN=Ilk PE=1 SV=2	Ilk	1	0.00342271	65.404	2	DTFWK(1)GTTR	0.59537	4	0.972842	0.864399	1.02534	1.13742			0.875217	0.872084	0.910996	1.10393	1.14356	1.09422	1.112	0.991	1.126	1.03			0.957
O55234	91	K	Proteasome subunit beta type-5 OS=Mus musculus OX=10090 GN=Psmb5 PE=1 SV=3	Psmb5	1	2.94138e-36	174.23	2	ATAGAYIASQTVK(1)K	-4.6014	6	0.968405	0.937862	1.01451	1.03793	1.03626	1.00503	0.947372	0.936128	1.02166	1.04038	1.02367	1.03079	1.022	1.002	0.993	0.998	1.012	0.975	0.989	0.480942
O55236	249	K	mRNA-capping enzyme OS=Mus musculus OX=10090 GN=Rngtt PE=1 SV=1	Rngtt	1	2.16723e-22	116.36	2	GVTQVTTQPK(1)LGEVQQK	-2.8167	6	0.830672	0.793658	0.984674	1.17864	1.09253	1.11983	0.883417	0.837921	0.893474	1.15555	1.12081	1.10882	0.94	0.947	1.102	1.02	0.975	1.01	1.005	0.890209
O55236	294	K	mRNA-capping enzyme OS=Mus musculus OX=10090 GN=Rngtt PE=1 SV=1	Rngtt	1	0.0191454	44.82	2	VSWK(1)ADGTR	0.21312	1					1		0.883417	0.837921	0.893474	1.15555	1.12081	1.10882					0.892
O70133	195	K	ATP-dependent RNA helicase A OS=Mus musculus OX=10090 GN=Dhx9 PE=1 SV=2	Dhx9	1	0.00205757	93.467	2	EK(1)IQGEYK	4.1367	4			0.928402	1.01864	1.01778	1.03518	0.950185	0.933018	0.991809	1.03745	1.03561	1.05192			0.936	0.982	0.983	0.984	1.05
O70133	201	K	ATP-dependent RNA helicase A OS=Mus musculus OX=10090 GN=Dhx9 PE=1 SV=2	Dhx9	1	2.38073e-25	177.41	2	IQGEYK(1)YTQVGPDHNR	-3.3337	12	1.02675	0.933431	1.01035	0.939795	1.07287	1.01681	0.950185	0.933018	0.991809	1.03745	1.03561	1.05192	1.081	1	1.019	0.906	1.036	0.967	0.938	0.227089
O70133	148	K	ATP-dependent RNA helicase A OS=Mus musculus OX=10090 GN=Dhx9 PE=1 SV=2	Dhx9	1	3.07914e-05	127.94	2	GANLK(1)DYYSR	4.445	6	0.963207	0.991081	0.961839	1.04722	1.05626	0.980394	0.950185	0.933018	0.991809	1.03745	1.03561	1.05192	1.014	1.062	0.97	1.009	1.02	0.932	0.972	0.502859
O70133	469	K	ATP-dependent RNA helicase A OS=Mus musculus OX=10090 GN=Dhx9 PE=1 SV=2	Dhx9	1	0.0045519	54.199	2	GEEPGK(1)SCGYSVR	0.013077	3	1.00747		1.20627			0.786264	0.950185	0.933018	0.991809	1.03745	1.03561	1.05192	1.06		1.216			0.747	0.656
O70133	859	K	ATP-dependent RNA helicase A OS=Mus musculus OX=10090 GN=Dhx9 PE=1 SV=2	Dhx9	1	1.2144e-05	126.82	2	ILAK(1)LPIEPR	-1.6802	7	0.930136	0.894133	1.068	1.07529	0.981829	1.05061	0.950185	0.933018	0.991809	1.03745	1.03561	1.05192	0.979	0.958	1.077	1.036	0.948	0.999	0.99	0.83728
O70133	184	K	ATP-dependent RNA helicase A OS=Mus musculus OX=10090 GN=Dhx9 PE=1 SV=2	Dhx9	1	9.88383e-169	257.91	4	KEEQEVQATLESEEVDLNAGLHGNWTLENAK(1)AR	2.0782	12	0.721672	1.5231	0.951792	1.06205	0.658111	1.08328	0.950185	0.933018	0.991809	1.03745	1.03561	1.05192	0.76	1.632	0.96	1.024	0.635	1.03	0.802	0.526971
O70133	757	K	ATP-dependent RNA helicase A OS=Mus musculus OX=10090 GN=Dhx9 PE=1 SV=2	Dhx9	1	2.07493e-106	233.85	3	LFTAHNNMTNYATVWASK(1)TNLEQR	2.5807	11	1.01771	0.911296	1.01382	1.06074	1.01666	0.979769	0.950185	0.933018	0.991809	1.03745	1.03561	1.05192	1.071	0.977	1.022	1.022	0.982	0.931	0.956	0.300343
O70133	193	K	ATP-dependent RNA helicase A OS=Mus musculus OX=10090 GN=Dhx9 PE=1 SV=2	Dhx9	1	0.000508571	106.93	2	LNQYFQK(1)EK	0.77504	5	0.945467	0.938721	1.05153	1.0425	1.02179		0.950185	0.933018	0.991809	1.03745	1.03561	1.05192	0.995	1.006	1.06	1.005	0.987		0.976	0.428937
O70133	959	K	ATP-dependent RNA helicase A OS=Mus musculus OX=10090 GN=Dhx9 PE=1 SV=2	Dhx9	1	0.0480306	44.82	2	MTWEAK(1)VQLK	3.2831	1		1					0.950185	0.933018	0.991809	1.03745	1.03561	1.05192		1.072
O70133	1026	K	ATP-dependent RNA helicase A OS=Mus musculus OX=10090 GN=Dhx9 PE=1 SV=2	Dhx9	1	2.97453e-09	78.71	3	NALIHK(1)SSVNCPFSSQDMK	1.9683	6	0.934011	0.937621	1.02838	1.06812	1.02476	1.00711	0.950185	0.933018	0.991809	1.03745	1.03561	1.05192	0.983	1.005	1.037	1.03	0.99	0.957	0.984	0.571169
O70133	14	K	ATP-dependent RNA helicase A OS=Mus musculus OX=10090 GN=Dhx9 PE=1 SV=2	Dhx9	1	0.000835508	86.205	2	NFLYAWCGK(1)R	-0.53684	5	0.992143	0.871308	0.851953		1.08922	1.19538	0.950185	0.933018	0.991809	1.03745	1.03561	1.05192	1.044	0.934	0.859		1.052	1.136	1.157	0.154978
O70133	33	K	ATP-dependent RNA helicase A OS=Mus musculus OX=10090 GN=Dhx9 PE=1 SV=2	Dhx9	1	0.00211294	84.368	2	QK(1)FMCEVR	-1.6638	6	1.01313	0.997937	1.07606	0.954776	0.958634	0.999464	0.950185	0.933018	0.991809	1.03745	1.03561	1.05192	1.066	1.07	1.085	0.92	0.926	0.95	0.868	0.000223336
O70133	266	K	ATP-dependent RNA helicase A OS=Mus musculus OX=10090 GN=Dhx9 PE=1 SV=2	Dhx9	1	1.43662e-22	191.95	3	QLYHLGVIEAYSGLTK(1)K	-0.51808	9	1.01913	0.869512	1.16545	0.975908	1.01401	0.955996	0.950185	0.933018	0.991809	1.03745	1.03561	1.05192	1.073	0.932	1.175	0.941	0.979	0.909	0.89	0.185611
O70133	808	K	ATP-dependent RNA helicase A OS=Mus musculus OX=10090 GN=Dhx9 PE=1 SV=2	Dhx9	1	3.2525e-21	172.1	3	TPLHEIALSIK(1)LLR	1.1933	4	0.353966			1.09387	1.08823	1.46394	0.950185	0.933018	0.991809	1.03745	1.03561	1.05192	0.373			1.054	1.051	1.392	3.125
O70133	54	K	ATP-dependent RNA helicase A OS=Mus musculus OX=10090 GN=Dhx9 PE=1 SV=2	Dhx9	1	0.0334418	40.224	2	VEGFNYAGMGNSTNK(1)K	-12.308	1					1		0.950185	0.933018	0.991809	1.03745	1.03561	1.05192					0.966
O70133	739	K	ATP-dependent RNA helicase A OS=Mus musculus OX=10090 GN=Dhx9 PE=1 SV=2	Dhx9	1	1.1296e-35	121.54	3	VK(1)LFTAHNNMTNYATVWASK	-0.1005	6	0.996575	1.04367	1.07628	0.972299	1.00213	0.909049	0.950185	0.933018	0.991809	1.03745	1.03561	1.05192	1.049	1.119	1.085	0.937	0.968	0.864	0.851	0.0137663
O70152	136	K	Dolichol-phosphate mannosyltransferase subunit 1 OS=Mus musculus OX=10090 GN=Dpm1 PE=1 SV=1	Dpm1	1	0.000171187	71.066	2	QK(1)EGNFDIVSGTR	-1.5194	4	1.10797			1.00733	1.00566	0.879034	0.911018	0.919771	1.04927	1.04559	0.978082	1.09627	1.216			0.963	1.028	0.802	0.766
P70182	125	K	Phosphatidylinositol 4-phosphate 5-kinase type-1 alpha OS=Mus musculus OX=10090 GN=Pip5k1a PE=1 SV=2	Pip5k1a	1	0.0720576	43.734	2	FK(1)TYAPVAFR	-14.751	1					1		0.862333	0.859699	0.920305	1.14088	1.12434	1.09243					0.889
O70161	193	K	Phosphatidylinositol 4-phosphate 5-kinase type-1 gamma OS=Mus musculus OX=10090 GN=Pip5k1c PE=1 SV=2	Pip5k1c	1	0.000193635	78.043	2	TVMHK(1)EAEFLQK	-3.3807	3			0.842806	1.10396		1.05324
O70194	181	K	Eukaryotic translation initiation factor 3 subunit D OS=Mus musculus OX=10090 GN=Eif3d PE=1 SV=2	Eif3d	1	3.58526e-30	183	2	EEMDFPQLMK(1)MR	1.8256	14	0.819701	1.30557	1.05503	0.930926	0.892949	0.995822	1.02775	1.04184	1.06746	0.986421	0.939626	0.93691	0.798	1.253	0.988	0.944	0.95	1.063	0.973	0.934523
O70194	142	K	Eukaryotic translation initiation factor 3 subunit D OS=Mus musculus OX=10090 GN=Eif3d PE=1 SV=2	Eif3d	1	0.0011886	117.62	2	FQK(1)QFGVR	-1.2572	11	1.08103	1.02044	1.13373	0.947662	0.906467	0.910672	1.02775	1.04184	1.06746	0.986421	0.939626	0.93691	1.052	0.979	1.062	0.961	0.965	0.972	0.937	0.0675853
O70194	431	K	Eukaryotic translation initiation factor 3 subunit D OS=Mus musculus OX=10090 GN=Eif3d PE=1 SV=2	Eif3d	1	0.00770891	67.903	2	NNSYK(1)LAR	-0.070647	3			1.11237	0.988346	0.899281		1.02775	1.04184	1.06746	0.986421	0.939626	0.93691			1.042	1.002	0.957		0.94
O70194	505	K	Eukaryotic translation initiation factor 3 subunit D OS=Mus musculus OX=10090 GN=Eif3d PE=1 SV=2	Eif3d	1	5.14983e-05	95.311	2	LEEGK(1)YLILK	-1.5903	6	0.815257	0.999711	0.95032	1.07912	1.10707	1.04852	1.02775	1.04184	1.06746	0.986421	0.939626	0.93691	0.793	0.96	0.89	1.094	1.178	1.119	1.283	0.0135178
O70194	510	K	Eukaryotic translation initiation factor 3 subunit D OS=Mus musculus OX=10090 GN=Eif3d PE=1 SV=2	Eif3d	1	0.0109056	51.864	2	YLILK(1)DPNK	-0.6572	1		1					1.02775	1.04184	1.06746	0.986421	0.939626	0.93691		0.96
O70194	41	K	Eukaryotic translation initiation factor 3 subunit D OS=Mus musculus OX=10090 GN=Eif3d PE=1 SV=2	Eif3d	1	0.000207458	67.887	2	LGK(1)VADWTGATYQDK	-16.424	3	0.602443	1.04498			1.35258		1.02775	1.04184	1.06746	0.986421	0.939626	0.93691	0.586	1.003			1.439		1.811
O70194	53	K	Eukaryotic translation initiation factor 3 subunit D OS=Mus musculus OX=10090 GN=Eif3d PE=1 SV=2	Eif3d	1	2.88507e-07	121.96	2	VADWTGATYQDK(1)R	0.75202	6	0.868524	0.985173	1.11612	0.983364	0.952677	1.09414	1.02775	1.04184	1.06746	0.986421	0.939626	0.93691	0.845	0.946	1.046	0.997	1.014	1.168	1.121	0.221323
O70194	412	K	Eukaryotic translation initiation factor 3 subunit D OS=Mus musculus OX=10090 GN=Eif3d PE=1 SV=2	Eif3d	1	0.00348796	113.14	2	QK(1)LDSQR	0.6173	6	1.10926	1.00168	1.2292	0.923599	0.839107	0.897152	1.02775	1.04184	1.06746	0.986421	0.939626	0.93691	1.079	0.961	1.152	0.936	0.893	0.958	0.873	0.0790609
O70194	90	K	Eukaryotic translation initiation factor 3 subunit D OS=Mus musculus OX=10090 GN=Eif3d PE=1 SV=2	Eif3d	1	0.0069542	69.905	2	TQK(1)TAYQR	2.5191	2	0.976413		1.02359				1.02775	1.04184	1.06746	0.986421	0.939626	0.93691	0.95		0.959
O70194	275	K	Eukaryotic translation initiation factor 3 subunit D OS=Mus musculus OX=10090 GN=Eif3d PE=1 SV=2	Eif3d	1	0.00324858	59.645	2	VGSK(1)LFFDK	-1.413	3	1.09268	1.00671				0.90061	1.02775	1.04184	1.06746	0.986421	0.939626	0.93691	1.063	0.966				0.961	0.947
O70194	153	K	Eukaryotic translation initiation factor 3 subunit D OS=Mus musculus OX=10090 GN=Eif3d PE=1 SV=2	Eif3d	1	0.000988771	108.3	2	WDQK(1)SQKPR	2.6841	9	0.870873	1.2955	1.03823	0.797335	0.906628	1.09143	1.02775	1.04184	1.06746	0.986421	0.939626	0.93691	0.847	1.243	0.973	0.808	0.965	1.165	0.959	0.807649
O70194	364	K	Eukaryotic translation initiation factor 3 subunit D OS=Mus musculus OX=10090 GN=Eif3d PE=1 SV=2	Eif3d	1	0.00153349	79.889	2	WK(1)LGDDIDLIVR	0.78073	3	1.36576			0.939749	0.694487		1.02775	1.04184	1.06746	0.986421	0.939626	0.93691	1.329			0.953	0.739		0.637
O70194	458	K	Eukaryotic translation initiation factor 3 subunit D OS=Mus musculus OX=10090 GN=Eif3d PE=1 SV=2	Eif3d	1	0.00151399	94.806	2	YHVK(1)DSSR	1.0114	6	1.19259	0.985319	1.18718	0.849783	0.875262	0.909865	1.02775	1.04184	1.06746	0.986421	0.939626	0.93691	1.16	0.946	1.112	0.861	0.932	0.971	0.859	0.104554
Q8BMU0	183	K	Zinc finger protein 76 OS=Mus musculus OX=10090 GN=Znf76 PE=2 SV=1	Znf76	1	2.38285e-05	52.837	3	LYTTAHHLK(1)VHER	2.3952	1			1
Q9DBJ1	100	K	Phosphoglycerate mutase 1 OS=Mus musculus OX=10090 GN=Pgam1 PE=1 SV=3	Pgam1	1	1.44379e-63	235.6	2	HYGGLTGLNK(1)AETAAK	-2.1277	13	1.16287	0.837595	1.13295	0.989293	0.846232	1.03106	0.947557	0.983825	1.06666	1.0121	0.983835	1.00603	1.227	0.851	1.062	0.977	0.86	1.025	0.911	0.516648
O70251	73	K	Elongation factor 1-beta OS=Mus musculus OX=10090 GN=Eef1b PE=1 SV=5	Eef1b	1	0.0439645	49.325	2	ASLPGVK(1)K	-0.59851	1		1					0.952648	0.953961	0.922993	1.06101	1.07016	1.03923		1.048
O70251	66	K	Elongation factor 1-beta OS=Mus musculus OX=10090 GN=Eef1b PE=1 SV=5	Eef1b	1	0.00340365	76.572	2	EK(1)ASLPGVK	2.0209	3	0.9475	0.996352	1.05615				0.952648	0.953961	0.922993	1.06101	1.07016	1.03923	0.995	1.044	1.144
O70251	139	K	Elongation factor 1-beta OS=Mus musculus OX=10090 GN=Eef1b PE=1 SV=5	Eef1b	0.999995	2.10292e-79	156.96	3	KPAVVAK(1)SSILLDVKPWDDETDMTK	2.4517	17	0.97111	0.740528	0.864072	1.14183	1.15208	1.13038	0.952648	0.953961	0.922993	1.06101	1.07016	1.03923	1.019	0.776	0.936	1.076	1.077	1.088	1.187	0.0922132
O70251	147	K	Elongation factor 1-beta OS=Mus musculus OX=10090 GN=Eef1b PE=1 SV=5	Eef1b	1	1.96502e-09	75.012	2	SSILLDVK(1)PWDDETDMTK	1.7006	4	1.47215	0.96211		1.14374	0.422004		0.952648	0.953961	0.922993	1.06101	1.07016	1.03923	1.545	1.009		1.078	0.394		0.576	0.356259
O70251	157	K	Elongation factor 1-beta OS=Mus musculus OX=10090 GN=Eef1b PE=1 SV=5	Eef1b	1	4.22434e-239	338.71	3	SSILLDVKPWDDETDMTK(1)LEECVR	3.3186	11	0.814479	0.796851	0.828011	1.09087	1.20625	1.26354	0.952648	0.953961	0.922993	1.06101	1.07016	1.03923	0.855	0.835	0.897	1.028	1.127	1.216	1.303	0.00767785
O70251	129	K	Elongation factor 1-beta OS=Mus musculus OX=10090 GN=Eef1b PE=1 SV=5	Eef1b	1	0.00529358	84.368	2	LAQYESK(1)K	-0.3584	6	0.964623	0.916986	1.00404	1.014	1.05644	1.04391	0.952648	0.953961	0.922993	1.06101	1.07016	1.03923	1.013	0.961	1.088	0.956	0.987	1.005	0.963	0.39618
O70251	185	K	Elongation factor 1-beta OS=Mus musculus OX=10090 GN=Eef1b PE=1 SV=5	Eef1b	1	0.00374048	53.878	2	LVPVGYGIK(1)K	-0.73415	3	0.936913			1.03235		1.03074	0.952648	0.953961	0.922993	1.06101	1.07016	1.03923	0.983			0.973		0.992	0.999
O70251	176	K	Elongation factor 1-beta OS=Mus musculus OX=10090 GN=Eef1b PE=1 SV=5	Eef1b	1	0.00103473	43.904	3	SIQADGLVWGSSK(1)LVPVGYGIK	-2.2932	2	1						0.952648	0.953961	0.922993	1.06101	1.07016	1.03923	1.05
O70251	60	K	Elongation factor 1-beta OS=Mus musculus OX=10090 GN=Eef1b PE=1 SV=5	Eef1b	1	1.69234e-25	191.25	2	WYNHIK(1)SYEK	-0.8731	9	1.06258	1.01952	1.13433	0.890457	0.949399	0.943714	0.952648	0.953961	0.922993	1.06101	1.07016	1.03923	1.115	1.069	1.229	0.839	0.887	0.908	0.772	0.00557615
O70252	54	K	Heme oxygenase 2 OS=Mus musculus OX=10090 GN=Hmox2 PE=1 SV=1	Hmox2	1	1.63001e-16	171.09	2	AENTQFVK(1)DFLK	-0.081296	6	0.844162	1.54945	1.03013	0.880139	0.814429	0.881685	0.986313	0.976047	1.08864	1.001	0.941696	1.0063	0.856	1.587	0.946	0.879	0.865	0.876	0.773	0.316134
O70252	58	K	Heme oxygenase 2 OS=Mus musculus OX=10090 GN=Hmox2 PE=1 SV=1	Hmox2	1	0.0153577	49.325	2	DFLK(1)GNIK	-0.84987	2			1.14499		0.855005		0.986313	0.976047	1.08864	1.001	0.941696	1.0063			1.052		0.908		0.863
O70252	28	K	Heme oxygenase 2 OS=Mus musculus OX=10090 GN=Hmox2 PE=1 SV=1	Hmox2	1	6.28112e-21	135.24	3	ENHTK(1)MADLSELLK	-0.67216	9	1.09733	0.934461	1.06738	0.837532	1.06329		0.986313	0.976047	1.08864	1.001	0.941696	1.0063	1.113	0.957	0.98	0.837	1.129		0.967	0.759189
O70252	258	K	Heme oxygenase 2 OS=Mus musculus OX=10090 GN=Hmox2 PE=1 SV=1	Hmox2	1	3.29803e-12	80.815	3	ETLEDGLPVHDGK(1)GDIR	1.6535	6	1.19101	0.951784	1.19948	0.861534	0.934889	0.861295	0.986313	0.976047	1.08864	1.001	0.941696	1.0063	1.208	0.975	1.102	0.861	0.993	0.856	0.825	0.0724734
O70252	88	K	Heme oxygenase 2 OS=Mus musculus OX=10090 GN=Hmox2 PE=1 SV=1	Hmox2	1	2.72654e-09	94.63	3	NK(1)DHPAFAPLYFPTELHR	0.21333	6	0.989316	0.72723	1.06372	1.20027	0.96641	1.05306	0.986313	0.976047	1.08864	1.001	0.941696	1.0063	1.003	0.745	0.977	1.199	1.026	1.046	1.2	0.152073
[truncated: 20,760 more rows]

## Sheet: Peptide_quant
ID	Sequence	Length	Modifications	Modified sequence	Protein accession	Protein description	Charge	m/z	Mass error [ppm]	PEP	Score	Experiment	Intensity
[truncated: 178,675 more rows]
