# Supplementary material for: Folate-deficiency induced acyl-CoA synthetase short-chain family member 2 increases lysine crotonylome involved in neural tube defects
Source: Front Mol Neurosci. 2023 Jan 20;15:1064509. doi: 10.3389/fnmol.2022.1064509 (PMC9895841; doi:10.3389/fnmol.2022.1064509)
Supplement: Supplementary file 9 [file Table_8.XLSX]

## Sheet: Sheet1
Number of Kcr sites	Number of proteins
1	1307
2	712
3	501
4	341
5	258
6	214
7	162
8	131
9	134
10	101
11	71
12	62
13	61
14	48
15	38
16	30
17	25
18	19
19	25
20	13
21	19
22	11
23	11
24	9
≥25	83
