# Supplementary material for: Folate-deficiency induced acyl-CoA synthetase short-chain family member 2 increases lysine crotonylome involved in neural tube defects
Source: Front Mol Neurosci. 2023 Jan 20;15:1064509. doi: 10.3389/fnmol.2022.1064509 (PMC9895841; doi:10.3389/fnmol.2022.1064509)
Supplement: Supplementary file 10 [file Table_9.XLSX]

## Sheet: motif-x
	Motif Logo				Motif	Motif Score	Foreground		Background		Fold Increase
							Matches	Size	Matches	Size
					xxxxxxxxxx_K_ExxxKxxxxx	31.39	412	22263	4186	517744	2.3
					xxxxxxxxxx_K_ExxxxxxKxx	29.72	341	21851	3591	513558	2.2
					xxxxxxxxxA_K_xxExxxxxxx	30.26	252	21510	2655	509967	2.3
					xxxKxxExxx_K_xxxxxxxxxx	31.41	335	21258	4011	507312	2.0
					xxxKxxxExx_K_xxxxxxxxxx	27.63	267	20923	3420	503301	1.9
					xxxxxxxxxx_K_xExxxxxxKx	30.31	287	20656	3018	499881	2.3
					xxxxxxxxxA_K_xxxExxxxxx	27.48	195	20369	2294	496863	2.1
					xxKxxxxxxA_K_xxxxxxxxxx	24.97	169	20174	1767	494569	2.3
					xxxxxxxxxx_K_xxExxxKxxx	30.01	306	20005	3672	492802	2.1
					xKxxxxxxxA_K_xxxxxxxxxx	25.82	155	19699	1572	489130	2.4
					xxxxxxxxxx_K_ExxxRxxxxx	28.89	232	19544	2489	487558	2.3
					xxxxxxxxxx_K_xxxxExxxKx	25.55	244	19312	3180	485069	1.9
					xxxxxxxxxx_K_xxxxxKxxxx	16.00	1910	19068	35669	481889	1.4
					xxxxxxExxH_K_xxxxxxxxxx	27.13	82	17158	739	446220	2.9
					Kxxxxxxxxx_K_xxxxxxxxxx	16.00	1657	17076	30922	445481	1.4
					xKxxxxxxxH_K_xxxxxxxxxx	23.58	61	15419	517	414559	3.2
					xxKxxxxxxx_K_xxxxxxxxxx	16.00	1475	15358	27277	414042	1.5
					xxxxxKLxxx_K_xxxxxxxxxx	22.22	166	13883	2237	386765	2.1
					xxxxKxxxxx_K_Dxxxxxxxxx	23.99	126	13717	1495	384528	2.4
					xKxxxxxxxx_K_xxxxxxxxxx	16.00	1276	13591	24550	383033	1.5
					xxxxxxxxxH_K_Exxxxxxxxx	23.79	53	12315	469	358483	3.3
					xxxxxxxxKL_K_xxxxxxxxxx	32.00	226	12262	2315	358014	2.9
					xxxxxxxxxF_K_xxxxKxxxxx	24.62	75	12036	727	355699	3.0
					xxxKxxxxxx_K_Exxxxxxxxx	23.99	111	11961	1375	354972	2.4
					xxxxxxxxxx_K_xxxDxxxKxx	22.70	105	11850	1273	353597	2.5
					xxxxxxAxxx_K_xxxxxxxxxK	22.14	105	11745	1424	352324	2.2
					xxxxKxxxxx_K_xxxxxxxxxx	16.00	1034	11640	22296	350900	1.4
					xxxxxKxxxx_K_xxxxxxxxxx	16.00	939	10606	20182	328604	1.4
					xxRxxxxxxx_K_xxxxxxxxxx	16.00	853	9667	18464	308422	1.5
					xRxxxxxxxx_K_xxxxxxxxxx	16.00	775	8814	17203	289958	1.5
					xxxxRxxxxx_K_Dxxxxxxxxx	23.11	77	8039	900	272755	2.9
					xxxxxxxxxx_K_xxDxxxKxxx	25.30	83	7962	973	271855	2.9
					xxxxxxxxxx_K_xxxxKxxxxx	16.00	678	7879	16346	270882	1.4
					xxxxxxxxKI_K_xxxxxxxxxx	25.88	73	7201	808	254536	3.2
					xxxRxxxxxx_K_xxxxxRxxxx	22.06	68	7128	909	253728	2.7
					xxxxxxxxxA_K_xxxxxxxxxx	16.00	588	7060	13315	252819	1.6
					xxxxxxxxKV_K_xxxxxxxxxx	23.32	76	6472	1037	239504	2.7
					xxxxRxxxxx_K_xxxxxxxxxx	16.00	532	6396	13197	238467	1.5
					xxxKxxxxxx_K_xxxxxxxxxx	16.00	494	5864	10883	225270	1.7
					Rxxxxxxxxx_K_xxxxxxxxxx	16.00	464	5370	11680	214387	1.6
					xxxxxxxxRL_K_xxxxxxxxxx	28.76	97	4906	1160	202707	3.5
					xxxxxRxxxx_K_xxxxxxxxxx	16.00	422	4809	11475	201547	1.5
					xxxxxxxKxx_K_xxxxxxxxxx	16.00	432	4387	12440	190072	1.5
					xxxxxxKxxx_K_xxxxxxxxxx	16.00	390	3955	11185	177632	1.6
					xxxRxxxxxx_K_xxxxxxxxxx	16.00	352	3565	8799	166447	1.9
					xxxxxxxxKx_K_xxxxxxxxxx	16.00	307	3213	8100	157648	1.9
					xxxxxxxxRx_K_xxxxxxxxxx	16.00	262	2906	7459	149548	1.8
					xxxxxxxxxx_K_xKxxxxxxxx	16.00	293	2644	9415	142089	1.7
					xxxxxxxxxx_K_xRxxxxxxxx	16.00	247	2351	7849	132674	1.8
					xxxxxxxxxx_K_Kxxxxxxxxx	16.00	248	2104	8162	124825	1.8
					xxxxxxxRxx_K_xxxxxxxxxx	16.00	221	1856	6356	116663	2.2
					xxxxxxxxxx_K_xxKxxxxxxx	16.00	203	1635	6659	110307	2.1
					xxxxxxxxxx_K_xxRxxxxxxx	16.00	188	1432	6021	103648	2.3
					xxxxxxxxxx_K_Rxxxxxxxxx	16.00	167	1244	4985	97627	2.6
					xxxxxxRxxx_K_xxxxxxxxxx	16.00	156	1077	4751	92642	2.8
					xxxxxxxxxx_K_xxxKxxxxxx	13.83	118	921	5269	87891	2.1
					xxxxxxxxxx_K_xxxxRxxxxx	12.44	89	803	3942	82622	2.3
					xxxxxxxxxx_K_xxxRxxxxxx	11.62	85	714	4097	78680	2.3
					xxxxxxxxxx_K_xxxxxRxxxx	7.62	70	629	4085	74583	2.0
					xxxxxxxxxx_K_xxxxxxxxKx	6.86	57	559	3403	70498	2.1
					xxxxxxxxxx_K_xxxxxxxRxx	6.85	55	502	3436	67095	2.1
					xxxxxxxxxx_K_xxxxxxRxxx	6.68	49	447	3135	63659	2.2

## Sheet: motif annotation
Protein accession	Position	Amino acid	Motif logo
A0A0M3U1B0	48	K	xxxxxxxxxx_K_ExxxKxxxxx
A2A432	568	K	xxxxxxxxxx_K_xKxxxxxxxx
A2A432	633	K	xxxxxxxxxx_K_xxxxExxxKx
A2A432	398	K	xxRxxxxxxx_K_xxxxxxxxxx
A2A432	864	K	xxxKxxExxx_K_xxxxxxxxxx
A2A432	872	K	xxKxxxxxxx_K_xxxxxxxxxx
A2A432	960	K	xxxRxxxxxx_K_xxxxxxxxxx
A2A432	582	K	xxxxxxxxKx_K_xxxxxxxxxx
A2A432	593	K	xxxxxxxxxx_K_xExxxxxxKx
A2A432	665	K	xxKxxxxxxx_K_xxxxxxxxxx
A2A432	344	K	xxxxxxxxxx_K_Kxxxxxxxxx
A2A432	476	K	xxxxxxxxxx_K_Rxxxxxxxxx
A2A432	939	K	xxxxxxxxxx_K_xxxxxKxxxx
A2A432	944	K	xKxxxxxxxx_K_xxxxxxxxxx
A2A432	857	K	xxxxxxxxxx_K_xxExxxKxxx
A2A432	701	K	xxxxxxxxxx_K_xxxxxKxxxx
A2A432	707	K	xxxxxxxxxx_K_xxxxxKxxxx
A2A432	879	K	xxxxxKLxxx_K_xxxxxxxxxx
A2A432	886	K	xxxKxxxxxx_K_Exxxxxxxxx
A2A432	315	K	xxxKxxxxxx_K_xxxxxxxxxx
A2A432	278	K	xxxxxxxxKL_K_xxxxxxxxxx
A2A432	691	K	xxxxxxxxKL_K_xxxxxxxxxx
A2A432	676	K	Kxxxxxxxxx_K_xxxxxxxxxx
A2A432	684	K	xxKxxxxxxx_K_xxxxxxxxxx
A2A432	276	K	xxxxxxxxxx_K_xKxxxxxxxx
A2A432	766	K	xxxxxxxxxx_K_xxxxxKxxxx
A2A432	772	K	xxxxKxxxxx_K_xxxxxxxxxx
A2A432	460	K	xxRxxxxxxx_K_xxxxxxxxxx
A2A432	326	K	xxRxxxxxxx_K_xxxxxxxxxx
A2A432	622	K	xxxKxxExxx_K_xxxxxxxxxx
A2A432	627	K	xxxxxxxxxx_K_xxxxxKxxxx
A2A432	112	K	xxxxxxxxxA_K_xxxxxxxxxx
A2A432	247	K	xxxxxxxxxx_K_xxxxxKxxxx
A2A432	846	K	xxxxxxxxxx_K_xxxxxKxxxx
A2A432	580	K	Kxxxxxxxxx_K_xxxxxxxxxx
A2A432	852	K	xxxxKxxxxx_K_xxxxxxxxxx
A2A4P0	109	K	xxxxxxxxxx_K_xxxxKxxxxx
A2A4P0	67	K	xxKxxxxxxx_K_xxxxxxxxxx
A2A4P0	339	K	xxxxxxxxxx_K_xxxxKxxxxx
A2A4P0	1129	K	xxxKxxxxxx_K_xxxxxxxxxx
A2A5R2	840	K	xxKxxxxxxx_K_xxxxxxxxxx
A2A5R2	1393	K	xxxxRxxxxx_K_xxxxxxxxxx
A2A5R2	651	K	xxxxxxxKxx_K_xxxxxxxxxx
A2A5R2	875	K	xxxxxxxxxA_K_xxxExxxxxx
A2A6A1	320	K	xKxxxxxxxx_K_xxxxxxxxxx
A2A6A1	1341	K	xxxxxxxxxA_K_xxxxxxxxxx
A2A6M5	203	K	xxxKxxxExx_K_xxxxxxxxxx
A2A6M5	185	K	xxxxxxxxxx_K_xExxxxxxKx
A2A791	1035	K	xKxxxxxxxx_K_xxxxxxxxxx
A2A791	250	K	xxxxxxxxRx_K_xxxxxxxxxx
A2A791	704	K	xxxKxxxxxx_K_xxxxxxxxxx
A2A791	195	K	xxxxxxxxxx_K_xxxxxKxxxx
A2A791	761	K	xxxxxxxxxx_K_xxxxKxxxxx
A2A791	1225	K	xKxxxxxxxA_K_xxxxxxxxxx
A2A791	1222	K	xxxxKxxxxx_K_xxxxxxxxxx
A2A791	273	K	xxxxxxxxRx_K_xxxxxxxxxx
A2A791	1420	K	xRxxxxxxxx_K_xxxxxxxxxx
A2A8L5	1336	K	xxxxxxxxxx_K_xxxxxKxxxx
A2A8L5	1641	K	xxxxKxxxxx_K_xxxxxxxxxx
A2A8L5	1488	K	xxxxxxxxxx_K_xxxxxKxxxx
A2A8U2	162	K	xxRxxxxxxx_K_xxxxxxxxxx
A2A8U2	133	K	xxxxxxxxKI_K_xxxxxxxxxx
A2A8Z1	688	K	xxxxxxxxxA_K_xxxExxxxxx
A2A8Z1	677	K	xxxKxxxxxx_K_xxxxxxxxxx
A2A8Z1	705	K	xRxxxxxxxx_K_xxxxxxxxxx
A2A8Z1	148	K	xxxxxxxxxx_K_xxExxxKxxx
A2A8Z1	17	K	xxxxKxxxxx_K_xxxxxxxxxx
A2A8Z1	645	K	xxxxxxxxxx_K_xxxxxKxxxx
A2ABV5	705	K	xxKxxxxxxx_K_xxxxxxxxxx
A2ADY9	153	K	xxxxxxxxxx_K_xRxxxxxxxx
A2ADY9	289	K	xxxxKxxxxx_K_xxxxxxxxxx
A2AG50	560	K	xxKxxxxxxA_K_xxxxxxxxxx
A2AG50	464	K	xxKxxxxxxx_K_xxxxxxxxxx
A2AG58	605	K	xRxxxxxxxx_K_xxxxxxxxxx
A2AGT5	1077	K	xxxxxxxxxx_K_xxxxxKxxxx
A2AGT5	287	K	xxKxxxxxxx_K_xxxxxxxxxx
A2AGT5	496	K	Kxxxxxxxxx_K_xxxxxxxxxx
A2AGT5	1857	K	Kxxxxxxxxx_K_xxxxxxxxxx
A2AGT5	1847	K	xxKxxxxxxx_K_xxxxxxxxxx
A2AGT5	515	K	xxxxxxxKxx_K_xxxxxxxxxx
A2AGT5	9	K	xxxxxxxxxx_K_xxxxxKxxxx
A2AGT5	1774	K	xxxxxKLxxx_K_xxxxxxxxxx
A2AGT5	212	K	xxxxxxxxxx_K_ExxxxxxKxx
A2AGT5	163	K	xxxxxKxxxx_K_xxxxxxxxxx
A2AGT5	42	K	xxxxxxxxxx_K_xxxxxKxxxx
A2AGT5	868	K	xxKxxxxxxx_K_xxxxxxxxxx
A2AGT5	1066	K	Kxxxxxxxxx_K_xxxxxxxxxx
A2AGT5	227	K	xxxKxxxxxx_K_xxxxxxxxxx
A2AGT5	311	K	xxxxxxxKxx_K_xxxxxxxxxx
A2AGT5	413	K	xxxxxKxxxx_K_xxxxxxxxxx
A2AGT5	1981	K	xxxxxxxxxx_K_xxxxRxxxxx
A2AGT5	1302	K	xxxxxKxxxx_K_xxxxxxxxxx
A2AGT5	1182	K	xxxxKxxxxx_K_xxxxxxxxxx
A2AGT5	171	K	xxxxxxxxxx_K_xxExxxKxxx
A2AGT5	1838	K	Kxxxxxxxxx_K_xxxxxxxxxx
A2AHC3	210	K	xxxxxxxxKL_K_xxxxxxxxxx
A2AIV2	886	K	xxxxxxxxxA_K_xxExxxxxxx
A2AIV2	1028	K	xxxRxxxxxx_K_xxxxxxxxxx
A2AIV2	879	K	xxxxxxxxxx_K_xxExxxKxxx
A2AIV2	367	K	xxxxxxxxxx_K_xxxxxKxxxx
A2AIV2	528	K	xxxxRxxxxx_K_xxxxxxxxxx
A2AJ15	542	K	xxxxxxxxxx_K_xxxxKxxxxx
A2AJ15	385	K	Kxxxxxxxxx_K_xxxxxxxxxx
A2AJ15	200	K	Kxxxxxxxxx_K_xxxxxxxxxx
A2AJ15	88	K	xxRxxxxxxx_K_xxxxxxxxxx
A2AJT4	703	K	xxxKxxExxx_K_xxxxxxxxxx
A2AJT4	422	K	xxxxxxxxxx_K_xExxxxxxKx
A2AJT4	453	K	xxKxxxxxxx_K_xxxxxxxxxx
A2AKX3	2442	K	xxxxxxxxKL_K_xxxxxxxxxx
A2AL36	716	K	xxxxxxxxKL_K_xxxxxxxxxx
A2ALU4	1352	K	Kxxxxxxxxx_K_xxxxxxxxxx
A2ALU4	1447	K	xxxxxxxxKx_K_xxxxxxxxxx
A2ALU4	1183	K	Kxxxxxxxxx_K_xxxxxxxxxx
A2AN08	5082	K	xxxRxxxxxx_K_xxxxxRxxxx
A2AN08	436	K	xxxxxxKxxx_K_xxxxxxxxxx
A2AN08	4817	K	xxxxKxxxxx_K_xxxxxxxxxx
A2AN08	4700	K	xxxxKxxxxx_K_xxxxxxxxxx
A2AN08	4708	K	xxKxxxxxxx_K_xxxxxxxxxx
A2AN08	4423	K	xxxxxxxxxx_K_Kxxxxxxxxx
A2AN08	4019	K	xxxxxxxxxx_K_xxKxxxxxxx
A2AN08	3484	K	xxxxxxxxxx_K_ExxxKxxxxx
A2AN08	1149	K	xxxxxxxxxx_K_xxxxxKxxxx
A2AN08	5019	K	Kxxxxxxxxx_K_xxxxxxxxxx
A2AN08	634	K	Kxxxxxxxxx_K_xxxxxxxxxx
A2AN08	1916	K	xRxxxxxxxx_K_xxxxxxxxxx
A2AN08	4799	K	Kxxxxxxxxx_K_xxxxxxxxxx
A2AN08	2541	K	xxxRxxxxxx_K_xxxxxxxxxx
A2AN08	4086	K	xxxxxxKxxx_K_xxxxxxxxxx
A2AN08	1699	K	xxxxxxKxxx_K_xxxxxxxxxx
A2AN08	1774	K	xxxxxxxxxx_K_xxxxExxxKx
A2AN08	4103	K	xxxxKxxxxx_K_xxxxxxxxxx
A2APB8	608	K	Kxxxxxxxxx_K_xxxxxxxxxx
A2APB8	616	K	xxKxxxxxxx_K_xxxxxxxxxx
A2APB8	44	K	xxxxKxxxxx_K_xxxxxxxxxx
A2APB8	640	K	xxxxxxxxxx_K_Kxxxxxxxxx
A2APB8	83	K	xxxxxxxxxx_K_xxxxExxxKx
A2APB8	375	K	Rxxxxxxxxx_K_xxxxxxxxxx
A2APB8	713	K	xxxxxxxxxx_K_xxxxxKxxxx
A2APB8	566	K	xxxKxxxxxx_K_xxxxxxxxxx
A2APB8	420	K	xxxxxxxxxx_K_xxxxKxxxxx
A2APB8	401	K	xxxxxKLxxx_K_xxxxxxxxxx
A2APB8	275	K	xxxxxxxxxx_K_xxxxxKxxxx
A2APB8	700	K	xxxxxxxxxx_K_ExxxxxxKxx
A2APB8	492	K	xxxKxxxxxx_K_xxxxxxxxxx
A2APB8	210	K	xxxxxRxxxx_K_xxxxxxxxxx
A2APV2	935	K	xKxxxxxxxx_K_xxxxxxxxxx
A2AQ19	502	K	xxxxxxxxxx_K_xxExxxKxxx
A2AQ19	523	K	xxxxKxxxxx_K_xxxxxxxxxx
A2AQ19	207	K	xRxxxxxxxx_K_xxxxxxxxxx
A2AQ19	270	K	xxxxxxxxxx_K_ExxxKxxxxx
A2AQ19	291	K	xxKxxxxxxx_K_xxxxxxxxxx
A2AQ19	665	K	xxxxxxxxxx_K_xxDxxxKxxx
A2AQ19	672	K	xxxKxxxxxx_K_xxxxxxxxxx
A2AQ19	560	K	Rxxxxxxxxx_K_xxxxxxxxxx
A2AQ25	799	K	xxxxxxxxxx_K_xxxxxKxxxx
A2AQ25	794	K	xxxxxxxxxx_K_ExxxKxxxxx
A2AQ25	778	K	xKxxxxxxxx_K_xxxxxxxxxx
A2AQ25	688	K	xxxxxxxxxx_K_xxxxxKxxxx
A2AQ25	713	K	xRxxxxxxxx_K_xxxxxxxxxx
A2AQ25	1309	K	xxxKxxxxxx_K_Exxxxxxxxx
A2AQP0	1269	K	xxxxxxxxKI_K_xxxxxxxxxx
A2AR02	158	K	xxxxxxxxxx_K_xxxxxKxxxx
A2AR02	164	K	xxxxKxxxxx_K_xxxxxxxxxx
A2AR02	501	K	xxxxxxxxxx_K_xxDxxxKxxx
A2AR02	103	K	xxxxxxxxxx_K_xxKxxxxxxx
A2AR02	106	K	xxxxxxxKxx_K_xxxxxxxxxx
A2AR02	180	K	xxxxxxxxxx_K_xxxxKxxxxx
A2AR02	700	K	xKxxxxxxxx_K_xxxxxxxxxx
A2AR02	648	K	xKxxxxxxxx_K_xxxxxxxxxx
A2AR02	56	K	xxKxxxxxxx_K_xxxxxxxxxx
A2AR02	61	K	xKxxxxxxxx_K_xxxxxxxxxx
A2AR02	691	K	xRxxxxxxxx_K_xxxxxxxxxx
A2AR02	70	K	xKxxxxxxxx_K_xxxxxxxxxx
A2ARV4	4293	K	xxxxxxxxKx_K_xxxxxxxxxx
A2ARV4	2201	K	xxxRxxxxxx_K_xxxxxxxxxx
A2ARV4	4164	K	xxRxxxxxxx_K_xxxxxxxxxx
A2ARV4	420	K	xRxxxxxxxx_K_xxxxxxxxxx
A2ASS6	15869	K	xxxxxxxxRx_K_xxxxxxxxxx
A2AT37	483	K	xKxxxxxxxx_K_xxxxxxxxxx
A2AT37	661	K	xxKxxxxxxx_K_xxxxxxxxxx
A2AT37	73	K	xxxxxxxxxx_K_xxxxxKxxxx
A2AT37	74	K	xxxKxxxExx_K_xxxxxxxxxx
A2AT37	75	K	xxxxxxxxxx_K_xxxxxKxxxx
A2AT37	673	K	xxxxxxxxxx_K_xxxxxKxxxx
A2AT37	1263	K	Kxxxxxxxxx_K_xxxxxxxxxx
A2AT37	986	K	xxxxxxxxKI_K_xxxxxxxxxx
A2AT37	387	K	xxxxxxxxxx_K_xExxxxxxKx
A2AT37	96	K	xxxKxxExxx_K_xxxxxxxxxx
A2AT37	214	K	xxxxxxxxKL_K_xxxxxxxxxx
A2AT37	178	K	Kxxxxxxxxx_K_xxxxxxxxxx
A2AT37	679	K	xxxxKxxxxx_K_xxxxxxxxxx
A2AT37	121	K	Rxxxxxxxxx_K_xxxxxxxxxx
A2AT37	34	K	xxxxxxxxxx_K_ExxxxxxKxx
A2AT37	1144	K	xxxxxxxxxx_K_xxxxKxxxxx
A2AT37	81	K	xxxKxxExxx_K_xxxxxxxxxx
A2ATU0	882	K	xxxxxxxRxx_K_xxxxxxxxxx
A2ATU0	538	K	xxxxxRxxxx_K_xxxxxxxxxx
A2AUM9	1325	K	xxxxxxxxxx_K_ExxxxxxKxx
A2AWA9	628	K	xxxxxxxxxx_K_xxKxxxxxxx
A2AWA9	887	K	xxxxKxxxxx_K_xxxxxxxxxx
A2AWA9	889	K	xxKxxxxxxx_K_xxxxxxxxxx
A2AWA9	424	K	xxxxRxxxxx_K_xxxxxxxxxx
A2AWA9	908	K	xxxxxxxxxx_K_ExxxRxxxxx
A2AWA9	862	K	xxxxxxxxxx_K_xxxxKxxxxx
A2AWA9	552	K	Kxxxxxxxxx_K_xxxxxxxxxx
A2AWL7	2805	K	xxxxxRxxxx_K_xxxxxxxxxx
A2AWL7	2635	K	xxxxxxxxxx_K_xxxRxxxxxx
A2AWL7	712	K	xxxKxxxExx_K_xxxxxxxxxx
A2AWL7	577	K	xxxxxxxxxx_K_ExxxKxxxxx
A2AWL7	431	K	xxxKxxxxxx_K_xxxxxxxxxx
A2AWL7	2396	K	Kxxxxxxxxx_K_xxxxxxxxxx
A2AWL7	2874	K	xxKxxxxxxx_K_xxxxxxxxxx
A2AWL7	458	K	xxxxxxxxxF_K_xxxxKxxxxx
A2AWL7	99	K	xxRxxxxxxx_K_xxxxxxxxxx
A2AWL7	1275	K	xxxxxxxxxx_K_xxxxExxxKx
A2BDX3	137	K	xxxxxxxxxx_K_xRxxxxxxxx
A2BE28	14	K	xxRxxxxxxx_K_xxxxxxxxxx
A2BE28	247	K	xxxxxxxxxx_K_ExxxKxxxxx
A2BE28	117	K	xxxxxxxxKx_K_xxxxxxxxxx
A2BH40	991	K	xxxxxxxxxx_K_xxxxxKxxxx
A2BH40	1809	K	xxxKxxxxxx_K_xxxxxxxxxx
A2BH40	1011	K	xxxxxxxKxx_K_xxxxxxxxxx
A2BH40	2018	K	xxxxxxxxxx_K_xxxxKxxxxx
A2BH40	1663	K	xxKxxxxxxx_K_xxxxxxxxxx
A2BH40	1231	K	xxxRxxxxxx_K_xxxxxxxxxx
A2BH40	1932	K	xxxxKxxxxx_K_xxxxxxxxxx
A2BH40	1613	K	xKxxxxxxxx_K_xxxxxxxxxx
A2BH40	1008	K	Kxxxxxxxxx_K_xxxxxxxxxx
A2BH40	1926	K	xxxxxxxxxA_K_xxExxxxxxx
A2RSY6	493	K	xxxxxxRxxx_K_xxxxxxxxxx
A2RSY6	423	K	xxxxxxxxxx_K_ExxxRxxxxx
A2RTL5	309	K	xxxxxKxxxx_K_xxxxxxxxxx
A2RTL5	304	K	xxxxKxxxxx_K_Dxxxxxxxxx
A2RTL5	284	K	xxKxxxxxxx_K_xxxxxxxxxx
A2RTL5	298	K	xxxxxxxxxx_K_xxxxxKxxxx
A2TJV2	419	K	xxxxxKxxxx_K_xxxxxxxxxx
A2TJV2	445	K	xxxRxxxxxx_K_xxxxxxxxxx
A2TJV2	530	K	xxxxxxxRxx_K_xxxxxxxxxx
A2TJV2	32	K	xRxxxxxxxx_K_xxxxxxxxxx
A2TJV2	597	K	xxxxxKxxxx_K_xxxxxxxxxx
A2TJV2	414	K	xxxxxxxxxx_K_xxxxKxxxxx
A3KGV1	743	K	xxxKxxxxxx_K_xxxxxxxxxx
A3KGV1	521	K	xKxxxxxxxx_K_xxxxxxxxxx
A3KGV1	295	K	Rxxxxxxxxx_K_xxxxxxxxxx
A3KGV1	253	K	xxxxxxxxxx_K_xxxxxKxxxx
A6H5Y3	1223	K	xKxxxxxxxx_K_xxxxxxxxxx
A6H5Z3	92	K	xKxxxxxxxx_K_xxxxxxxxxx
A6H5Z3	599	K	xxKxxxxxxx_K_xxxxxxxxxx
A6H630	64	K	xxKxxxxxxx_K_xxxxxxxxxx
A6H630	40	K	xxxxxxxxxx_K_xxxxxKxxxx
A6H630	141	K	xxxxxxxxxx_K_xxKxxxxxxx
A6H8H2	795	K	xxxxxRxxxx_K_xxxxxxxxxx
A6PWY4	105	K	xxxxxKxxxx_K_xxxxxxxxxx
A6PWY4	447	K	xxKxxxxxxx_K_xxxxxxxxxx
A6PWY4	206	K	xxxKxxxxxx_K_Exxxxxxxxx
A6PWY4	282	K	xxxxxxxxxx_K_xKxxxxxxxx
A6PWY4	516	K	xRxxxxxxxx_K_xxxxxxxxxx
A8C756	1434	K	xxxxxxxxxA_K_xxxxxxxxxx
A8C756	412	K	xxxxxxRxxx_K_xxxxxxxxxx
A8C756	1649	K	xxxxxxKxxx_K_xxxxxxxxxx
B1AQJ2	733	K	xxxxxxxxxx_K_xRxxxxxxxx
B1AQJ2	8	K	xxxxxxxxxx_K_ExxxxxxKxx
B1AQJ2	57	K	Kxxxxxxxxx_K_xxxxxxxxxx
B1AUR6	1205	K	xxxxxKxxxx_K_xxxxxxxxxx
B1AVD1	219	K	Kxxxxxxxxx_K_xxxxxxxxxx
B1AWL2	1210	K	xxxxKxxxxx_K_xxxxxxxxxx
B1AWL2	1707	K	xxKxxxxxxx_K_xxxxxxxxxx
B1AWL2	467	K	xxxxxxxxxx_K_xxxxKxxxxx
B1AWL2	2059	K	xxKxxxxxxx_K_xxxxxxxxxx
B1AWL2	429	K	xxxxxKLxxx_K_xxxxxxxxxx
B1AWL2	1196	K	xxxxxxxRxx_K_xxxxxxxxxx
B1AXP6	10	K	xxxxxxxxxx_K_xxxxExxxKx
B1AXP6	17	K	xxxKxxxExx_K_xxxxxxxxxx
B1AY10	299	K	xxxxxxxxxx_K_xxRxxxxxxx
B1AY13	864	K	xxKxxxxxxx_K_xxxxxxxxxx
B1AY13	770	K	xxxxxxxxxx_K_ExxxKxxxxx
B1AY13	400	K	xxxxxxxxxx_K_xxxxKxxxxx
B1AZ99	217	K	xxxxxKxxxx_K_xxxxxxxxxx
B1AZ99	219	K	xxxxKxxxxx_K_xxxxxxxxxx
B1AZ99	224	K	xKxxxxxxxx_K_xxxxxxxxxx
B1AZI6	419	K	xxxxxxKxxx_K_xxxxxxxxxx
B1AZI6	1432	K	xxxxxxxxxx_K_xxxxKxxxxx
B1AZI6	469	K	xxxxxxxxxx_K_xxxxxKxxxx
B1AZI6	307	K	xxxxxxxxxx_K_xxxxKxxxxx
B1AZI6	1458	K	xxxKxxExxx_K_xxxxxxxxxx
B1AZI6	1099	K	xxxxxRxxxx_K_xxxxxxxxxx
B1AZI6	35	K	xxxxRxxxxx_K_xxxxxxxxxx
B1AZI6	960	K	xRxxxxxxxx_K_xxxxxxxxxx
B1AZI6	158	K	xxKxxxxxxx_K_xxxxxxxxxx
B1AZI6	1106	K	xxxKxxxxxx_K_xxxxxxxxxx
B1AZI6	558	K	xxKxxxxxxx_K_xxxxxxxxxx
B1AZI6	1449	K	xxxxxxxxxx_K_xxxxExxxKx
B1AZI6	147	K	xxKxxxxxxx_K_xxxxxxxxxx
B1AZI6	461	K	xxxxxxxxxx_K_ExxxxxxKxx
B1AZI6	1189	K	xxxxxxExxH_K_xxxxxxxxxx
B1AZI6	1352	K	xKxxxxxxxx_K_xxxxxxxxxx
B1AZI6	542	K	xxxxxxxxKV_K_xxxxxxxxxx
B2KF05	1165	K	xxxxxxxxxx_K_xxxxxKxxxx
B2RQC6	1206	K	xxxxxxxxxx_K_xxxxKxxxxx
B2RQC6	1211	K	xxxxxKxxxx_K_xxxxxxxxxx
B2RQC6	1309	K	xxKxxxxxxx_K_xxxxxxxxxx
B2RQC6	1127	K	xxxxxxxxxx_K_xxxxxKxxxx
B2RQC6	1119	K	xxxxxxxxxx_K_ExxxxxxKxx
B2RQC6	867	K	xxxxxxxxxA_K_xxxxxxxxxx
B2RQC6	598	K	xxxxKxxxxx_K_xxxxxxxxxx
B2RQC6	2036	K	xxxxxxxxxA_K_xxxxxxxxxx
B2RQC6	1411	K	xxRxxxxxxx_K_xxxxxxxxxx
B2RQC6	1953	K	xxxxxxxxxx_K_ExxxxxxKxx
B2RQC6	1325	K	xxxxxxxxKx_K_xxxxxxxxxx
B2RQC6	165	K	xRxxxxxxxx_K_xxxxxxxxxx
B2RQC6	1934	K	xxxxxxKxxx_K_xxxxxxxxxx
B2RQC6	778	K	xxRxxxxxxx_K_xxxxxxxxxx
B2RQC6	1628	K	Kxxxxxxxxx_K_xxxxxxxxxx
B2RQC6	1460	K	Kxxxxxxxxx_K_xxxxxxxxxx
B2RQC6	747	K	xxKxxxxxxx_K_xxxxxxxxxx
B2RQR8	191	K	xxxxxxxxxx_K_xxxDxxxKxx
B2RRD7	798	K	xxRxxxxxxx_K_xxxxxxxxxx
B2RRE4	1007	K	xxxxxxxxxx_K_xxxxxKxxxx
B2RRE7	449	K	xxxxxxxxRx_K_xxxxxxxxxx
B2RRE7	976	K	Rxxxxxxxxx_K_xxxxxxxxxx
B2RRE7	1067	K	xxxxRxxxxx_K_xxxxxxxxxx
B2RRE7	363	K	xxxxxxxRxx_K_xxxxxxxxxx
B2RRE7	408	K	xxxxKxxxxx_K_xxxxxxxxxx
B2RRE7	926	K	xxxxxxxxxx_K_xxxRxxxxxx
B2RRE7	247	K	xxxxxxxKxx_K_xxxxxxxxxx
B2RWS6	79	K	xxxxxxxxKx_K_xxxxxxxxxx
B2RWS6	1049	K	xxxxxKxxxx_K_xxxxxxxxxx
B2RWS6	1483	K	xxxxRxxxxx_K_Dxxxxxxxxx
B2RWS6	1467	K	xxxKxxxExx_K_xxxxxxxxxx
B2RX14	1237	K	xxKxxxxxxx_K_xxxxxxxxxx
B2RX14	82	K	Kxxxxxxxxx_K_xxxxxxxxxx
B2RX14	1076	K	xxxxxKxxxx_K_xxxxxxxxxx
B2RXC1	422	K	xKxxxxxxxx_K_xxxxxxxxxx
B2RXC1	898	K	xxxxxRxxxx_K_xxxxxxxxxx
B2RXS4	1733	K	xxxxxxxxxx_K_xxRxxxxxxx
B2RXS4	1495	K	xxxxxxxxxx_K_xKxxxxxxxx
B2RY56	173	K	xKxxxxxxxx_K_xxxxxxxxxx
B2RY56	272	K	xxxxxxxxxx_K_Rxxxxxxxxx
B2RY56	506	K	xxxxxxxxxx_K_xxRxxxxxxx
B2RY56	448	K	xxKxxxxxxx_K_xxxxxxxxxx
B2RY56	535	K	xxxxRxxxxx_K_xxxxxxxxxx
B2RY56	522	K	xxxKxxxxxx_K_Exxxxxxxxx
B2RY56	472	K	xxxKxxxExx_K_xxxxxxxxxx
B2RY56	515	K	xKxxxxxxxx_K_xxxxxxxxxx
B2RY56	734	K	xxxxxKxxxx_K_xxxxxxxxxx
B2RY56	772	K	xxRxxxxxxx_K_xxxxxxxxxx
B2RY56	75	K	xxxxKxxxxx_K_xxxxxxxxxx
B2RY56	692	K	Kxxxxxxxxx_K_xxxxxxxxxx
B2RY56	492	K	xxxxKxxxxx_K_xxxxxxxxxx
B2RY56	457	K	xKxxxxxxxx_K_xxxxxxxxxx
B2RY56	155	K	xxxxxxxxxx_K_xxxxKxxxxx
B2RY56	832	K	xxxxxxxxxx_K_xxxxxKxxxx
B2RY56	160	K	xxxxxxxxxx_K_xxxxxKxxxx
B2RY56	721	K	xxxxxxKxxx_K_xxxxxxxxxx
B2RY56	166	K	xxxxxxxxxx_K_xxxxExxxKx
B7ZMP1	411	K	xxKxxxxxxx_K_xxxxxxxxxx
B7ZMP1	226	K	xxxxxxxxxx_K_xxxxxKxxxx
B7ZNG0	725	K	xRxxxxxxxx_K_xxxxxxxxxx
B9EJ86	697	K	xxxxxxxxxA_K_xxxExxxxxx
B9EJR8	832	K	xxRxxxxxxx_K_xxxxxxxxxx
B9EJR8	40	K	Rxxxxxxxxx_K_xxxxxxxxxx
B9EKI3	675	K	xxxxxxxxxA_K_xxExxxxxxx
B9EKI3	468	K	Kxxxxxxxxx_K_xxxxxxxxxx
C0HKD3	452	K	xxxxxxKxxx_K_xxxxxxxxxx
C0HKD9	371	K	xxxxxxxxxx_K_xxxxKxxxxx
C0HKD9	376	K	xxxxxKxxxx_K_xxxxxxxxxx
C0HKD9	223	K	xxxxxxxxxx_K_xxExxxKxxx
C0HKD9	301	K	Rxxxxxxxxx_K_xxxxxxxxxx
C0HKD9	256	K	xxxKxxxExx_K_xxxxxxxxxx
C0HKD9	230	K	xxxKxxExxx_K_xxxxxxxxxx
C0HKD9	340	K	xxKxxxxxxx_K_xxxxxxxxxx
C0HKD9	357	K	xxxxxxxxxx_K_Rxxxxxxxxx
C0HKD9	249	K	xxxKxxExxx_K_xxxxxxxxxx
C0HKD9	250	K	xxxxxxxxxx_K_xxxxxKxxxx
C0HKD9	200	K	xxxxxxxxxx_K_xxxxxKxxxx
C0HKD9	26	K	xxxxxxxxxx_K_xExxxxxxKx
C0HKD9	420	K	xxxxxKxxxx_K_xxxxxxxxxx
C0HKD9	381	K	Kxxxxxxxxx_K_xxxxxxxxxx
C0HKD9	415	K	xxxxxxxxxx_K_xxxxKxxxxx
Q8CGP5	37	K	xxxRxxxxxx_K_xxxxxRxxxx
C0HKE9	126	K	xxxKxxExxx_K_xxxxxxxxxx
Q8CGP5	96	K	xxxRxxxxxx_K_xxxxxxxxxx
Q8CGP5	119	K	xxxxxxxxxx_K_xxExxxKxxx
D3YXK2	491	K	xxxxxxxxxx_K_xxxxxKxxxx
D3YXK2	497	K	xxxxxxxxxx_K_xxxxxKxxxx
D3YXK2	750	K	xRxxxxxxxx_K_xxxxxxxxxx
D3YXK2	414	K	xxxxxxxxxx_K_Rxxxxxxxxx
D3YXK2	54	K	xxxxxxxxxx_K_xxxxExxxKx
D3YXK2	231	K	xxxxxKxxxx_K_xxxxxxxxxx
D3YXK2	559	K	xxxxxxxxxx_K_xxxxxKxxxx
D3YXK2	458	K	xxxxxKxxxx_K_xxxxxxxxxx
D3YZP9	279	K	xRxxxxxxxx_K_xxxxxxxxxx
D3YZP9	120	K	xxKxxxxxxx_K_xxxxxxxxxx
D3YZP9	129	K	xKxxxxxxxx_K_xxxxxxxxxx
D3YZP9	259	K	xxxxRxxxxx_K_xxxxxxxxxx
D3YZP9	74	K	xxxKxxxExx_K_xxxxxxxxxx
D3YZP9	118	K	xxxKxxxxxx_K_Exxxxxxxxx
D3YZP9	181	K	xxKxxxxxxx_K_xxxxxxxxxx
D3YZP9	64	K	xRxxxxxxxx_K_xxxxxxxxxx
D3YZP9	149	K	xxKxxxxxxx_K_xxxxxxxxxx
D3Z6Q9	59	K	xxxxxxxxxx_K_xxxxxKxxxx
D3Z6Q9	163	K	xxxxxxxxxx_K_xxxxxKxxxx
D3Z6Q9	72	K	Kxxxxxxxxx_K_xxxxxxxxxx
D3Z6Q9	136	K	xxxxxxxxxx_K_ExxxKxxxxx
D3Z6Q9	39	K	xxKxxxxxxx_K_xxxxxxxxxx
D3Z6Q9	250	K	Kxxxxxxxxx_K_xxxxxxxxxx
D3Z7P3	163	K	xxxxxxxxxx_K_xxxxxKxxxx
D3Z7Q2	40	K	xxxxRxxxxx_K_xxxxxxxxxx
E2JF22	1969	K	xRxxxxxxxx_K_xxxxxxxxxx
E9PVA8	2373	K	xRxxxxxxxx_K_xxxxxxxxxx
E9PVA8	12	K	xxxxxxxxxx_K_xxxxKxxxxx
E9PVA8	2602	K	xxxKxxxxxx_K_xxxxxxxxxx
E9PVA8	2285	K	xxxxxKxxxx_K_xxxxxxxxxx
E9PVA8	829	K	xxKxxxxxxx_K_xxxxxxxxxx
E9PVA8	831	K	Kxxxxxxxxx_K_xxxxxxxxxx
E9PVA8	840	K	xxxxxxxxxx_K_ExxxRxxxxx
E9PVA8	17	K	xxxxxKxxxx_K_xxxxxxxxxx
E9PVA8	24	K	xxxKxxxxxx_K_Exxxxxxxxx
E9PVA8	1137	K	xxxxxxxxxx_K_ExxxRxxxxx
E9PVA8	2247	K	Kxxxxxxxxx_K_xxxxxxxxxx
E9PVA8	2258	K	xxxxxxxxxx_K_Rxxxxxxxxx
E9PVA8	259	K	xxRxxxxxxx_K_xxxxxxxxxx
E9PVA8	2418	K	xRxxxxxxxx_K_xxxxxxxxxx
E9PVA8	167	K	xxKxxxxxxx_K_xxxxxxxxxx
E9PVA8	2237	K	xxxxxxExxH_K_xxxxxxxxxx
E9PVA8	2366	K	xxxxxxxxxx_K_xxDxxxKxxx
E9PVA8	1745	K	xxxxxxxxxx_K_xxxxxxxRxx
E9PVA8	521	K	xxxxxxxxxx_K_Rxxxxxxxxx
E9PVA8	430	K	xxxxxxxxxx_K_xxxxxKxxxx
E9PVA8	1553	K	xxxxxxxxxx_K_xxKxxxxxxx
E9PVA8	1134	K	xxxxRxxxxx_K_xxxxxxxxxx
E9PVA8	2072	K	xxxxKxxxxx_K_xxxxxxxxxx
E9PVA8	2183	K	xxxxxxxxRx_K_xxxxxxxxxx
E9PVA8	1679	K	xxxxxxxxxA_K_xxxxxxxxxx
E9PVX6	1177	K	xxxxxxxxxx_K_xKxxxxxxxx
E9PVX6	985	K	xKxxxxxxxx_K_xxxxxxxxxx
E9PVX6	11	K	xxxxxxxxxx_K_Rxxxxxxxxx
E9PVX6	242	K	xxxxKxxxxx_K_xxxxxxxxxx
E9PVX6	1034	K	xxKxxxxxxx_K_xxxxxxxxxx
E9PVX6	2876	K	xxxxxxxxxx_K_xxxxxxxxKx
E9PVX6	1668	K	xxRxxxxxxx_K_xxxxxxxxxx
E9PVX6	211	K	Rxxxxxxxxx_K_xxxxxxxxxx
E9PVX6	880	K	xxxxxxxxxx_K_xxxxRxxxxx
E9PVX6	2607	K	xxxxKxxxxx_K_xxxxxxxxxx
E9PVX6	2662	K	xxxKxxxxxx_K_xxxxxxxxxx
E9PVX6	313	K	xxxxxxxxxA_K_xxxxxxxxxx
E9PVX6	1763	K	xxxxxxxKxx_K_xxxxxxxxxx
E9PVX6	1047	K	xxxxxxxxxx_K_xxKxxxxxxx
E9PVX6	325	K	Kxxxxxxxxx_K_xxxxxxxxxx
E9PVX6	351	K	xxxxxxxxxx_K_xxxxxKxxxx
E9PVX6	831	K	Rxxxxxxxxx_K_xxxxxxxxxx
E9PVX6	2985	K	xKxxxxxxxx_K_xxxxxxxxxx
E9PVX6	1838	K	xxxxxxxxxx_K_Rxxxxxxxxx
E9PVX6	2724	K	xxxxxxxxxx_K_xxRxxxxxxx
E9PVX6	2675	K	xxxxxxxxxx_K_ExxxxxxKxx
E9PVX6	700	K	xxxxxxxxxx_K_xxxxxKxxxx
E9PVX6	1899	K	xxxxxxxxxx_K_xRxxxxxxxx
E9PVX6	2020	K	xxxxxxxxxx_K_xRxxxxxxxx
E9PVX6	1310	K	xxxxxxxxxx_K_xRxxxxxxxx
E9PVX6	1131	K	xxxxxxxxxx_K_xxxxKxxxxx
E9PVX6	2186	K	xKxxxxxxxA_K_xxxxxxxxxx
E9PVX6	1257	K	xKxxxxxxxx_K_xxxxxxxxxx
E9PVX6	1261	K	xKxxxxxxxx_K_xxxxxxxxxx
E9PVX6	198	K	xxxxxxxxxx_K_Kxxxxxxxxx
E9PVX6	3040	K	Kxxxxxxxxx_K_xxxxxxxxxx
E9PVX6	1888	K	xxxxxxxxKx_K_xxxxxxxxxx
E9PVX6	2009	K	xxxxxxxxKx_K_xxxxxxxxxx
E9PVX6	1299	K	xxxxxxxxKx_K_xxxxxxxxxx
E9PVX6	2840	K	xxKxxxxxxA_K_xxxxxxxxxx
E9PVX6	2027	K	xxxxRxxxxx_K_xxxxxxxxxx
E9PVX6	776	K	xxxxxxxxxx_K_xExxxxxxKx
E9PVX6	2957	K	xxRxxxxxxx_K_xxxxxxxxxx
E9PVX6	1604	K	xxxxxKxxxx_K_xxxxxxxxxx
E9PVX6	2936	K	xxKxxxxxxx_K_xxxxxxxxxx
E9PVX6	289	K	xxxxxxxxxx_K_xxKxxxxxxx
E9PVX6	3074	K	xxxxxxxxxA_K_xxxxxxxxxx
E9PVX6	813	K	xxxKxxxxxx_K_xxxxxxxxxx
E9PVX6	1377	K	xKxxxxxxxx_K_xxxxxxxxxx
E9PVX6	3015	K	xxxKxxExxx_K_xxxxxxxxxx
E9PVX6	2852	K	xxxxRxxxxx_K_Dxxxxxxxxx
E9PVX6	3162	K	xxxKxxxxxx_K_Exxxxxxxxx
E9PVX6	3171	K	xKxxxxxxxx_K_xxxxxxxxxx
E9PVX6	1127	K	xxxxRxxxxx_K_xxxxxxxxxx
E9PVX6	2540	K	xxxxxxxKxx_K_xxxxxxxxxx
E9PVX6	3147	K	Kxxxxxxxxx_K_xxxxxxxxxx
E9PYH6	857	K	xKxxxxxxxA_K_xxxxxxxxxx
E9PYH6	871	K	Kxxxxxxxxx_K_xxxxxxxxxx
E9PYH6	1573	K	xxxxxKLxxx_K_xxxxxxxxxx
E9PYH6	1197	K	xxxxxxxxxA_K_xxxxxxxxxx
E9PYI1	510	K	xKxxxxxxxx_K_xxxxxxxxxx
E9PYI1	538	K	xxxxKxxxxx_K_xxxxxxxxxx
E9PYI1	229	K	Kxxxxxxxxx_K_xxxxxxxxxx
E9PYI1	210	K	xxxxKxxxxx_K_xxxxxxxxxx
E9PYI1	113	K	xxxxxxxxxx_K_xxxxKxxxxx
E9PYI1	118	K	xxxxxKxxxx_K_xxxxxxxxxx
E9PYI1	417	K	xxxxxxxxxx_K_xxxxKxxxxx
E9PYL2	1892	K	xKxxxxxxxH_K_xxxxxxxxxx
E9PZJ8	1115	K	xxxxRxxxxx_K_xxxxxxxxxx
E9PZJ8	1394	K	xxxxxxxxxx_K_xxxxExxxKx
P40201	618	K	xxxxxxxxRL_K_xxxxxxxxxx
P40201	787	K	xxxxxxxxxx_K_xxxxxKxxxx
E9Q1U1	382	K	Kxxxxxxxxx_K_xxxxxxxxxx
E9Q236	1066	K	xxxKxxxxxx_K_xxxxxxxxxx
E9Q236	387	K	xxxxxxxxRx_K_xxxxxxxxxx
E9Q236	1097	K	xxxxxxxxxx_K_xxxxKxxxxx
E9Q2Z1	354	K	xxxKxxExxx_K_xxxxxxxxxx
E9Q2Z1	1006	K	xxxxxxxxxx_K_xxxxKxxxxx
E9Q3L2	961	K	xxxxxxKxxx_K_xxxxxxxxxx
E9Q4F7	2486	K	xxxxxxKxxx_K_xxxxxxxxxx
E9Q4F7	1005	K	xxxxxxxxxx_K_xxxxKxxxxx
E9Q4F7	1580	K	xxxxxxxxxx_K_xxxxExxxKx
E9Q555	4358	K	xxxxKxxxxx_K_xxxxxxxxxx
E9Q555	3537	K	xKxxxxxxxx_K_xxxxxxxxxx
E9Q555	5042	K	xKxxxxxxxx_K_xxxxxxxxxx
E9Q555	1109	K	xxRxxxxxxx_K_xxxxxxxxxx
E9Q555	4381	K	xxxxxxxxxx_K_xRxxxxxxxx
E9Q555	1970	K	Kxxxxxxxxx_K_xxxxxxxxxx
E9Q555	483	K	xRxxxxxxxx_K_xxxxxxxxxx
E9Q557	1240	K	xxxxxxxxxx_K_ExxxKxxxxx
E9Q5C9	113	K	xxxxxxAxxx_K_xxxxxxxxxK
E9Q5C9	582	K	xxxxxxxxxx_K_xxxxxKxxxx
E9Q5C9	561	K	xxxxxxxxxA_K_xxExxxxxxx
E9Q5C9	160	K	xxxxxxxxxA_K_xxxxxxxxxx
E9Q5C9	201	K	xxKxxxxxxA_K_xxxxxxxxxx
E9Q5C9	107	K	xxxxxxxxxx_K_xxxxxKxxxx
E9Q5C9	123	K	Kxxxxxxxxx_K_xxxxxxxxxx
E9Q5C9	542	K	Kxxxxxxxxx_K_xxxxxxxxxx
E9Q5C9	413	K	xxxxKxxxxx_K_xxxxxxxxxx
E9Q5C9	33	K	Rxxxxxxxxx_K_xxxxxxxxxx
E9Q5C9	604	K	xxxxxxxxxA_K_xxxxxxxxxx
E9Q5C9	319	K	xxKxxxxxxx_K_xxxxxxxxxx
E9Q5C9	616	K	xKxxxxxxxx_K_xxxxxxxxxx
E9Q5C9	402	K	xKxxxxxxxx_K_xxxxxxxxxx
E9Q5C9	407	K	xxxxxxxxxx_K_xxxxxKxxxx
E9Q5C9	396	K	xxxxxxxxxx_K_xxxxxKxxxx
E9Q5C9	356	K	Kxxxxxxxxx_K_xxxxxxxxxx
E9Q5C9	650	K	xRxxxxxxxx_K_xxxxxxxxxx
E9Q5C9	607	K	xxxxxxxxxx_K_xExxxxxxKx
E9Q5C9	68	K	xxxxxxAxxx_K_xxxxxxxxxK
E9Q5C9	459	K	xxxxKxxxxx_K_xxxxxxxxxx
E9Q5F9	2479	K	xxxxxxxxxF_K_xxxxKxxxxx
E9Q5G3	392	K	xxxxxxxxxx_K_xxxxxKxxxx
E9Q5G3	76	K	xxxKxxxxxx_K_xxxxxxxxxx
E9Q5G3	625	K	xxxxxxxxxx_K_xxKxxxxxxx
E9Q5G3	648	K	xxxxxxxxxx_K_xxxxKxxxxx
E9Q5G3	600	K	xxxxxxxxxx_K_xxRxxxxxxx
E9Q5G3	556	K	xxxxxxxxxx_K_xExxxxxxKx
E9Q5G3	867	K	xxxxxxxxxx_K_xxKxxxxxxx
E9Q5K9	375	K	xxxxxxxxxA_K_xxxxxxxxxx
E9Q5K9	386	K	xxxxxxxxxx_K_Kxxxxxxxxx
E9Q5K9	127	K	xxxxxxxxxx_K_xxxxKxxxxx
E9Q5K9	362	K	xxxxxRxxxx_K_xxxxxxxxxx
E9Q5K9	373	K	xxxxxxxxxA_K_xxxxxxxxxx
E9Q5K9	350	K	xxxxxxxxKL_K_xxxxxxxxxx
E9Q5K9	82	K	xxxxxxxxxx_K_xxxxxKxxxx
E9Q5K9	470	K	xxxxxxxxxx_K_xxKxxxxxxx
E9Q5K9	96	K	xxKxxxxxxx_K_xxxxxxxxxx
E9Q634	357	K	xxxxxxxxxA_K_xxxxxxxxxx
E9Q634	196	K	xxKxxxxxxx_K_xxxxxxxxxx
E9Q634	40	K	xxxxxxxxxx_K_xRxxxxxxxx
E9Q634	138	K	xxxxxxxxxx_K_xxxxKxxxxx
E9Q6J5	226	K	xxxxxxxxxA_K_xxExxxxxxx
E9Q6J5	748	K	Kxxxxxxxxx_K_xxxxxxxxxx
E9Q6J5	760	K	xxxxxxxxxx_K_xExxxxxxKx
E9Q6J5	1256	K	Kxxxxxxxxx_K_xxxxxxxxxx
E9Q6J5	1078	K	xRxxxxxxxx_K_xxxxxxxxxx
E9Q6J5	1195	K	xxxxxxxxxx_K_xxxxxKxxxx
E9Q6J5	140	K	xRxxxxxxxx_K_xxxxxxxxxx
E9Q6J5	710	K	xxKxxxxxxx_K_xxxxxxxxxx
E9Q6J5	2847	K	xxxxxxxxKL_K_xxxxxxxxxx
E9Q6J5	2856	K	xxxxxxxxxx_K_ExxxxxxKxx
E9Q6J5	247	K	xxxxxxxxxx_K_xRxxxxxxxx
E9Q6J5	916	K	xKxxxxxxxx_K_xxxxxxxxxx
E9Q6J5	534	K	xKxxxxxxxx_K_xxxxxxxxxx
E9Q6J5	843	K	xxKxxxxxxx_K_xxxxxxxxxx
E9Q6J5	550	K	xxxxxKxxxx_K_xxxxxxxxxx
E9Q735	772	K	xxxxxxxxxx_K_xxxxxKxxxx
E9Q784	1232	K	xxKxxxxxxx_K_xxxxxxxxxx
E9Q784	1605	K	Kxxxxxxxxx_K_xxxxxxxxxx
E9Q784	1607	K	xxxxxxxxKV_K_xxxxxxxxxx
E9Q784	1454	K	xxxxxKxxxx_K_xxxxxxxxxx
E9Q784	1304	K	xxxxRxxxxx_K_xxxxxxxxxx
E9Q784	14	K	xxxKxxxExx_K_xxxxxxxxxx
E9Q7E2	1754	K	xxxxxxxxxx_K_xxxxxKxxxx
E9Q7E2	195	K	xxxKxxxxxx_K_xxxxxxxxxx
E9Q7G0	724	K	xxxxxxxxxx_K_ExxxRxxxxx
E9Q7G0	1014	K	xxxxxxxxxA_K_xxxExxxxxx
E9Q7G0	977	K	xxxxxRxxxx_K_xxxxxxxxxx
E9Q7G0	2022	K	xxxxKxxxxx_K_xxxxxxxxxx
E9Q7G0	1206	K	xxxxKxxxxx_K_xxxxxxxxxx
E9Q7G0	1326	K	xRxxxxxxxx_K_xxxxxxxxxx
E9Q7G0	1331	K	xxxxxKxxxx_K_xxxxxxxxxx
E9Q7G0	1426	K	xRxxxxxxxx_K_xxxxxxxxxx
E9Q7G0	1437	K	xxxxxxxxxx_K_Kxxxxxxxxx
E9Q7G0	878	K	xxxxxxxxxx_K_xxxxxKxxxx
E9Q7G0	1194	K	xxxxxxxxxx_K_xxxxxKxxxx
E9Q7G0	1200	K	xxxxxxxxxx_K_xxxxxKxxxx
E9Q7G0	1600	K	xxxKxxxExx_K_xxxxxxxxxx
E9Q7G0	706	K	xxxRxxxxxx_K_xxxxxxxxxx
E9Q7G0	709	K	Rxxxxxxxxx_K_xxxxxxxxxx
E9Q7G0	1170	K	xxxxxxxxxx_K_xRxxxxxxxx
E9Q7G0	884	K	xxxxKxxxxx_K_xxxxxxxxxx
E9Q7G0	356	K	xxKxxxxxxx_K_xxxxxxxxxx
E9Q7G0	1681	K	xxxxxxRxxx_K_xxxxxxxxxx
E9Q7G0	1055	K	xKxxxxxxxA_K_xxxxxxxxxx
E9Q7G0	610	K	xxxxxKxxxx_K_xxxxxxxxxx
E9Q7G0	1507	K	xxRxxxxxxx_K_xxxxxxxxxx
E9Q7G0	1647	K	xxRxxxxxxx_K_xxxxxxxxxx
E9Q7G0	1649	K	Rxxxxxxxxx_K_xxxxxxxxxx
E9Q7G0	1593	K	xxKxxxxxxx_K_xxxxxxxxxx
E9Q7G0	749	K	xxxxxxxxxx_K_xxxxxKxxxx
E9Q7G0	566	K	xxxxxxxxxA_K_xxExxxxxxx
E9Q7G0	907	K	xxxxKxxxxx_K_xxxxxxxxxx
E9Q7G0	1385	K	Kxxxxxxxxx_K_xxxxxxxxxx
E9Q7G0	1011	K	xxxxxxxxxx_K_xxKxxxxxxx
E9Q7G0	265	K	Rxxxxxxxxx_K_xxxxxxxxxx
E9Q7G0	47	K	xKxxxxxxxx_K_xxxxxxxxxx
E9Q7G0	324	K	xxxxxxxxxx_K_xRxxxxxxxx
E9Q7G0	70	K	Rxxxxxxxxx_K_xxxxxxxxxx
E9Q7G0	1147	K	xxxxxxxxxx_K_xxRxxxxxxx
E9Q7G0	1555	K	xxxxxxxxKL_K_xxxxxxxxxx
E9Q7G0	557	K	xxxxxxxxxx_K_xxxxExxxKx
E9Q7G0	245	K	xxxxxKLxxx_K_xxxxxxxxxx
E9Q7G0	1748	K	xxxxxxRxxx_K_xxxxxxxxxx
E9Q7G0	1585	K	xxxxxxxxxx_K_ExxxxxxKxx
E9Q7G0	1538	K	Kxxxxxxxxx_K_xxxxxxxxxx
E9Q7G0	1548	K	Kxxxxxxxxx_K_xxxxxxxxxx
E9Q7G0	1553	K	xxxxxKxxxx_K_xxxxxxxxxx
E9Q7G0	1257	K	xKxxxxxxxx_K_xxxxxxxxxx
E9Q7G0	1260	K	xxxxxxxKxx_K_xxxxxxxxxx
E9Q7G0	901	K	xxxxxxxxxx_K_xxxxxKxxxx
E9Q7G0	955	K	Rxxxxxxxxx_K_xxxxxxxxxx
E9Q7G0	301	K	xxxxxxxxxx_K_xExxxxxxKx
E9Q7G0	304	K	xxxxxxxxxx_K_xxxxxKxxxx
E9Q7G0	422	K	xxxxxKxxxx_K_xxxxxxxxxx
E9Q7G0	1528	K	xRxxxxxxxx_K_xxxxxxxxxx
E9Q7G0	555	K	xxxxxxxxxx_K_xKxxxxxxxx
E9Q7G0	1514	K	xxxxxxxxKV_K_xxxxxxxxxx
E9Q7G0	174	K	xxxxxxxxxx_K_xKxxxxxxxx
E9Q7G0	1986	K	xxxxxxxxxx_K_Kxxxxxxxxx
E9Q7G0	675	K	xRxxxxxxxx_K_xxxxxxxxxx
E9Q7G0	691	K	xxxxxKxxxx_K_xxxxxxxxxx
E9Q8D0	199	K	Kxxxxxxxxx_K_xxxxxxxxxx
E9Q8D0	448	K	xxxxxxxxxx_K_xxxKxxxxxx
E9Q8D0	231	K	xKxxxxxxxx_K_xxxxxxxxxx
E9Q8D0	167	K	xxxxxKxxxx_K_xxxxxxxxxx
E9Q8D0	497	K	xxxxxxxxxx_K_xxxxxKxxxx
E9Q8D0	248	K	xxxxxxxxxA_K_xxExxxxxxx
E9Q8I9	601	K	xxxxxxxxKx_K_xxxxxxxxxx
E9Q912	314	K	xxxxKxxxxx_K_xxxxxxxxxx
E9Q912	12	K	xxxxxxxxKL_K_xxxxxxxxxx
E9Q912	421	K	xKxxxxxxxx_K_xxxxxxxxxx
E9QAG8	441	K	xxxxxxxxxx_K_xxxxxKxxxx
E9QAT4	1523	K	xxxxxKxxxx_K_xxxxxxxxxx
F6VAN0	326	K	xxxxxxxxRL_K_xxxxxxxxxx
F6XLV1	857	K	Rxxxxxxxxx_K_xxxxxxxxxx
F6YCR7	193	K	xxxxxxxxKV_K_xxxxxxxxxx
F6ZDS4	1202	K	xKxxxxxxxx_K_xxxxxxxxxx
F6ZDS4	191	K	xxxxxxxxxA_K_xxxExxxxxx
F6ZDS4	198	K	xxxKxxxExx_K_xxxxxxxxxx
F6ZDS4	1554	K	xxxxxxxxxx_K_xxxxxxxxKx
F6ZDS4	1563	K	xKxxxxxxxx_K_xxxxxxxxxx
F6ZDS4	1052	K	xxxxxxxxxx_K_xKxxxxxxxx
F6ZDS4	1054	K	xxxxxxxxKx_K_xxxxxxxxxx
F6ZDS4	551	K	Rxxxxxxxxx_K_xxxxxxxxxx
F6ZDS4	523	K	xxRxxxxxxx_K_xxxxxxxxxx
F6ZDS4	1528	K	xxxxxKxxxx_K_xxxxxxxxxx
F6ZDS4	386	K	xxxRxxxxxx_K_xxxxxxxxxx
F6ZDS4	389	K	Rxxxxxxxxx_K_xxxxxxxxxx
F6ZDS4	1147	K	xxxxxxxxxA_K_xxxExxxxxx
F6ZDS4	1155	K	xxKxxxxxxx_K_xxxxxxxxxx
F6ZDS4	1707	K	xRxxxxxxxx_K_xxxxxxxxxx
F6ZDS4	1218	K	xxxxxKxxxx_K_xxxxxxxxxx
F6ZDS4	1494	K	Kxxxxxxxxx_K_xxxxxxxxxx
F6ZDS4	1501	K	xxxKxxxxxx_K_xxxxxxxxxx
F6ZDS4	414	K	xxxxxxxxxx_K_ExxxKxxxxx
F6ZDS4	419	K	xxxxxxxxxx_K_xxxxxKxxxx
F6ZDS4	1565	K	xxxxxxxxKx_K_xxxxxxxxxx
F6ZDS4	396	K	xxxKxxxExx_K_xxxxxxxxxx
F6ZDS4	409	K	xxxxxxxxxx_K_xxxxKxxxxx
F6ZDS4	339	K	xxxxxKLxxx_K_xxxxxxxxxx
F6ZDS4	348	K	xKxxxxxxxx_K_xxxxxxxxxx
F6ZDS4	649	K	xxxxxxxxxx_K_xxExxxKxxx
F6ZDS4	1489	K	Kxxxxxxxxx_K_xxxxxxxxxx
F6ZDS4	1281	K	xxxxRxxxxx_K_xxxxxxxxxx
F6ZDS4	866	K	xxxKxxxExx_K_xxxxxxxxxx
F6ZDS4	289	K	xxxxxxxxRx_K_xxxxxxxxxx
F6ZDS4	297	K	xxxxxxxxxx_K_xxxxxKxxxx
F6ZDS4	1089	K	xxxxxxxxxx_K_xExxxxxxKx
F6ZDS4	1096	K	xKxxxxxxxx_K_xxxxxxxxxx
F6ZDS4	1062	K	xxxxxxxxxx_K_xxExxxKxxx
F6ZDS4	1322	K	xxxxxxxxxx_K_xxxxxKxxxx
F6ZDS4	1328	K	xxxxKxxxxx_K_xxxxxxxxxx
F6ZDS4	438	K	xxxxxxxxxx_K_xKxxxxxxxx
F6ZDS4	276	K	xxxxxxxxxx_K_xKxxxxxxxx
F6ZDS4	278	K	xxxxxxxxKx_K_xxxxxxxxxx
F6ZDS4	1174	K	xxxxxxxxxx_K_ExxxKxxxxx
F6ZDS4	1179	K	xxxxxKxxxx_K_xxxxxxxxxx
F6ZDS4	358	K	xxxxxxxxxx_K_xxxxxKxxxx
F6ZDS4	233	K	xxxxxxxxxx_K_xxxxxKxxxx
F6ZDS4	507	K	xxxxxKxxxx_K_xxxxxxxxxx
F6ZDS4	364	K	xxxxKxxxxx_K_xxxxxxxxxx
F6ZDS4	121	K	xxxKxxxExx_K_xxxxxxxxxx
F6ZDS4	114	K	xxxxxxxxxx_K_xxxxKxxxxx
F6ZDS4	847	K	xxxxxRxxxx_K_xxxxxxxxxx
F6ZDS4	1012	K	xxxRxxxxxx_K_xxxxxxxxxx
F6ZDS4	334	K	xxKxxxxxxx_K_xxxxxxxxxx
F6ZDS4	765	K	xxKxxxxxxx_K_xxxxxxxxxx
F6ZDS4	1503	K	xxxxxxxxxx_K_xxxxxKxxxx
F6ZDS4	797	K	Kxxxxxxxxx_K_xxxxxxxxxx
F6ZDS4	1641	K	Kxxxxxxxxx_K_xxxxxxxxxx
F6ZDS4	928	K	xxxxxxxxKx_K_xxxxxxxxxx
F6ZDS4	251	K	xxxxxxxxxx_K_xRxxxxxxxx
F6ZDS4	318	K	xRxxxxxxxx_K_xxxxxxxxxx
F6ZDS4	326	K	xxKxxxxxxx_K_xxxxxxxxxx
F6ZDS4	926	K	xKxxxxxxxx_K_xxxxxxxxxx
F6ZDS4	425	K	xxxxKxxxxx_K_xxxxxxxxxx
F6ZDS4	158	K	xxxxxxxxxx_K_xxxxxKxxxx
F6ZDS4	164	K	xxxxKxxxxx_K_xxxxxxxxxx
F6ZDS4	537	K	xxxxKxxxxx_K_xxxxxxxxxx
F6ZDS4	261	K	Kxxxxxxxxx_K_xxxxxxxxxx
F6ZDS4	1370	K	xxxxxxxxxA_K_xxxxxxxxxx
F6ZDS4	1069	K	xxxKxxExxx_K_xxxxxxxxxx
F6ZDS4	1030	K	xxxxxxxxRL_K_xxxxxxxxxx
F6ZDS4	1407	K	xxxKxxExxx_K_xxxxxxxxxx
F6ZDS4	1239	K	xxRxxxxxxx_K_xxxxxxxxxx
F6ZDS4	1435	K	xxxxxxxxxx_K_ExxxKxxxxx
F6ZDS4	1087	K	xxxKxxxExx_K_xxxxxxxxxx
F6ZDS4	917	K	xxxxxxxxxx_K_xExxxxxxKx
F6ZDS4	93	K	xxRxxxxxxx_K_xxxxxxxxxx
F6ZDS4	98	K	xxKxxxxxxx_K_xxxxxxxxxx
F6ZDS4	373	K	xxxxxxxxxA_K_xxExxxxxxx
F6ZDS4	220	K	xxxxxxxxxx_K_xxxxKxxxxx
F6ZDS4	568	K	xxxxRxxxxx_K_Dxxxxxxxxx
F6ZDS4	1673	K	xxxxxRxxxx_K_xxxxxxxxxx
F6ZDS4	1662	K	Kxxxxxxxxx_K_xxxxxxxxxx
F6ZDS4	951	K	Rxxxxxxxxx_K_xxxxxxxxxx
F6ZDS4	1421	K	xxxxxxxxxx_K_xxxxExxxKx
F6ZDS4	1026	K	Rxxxxxxxxx_K_xxxxxxxxxx
F6ZDS4	1609	K	xxRxxxxxxx_K_xxxxxxxxxx
F6ZDS4	1193	K	xxxxxxxxxx_K_xExxxxxxKx
F6ZDS4	1718	K	xxxxxRxxxx_K_xxxxxxxxxx
F6ZDS4	757	K	Kxxxxxxxxx_K_xxxxxxxxxx
F6ZDS4	1622	K	xxxxRxxxxx_K_xxxxxxxxxx
F6ZDS4	1625	K	xxxxxxxxxx_K_xxxxxKxxxx
F6ZDS4	908	K	xxxxRxxxxx_K_xxxxxxxxxx
F6ZDS4	1633	K	xxKxxxxxxx_K_xxxxxxxxxx
F6ZDS4	1576	K	xxxxxxxxxx_K_xxxxKxxxxx
F6ZDS4	743	K	xxxxxxxxxA_K_xxxxxxxxxx
F6ZDS4	1484	K	xxxxxxxxxx_K_ExxxKxxxxx
F6ZDS4	1351	K	xxxxxxxxxx_K_xxxxxKxxxx
F6ZDS4	171	K	xxxKxxxExx_K_xxxxxxxxxx
F6ZDS4	1631	K	xKxxxxxxxA_K_xxxxxxxxxx
F6ZDS4	1338	K	Kxxxxxxxxx_K_xxxxxxxxxx
F6ZDS4	1523	K	xxxKxxxExx_K_xxxxxxxxxx
F6ZDS4	1927	K	xxxxxxxxxx_K_Kxxxxxxxxx
F6ZDS4	1213	K	xxxxxxxxxx_K_xxxxKxxxxx
F6ZDS4	1516	K	xxxxKxxxxx_K_xxxxxxxxxx
F6ZDS4	502	K	xxxxxxxxxx_K_ExxxKxxxxx
F7BJB9	152	K	xxxxxxxxxx_K_xRxxxxxxxx
F7BJB9	558	K	xxxxxxxxxA_K_xxxxxxxxxx
F7BJB9	214	K	xKxxxxxxxx_K_xxxxxxxxxx
F7BJB9	205	K	Rxxxxxxxxx_K_xxxxxxxxxx
F7BJB9	274	K	xxxxxxxxxx_K_xxxxxKxxxx
F8VPQ2	854	K	xxxxxxxxxx_K_ExxxKxxxxx
F8VQB6	1214	K	Kxxxxxxxxx_K_xxxxxxxxxx
G5E829	1070	K	xxxxxxxxxx_K_ExxxxxxKxx
G5E829	601	K	xxxxxxRxxx_K_xxxxxxxxxx
G5E829	64	K	xxxxxxxxKL_K_xxxxxxxxxx
G5E829	747	K	Kxxxxxxxxx_K_xxxxxxxxxx
G5E829	806	K	xxxxxxxxxx_K_Kxxxxxxxxx
G5E870	1112	K	xxxxxxRxxx_K_xxxxxxxxxx
G5E870	110	K	xxxxxxKxxx_K_xxxxxxxxxx
G5E870	858	K	Kxxxxxxxxx_K_xxxxxxxxxx
G5E870	865	K	xxxKxxxExx_K_xxxxxxxxxx
G5E870	1442	K	xxxxxxxxxx_K_xxxxxKxxxx
G5E870	1132	K	xxxxxxExxH_K_xxxxxxxxxx
G5E870	1300	K	xxKxxxxxxx_K_xxxxxxxxxx
G5E870	1694	K	Rxxxxxxxxx_K_xxxxxxxxxx
G5E870	1127	K	xxxxxxxxxx_K_ExxxKxxxxx
G5E870	1313	K	xxRxxxxxxx_K_xxxxxxxxxx
G5E870	1316	K	xxxxxxxxxx_K_xxxxKxxxxx
G5E870	1739	K	Kxxxxxxxxx_K_xxxxxxxxxx
G5E870	1544	K	xxxxxxxxxA_K_xxxxxxxxxx
G5E870	1210	K	xxxxxxxKxx_K_xxxxxxxxxx
G5E870	1725	K	xxxxxxAxxx_K_xxxxxxxxxK
G5E870	298	K	xKxxxxxxxA_K_xxxxxxxxxx
G5E870	355	K	Rxxxxxxxxx_K_xxxxxxxxxx
G5E870	132	K	xKxxxxxxxx_K_xxxxxxxxxx
G5E870	1081	K	Kxxxxxxxxx_K_xxxxxxxxxx
G5E870	259	K	Kxxxxxxxxx_K_xxxxxxxxxx
G5E870	1432	K	xxxKxxxxxx_K_xxxxxxxxxx
G5E8B9	533	K	Kxxxxxxxxx_K_xxxxxxxxxx
G5E8P1	581	K	xRxxxxxxxx_K_xxxxxxxxxx
L0N7N1	1043	K	xxxxxxKxxx_K_xxxxxxxxxx
O08528	346	K	xKxxxxxxxx_K_xxxxxxxxxx
O08528	290	K	xxxxxxxxxx_K_xxxxKxxxxx
O08528	401	K	xxxxxRxxxx_K_xxxxxxxxxx
O08528	176	K	xxxxxxxKxx_K_xxxxxxxxxx
O08528	62	K	xxxxxxxxxx_K_xxxxxxRxxx
O08528	425	K	xxxxKxxxxx_K_xxxxxxxxxx
O08528	873	K	xxxxxxxxxA_K_xxxExxxxxx
O08528	315	K	xxRxxxxxxx_K_xxxxxxxxxx
O08528	488	K	Kxxxxxxxxx_K_xxxxxxxxxx
O08528	337	K	xxxxxxxxxx_K_xxxxxxxxKx
O08528	492	K	xxxxxxxxxx_K_xExxxxxxKx
O08528	501	K	xKxxxxxxxx_K_xxxxxxxxxx
O08528	763	K	xxRxxxxxxx_K_xxxxxxxxxx
O08528	472	K	xxxxxxxxxx_K_xxxxxKxxxx
O08528	478	K	xxxxKxxxxx_K_xxxxxxxxxx
O08528	451	K	Rxxxxxxxxx_K_xxxxxxxxxx
O08528	418	K	xxxxxxxxxx_K_Kxxxxxxxxx
O08547	101	K	xxxxxxxxxx_K_Kxxxxxxxxx
O08550	315	K	xKxxxxxxxx_K_xxxxxxxxxx
O08579	89	K	Kxxxxxxxxx_K_xxxxxxxxxx
O08579	37	K	xxxxxKLxxx_K_xxxxxxxxxx
O08579	116	K	xxxxxxxxxx_K_xxRxxxxxxx
O08582	344	K	xxKxxxxxxx_K_xxxxxxxxxx
O08582	330	K	xxxxxxxxxx_K_xxxxxKxxxx
O08582	529	K	Rxxxxxxxxx_K_xxxxxxxxxx
O08582	565	K	xRxxxxxxxx_K_xxxxxxxxxx
O08583	14	K	Kxxxxxxxxx_K_xxxxxxxxxx
O08583	233	K	xRxxxxxxxx_K_xxxxxxxxxx
O08583	80	K	xxRxxxxxxx_K_xxxxxxxxxx
O08585	135	K	xxxxxxxxxx_K_ExxxKxxxxx
O08585	210	K	xxxxxxxxxx_K_xxxxxKxxxx
O08585	216	K	xxxxKxxxxx_K_Dxxxxxxxxx
O08585	155	K	xxxRxxxxxx_K_xxxxxRxxxx
O08585	229	K	xRxxxxxxxx_K_xxxxxxxxxx
O08586	260	K	xxxxxxxxxx_K_xxxxxKxxxx
O08599	13	K	xxxxxxxxxx_K_xxxDxxxKxx
O08605	164	K	xxxxxxxxxx_K_xxxxRxxxxx
O08663	342	K	xxxxxxxxxx_K_xxxxxKxxxx
O08663	348	K	xxxxKxxxxx_K_xxxxxxxxxx
O08663	469	K	xxxxxxxxxx_K_ExxxRxxxxx
O08663	323	K	xxxxxKxxxx_K_xxxxxxxxxx
O08688	588	K	xxxxxxxRxx_K_xxxxxxxxxx
O08709	56	K	xxxxxxxxxA_K_xxxExxxxxx
O08709	63	K	xxxKxxxExx_K_xxxxxxxxxx
O08709	209	K	xxxxxxxxxx_K_xxxxxKxxxx
O08709	199	K	xxxxxxxxxx_K_xxxxKxxxxx
O08709	204	K	xxxxxKxxxx_K_xxxxxxxxxx
O08709	144	K	xxxxxxxxKL_K_xxxxxxxxxx
O08709	106	K	xKxxxxxxxx_K_xxxxxxxxxx
O08709	182	K	xKxxxxxxxx_K_xxxxxxxxxx
O08709	141	K	xRxxxxxxxx_K_xxxxxxxxxx
O08715	50	K	xxxxKxxxxx_K_Dxxxxxxxxx
O08715	754	K	xxRxxxxxxx_K_xxxxxxxxxx
O08715	588	K	xxxxxxxxxx_K_xxxxxKxxxx
O08734	118	K	xxxKxxxxxx_K_xxxxxxxxxx
O08740	62	K	Kxxxxxxxxx_K_xxxxxxxxxx
O08740	70	K	xxKxxxxxxx_K_xxxxxxxxxx
O08740	52	K	xxxxxKxxxx_K_xxxxxxxxxx
O08749	104	K	xxxxxxxxxx_K_xxxxRxxxxx
O08749	143	K	xxxxxxxxxx_K_xxKxxxxxxx
O08749	417	K	xxxKxxxxxx_K_xxxxxxxxxx
O08749	132	K	Kxxxxxxxxx_K_xxxxxxxxxx
O08749	122	K	xxxxxxxxxx_K_xxxxKxxxxx
O08749	127	K	xxxxxKxxxx_K_xxxxxxxxxx
O08749	277	K	xxxxxxxxxx_K_xxxxxKxxxx
O08749	334	K	xxxxxxxxxx_K_xRxxxxxxxx
O08749	66	K	xxxxxxxxxx_K_xxxxxKxxxx
O08749	288	K	xxxxxKxxxx_K_xxxxxxxxxx
O08749	410	K	xxxxKxxxxx_K_xxxxxxxxxx
O08755	405	K	xxRxxxxxxx_K_xxxxxxxxxx
O08756	79	K	xxxxxxxxxx_K_ExxxRxxxxx
O08756	107	K	xxKxxxxxxx_K_xxxxxxxxxx
O08759	75	K	xxxxKxxxxx_K_xxxxxxxxxx
O08759	79	K	Kxxxxxxxxx_K_xxxxxxxxxx
O08759	118	K	Kxxxxxxxxx_K_xxxxxxxxxx
O08759	318	K	xxKxxxxxxx_K_xxxxxxxxxx
O08759	170	K	xxxxxxxxxx_K_xExxxxxxKx
O08759	179	K	xxxxxxxxxx_K_xExxxxxxKx
O08784	963	K	xxxxxxxxxx_K_xxxKxxxxxx
O08784	649	K	xxxxxxxxxx_K_xxxxxKxxxx
O08784	74	K	Kxxxxxxxxx_K_xxxxxxxxxx
O08784	301	K	xxxxxxKxxx_K_xxxxxxxxxx
O08784	1179	K	xxxxxxxxxx_K_ExxxKxxxxx
O08784	1082	K	xxxxxxxxxx_K_xxxxxKxxxx
O08784	1260	K	xKxxxxxxxx_K_xxxxxxxxxx
O08784	1270	K	xxxxxxxxxx_K_xxxxxKxxxx
O08784	31	K	xxxxxxxxxx_K_xxxxxKxxxx
O08784	318	K	xxxxxKxxxx_K_xxxxxxxxxx
O08784	327	K	xKxxxxxxxx_K_xxxxxxxxxx
O08784	336	K	xKxxxxxxxA_K_xxxxxxxxxx
O08784	1205	K	xxxxxKxxxx_K_xxxxxxxxxx
O08784	691	K	xxxxxxxxxA_K_xxxxxxxxxx
O08784	1200	K	xxxxxxxxxx_K_xxxxKxxxxx
O08784	222	K	xKxxxxxxxA_K_xxxxxxxxxx
O08784	120	K	xxxxxxxxxx_K_xxxxxKxxxx
O08784	64	K	xxxxxxxxKx_K_xxxxxxxxxx
O08784	560	K	xxKxxxxxxx_K_xxxxxxxxxx
O08784	1011	K	xxxxKxxxxx_K_xxxxxxxxxx
O08784	1103	K	xxxxxxxxxx_K_xxRxxxxxxx
O08784	737	K	Rxxxxxxxxx_K_xxxxxxxxxx
O08784	144	K	xxxxxxxxxx_K_xxxxxxxxKx
O08784	153	K	xKxxxxxxxx_K_xxxxxxxxxx
O08788	349	K	xxxxKxxxxx_K_xxxxxxxxxx
O08788	944	K	xxxxxxxxxx_K_xExxxxxxKx
O08788	385	K	xRxxxxxxxx_K_xxxxxxxxxx
O08788	390	K	xxxxxKxxxx_K_xxxxxxxxxx
O08788	290	K	xKxxxxxxxA_K_xxxxxxxxxx
O08788	563	K	xxxxxKxxxx_K_xxxxxxxxxx
O08788	252	K	Kxxxxxxxxx_K_xxxxxxxxxx
O08788	262	K	Kxxxxxxxxx_K_xxxxxxxxxx
O08788	558	K	xxxxxxxxxx_K_xxxxKxxxxx
O08788	962	K	xKxxxxxxxx_K_xxxxxxxxxx
O08788	264	K	xxxxxxxxKx_K_xxxxxxxxxx
O08788	985	K	xxxxxxxxxA_K_xxxExxxxxx
O08788	371	K	Kxxxxxxxxx_K_xxxxxxxxxx
O08788	393	K	xxKxxxxxxx_K_xxxxxxxxxx
O08788	556	K	xxxxxxxxxx_K_xKxxxxxxxx
O08788	683	K	xxxxxxxxxx_K_Kxxxxxxxxx
O08795	180	K	xxxxxxxxxx_K_ExxxxxxKxx
O08795	191	K	xxxxRxxxxx_K_Dxxxxxxxxx
O08795	124	K	xxxxxKxxxx_K_xxxxxxxxxx
O08795	149	K	xxxKxxxExx_K_xxxxxxxxxx
O08795	206	K	xxxxxxxxxA_K_xxxExxxxxx
O08795	166	K	xxKxxxxxxx_K_xxxxxxxxxx
O08795	431	K	xxxKxxxxxx_K_xxxxxxxxxx
O08795	158	K	xKxxxxxxxx_K_xxxxxxxxxx
O08795	378	K	xKxxxxxxxx_K_xxxxxxxxxx
O08807	105	K	xxxxxxxxxx_K_xxDxxxKxxx
O08807	211	K	xxRxxxxxxx_K_xxxxxxxxxx
O08807	102	K	xxxxxxxxxx_K_xxKxxxxxxx
O08807	81	K	xxxxxxxxxx_K_xxxxKxxxxx
O08808	130	K	xxxxKxxxxx_K_xxxxxxxxxx
O08808	1086	K	xxKxxxxxxx_K_xxxxxxxxxx
O08808	1066	K	xxxxxxxxxx_K_xxxxxKxxxx
O08808	1110	K	xxxxxxxxxx_K_Kxxxxxxxxx
O08808	124	K	xxxxxxxxxx_K_xxxxxKxxxx
O08808	1029	K	Kxxxxxxxxx_K_xxxxxxxxxx
O08808	494	K	xxRxxxxxxx_K_xxxxxxxxxx
O08808	503	K	xxKxxxxxxx_K_xxxxxxxxxx
O08808	511	K	xxKxxxxxxx_K_xxxxxxxxxx
O08808	1248	K	xxxxxxxxxx_K_ExxxRxxxxx
O08808	193	K	xxxxKxxxxx_K_xxxxxxxxxx
O08808	444	K	xxKxxxxxxx_K_xxxxxxxxxx
O08808	1078	K	Kxxxxxxxxx_K_xxxxxxxxxx
O08808	1133	K	xxxxxxxxxx_K_ExxxRxxxxx
O08808	525	K	xxxKxxxxxx_K_xxxxxxxxxx
O08808	471	K	xxxxxxxxxA_K_xxExxxxxxx
O08808	35	K	xxxxxxxxxx_K_xKxxxxxxxx
O08808	1040	K	xxxxxxxxxx_K_xxxxxKxxxx
O08810	408	K	xxxxxxKxxx_K_xxxxxxxxxx
O08810	935	K	xxxxxxxxxx_K_xxxxKxxxxx
O08810	789	K	xxxxxRxxxx_K_xxxxxxxxxx
O08810	243	K	xxxxxxxRxx_K_xxxxxxxxxx
O08810	683	K	xxxxxxxKxx_K_xxxxxxxxxx
O08810	193	K	xxxxxxxxxx_K_xKxxxxxxxx
O08848	224	K	Kxxxxxxxxx_K_xxxxxxxxxx
O08848	264	K	xxxxxxxxxx_K_xxxxxKxxxx
O08848	239	K	xxxxxKxxxx_K_xxxxxxxxxx
O08901	297	K	xxKxxxxxxx_K_xxxxxxxxxx
O08901	505	K	xxxxxxxxxx_K_Kxxxxxxxxx
O08901	291	K	xxxxxxxxxx_K_xxExxxKxxx
O08915	177	K	xxxxxxxxxA_K_xxxxxxxxxx
O08915	103	K	Kxxxxxxxxx_K_xxxxxxxxxx
O08915	112	K	xKxxxxxxxx_K_xxxxxxxxxx
O08917	340	K	xxxxxxxxxA_K_xxExxxxxxx
O08917	246	K	xxxxxxxxKx_K_xxxxxxxxxx
O08992	215	K	xxxxxxxxxx_K_xxKxxxxxxx
O08997	60	K	xxxxxxxKxx_K_xxxxxxxxxx
O08997	57	K	xxxxxxxxxx_K_xxKxxxxxxx
O09000	592	K	xRxxxxxxxx_K_xxxxxxxxxx
O09000	314	K	xxxxxxxxxx_K_Rxxxxxxxxx
O09044	64	K	Rxxxxxxxxx_K_xxxxxxxxxx
O09044	97	K	xxxxKxxxxx_K_xxxxxxxxxx
O09044	91	K	xxxxxxxxxx_K_xxxxxKxxxx
O09061	227	K	xxxxRxxxxx_K_xxxxxxxxxx
O09061	203	K	xxxxRxxxxx_K_Dxxxxxxxxx
O09061	103	K	Kxxxxxxxxx_K_xxxxxxxxxx
O09061	93	K	xxxxxxxxxx_K_xxExxxKxxx
O09101	2	K	xxxxxxxxxx_K_xxxxKxxxxx
O09101	76	K	xxxxxxxxxx_K_xxxxxKxxxx
O09106	66	K	xxKxxxxxxx_K_xxxxxxxxxx
O09106	74	K	xxKxxxxxxx_K_xxxxxxxxxx
O09106	8	K	xxxxxxxxxx_K_xKxxxxxxxx
O09106	473	K	xxxxxxxxxA_K_xxxExxxxxx
O09106	451	K	xxxKxxxExx_K_xxxxxxxxxx
O09106	283	K	xxxxxxxxxA_K_xxExxxxxxx
O09106	126	K	xxxxxxxKxx_K_xxxxxxxxxx
O09106	143	K	xxxxxxxxxA_K_xxExxxxxxx
O09106	89	K	xRxxxxxxxx_K_xxxxxxxxxx
O09106	449	K	xxxxxxxxxx_K_ExxxxxxKxx
O09106	466	K	Kxxxxxxxxx_K_xxxxxxxxxx
O09106	31	K	xxxxxxxxxx_K_xxRxxxxxxx
O09106	444	K	xxxxKxxxxx_K_xxxxxxxxxx
O09106	200	K	xxRxxxxxxx_K_xxxxxxxxxx
O09110	183	K	xxRxxxxxxx_K_xxxxxxxxxx
O09117	180	K	xxxxKxxxxx_K_xxxxxxxxxx
O09117	66	K	xKxxxxxxxx_K_xxxxxxxxxx
O09130	211	K	xxxKxxExxx_K_xxxxxxxxxx
O09130	261	K	xxxxxRxxxx_K_xxxxxxxxxx
O09130	390	K	xKxxxxxxxx_K_xxxxxxxxxx
O09131	197	K	xxKxxxxxxx_K_xxxxxxxxxx
O09159	304	K	xxxxKxxxxx_K_xxxxxxxxxx
O09167	60	K	Kxxxxxxxxx_K_xxxxxxxxxx
O09167	122	K	xxxKxxExxx_K_xxxxxxxxxx
O09167	129	K	xKxxxxxxxx_K_xxxxxxxxxx
O09167	43	K	xxKxxxxxxx_K_xxxxxxxxxx
O09167	50	K	xxxxxxxxxx_K_xxxxKxxxxx
O09167	55	K	xxxxxKxxxx_K_xxxxxxxxxx
O09167	97	K	Kxxxxxxxxx_K_xxxxxxxxxx
O09167	110	K	xxxxxxxxxx_K_ExxxKxxxxx
O09167	78	K	xxxxxxxxxx_K_xxxxKxxxxx
O09172	94	K	xxRxxxxxxx_K_xxxxxxxxxx
O09172	255	K	xxxxxxxxxx_K_xxxxxKxxxx
O35047	59	K	Kxxxxxxxxx_K_xxxxxxxxxx
O35047	44	K	xxxxKxxxxx_K_xxxxxxxxxx
O35114	360	K	xxxxKxxxxx_K_xxxxxxxxxx
O35114	31	K	xxxxxxRxxx_K_xxxxxxxxxx
O35129	262	K	xKxxxxxxxx_K_xxxxxxxxxx
O35129	216	K	xxxRxxxxxx_K_xxxxxRxxxx
O35129	6	K	xxxxxxxxxx_K_xxxxRxxxxx
O35129	200	K	xRxxxxxxxx_K_xxxxxxxxxx
O35129	236	K	xxxxxxxxxA_K_xxxExxxxxx
O35129	244	K	xxxxxxxxxx_K_xxxxxKxxxx
O35129	250	K	xxxxKxxxxx_K_xxxxxxxxxx
O35129	224	K	xxKxxxxxxx_K_xxxxxxxxxx
O35129	147	K	xxxxxKxxxx_K_xxxxxxxxxx
O35130	154	K	xxxxxxxxxx_K_xxxxxKxxxx
O35130	28	K	xxxxxxxxxx_K_Kxxxxxxxxx
O35130	70	K	xxxxxxxxxx_K_xxxxKxxxxx
O35130	59	K	xxxxxxxKxx_K_xxxxxxxxxx
O35134	1554	K	xxxKxxxxxx_K_xxxxxxxxxx
O35134	1382	K	Rxxxxxxxxx_K_xxxxxxxxxx
O35134	222	K	xxxxxKxxxx_K_xxxxxxxxxx
O35134	873	K	Rxxxxxxxxx_K_xxxxxxxxxx
O35134	1108	K	xxxxKxxxxx_K_xxxxxxxxxx
O35134	31	K	xxxxxKxxxx_K_xxxxxxxxxx
O35134	5	K	xxxxxxxxxx_K_xxxxRxxxxx
O35134	1318	K	xxxxxxxKxx_K_xxxxxxxxxx
O35134	543	K	xxxxxKxxxx_K_xxxxxxxxxx
O35134	1058	K	xxxxxxxxKx_K_xxxxxxxxxx
O35134	1701	K	Kxxxxxxxxx_K_xxxxxxxxxx
O35134	1704	K	xxxxxxxKxx_K_xxxxxxxxxx
O35134	1206	K	xxRxxxxxxx_K_xxxxxxxxxx
O35134	1279	K	xxxxxxxxxx_K_xxxxKxxxxx
O35134	1085	K	xxKxxxxxxx_K_xxxxxxxxxx
O35134	860	K	xxKxxxxxxx_K_xxxxxxxxxx
O35143	49	K	xxRxxxxxxx_K_xxxxxxxxxx
O35143	52	K	xxxxxxxKxx_K_xxxxxxxxxx
O35143	83	K	xxxxxxxxxx_K_xxExxxKxxx
O35143	103	K	xxxxKxxxxx_K_xxxxxxxxxx
O35143	98	K	xxKxxxxxxx_K_xxxxxxxxxx
O35143	90	K	xxxKxxExxx_K_xxxxxxxxxx
O35143	64	K	xxxxxxxxxx_K_ExxxxxxKxx
O35144	265	K	xxxxxxxxxx_K_xxRxxxxxxx
O35144	138	K	xxxxxxRxxx_K_xxxxxxxxxx
O35153	36	K	xxxxxKxxxx_K_xxxxxxxxxx
O35153	31	K	xKxxxxxxxx_K_xxxxxxxxxx
O35166	57	K	xxxxxxxxxx_K_ExxxRxxxxx
O35207	84	K	Kxxxxxxxxx_K_xxxxxxxxxx
O35215	110	K	xxxxxxxxxx_K_Kxxxxxxxxx
O35216	118	K	xxxxRxxxxx_K_Dxxxxxxxxx
O35218	138	K	xxKxxxxxxx_K_xxxxxxxxxx
O35218	455	K	xxxxxKxxxx_K_xxxxxxxxxx
O35218	444	K	xxxxxxxxxx_K_xxxxxKxxxx
O35218	557	K	xxxxKxxxxx_K_xxxxxxxxxx
O35218	390	K	xxxxxxxxxx_K_ExxxxxxKxx
O35218	725	K	xxxxxRxxxx_K_xxxxxxxxxx
O35218	438	K	xxxxxxxxxx_K_xxxxxKxxxx
O35218	592	K	xxKxxxxxxx_K_xxxxxxxxxx
O35226	135	K	xKxxxxxxxx_K_xxxxxxxxxx
O35226	74	K	xxxxxxRxxx_K_xxxxxxxxxx
O35226	81	K	xxxKxxxxxx_K_xxxxxxxxxx
O35226	40	K	xxxxxxxxxx_K_xRxxxxxxxx
O35226	371	K	xxxxxxxxxx_K_ExxxKxxxxx
O35226	364	K	xxxxxxxxxx_K_xxxxxKxxxx
O35226	98	K	xxxxxxxxxx_K_xxxxKxxxxx
O35250	65	K	Kxxxxxxxxx_K_xxxxxxxxxx
O35280	399	K	xxxxxxxxxx_K_xxxxxKxxxx
O35280	452	K	xxxxxxxxxF_K_xxxxKxxxxx
O35286	614	K	xxxxKxxxxx_K_xxxxxxxxxx
O35286	491	K	xxRxxxxxxx_K_xxxxxxxxxx
O35286	230	K	xxRxxxxxxx_K_xxxxxxxxxx
O35286	786	K	xKxxxxxxxA_K_xxxxxxxxxx
O35286	17	K	xxxxxxxxxx_K_xRxxxxxxxx
O35286	143	K	Kxxxxxxxxx_K_xxxxxxxxxx
O35286	445	K	xxxxxxxxKx_K_xxxxxxxxxx
O35286	515	K	xxxxxxxxxx_K_Kxxxxxxxxx
O35295	132	K	xxxxxxxRxx_K_xxxxxxxxxx
O35295	63	K	xxxxRxxxxx_K_xxxxxxxxxx
O35295	49	K	xxxxxxxxxx_K_xxDxxxKxxx
O35295	263	K	xxxxxRxxxx_K_xxxxxxxxxx
O35295	292	K	xxxxxxxxxx_K_ExxxRxxxxx
O35316	15	K	xKxxxxxxxH_K_xxxxxxxxxx
O35316	577	K	Rxxxxxxxxx_K_xxxxxxxxxx
O35326	60	K	xxxxxxxxxx_K_xxxxxRxxxx
O35326	25	K	xxxKxxExxx_K_xxxxxxxxxx
O35326	175	K	xxxxxxxxxx_K_xxxxxKxxxx
O35326	167	K	xxxxxxxxxx_K_ExxxxxxKxx
O35326	143	K	xxxxxxxxRx_K_xxxxxxxxxx
O35326	125	K	xxxRxxxxxx_K_xxxxxxxxxx
O35343	6	K	xxxxxxAxxx_K_xxxxxxxxxK
O35343	339	K	xxxxxxxxxx_K_ExxxKxxxxx
O35343	47	K	xxxKxxExxx_K_xxxxxxxxxx
O35344	339	K	xxxxxxxxxx_K_ExxxKxxxxx
O35344	47	K	xxxKxxExxx_K_xxxxxxxxxx
O35345	49	K	xKxxxxxxxx_K_xxxxxxxxxx
O35345	309	K	xxxxxxxxxx_K_xxxxxxRxxx
O35345	18	K	xKxxxxxxxx_K_xxxxxxxxxx
O35350	460	K	Rxxxxxxxxx_K_xxxxxxxxxx
O35350	649	K	xRxxxxxxxx_K_xxxxxxxxxx
O35379	72	K	Rxxxxxxxxx_K_xxxxxxxxxx
O35379	397	K	xxxxxxxxRx_K_xxxxxxxxxx
O35381	110	K	xxxxxxxxxx_K_xxxxxKxxxx
O35381	28	K	xxKxxxxxxx_K_xxxxxxxxxx
O35381	99	K	xxKxxxxxxx_K_xxxxxxxxxx
O35381	101	K	Kxxxxxxxxx_K_xxxxxxxxxx
O35381	86	K	xxxxxxxxxx_K_xxxxKxxxxx
O35381	116	K	xxxxxKLxxx_K_xxxxxxxxxx
O35381	236	K	xxxxxxxxKx_K_xxxxxxxxxx
O35381	20	K	xxxxxxxxxx_K_ExxxxxxKxx
O35382	101	K	xxxxxxxxxx_K_xxxxxKxxxx
O35382	820	K	xxxxxxxKxx_K_xxxxxxxxxx
O35382	617	K	xxxxxKLxxx_K_xxxxxxxxxx
O35382	642	K	xKxxxxxxxA_K_xxxxxxxxxx
O35387	219	K	xKxxxxxxxx_K_xxxxxxxxxx
O35427	83	K	xKxxxxxxxx_K_xxxxxxxxxx
O35435	378	K	xxKxxxxxxx_K_xxxxxxxxxx
O35435	254	K	Kxxxxxxxxx_K_xxxxxxxxxx
O35435	99	K	xxxxxxAxxx_K_xxxxxxxxxK
O35435	226	K	xxxxxxxxxx_K_xExxxxxxKx
O35435	86	K	xxxxxRxxxx_K_xxxxxxxxxx
O35450	209	K	xxxxxxxxxx_K_ExxxRxxxxx
O35450	326	K	Kxxxxxxxxx_K_xxxxxxxxxx
O35465	330	K	xxxxKxxxxx_K_xxxxxxxxxx
O35465	95	K	xxxxxxxxRx_K_xxxxxxxxxx
O35465	102	K	xRxxxxxxxx_K_xxxxxxxxxx
O35465	297	K	xxxxxxxxxx_K_xxxxKxxxxx
O35465	263	K	xxxxxxxxKV_K_xxxxxxxxxx
O35473	84	K	xxxxxKxxxx_K_xxxxxxxxxx
O35473	46	K	xxxxRxxxxx_K_xxxxxxxxxx
O35551	99	K	Kxxxxxxxxx_K_xxxxxxxxxx
O35551	183	K	xxxKxxExxx_K_xxxxxxxxxx
O35551	42	K	xxxxxxxxxx_K_xxxxKxxxxx
O35551	53	K	xxxxxxxxxx_K_ExxxKxxxxx
O35551	210	K	xxxxxxxxxx_K_ExxxxxxKxx
O35551	755	K	Kxxxxxxxxx_K_xxxxxxxxxx
O35551	218	K	Kxxxxxxxxx_K_xxxxxxxxxx
O35551	784	K	xxxxxxxxxx_K_xxxxxKxxxx
O35593	152	K	xxxxxxxxxx_K_xKxxxxxxxx
O35593	154	K	xxxxxxxxKx_K_xxxxxxxxxx
O35593	264	K	xxxKxxExxx_K_xxxxxxxxxx
O35593	253	K	xxxKxxxExx_K_xxxxxxxxxx
O35593	257	K	xxxxxxxxxx_K_xxExxxKxxx
O35593	246	K	xxxKxxExxx_K_xxxxxxxxxx
O35593	215	K	xxxxKxxxxx_K_xxxxxxxxxx
O35593	222	K	xxxKxxxxxx_K_xxxxxxxxxx
O35593	239	K	xxxxxxxxxx_K_xxExxxKxxx
O35593	277	K	xxxxxxKxxx_K_xxxxxxxxxx
O35594	366	K	xxKxxxxxxx_K_xxxxxxxxxx
O35598	601	K	xKxxxxxxxx_K_xxxxxxxxxx
O35604	1179	K	xxxRxxxxxx_K_xxxxxRxxxx
O35613	249	K	xRxxxxxxxx_K_xxxxxxxxxx
O35613	96	K	xxxxxxxxxx_K_xxxRxxxxxx
O35613	391	K	xxxKxxxxxx_K_xxxxxxxxxx
O35621	171	K	xxxxxxxxxx_K_xxxxxKxxxx
O35621	177	K	xxxxKxxxxx_K_xxxxxxxxxx
O35623	58	K	xxxxxxxxxx_K_xxxKxxxxxx
Q9D3E6	864	K	xxxxxxExxH_K_xxxxxxxxxx
Q9D3E6	273	K	xxxRxxxxxx_K_xxxxxxxxxx
O35639	169	K	xxxxxxxxxx_K_xxExxxKxxx
O35639	176	K	xxxKxxExxx_K_xxxxxxxxxx
O35639	222	K	xxxxxxxxxx_K_xxExxxKxxx
O35639	126	K	xxxxRxxxxx_K_xxxxxxxxxx
O35643	727	K	xxxxxxxxxA_K_xxExxxxxxx
O35643	725	K	xxKxxxxxxx_K_xxxxxxxxxx
O35643	282	K	Kxxxxxxxxx_K_xxxxxxxxxx
O35643	591	K	xxxxxRxxxx_K_xxxxxxxxxx
O35643	322	K	Kxxxxxxxxx_K_xxxxxxxxxx
O35643	923	K	xxxxxxxxxx_K_xRxxxxxxxx
Q9DBG3	338	K	xxxxxxxKxx_K_xxxxxxxxxx
O35643	884	K	xxxxxxxxxA_K_xxxExxxxxx
O35643	147	K	xxKxxxxxxA_K_xxxxxxxxxx
Q9DBG3	117	K	xRxxxxxxxx_K_xxxxxxxxxx
Q9DBG3	335	K	xxKxxxxxxx_K_xxxxxxxxxx
O35648	108	K	xxxxxxxKxx_K_xxxxxxxxxx
O35648	117	K	xKxxxxxxxx_K_xxxxxxxxxx
O35648	105	K	xxRxxxxxxx_K_xxxxxxxxxx
O35648	27	K	Kxxxxxxxxx_K_xxxxxxxxxx
O35654	145	K	xxxxxxxxKL_K_xxxxxxxxxx
O35654	125	K	xxxxxxxxRx_K_xxxxxxxxxx
O35658	88	K	xxxxxxxxxx_K_xExxxxxxKx
O35685	105	K	xKxxxxxxxx_K_xxxxxxxxxx
O35685	133	K	Kxxxxxxxxx_K_xxxxxxxxxx
O35685	142	K	xKxxxxxxxx_K_xxxxxxxxxx
O35685	96	K	xxxxxxxxxx_K_xExxxxxxKx
O35685	328	K	xxxxxxxxxx_K_xKxxxxxxxx
O35685	197	K	xxRxxxxxxx_K_xxxxxxxxxx
O35685	251	K	xxxxxxxKxx_K_xxxxxxxxxx
O35685	276	K	xxxKxxxExx_K_xxxxxxxxxx
O35685	316	K	xxxKxxExxx_K_xxxxxxxxxx
O35685	39	K	xxxxxxxxRx_K_xxxxxxxxxx
O35685	68	K	xxxxxxxxxx_K_xxxxKxxxxx
O35685	161	K	xxxxxxxxKL_K_xxxxxxxxxx
O35685	122	K	xxRxxxxxxx_K_xxxxxxxxxx
O35685	268	K	xxxxxxxxxx_K_Kxxxxxxxxx
O35685	298	K	xxKxxxxxxx_K_xxxxxxxxxx
O35685	290	K	xxxxxxxxxx_K_xxxDxxxKxx
O35685	248	K	xxKxxxxxxx_K_xxxxxxxxxx
O35691	310	K	xxxKxxxExx_K_xxxxxxxxxx
O35691	201	K	xxxxxxxxxA_K_xxExxxxxxx
O35691	14	K	xxxxxxxxxx_K_xxxxxKxxxx
O35691	136	K	xxxxxxxxxx_K_xKxxxxxxxx
O35691	292	K	xRxxxxxxxx_K_xxxxxxxxxx
O35691	358	K	xxxxxxxxxx_K_xxxxxKxxxx
O35691	20	K	xxxxKxxxxx_K_xxxxxxxxxx
O35691	156	K	xxxxxxxxKx_K_xxxxxxxxxx
O35691	75	K	xxxxxxxxxA_K_xxxxxxxxxx
O35691	279	K	xRxxxxxxxx_K_xxxxxxxxxx
O35691	121	K	xxxxxxxxxx_K_xRxxxxxxxx
O35691	211	K	Kxxxxxxxxx_K_xxxxxxxxxx
O35691	227	K	xxxxxxxxxA_K_xxxxxxxxxx
O35691	253	K	xxxRxxxxxx_K_xxxxxxxxxx
O35691	303	K	xxxxxRxxxx_K_xxxxxxxxxx
O35691	175	K	xxKxxxxxxx_K_xxxxxxxxxx
O35691	237	K	Kxxxxxxxxx_K_xxxxxxxxxx
O35704	210	K	xxxxxxxKxx_K_xxxxxxxxxx
O35704	222	K	xxxxxxxxxx_K_ExxxxxxKxx
O35710	244	K	xxxxxxxxRx_K_xxxxxxxxxx
O35711	628	K	xxxxxxxxxA_K_xxExxxxxxx
O35711	187	K	xxxxxxxxxx_K_xxxxExxxKx
O35737	349	K	xxxxxxxxKx_K_xxxxxxxxxx
O35737	35	K	xxxxRxxxxx_K_xxxxxxxxxx
O35737	347	K	xxxxxxxxxx_K_xKxxxxxxxx
O35737	185	K	xxxxRxxxxx_K_xxxxxxxxxx
O35841	180	K	xxxxxxxxxx_K_Kxxxxxxxxx
O35841	158	K	xxxxxKxxxx_K_xxxxxxxxxx
O35841	160	K	xxxxxxxxxx_K_xxxxExxxKx
O35841	202	K	xxxxKxxxxx_K_xxxxxxxxxx
O35841	364	K	xxxxxxxxxA_K_xxxExxxxxx
O35841	51	K	xKxxxxxxxx_K_xxxxxxxxxx
O35841	398	K	xxxxxxxxxx_K_xxxxxKxxxx
O35841	404	K	xxxxxxxxxx_K_xxExxxKxxx
O35841	374	K	Kxxxxxxxxx_K_xxxxxxxxxx
O35841	448	K	xxxxxxxxxx_K_xxxxxKxxxx
O35841	251	K	xxRxxxxxxx_K_xxxxxxxxxx
O35841	474	K	xxxxKxxxxx_K_xxxxxxxxxx
O35841	444	K	xxKxxxxxxx_K_xxxxxxxxxx
O35841	409	K	xxxxxKxxxx_K_xxxxxxxxxx
O35855	43	K	xxxxxxxxxx_K_ExxxKxxxxx
O35855	110	K	xxxxxxxKxx_K_xxxxxxxxxx
O35855	322	K	xRxxxxxxxx_K_xxxxxxxxxx
O35855	73	K	xxxxxxxxxx_K_xxxxxxRxxx
O35857	249	K	xKxxxxxxxx_K_xxxxxxxxxx
O35857	240	K	xxxxxxxxxx_K_xxxxxKxxxx
O35857	222	K	xxxxxKxxxx_K_xxxxxxxxxx
O35857	237	K	xxxxxxxxxx_K_xxKxxxxxxx
O35857	138	K	xxxxxxxxxx_K_xxxxxKxxxx
O35857	264	K	xxxRxxxxxx_K_xxxxxxxxxx
O35857	146	K	xxKxxxxxxx_K_xxxxxxxxxx
O35857	172	K	xxxKxxExxx_K_xxxxxxxxxx
O35857	177	K	xxKxxxxxxx_K_xxxxxxxxxx
O35857	73	K	xxxxxxxxxA_K_xxExxxxxxx
O35857	157	K	xxxxxxxxxA_K_xxxExxxxxx
O35857	217	K	xxxxxxxxxA_K_xxExxxxxxx
O35864	326	K	xxxxxxxxKx_K_xxxxxxxxxx
O35864	210	K	xxxxxxxxxx_K_xExxxxxxKx
O35864	236	K	xxxxKxxxxx_K_xxxxxxxxxx
O35864	47	K	xxxxxxxxxx_K_xxxxxKxxxx
O35864	43	K	xKxxxxxxxA_K_xxxxxxxxxx
O35864	180	K	xxxxRxxxxx_K_xxxxxxxxxx
O35874	31	K	xxRxxxxxxx_K_xxxxxxxxxx
O35887	248	K	xxxxxKxxxx_K_xxxxxxxxxx
O35887	255	K	xxxKxxxExx_K_xxxxxxxxxx
O35887	161	K	xxxxRxxxxx_K_xxxxxxxxxx
O35887	165	K	xxxxRxxxxx_K_Dxxxxxxxxx
O35887	98	K	xxxxxxKxxx_K_xxxxxxxxxx
O35887	281	K	xxxxxxxxxx_K_xxxxxKxxxx
O35887	84	K	xKxxxxxxxx_K_xxxxxxxxxx
O35887	94	K	Kxxxxxxxxx_K_xxxxxxxxxx
O35887	79	K	xKxxxxxxxx_K_xxxxxxxxxx
O35887	287	K	xxxxxxxxxx_K_xxxxxKxxxx
O35887	114	K	xxxxxxxRxx_K_xxxxxxxxxx
O35887	70	K	xxxxxxxxxx_K_ExxxKxxxxx
O35887	59	K	xxxxxxxxxA_K_xxxxxxxxxx
O35900	58	K	xxKxxxxxxx_K_xxxxxxxxxx
O35943	161	K	xxxxxxxxxx_K_xxDxxxKxxx
O54692	382	K	xKxxxxxxxx_K_xxxxxxxxxx
O54692	242	K	xxxxxxxxKL_K_xxxxxxxxxx
O54692	624	K	xxxxxxxxxx_K_xxRxxxxxxx
O54734	286	K	xxxxxxRxxx_K_xxxxxxxxxx
O54774	386	K	xxKxxxxxxx_K_xxxxxxxxxx
O54774	816	K	xxxxxKLxxx_K_xxxxxxxxxx
O54774	7	K	xxxxxxxKxx_K_xxxxxxxxxx
O54774	29	K	xxxxxxxxxx_K_ExxxKxxxxx
O54774	378	K	xxxKxxxExx_K_xxxxxxxxxx
O70551	109	K	xxxxKxxxxx_K_xxxxxxxxxx
O54781	496	K	xxxxxxxxxx_K_xKxxxxxxxx
O54785	428	K	xxxxxxxxxx_K_xxxxKxxxxx
O54785	360	K	xKxxxxxxxx_K_xxxxxxxxxx
O54786	210	K	xKxxxxxxxx_K_xxxxxxxxxx
O54790	83	K	xxxKxxxExx_K_xxxxxxxxxx
O54791	110	K	xRxxxxxxxx_K_xxxxxxxxxx
O54791	83	K	xxxxxxxxxx_K_xExxxxxxKx
O54818	123	K	xxxxxxxxxx_K_Kxxxxxxxxx
O54818	68	K	xxKxxxxxxx_K_xxxxxxxxxx
O54818	60	K	xxxxxxxxxx_K_ExxxxxxKxx
O54825	241	K	xxxRxxxxxx_K_xxxxxRxxxx
O54825	265	K	xRxxxxxxxx_K_xxxxxxxxxx
O54825	389	K	xxxxxxxxRx_K_xxxxxxxxxx
O54826	464	K	xxxxxxxxxx_K_ExxxKxxxxx
O54833	151	K	xxKxxxxxxx_K_xxxxxxxxxx
O54833	159	K	xxKxxxxxxx_K_xxxxxxxxxx
O54833	170	K	xxxxxxxxxx_K_Kxxxxxxxxx
O54833	84	K	xxKxxxxxxx_K_xxxxxxxxxx
O54833	103	K	xxxxKxxxxx_K_Dxxxxxxxxx
O54833	317	K	xxxxxxxxxA_K_xxxExxxxxx
Q60737	68	K	xxxxxxxxxx_K_xxxxxKxxxx
O54879	112	K	xxxxxxxxKI_K_xxxxxxxxxx
P30681	90	K	xxxxxxxxxx_K_xxxxxKxxxx
O54879	50	K	xxxKxxxExx_K_xxxxxxxxxx
O54916	675	K	xxxRxxxxxx_K_xxxxxxxxxx
O54916	105	K	xxxxxRxxxx_K_xxxxxxxxxx
O54926	43	K	Rxxxxxxxxx_K_xxxxxxxxxx
O54931	240	K	xxKxxxxxxA_K_xxxxxxxxxx
O54941	92	K	xxxxxxxxxx_K_xxxxxKxxxx
O54941	305	K	xxxKxxExxx_K_xxxxxxxxxx
O54941	271	K	xxxxxxxxxx_K_xxxxxKxxxx
O54941	328	K	xxxxxxxxxx_K_xxxxKxxxxx
O54941	85	K	xxxxKxxxxx_K_xxxxxxxxxx
O54946	47	K	xxKxxxxxxx_K_xxxxxxxxxx
O54946	314	K	Rxxxxxxxxx_K_xxxxxxxxxx
O54946	39	K	xxxxxxxxxx_K_ExxxxxxKxx
O54946	34	K	xKxxxxxxxx_K_xxxxxxxxxx
O54950	57	K	xxxxxxxxxx_K_Kxxxxxxxxx
O54962	32	K	xxxxxxxxxx_K_Rxxxxxxxxx
O54962	72	K	xxKxxxxxxA_K_xxxxxxxxxx
O54962	64	K	Kxxxxxxxxx_K_xxxxxxxxxx
O54962	6	K	xxxxxxxxxx_K_xRxxxxxxxx
O54983	54	K	xxxxxxxxxA_K_xxxxxxxxxx
O54984	86	K	xxxxxxxxxx_K_xxKxxxxxxx
O54984	89	K	xxxxxxxxxx_K_xxxxxKxxxx
O54984	301	K	xxxxxxxxxA_K_xxxxxxxxxx
O54984	38	K	xxxxxxxRxx_K_xxxxxxxxxx
O54984	45	K	xxxxxxxxxx_K_xxxxKxxxxx
O54984	63	K	xxxxxxxxxx_K_xRxxxxxxxx
O54988	1150	K	xRxxxxxxxx_K_xxxxxxxxxx
O54988	11	K	xxxxxxxxxx_K_xxxxxKxxxx
O54988	981	K	xxxxKxxxxx_K_xxxxxxxxxx
O54988	817	K	xxKxxxxxxx_K_xxxxxxxxxx
O54988	179	K	xKxxxxxxxA_K_xxxxxxxxxx
O54988	1163	K	xxxxxxxxKL_K_xxxxxxxxxx
O54988	884	K	xxxxxxxKxx_K_xxxxxxxxxx
O55003	128	K	xxxxxKxxxx_K_xxxxxxxxxx
O55022	96	K	xxxxxxxxxx_K_xxxxxKxxxx
O55022	102	K	xxxxKxxxxx_K_xxxxxxxxxx
O55022	169	K	xxxxKxxxxx_K_xxxxxxxxxx
O55023	264	K	xxxxxxxxxA_K_xxExxxxxxx
O55023	260	K	xxxxxxxxxA_K_xxxxxxxxxx
O55023	181	K	xxRxxxxxxx_K_xxxxxxxxxx
O55023	49	K	xxxxxxxxxx_K_xxKxxxxxxx
O55028	323	K	xxxRxxxxxx_K_xxxxxxxxxx
O55028	184	K	xxxxKxxxxx_K_xxxxxxxxxx
O55028	233	K	xxxxxKxxxx_K_xxxxxxxxxx
O55029	336	K	xxKxxxxxxx_K_xxxxxxxxxx
O55029	779	K	xxKxxxxxxx_K_xxxxxxxxxx
O55029	413	K	xxxxxxxxxx_K_xxxxxKxxxx
O55029	871	K	xxxxxxxxxH_K_Exxxxxxxxx
O55029	318	K	xxxxxxxxxA_K_xxExxxxxxx
O55029	212	K	xxxxxxxxxx_K_xxDxxxKxxx
O55029	386	K	xxxxxxxxRx_K_xxxxxxxxxx
O55029	840	K	xxxRxxxxxx_K_xxxxxRxxxx
O55029	627	K	xRxxxxxxxx_K_xxxxxxxxxx
O55029	671	K	xxxxxxxxKx_K_xxxxxxxxxx
O55047	465	K	Kxxxxxxxxx_K_xxxxxxxxxx
O55047	192	K	xxxxxxxxxx_K_xxxxxKxxxx
O55047	511	K	xxKxxxxxxx_K_xxxxxxxxxx
O55060	72	K	xxxxxKxxxx_K_xxxxxxxxxx
O55060	140	K	xxxxxRxxxx_K_xxxxxxxxxx
O55060	53	K	xxKxxxxxxx_K_xxxxxxxxxx
O55060	25	K	Kxxxxxxxxx_K_xxxxxxxxxx
O55060	6	K	xxxxxxxxxx_K_xxxxxxxxKx
O55091	278	K	xxxxxxxxRx_K_xxxxxxxxxx
O55091	228	K	xxxxRxxxxx_K_xxxxxxxxxx
O55091	204	K	xxxxxxxxxA_K_xxExxxxxxx
O55091	291	K	xxxxRxxxxx_K_xxxxxxxxxx
O55091	127	K	xxxxxxxxxx_K_xKxxxxxxxx
O55091	152	K	xxxxxxxxxx_K_xxxxKxxxxx
O55091	157	K	xxxxxKxxxx_K_xxxxxxxxxx
O55098	899	K	xxxxxxxxKL_K_xxxxxxxxxx
O55102	12	K	xxxxxxxxxA_K_xxExxxxxxx
P58404	438	K	Kxxxxxxxxx_K_xxxxxxxxxx
O55111	838	K	xxxxxxxxKx_K_xxxxxxxxxx
O55125	65	K	xKxxxxxxxx_K_xxxxxxxxxx
O55125	80	K	xxxKxxxxxx_K_xxxxxxxxxx
O55125	146	K	xxxxxKLxxx_K_xxxxxxxxxx
O55125	51	K	xxxxxxxxxx_K_xxxxKxxxxx
O55125	191	K	xxxxxxxxxx_K_xKxxxxxxxx
O55126	94	K	xxKxxxxxxx_K_xxxxxxxxxx
O55126	62	K	xKxxxxxxxA_K_xxxxxxxxxx
O55126	140	K	xxxxxxxxKL_K_xxxxxxxxxx
O55128	24	K	Kxxxxxxxxx_K_xxxxxxxxxx
O55128	104	K	xxxKxxxxxx_K_Exxxxxxxxx
O55128	13	K	xxxxxxxxxx_K_xxxxKxxxxx
O55131	207	K	xxxxxxxxxF_K_xxxxKxxxxx
O55131	348	K	xxxxxxxxxA_K_xxxxxxxxxx
O55131	218	K	Kxxxxxxxxx_K_xxxxxxxxxx
O55131	332	K	xxxxxKxxxx_K_xxxxxxxxxx
O55131	237	K	xxxxxxxKxx_K_xxxxxxxxxx
O55131	394	K	xxxxxxxxxx_K_ExxxKxxxxx
O55131	372	K	xKxxxxxxxx_K_xxxxxxxxxx
O55131	180	K	xxKxxxxxxx_K_xxxxxxxxxx
O55131	407	K	xxKxxxxxxx_K_xxxxxxxxxx
O55131	212	K	xxxxxxxxxx_K_ExxxxxxKxx
O55131	297	K	xxxRxxxxxx_K_xxxxxxxxxx
O55131	96	K	xxKxxxxxxx_K_xxxxxxxxxx
O55135	228	K	xxxxxKLxxx_K_xxxxxxxxxx
O55137	42	K	xxxRxxxxxx_K_xxxxxxxxxx
O55137	286	K	xxxxxxxKxx_K_xxxxxxxxxx
O55142	15	K	xxxKxxxxxx_K_xxxxxxxxxx
O55142	54	K	xKxxxxxxxA_K_xxxxxxxxxx
O55142	45	K	xRxxxxxxxx_K_xxxxxxxxxx
O55142	29	K	Rxxxxxxxxx_K_xxxxxxxxxx
O55142	8	K	xxxxxxRxxx_K_xxxxxxxxxx
O55142	95	K	xxKxxxxxxA_K_xxxxxxxxxx
O55142	73	K	Kxxxxxxxxx_K_xxxxxxxxxx
O55143	757	K	xxxRxxxxxx_K_xxxxxxxxxx
O55143	128	K	xxKxxxxxxx_K_xxxxxxxxxx
O55143	464	K	xxxxxxKxxx_K_xxxxxxxxxx
O55143	169	K	xxxxxRxxxx_K_xxxxxxxxxx
O55143	514	K	xRxxxxxxxx_K_xxxxxxxxxx
O55143	996	K	xxxxxxxxxx_K_ExxxxxxKxx
O55143	543	K	Kxxxxxxxxx_K_xxxxxxxxxx
O55143	30	K	xxxxxxxxxx_K_Kxxxxxxxxx
O55143	683	K	xxxxxxExxH_K_xxxxxxxxxx
O55143	541	K	xxKxxxxxxx_K_xxxxxxxxxx
O55201	599	K	xxxxxxKxxx_K_xxxxxxxxxx
O55201	181	K	xxKxxxxxxx_K_xxxxxxxxxx
O55201	564	K	xxxxxxxxxx_K_xxxxRxxxxx
O55201	274	K	xxxxxxxxxx_K_xxxxxKxxxx
O55201	595	K	xxxxxxxxxx_K_xxxKxxxxxx
O55201	719	K	xxxKxxxxxx_K_xxxxxxxxxx
O55201	456	K	xxxxxKxxxx_K_xxxxxxxxxx
O55201	648	K	xRxxxxxxxx_K_xxxxxxxxxx
O55201	712	K	xxxRxxxxxx_K_xxxxxxxxxx
O55201	451	K	xxxxKxxxxx_K_xxxxxxxxxx
O55201	342	K	xxxxRxxxxx_K_xxxxxxxxxx
O55201	321	K	xxxxKxxxxx_K_Dxxxxxxxxx
O55201	234	K	xxxxxKxxxx_K_xxxxxxxxxx
O55201	625	K	xxRxxxxxxx_K_xxxxxxxxxx
O55201	1011	K	xxxxxxxxxx_K_xxxKxxxxxx
O55201	220	K	xKxxxxxxxx_K_xxxxxxxxxx
O55201	1036	K	xxxxxKxxxx_K_xxxxxxxxxx
O55201	266	K	xxxxxxxxxx_K_ExxxxxxKxx
O55201	471	K	xxxxxxxxxx_K_xxxxxKxxxx
O55222	170	K	xxxxxKxxxx_K_xxxxxxxxxx
O55234	91	K	xxxxxxxxxx_K_Kxxxxxxxxx
O55236	249	K	xxxxxxxxxx_K_xxExxxKxxx
O55236	294	K	xxxKxxxxxx_K_xxxxxxxxxx
O70133	195	K	xxxxxxxxxx_K_xxxxxKxxxx
O70133	201	K	xxKxxxxxxx_K_xxxxxxxxxx
O70133	148	K	xxxxxxxxxx_K_xxxxxKxxxx
O70133	469	K	xxxxRxxxxx_K_xxxxxxxxxx
O70133	859	K	xxxxxxxxxA_K_xxxExxxxxx
O70133	184	K	xxxxxxxxxA_K_xxxxxxxxxx
O70133	757	K	xxxxxxxxxx_K_xxxxxRxxxx
O70133	193	K	xxxxxxxxxx_K_ExxxxxxKxx
O70133	959	K	xxxxxxxxxA_K_xxxxxxxxxx
O70133	1026	K	xxxxRxxxxx_K_xxxxxxxxxx
O70133	14	K	xKxxxxxxxx_K_xxxxxxxxxx
O70133	33	K	xRxxxxxxxx_K_xxxxxxxxxx
O70133	266	K	xxxxxxxxxx_K_xKxxxxxxxx
O70133	808	K	xxxxxxxxxx_K_xxRxxxxxxx
O70133	54	K	xxxxxxxxxx_K_Kxxxxxxxxx
O70133	739	K	xxxxxxxxKV_K_xxxxxxxxxx
O70152	136	K	Kxxxxxxxxx_K_xxxxxxxxxx
P70182	125	K	xxxxxxxxRx_K_xxxxxxxxxx
O70161	193	K	xxxxxxxxxx_K_xxExxxKxxx
O70194	181	K	Kxxxxxxxxx_K_xxxxxxxxxx
O70194	142	K	xRxxxxxxxx_K_xxxxxxxxxx
O70194	431	K	xxxxxKxxxx_K_xxxxxxxxxx
O70194	505	K	xxxxxKLxxx_K_xxxxxxxxxx
O70194	510	K	Kxxxxxxxxx_K_xxxxxxxxxx
O70194	41	K	xxxxKxxxxx_K_xxxxxxxxxx
O70194	53	K	xxxxxxxxxx_K_xxxxKxxxxx
O70194	412	K	Rxxxxxxxxx_K_xxxxxxxxxx
O70194	90	K	xxxxxxxRxx_K_xxxxxxxxxx
O70194	275	K	xxxxxxxxxx_K_xxxxKxxxxx
O70194	153	K	xxxxRxxxxx_K_xxxxxxxxxx
O70194	364	K	xxxxxRxxxx_K_xxxxxxxxxx
O70194	458	K	Kxxxxxxxxx_K_xxxxxxxxxx
Q8BMU0	183	K	xRxxxxxxxx_K_xxxxxxxxxx
Q9DBJ1	100	K	xxxxxxxxxx_K_xxxxxKxxxx
O70251	73	K	xKxxxxxxxx_K_xxxxxxxxxx
O70251	66	K	xxxxKxxxxx_K_xxxxxxxxxx
O70251	139	K	xKxxxxxxxA_K_xxxxxxxxxx
O70251	147	K	xxKxxxxxxx_K_xxxxxxxxxx
O70251	157	K	Kxxxxxxxxx_K_xxxxxxxxxx
O70251	129	K	Rxxxxxxxxx_K_xxxxxxxxxx
O70251	185	K	xKxxxxxxxx_K_xxxxxxxxxx
O70251	176	K	xxxxxxxxxx_K_xxxxxxxxKx
O70251	60	K	xxxxxxxxxx_K_xxxxxKxxxx
O70252	54	K	xxRxxxxxxx_K_xxxxxxxxxx
O70252	58	K	xxxxxxxxxx_K_xxxxKxxxxx
O70252	28	K	xxxxxKxxxx_K_xxxxxxxxxx
O70252	258	K	xxxxxxxxxx_K_xxxxKxxxxx
O70252	88	K	xxxxxxxxRx_K_xxxxxxxxxx
O70252	167	K	xxxxxxxxxx_K_Kxxxxxxxxx
O70305	746	K	Kxxxxxxxxx_K_xxxxxxxxxx
O70305	405	K	xxRxxxxxxx_K_xxxxxxxxxx
O70305	736	K	xxxxxxKxxx_K_xxxxxxxxxx
Q7TQH0	409	K	xxxxxxxxxx_K_xxRxxxxxxx
O70305	290	K	xKxxxxxxxx_K_xxxxxxxxxx
O70310	67	K	Kxxxxxxxxx_K_xxxxxxxxxx
O70310	310	K	xxxxxKLxxx_K_xxxxxxxxxx
O70310	334	K	xKxxxxxxxx_K_xxxxxxxxxx
O70310	252	K	xxxxxxxxxx_K_xxxxKxxxxx
O70310	114	K	xxxKxxExxx_K_xxxxxxxxxx
O70311	343	K	xxxxxKLxxx_K_xxxxxxxxxx
O70311	121	K	xxKxxxxxxx_K_xxxxxxxxxx
O70311	377	K	Kxxxxxxxxx_K_xxxxxxxxxx
O70318	203	K	xxxxxxxxxx_K_xxxxxKxxxx
O70318	683	K	xxxKxxxExx_K_xxxxxxxxxx
O70318	28	K	xxxxxxxxxA_K_xxExxxxxxx
O70318	125	K	xxxxxxxxxA_K_xxxExxxxxx
O70318	166	K	xxxxxxxxKx_K_xxxxxxxxxx
O70318	373	K	xxxxKxxxxx_K_xxxxxxxxxx
O70318	196	K	xxKxxxxxxx_K_xxxxxxxxxx
O70318	437	K	xxRxxxxxxx_K_xxxxxxxxxx
O70318	507	K	xKxxxxxxxx_K_xxxxxxxxxx
O70318	392	K	xxxxxxxxxA_K_xxxxxxxxxx
O70318	24	K	xxxxxxxxxx_K_xKxxxxxxxx
O70318	184	K	xxxxxxxxxA_K_xxxxxxxxxx
O70318	405	K	xxxxxxxxxA_K_xxExxxxxxx
O70318	151	K	xxxxxxKxxx_K_xxxxxxxxxx
O70318	652	K	xxxxRxxxxx_K_xxxxxxxxxx
O70318	93	K	xxxxxxxxxx_K_xxxxxKxxxx
O70318	12	K	xxxxxxxxxx_K_Kxxxxxxxxx
O70318	978	K	xxxxxxxxxH_K_Exxxxxxxxx
O70325	47	K	xxRxxxxxxx_K_xxxxxxxxxx
O70325	148	K	xxxxxxxKxx_K_xxxxxxxxxx
O70338	197	K	xxxxxxxxxx_K_xxxxxKxxxx
O70374	440	K	Kxxxxxxxxx_K_xxxxxxxxxx
O70378	97	K	xxxxxxxxRx_K_xxxxxxxxxx
O70400	244	K	xxxxxxAxxx_K_xxxxxxxxxK
O70400	196	K	xxxxKxxxxx_K_xxxxxxxxxx
O70400	103	K	xxxxxKxxxx_K_xxxxxxxxxx
O70400	71	K	xxxxxxxxKI_K_xxxxxxxxxx
O70400	98	K	xxxxxxxxxx_K_xxxxKxxxxx
O70400	22	K	xxxxxRxxxx_K_xxxxxxxxxx
O70400	190	K	xxxxxxxxxx_K_xxxxxKxxxx
O70400	294	K	xxxxxxxxKx_K_xxxxxxxxxx
O70400	87	K	xxxxxxRxxx_K_xxxxxxxxxx
O70404	47	K	Rxxxxxxxxx_K_xxxxxxxxxx
O70422	54	K	xxxxxxxxxA_K_xxxxxxxxxx
O70435	230	K	xxKxxxxxxx_K_xxxxxxxxxx
O70435	206	K	Kxxxxxxxxx_K_xxxxxxxxxx
O70435	183	K	xxxxxxxxxx_K_ExxxRxxxxx
O70435	57	K	xxxxxKLxxx_K_xxxxxxxxxx
O70435	65	K	xxKxxxxxxx_K_xxxxxxxxxx
O70435	110	K	Rxxxxxxxxx_K_xxxxxxxxxx
O70435	179	K	xxxxxKxxxx_K_xxxxxxxxxx
O70445	225	K	xxxKxxxxxx_K_Exxxxxxxxx
O70456	11	K	xxxxxxxxxA_K_xxExxxxxxx
O70456	9	K	xxxxRxxxxx_K_xxxxxxxxxx
O70456	87	K	Kxxxxxxxxx_K_xxxxxxxxxx
O70456	109	K	xxxxxxxxxx_K_xxxxxxxRxx
P61982	127	K	xxxKxxxxxx_K_xxxxxxxxxx
O70456	32	K	xxxxxKxxxx_K_xxxxxxxxxx
O70456	77	K	xKxxxxxxxx_K_xxxxxxxxxx
O70456	82	K	xxxxxxxxxx_K_ExxxKxxxxx
O70456	68	K	xxRxxxxxxx_K_xxxxxxxxxx
O70456	140	K	xxxxxxxxxx_K_xRxxxxxxxx
O70475	205	K	xxxxxxxxxx_K_xKxxxxxxxx
O70475	207	K	xxxxxxxxKx_K_xxxxxxxxxx
O70475	267	K	xxxxxxxKxx_K_xxxxxxxxxx
O70475	124	K	xRxxxxxxxx_K_xxxxxxxxxx
O70475	129	K	xxxxxKxxxx_K_xxxxxxxxxx
O70475	434	K	xxxxxxxKxx_K_xxxxxxxxxx
O70475	190	K	xxxxxxxxxx_K_xxRxxxxxxx
O70475	370	K	xxxxxxxxxx_K_xxRxxxxxxx
O70481	1035	K	Kxxxxxxxxx_K_xxxxxxxxxx
O70481	104	K	xxxxxxxKxx_K_xxxxxxxxxx
O70492	95	K	xKxxxxxxxx_K_xxxxxxxxxx
O70492	63	K	xxxxxxxxxx_K_ExxxRxxxxx
O70492	61	K	xRxxxxxxxx_K_xxxxxxxxxx
O70492	54	K	xRxxxxxxxx_K_xxxxxxxxxx
O70493	87	K	xxKxxxxxxx_K_xxxxxxxxxx
O70493	64	K	xxxxxxxxxx_K_ExxxRxxxxx
O70493	62	K	xRxxxxxxxx_K_xxxxxxxxxx
O70494	700	K	Kxxxxxxxxx_K_xxxxxxxxxx
O89090	640	K	xxxxxxKxxx_K_xxxxxxxxxx
O70503	221	K	xxxxxxxxxx_K_xKxxxxxxxx
O70503	72	K	xxKxxxxxxA_K_xxxxxxxxxx
O70503	257	K	xxKxxxxxxx_K_xxxxxxxxxx
O70503	241	K	xxxxxxxxxA_K_xxxxxxxxxx
O70503	95	K	xKxxxxxxxx_K_xxxxxxxxxx
P79457	162	K	xxxxxxxxxx_K_ExxxRxxxxx
O70551	112	K	xxKxxxxxxx_K_xxxxxxxxxx
O70551	377	K	xxxxxxxxxH_K_Exxxxxxxxx
O70551	206	K	xxxxxxxxxx_K_xRxxxxxxxx
O70551	487	K	xxKxxxxxxx_K_xxxxxxxxxx
O70551	294	K	Kxxxxxxxxx_K_xxxxxxxxxx
O70551	190	K	xxxxxxxxxx_K_Kxxxxxxxxx
O70579	130	K	xxxxxxxxxx_K_xxxxKxxxxx
O70579	135	K	xxxxxxxxxA_K_xxxExxxxxx
O70589	305	K	xxKxxxxxxx_K_xxxxxxxxxx
O70591	145	K	xKxxxxxxxA_K_xxxxxxxxxx
O70591	94	K	xxxxxxxxxx_K_ExxxKxxxxx
O70591	113	K	xxxxxxxxxx_K_ExxxxxxKxx
O70591	111	K	xxxxxxxxxA_K_xxExxxxxxx
O70591	136	K	xxxxxxxxxA_K_xxxExxxxxx
O70591	84	K	xxxxxxxRxx_K_xxxxxxxxxx
O88271	130	K	Kxxxxxxxxx_K_xxxxxxxxxx
O88271	142	K	xxxxxxxxxx_K_xxxKxxxxxx
O88271	146	K	xxxxxxxxxx_K_xxxxxKxxxx
O88271	226	K	xxxxxxxxxx_K_xxxxKxxxxx
O88271	215	K	xxxxxxxxxx_K_Rxxxxxxxxx
O88271	183	K	xxxKxxxxxx_K_Exxxxxxxxx
O88271	264	K	xxxxxxxxRx_K_xxxxxxxxxx
O88271	163	K	xxxxxKxxxx_K_xxxxxxxxxx
O88271	54	K	xxxxxKxxxx_K_xxxxxxxxxx
O88271	120	K	xxxxxxxxxx_K_xKxxxxxxxx
O88271	122	K	xxxxxxxxKx_K_xxxxxxxxxx
O88271	248	K	xxxKxxxExx_K_xxxxxxxxxx
O88271	233	K	xxxxxxxxxx_K_xxxxxKxxxx
O88271	190	K	xxxxxxxxxx_K_xxxxxKxxxx
O88271	241	K	Kxxxxxxxxx_K_xxxxxxxxxx
O88271	176	K	xxxxxxxxxx_K_xxDxxxKxxx
O88286	1210	K	xxxxxxxxxx_K_xExxxxxxKx
O88342	115	K	xKxxxxxxxx_K_xxxxxxxxxx
O88342	182	K	xxxxxxxxKx_K_xxxxxxxxxx
O88342	321	K	Kxxxxxxxxx_K_xxxxxxxxxx
O88342	106	K	xxxxxxxxKI_K_xxxxxxxxxx
O88342	90	K	xxxxxxxxxx_K_ExxxKxxxxx
O88342	489	K	xKxxxxxxxA_K_xxxxxxxxxx
O88342	155	K	xxKxxxxxxx_K_xxxxxxxxxx
O88342	569	K	xxxxxxxxKV_K_xxxxxxxxxx
O88342	480	K	xxxxxxxxxx_K_xExxxxxxKx
O88379	653	K	xxxxxxxxxx_K_xxxxxKxxxx
O88379	691	K	xxxKxxxExx_K_xxxxxxxxxx
O88379	313	K	Kxxxxxxxxx_K_xxxxxxxxxx
O88379	614	K	xxxxxxxxxx_K_xKxxxxxxxx
O88379	616	K	xxxxxxxxKx_K_xxxxxxxxxx
O88379	646	K	xxxxxxxxxA_K_xxxxxxxxxx
O88384	13	K	xxxxxxxxxx_K_xxxxxRxxxx
O88384	190	K	Rxxxxxxxxx_K_xxxxxxxxxx
O88384	80	K	xxxxxxxxxx_K_xxxxxKxxxx
O88396	154	K	xxxxxxxxxx_K_xxxxKxxxxx
O88441	95	K	xxxxxxxxxA_K_xxxxxxxxxx
O88441	108	K	xxxxxxxxxx_K_xxxKxxxxxx
O88441	259	K	xxxxxxxxxx_K_xRxxxxxxxx
O88441	170	K	xKxxxxxxxx_K_xxxxxxxxxx
O88447	397	K	xxxxxxxxxx_K_xxExxxKxxx
O88447	312	K	xxxxxxxxxx_K_xxExxxKxxx
O88455	354	K	xxxxRxxxxx_K_Dxxxxxxxxx
O88456	180	K	xxxxKxxxxx_K_xxxxxxxxxx
O88466	584	K	xxxKxxExxx_K_xxxxxxxxxx
O88477	60	K	xxxxxxxxxx_K_xxxxxKxxxx
O88477	66	K	xxxxKxxxxx_K_xxxxxxxxxx
O88477	266	K	xxxxxxxxxx_K_xxxxxKxxxx
O88477	561	K	xKxxxxxxxx_K_xxxxxxxxxx
O88477	272	K	xxxxKxxxxx_K_xxxxxxxxxx
O88477	280	K	xxKxxxxxxx_K_xxxxxxxxxx
O88477	483	K	Kxxxxxxxxx_K_xxxxxxxxxx
O88477	487	K	xxxxxxKxxx_K_xxxxxxxxxx
O88477	242	K	xxKxxxxxxx_K_xxxxxxxxxx
O88477	440	K	xxxRxxxxxx_K_xxxxxxxxxx
O88477	450	K	Kxxxxxxxxx_K_xxxxxxxxxx
O88477	508	K	xxxxxxxKxx_K_xxxxxxxxxx
O88477	429	K	xxxxKxxxxx_K_xxxxxxxxxx
O88477	76	K	xxxxxxxxxx_K_xxxxxKxxxx
O88477	475	K	xxxxxxxxxx_K_ExxxxxxKxx
O88477	465	K	xxxxxxxxxx_K_xxxRxxxxxx
O88477	223	K	Kxxxxxxxxx_K_xxxxxxxxxx
O88477	228	K	xxxxxxxxxx_K_xxxxxKxxxx
O88477	138	K	xRxxxxxxxx_K_xxxxxxxxxx
O88477	330	K	xxxxxRxxxx_K_xxxxxxxxxx
O88477	26	K	xxxxKxxxxx_K_xxxxxxxxxx
O88487	229	K	xxxxxRxxxx_K_xxxxxxxxxx
O88487	401	K	xxxxxxExxH_K_xxxxxxxxxx
O88487	8	K	xxxxxxxxxx_K_xxxxxKxxxx
O88491	741	K	xxKxxxxxxx_K_xxxxxxxxxx
O88491	942	K	xxxxxxxxxx_K_xxxxExxxKx
O88491	2269	K	xxxxxxxxxx_K_xxxxxKxxxx
O88491	779	K	xxxxxxxxxA_K_xxxxxxxxxx
O88491	1205	K	xxxKxxExxx_K_xxxxxxxxxx
O88508	779	K	xxxxxxxxxA_K_xxxxxxxxxx
O88508	272	K	xxxxxxKxxx_K_xxxxxxxxxx
O88508	462	K	xxxKxxxExx_K_xxxxxxxxxx
O88509	315	K	xxKxxxxxxx_K_xxxxxxxxxx
O88509	406	K	xxxxxxxxRL_K_xxxxxxxxxx
O88509	577	K	xKxxxxxxxA_K_xxxxxxxxxx
O88509	433	K	xRxxxxxxxx_K_xxxxxxxxxx
O88509	366	K	Kxxxxxxxxx_K_xxxxxxxxxx
O88509	783	K	Kxxxxxxxxx_K_xxxxxxxxxx
O88513	124	K	xxKxxxxxxx_K_xxxxxxxxxx
O88513	97	K	xxxxxxxxxx_K_ExxxxxxKxx
O88513	119	K	xxxxxxxxxx_K_ExxxKxxxxx
O88513	8	K	xxxxxxxxxx_K_xExxxxxxKx
O88522	165	K	xxxxRxxxxx_K_Dxxxxxxxxx
O88522	278	K	xxKxxxxxxx_K_xxxxxxxxxx
O88522	285	K	xxxKxxxExx_K_xxxxxxxxxx
O88522	249	K	xxxxxxxKxx_K_xxxxxxxxxx
O88532	756	K	Kxxxxxxxxx_K_xxxxxxxxxx
O88532	767	K	xxxxxxxxxx_K_xxxxExxxKx
Q9Z1X4	214	K	xxxxxxxxxA_K_xxxxxxxxxx
O88532	516	K	xxxxxxxxxx_K_xxxxKxxxxx
O88532	818	K	xxxxxxxKxx_K_xxxxxxxxxx
O88532	1028	K	xRxxxxxxxx_K_xxxxxxxxxx
O88532	623	K	Kxxxxxxxxx_K_xxxxxxxxxx
O88532	411	K	xxxxKxxxxx_K_xxxxxxxxxx
O88543	125	K	Kxxxxxxxxx_K_xxxxxxxxxx
O88543	281	K	xxxxxRxxxx_K_xxxxxxxxxx
O88543	304	K	xxKxxxxxxx_K_xxxxxxxxxx
O88543	382	K	xxxxxxxxxx_K_xxxxxxxxKx
O88544	337	K	xxxxxxxKxx_K_xxxxxxxxxx
O88544	91	K	xKxxxxxxxx_K_xxxxxxxxxx
O88544	227	K	xxxxxRxxxx_K_xxxxxxxxxx
O88544	150	K	xxxxKxxxxx_K_xxxxxxxxxx
O88544	251	K	xRxxxxxxxx_K_xxxxxxxxxx
O88544	20	K	xxxxxxxxxx_K_xxxxKxxxxx
O88544	116	K	xxxxxxxxxx_K_ExxxRxxxxx
O88544	144	K	xxxxxxxxxx_K_xxxxxKxxxx
O88545	110	K	xxxxxKxxxx_K_xxxxxxxxxx
O88545	105	K	xxxxxxxxxx_K_ExxxKxxxxx
O88545	99	K	xxxxxxxxxx_K_xxxxxKxxxx
O88545	72	K	xxxxxxxxxx_K_xxxRxxxxxx
O88545	233	K	xxxKxxxxxx_K_xxxxxxxxxx
O88559	8	K	xxxxxxKxxx_K_xxxxxxxxxx
O88559	563	K	xxxxxKxxxx_K_xxxxxxxxxx
O88559	454	K	xxRxxxxxxx_K_xxxxxxxxxx
O88561	619	K	xxxxxxxxxx_K_xxKxxxxxxx
O88569	104	K	Kxxxxxxxxx_K_xxxxxxxxxx
O88569	112	K	xxKxxxxxxx_K_xxxxxxxxxx
O88569	168	K	xxxxxxxxxx_K_xxxxKxxxxx
O88569	173	K	xxxxxKxxxx_K_xxxxxxxxxx
O88569	46	K	xxRxxxxxxx_K_xxxxxxxxxx
O88574	87	K	xxxxxxAxxx_K_xxxxxxxxxK
O88574	166	K	xxxxRxxxxx_K_xxxxxxxxxx
O88574	91	K	xxxxxxxxxx_K_xxxxxKxxxx
O88574	214	K	xxxxKxxxxx_K_xxxxxxxxxx
O88574	99	K	xxKxxxxxxx_K_xxxxxxxxxx
O88622	502	K	xxxxKxxxxx_K_xxxxxxxxxx
O88622	120	K	xxxKxxxxxx_K_xxxxxxxxxx
O88622	402	K	xxKxxxxxxx_K_xxxxxxxxxx
O88622	643	K	xxxxRxxxxx_K_xxxxxxxxxx
O88622	354	K	xxxxxKxxxx_K_xxxxxxxxxx
O88630	150	K	xxxxKxxxxx_K_xxxxxxxxxx
O88630	124	K	xxxxxxxxxx_K_xKxxxxxxxx
O88630	204	K	xxxxxKxxxx_K_xxxxxxxxxx
O88630	165	K	xxxRxxxxxx_K_xxxxxRxxxx
O88643	247	K	xxxxxxxxxx_K_xxxxExxxKx
O88643	114	K	xRxxxxxxxx_K_xxxxxxxxxx
O88643	198	K	xxxxxRxxxx_K_xxxxxxxxxx
O88653	67	K	xxxxxKLxxx_K_xxxxxxxxxx
O88665	389	K	xxxxxxxxxx_K_xxKxxxxxxx
O88685	248	K	xxxxxxxxxx_K_xxxxKxxxxx
O88685	279	K	Kxxxxxxxxx_K_xxxxxxxxxx
O88685	303	K	xxxxKxxxxx_K_xxxxxxxxxx
O88685	433	K	xxxxxxxxxA_K_xxxxxxxxxx
O88685	59	K	Rxxxxxxxxx_K_xxxxxxxxxx
O88685	149	K	xxxxxxxxKL_K_xxxxxxxxxx
O88685	56	K	xRxxxxxxxx_K_xxxxxxxxxx
O88685	176	K	xxxxxxxxRx_K_xxxxxxxxxx
O88685	73	K	xxxxxxxxxx_K_xxxxExxxKx
O88693	117	K	xxxxRxxxxx_K_xxxxxxxxxx
O88696	210	K	xxxxxxxKxx_K_xxxxxxxxxx
O88700	540	K	xxxxxxKxxx_K_xxxxxxxxxx
O88700	871	K	xxxxxxxxxx_K_xxxxxKxxxx
O88700	1017	K	xRxxxxxxxx_K_xxxxxxxxxx
O88735	391	K	xxKxxxxxxx_K_xxxxxxxxxx
O88735	524	K	xRxxxxxxxx_K_xxxxxxxxxx
O88735	197	K	xxKxxxxxxx_K_xxxxxxxxxx
O88735	494	K	xxxKxxxExx_K_xxxxxxxxxx
O88735	189	K	xRxxxxxxxx_K_xxxxxxxxxx
O88735	295	K	xRxxxxxxxx_K_xxxxxxxxxx
O88738	4782	K	xxxxxxExxH_K_xxxxxxxxxx
O88738	2300	K	xxxKxxxExx_K_xxxxxxxxxx
O88738	2310	K	Kxxxxxxxxx_K_xxxxxxxxxx
O88738	2087	K	xKxxxxxxxx_K_xxxxxxxxxx
O88738	3911	K	xxxxxxxxxx_K_xxxxxKxxxx
O88738	215	K	xxxxxxxxxx_K_xxKxxxxxxx
O88738	4547	K	xxKxxxxxxx_K_xxxxxxxxxx
O88738	2262	K	xKxxxxxxxH_K_xxxxxxxxxx
O88738	1229	K	xKxxxxxxxx_K_xxxxxxxxxx
O88738	1408	K	xxxxxRxxxx_K_xxxxxxxxxx
O88738	1282	K	xxxxxxxxxx_K_xExxxxxxKx
O88738	3485	K	xxxxxxxxxx_K_xxxxKxxxxx
O88746	106	K	xxxxxRxxxx_K_xxxxxxxxxx
O88796	16	K	xxxxRxxxxx_K_xxxxxxxxxx
O88796	67	K	xxxxxxxxxx_K_xxxxKxxxxx
O88796	262	K	xxxxxxxxxx_K_Kxxxxxxxxx
O88811	296	K	xxxxxxxxxx_K_xxRxxxxxxx
O88844	408	K	xxKxxxxxxA_K_xxxxxxxxxx
O88844	345	K	xxxxxxxxxA_K_xxxxxxxxxx
O88844	159	K	xxKxxxxxxx_K_xxxxxxxxxx
O88844	58	K	xRxxxxxxxx_K_xxxxxxxxxx
O88844	233	K	xKxxxxxxxx_K_xxxxxxxxxx
O88844	224	K	xxxxxxxxxx_K_xxxxExxxKx
O88844	27	K	xxxRxxxxxx_K_xxxxxxxxxx
O88844	406	K	xxxxKxxxxx_K_xxxxxxxxxx
O88844	126	K	xxxRxxxxxx_K_xxxxxRxxxx
O88844	93	K	xxxxKxxxxx_K_xxxxxxxxxx
O88844	87	K	xxxxxxxxxx_K_xxxxxKxxxx
O88844	243	K	xxxKxxxExx_K_xxxxxxxxxx
O88844	236	K	xxxxxxxKxx_K_xxxxxxxxxx
O88844	72	K	xxxxKxxxxx_K_xxxxxxxxxx
O88848	119	K	xxxxxxxxxx_K_xRxxxxxxxx
O88848	14	K	xxRxxxxxxx_K_xxxxxxxxxx
O88851	122	K	xxxxRxxxxx_K_xxxxxxxxxx
O88874	359	K	xxxxxxxKxx_K_xxxxxxxxxx
O88879	224	K	xRxxxxxxxx_K_xxxxxxxxxx
O88879	139	K	xxKxxxxxxx_K_xxxxxxxxxx
O88907	40	K	xxxxxxxxxx_K_xxxxxKxxxx
O88958	264	K	xxKxxxxxxx_K_xxxxxxxxxx
O88958	273	K	xxxxxxxxxx_K_xxxxxKxxxx
O88958	160	K	xxxxxxxxRx_K_xxxxxxxxxx
O88958	256	K	xxKxxxxxxx_K_xxxxxxxxxx
O88967	504	K	xxxxxxxxxx_K_xxxxxKxxxx
O88967	510	K	xxxxxxxxxx_K_ExxxxxxKxx
O88967	227	K	xxxKxxxxxx_K_xxxxxxxxxx
O88967	518	K	xxKxxxxxxx_K_xxxxxxxxxx
O88967	710	K	xKxxxxxxxx_K_xxxxxxxxxx
O88967	469	K	Kxxxxxxxxx_K_xxxxxxxxxx
O88967	211	K	xxxxxxxxxx_K_xxxxExxxKx
O88967	200	K	xxxxxKLxxx_K_xxxxxxxxxx
O88974	1049	K	xxxxxxxxxx_K_xExxxxxxKx
O88983	39	K	xxxRxxxxxx_K_xxxxxRxxxx
O88986	42	K	xxxxRxxxxx_K_xxxxxxxxxx
O88986	184	K	xxxxxxxxxA_K_xxExxxxxxx
O88986	365	K	xxxxxxxxxx_K_Kxxxxxxxxx
O88986	115	K	xxxxxKxxxx_K_xxxxxxxxxx
O88986	330	K	xxxKxxxxxx_K_xxxxxxxxxx
O89017	255	K	xxxxxxxxxx_K_xxxxxKxxxx
O89017	136	K	xKxxxxxxxx_K_xxxxxxxxxx
O89017	289	K	xxKxxxxxxx_K_xxxxxxxxxx
O89017	179	K	xKxxxxxxxH_K_xxxxxxxxxx
O89023	345	K	xxxRxxxxxx_K_xxxxxxxxxx
O89032	913	K	xxxxxxxxxx_K_xxxxExxxKx
O89079	293	K	xxxxxKxxxx_K_xxxxxxxxxx
O89090	694	K	xxKxxxxxxx_K_xxxxxxxxxx
O89090	666	K	xxxxxxxxxx_K_Rxxxxxxxxx
O89090	704	K	Kxxxxxxxxx_K_xxxxxxxxxx
O89112	142	K	xxxxRxxxxx_K_xxxxxxxxxx
O89112	128	K	xxxxxKxxxx_K_xxxxxxxxxx
O89116	89	K	xxxxKxxxxx_K_xxxxxxxxxx
P00375	92	K	xxxxxxxxxA_K_xxxxxxxxxx
P00375	179	K	xxxxxxxxxx_K_xxxxxKxxxx
P00397	512	K	xxxxxxxxxx_K_xKxxxxxxxx
P00405	171	K	xxxxxxxxxx_K_xxxxxxRxxx
P00416	77	K	xxxxxxxxxx_K_xxRxxxxxxx
P00416	224	K	xxxxxxxxxx_K_xxxxxKxxxx
P00848	64	K	xKxxxxxxxx_K_xxxxxxxxxx
P00920	57	K	xxxxxxKxxx_K_xxxxxxxxxx
P00920	53	K	xxxxxxxxxx_K_xxxKxxxxxx
P00920	167	K	xKxxxxxxxx_K_xxxxxxxxxx
P01027	1595	K	xxxxxxxxxx_K_xxxxxKxxxx
P01942	57	K	xxxxxxxxxx_K_xxxxKxxxxx
P02468	1344	K	xxxxxxxxxA_K_xxxExxxxxx
P02468	1352	K	xxKxxxxxxA_K_xxxxxxxxxx
P02468	1548	K	xxxxKxxxxx_K_xxxxxxxxxx
P02468	1091	K	xxxxRxxxxx_K_Dxxxxxxxxx
P02468	1320	K	xxxxxKxxxx_K_xxxxxxxxxx
P02468	1303	K	xxxxxxxxKL_K_xxxxxxxxxx
P02468	1474	K	Rxxxxxxxxx_K_xxxxxxxxxx
P02468	1402	K	xxRxxxxxxx_K_xxxxxxxxxx
P02468	786	K	xxxxxxxxKx_K_xxxxxxxxxx
P02469	1368	K	xxxxxRxxxx_K_xxxxxxxxxx
P02469	239	K	Kxxxxxxxxx_K_xxxxxxxxxx
P02469	1708	K	xxKxxxxxxx_K_xxxxxxxxxx
P02798	51	K	xxxxxxxxxx_K_ExxxKxxxxx
P02798	56	K	xxxxxKxxxx_K_xxxxxxxxxx
P02798	20	K	xxxxxxAxxx_K_xxxxxxxxxK
P02798	25	K	xxxxxxxxxx_K_xxxxxKxxxx
P02798	43	K	xxxxxxxxxA_K_xxxxxxxxxx
P02802	56	K	xxxxxKxxxx_K_xxxxxxxxxx
P02802	25	K	xxxxxxxxxx_K_xxxxxKxxxx
P03893	319	K	xxxKxxxxxx_K_xxxxxxxxxx
P03911	418	K	xxxxxxxxRx_K_xxxxxxxxxx
P03930	46	K	xxxxKxxxxx_K_xxxxxxxxxx
P03930	48	K	xxxxxxxxxx_K_xxxxxKxxxx
P03930	54	K	xxKxxxxxxx_K_xxxxxxxxxx
P04117	59	K	xxxxxxxxxx_K_xxExxxKxxx
P04117	101	K	xxxxxxxxxx_K_xxxxKxxxxx
Q99N57	462	K	xxxxxxxxxA_K_xxxxxxxxxx
P05064	208	K	xxKxxxxxxx_K_xxxxxxxxxx
P05064	147	K	xxKxxxxxxA_K_xxxxxxxxxx
P05063	330	K	xxxxxxxxxx_K_Rxxxxxxxxx
P05063	13	K	xxxxxxxxxx_K_Kxxxxxxxxx
P05063	101	K	xxxxxRxxxx_K_xxxxxxxxxx
P05064	200	K	xxxxxxxxxx_K_Rxxxxxxxxx
P05064	330	K	xxKxxxxxxx_K_xxxxxxxxxx
P05064	99	K	xxxRxxxxxx_K_xxxxxxxxxx
P05064	101	K	xRxxxxxxxx_K_xxxxxxxxxx
P05064	312	K	xxxxxxxxxx_K_xxxxxKxxxx
P05064	322	K	Kxxxxxxxxx_K_xxxxxxxxxx
P05064	108	K	xKxxxxxxxx_K_xxxxxxxxxx
P05064	111	K	Kxxxxxxxxx_K_xxxxxxxxxx
P05064	42	K	xxxxxxxxxA_K_xxxxxxxxxx
P05064	28	K	xxxxRxxxxx_K_xxxxxxxxxx
P05064	318	K	xxxxKxxxxx_K_xxxxxxxxxx
P05064	13	K	xxxxxxxxxx_K_Kxxxxxxxxx
P05064	87	K	xxxxxxxxxx_K_xxxxRxxxxx
P05132	24	K	xxxxxxxxxx_K_ExxxKxxxxx
P05132	73	K	xxxxxxxxxx_K_xxxxxKxxxx
P05132	267	K	Rxxxxxxxxx_K_xxxxxxxxxx
P05132	17	K	xxxxxxxxxx_K_ExxxKxxxxx
P05132	64	K	xxxxxxxxxH_K_Exxxxxxxxx
P05132	48	K	xxxxxxxxRx_K_xxxxxxxxxx
P05132	255	K	xxxxxKxxxx_K_xxxxxxxxxx
P05132	318	K	xxKxxxxxxx_K_xxxxxxxxxx
P05132	84	K	xxxxxxxxKL_K_xxxxxxxxxx
P05132	93	K	xKxxxxxxxx_K_xxxxxxxxxx
P05132	280	K	xxxxxxxxxx_K_xxxxxKxxxx
P05201	321	K	xxxxxxxKxx_K_xxxxxxxxxx
P05201	325	K	xxxKxxxxxx_K_xxxxxxxxxx
P05201	396	K	xRxxxxxxxx_K_xxxxxxxxxx
P05201	318	K	xxxxxxxxxx_K_xxKxxxxxxx
P05201	60	K	xxxxxRxxxx_K_xxxxxxxxxx
P05201	154	K	xxxxxxxxxx_K_xxRxxxxxxx
P05201	378	K	xKxxxxxxxx_K_xxxxxxxxxx
P05201	276	K	xRxxxxxxxx_K_xxxxxxxxxx
P05201	290	K	xxxRxxxxxx_K_xxxxxxxxxx
P05202	90	K	xxKxxxxxxA_K_xxxxxxxxxx
P05202	122	K	xxxxxxxxxx_K_xxRxxxxxxx
P05202	159	K	xKxxxxxxxx_K_xxxxxxxxxx
P05202	404	K	xxKxxxxxxx_K_xxxxxxxxxx
P05202	234	K	xxxKxxxxxx_K_xxxxxxxxxx
P05202	227	K	xxxxxxxxxx_K_ExxxxxxKxx
P05202	59	K	xxxxRxxxxx_K_xxxxxxxxxx
P05202	345	K	xxRxxxxxxx_K_xxxxxxxxxx
P05202	396	K	xxxxxxxxxx_K_ExxxxxxKxx
P05202	309	K	xxxKxxExxx_K_xxxxxxxxxx
P05202	363	K	xxRxxxxxxx_K_xxxxxxxxxx
P05202	296	K	xxxxxxxxxx_K_xxxxxKxxxx
P05213	304	K	xxxxxxxxxx_K_xxxRxxxxxx
P05213	336	K	Kxxxxxxxxx_K_xxxxxxxxxx
P05213	401	K	xxxxxxxxxA_K_xxxxxxxxxx
P05213	326	K	xxxxRxxxxx_K_Dxxxxxxxxx
P05213	311	K	xxxKxxxxxx_K_xxxxxxxxxx
P05213	394	K	xxxxxxRxxx_K_xxxxxxxxxx
P05213	163	K	xxxRxxxxxx_K_xxxxxxxxxx
P05213	60	K	xxxxxxxxxx_K_xxxRxxxxxx
P05213	370	K	xxxxxxxxxA_K_xxxxxxxxxx
P05480	202	K	xxxxxxxxxx_K_xxxxxKxxxx
P05480	105	K	xxRxxxxxxx_K_xxxxxxxxxx
P05480	317	K	xxxxxxxxxx_K_xxxxxKxxxx
P05627	312	K	xxxRxxxxxx_K_xxxxxxxxxx
P06151	14	K	xxxxxxxxxx_K_ExxxxxxKxx
P06151	228	K	xxxxxxKxxx_K_xxxxxxxxxx
P06151	232	K	xxKxxxxxxx_K_xxxxxxxxxx
P06151	73	K	xxxxxxxxxx_K_xxKxxxxxxx
P06151	76	K	xxxxxxxxxx_K_xxxxKxxxxx
P06151	155	K	xxxxKxxxxx_K_xxxxxxxxxx
P06151	81	K	xxKxxxxxxx_K_xxxxxxxxxx
P06151	318	K	xxxxxxAxxx_K_xxxxxxxxxK
P06151	59	K	xxxxxxxxKL_K_xxxxxxxxxx
P06151	224	K	xxxxxxxxxx_K_ExxxxxxKxx
P06745	241	K	xxxxxxxxxA_K_xxxxxxxxxx
P06745	252	K	xxxxxxxxxA_K_xxExxxxxxx
P06745	454	K	xxxxxxxxxx_K_xxExxxKxxx
P06745	234	K	xxKxxxxxxA_K_xxxxxxxxxx
P06745	440	K	xxxxxxxxxx_K_xxExxxKxxx
P06745	423	K	xxxxxKxxxx_K_xxxxxxxxxx
P06745	466	K	xxxxxKLxxx_K_xxxxxxxxxx
P06745	130	K	xxxxRxxxxx_K_xxxxxxxxxx
P06745	12	K	xxxxRxxxxx_K_xxxxxxxxxx
P06745	142	K	xxxxxxxxxx_K_xxxxKxxxxx
P06745	116	K	Rxxxxxxxxx_K_xxxxxxxxxx
P06745	366	K	xxxxxxKxxx_K_xxxxxxxxxx
P06797	123	K	Kxxxxxxxxx_K_xxxxxxxxxx
P06797	116	K	xxxxxxxxxx_K_xxDxxxKxxx
P06801	422	K	Kxxxxxxxxx_K_xxxxxxxxxx
P06801	351	K	xKxxxxxxxx_K_xxxxxxxxxx
P06801	324	K	xxxxxxxxxx_K_ExxxKxxxxx
P06801	525	K	xKxxxxxxxx_K_xxxxxxxxxx
P06801	476	K	xxxxxRxxxx_K_xxxxxxxxxx
P06801	523	K	xxxKxxxxxx_K_Exxxxxxxxx
P06801	337	K	xxKxxxxxxx_K_xxxxxxxxxx
P07309	96	K	xxxxRxxxxx_K_xxxxxxxxxx
P07356	47	K	Rxxxxxxxxx_K_xxxxxxxxxx
P07356	49	K	xxxxxxxxKx_K_xxxxxxxxxx
P07356	204	K	xxRxxxxxxx_K_xxxxxxxxxx
P07356	152	K	xxxxxxxxxx_K_xxxxKxxxxx
P07356	157	K	xKxxxxxxxx_K_xxxxxxxxxx
P07356	212	K	xxKxxxxxxx_K_xxxxxxxxxx
P07356	176	K	xxRxxxxxxx_K_xxxxxxxxxx
P07356	302	K	xxxxxxxxxx_K_xxxxxKxxxx
P07356	245	K	xxxxxxxxxx_K_Kxxxxxxxxx
P07356	115	K	xxxxxxxxxx_K_xxxKxxxxxx
P07607	71	K	xRxxxxxxxx_K_xxxxxxxxxx
P07607	93	K	xxxxxxxxxx_K_ExxxKxxxxx
P07607	141	K	xxxRxxxxxx_K_xxxxxxxxxx
P07607	286	K	xxKxxxxxxx_K_xxxxxxxxxx
P07724	236	K	xxxKxxExxx_K_xxxxxxxxxx
P07724	28	K	xRxxxxxxxx_K_xxxxxxxxxx
P07724	562	K	xxxxxxKxxx_K_xxxxxxxxxx
P07724	75	K	Kxxxxxxxxx_K_xxxxxxxxxx
P07742	765	K	xxxxxxxxxx_K_ExxxKxxxxx
P07742	770	K	Kxxxxxxxxx_K_xxxxxxxxxx
P07742	149	K	Rxxxxxxxxx_K_xxxxxxxxxx
P07742	762	K	xxKxxxxxxx_K_xxxxxxxxxx
P07742	128	K	xxxxxxxxxx_K_xRxxxxxxxx
P07742	590	K	xxKxxxxxxA_K_xxxxxxxxxx
[truncated: 19,878 more rows]
