# Supplementary material for: Folate-deficiency induced acyl-CoA synthetase short-chain family member 2 increases lysine crotonylome involved in neural tube defects
Source: Front Mol Neurosci. 2023 Jan 20;15:1064509. doi: 10.3389/fnmol.2022.1064509 (PMC9895841; doi:10.3389/fnmol.2022.1064509)
Supplement: Supplementary file 11 [file Table_10.XLS]

Amino	-10	-9	-8	-7	-6	-5	-4	-3	-2	-1	K	1	2	3	4	5	6	7	8	9	10
A	5	3.65	3.27	5	5	4.3	5	5	5	A 5	0	4.02	5	5	5	2.76	2.72	5	1.47	3.03	5
C	-5	-5	-5	-5	-5	-5	-5	-5	-5	-5	0	-5	-5	-5	-5	-5	-5	-5	-5	-5	-5
D	0.38	3.53	0.93	0.26	2.14	3.6	2.18	-0.66	5	-5	0	5	5	5	5	3.63	2.66	0.44	1.16	1.97	1.39
E	5	5	3.31	5	5	5	5	5	5	-0.01	0	5	5	5	5	5	5	5	5	5	5
F	-4.02	-1.45	-2.29	-1.82	-2.95	-2.33	-0.16	-0.57	1.39	F 5	0	-5	-4.61	-3.83	-0.94	-5	-5	-0.68	-2.57	-1.96	-2.7
G	-5	-2.82	-5	-4.19	-4.06	-5	-0.29	-5	-5	-0.58	0	-0.78	-5	0.46	-2.36	-5	-0.5	-5	-4.03	-1.63	-1.35
H	-1.26	0.05	-2.35	-1.26	0.37	4	-3.52	5	5	H 5	0	1.66	4.25	4.77	2.3	0.5	-0.04	-0.16	-0.48	-0.21	-0.44
I	0.44	-2.76	2.09	0.73	-0.85	-0.22	5	2.52	-3.19	-2.06	0	2.09	5	1.48	4.4	-2.58	1.08	4.7	0.86	0.52	0.73
K	5	5	5	5	5	5	-0.72	-0.07	5	-5	0	-5	-5	0.09	0.23	5	5	5	5	5	5
L	-1.78	-2.76	-0.16	-0.15	-3.94	-0.67	5	0.17	-2.7	L 5	0	0.25	-0.84	-0.74	5	-5	-0.94	-0.11	-0.69	-2.49	-0.07
M	4.15	0.65	3.35	1.07	2.33	1.88	0.67	1.8	-0.41	M 5	0	0.07	0.76	2.31	2.73	-0.77	0.12	1.59	0.1	0.36	2.53
N	-1.44	-0.48	-2.14	-4.25	-0.16	-0.2	-4.42	4.45	5	0.41	0	-1.09	-0.97	-2.22	-1	-1.02	-0.3	-2.89	-2.13	-0.22	-0.8
P	-5	-5	-5	-5	-5	-5	-5	-5	-5	P 5	0	-5	-5	-5	-5	-5	-5	-5	-5	-5	-5
Q	0.71	-0.05	-0.04	-0.71	0.52	1.82	-2.99	-0.91	5	Q 3.79	0	5	5	-0.12	-2.9	5	0.24	-2.11	1.47	1.17	-0.01
R	5	5	5	5	5	1.73	-5	-5	0.77	-5	0	-5	1.67	0.16	0.21	5	5	5	5	5	5
S	-5	-5	-5	-5	-5	-5	-5	-5	-5	S 4.74	0	-3.75	-5	-5	-5	-5	-5	-5	-5	-5	-5
T	-2.38	-1.56	-1.55	-4.02	-4.42	-0.79	0.53	-5	-0.43	T 5	0	-0.17	-2.87	-3.81	-3.6	-4.58	-0.67	-1.56	-3.51	-5	-5
V	1.39	-0.01	-0.03	1.48	-0.05	0.29	5	5	0.13	V 5	0	5	1.82	0.37	1.76	-0.83	-0.62	0.67	-0.35	-0.43	0.14
W	-5	-3.52	-4.15	-5	-4.23	-3.78	-1.89	-1.69	-0.92	-0.66	0	-1.04	-0.27	-1.58	-3.52	-3.96	-3.54	-2.53	-3.64	-5	-3.26
Y	-0.04	-2.19	-5	-5	-1.03	-1.22	-5	-2.59	-1.26	Y 5	0	-5	-5	-0.21	-5	-3.27	-1.71	0.2	-0.81	-1.81	-0.18
