# Supplementary material for: Folate-deficiency induced acyl-CoA synthetase short-chain family member 2 increases lysine crotonylome involved in neural tube defects
Source: Front Mol Neurosci. 2023 Jan 20;15:1064509. doi: 10.3389/fnmol.2022.1064509 (PMC9895841; doi:10.3389/fnmol.2022.1064509)
Supplement: Supplementary file 12 [file Table_11.XLSX]

## Sheet: Regulated Classification
Subcellular localization	Number of proteins
nucleus	154
cytoplasm	150
mitochondria	33
cytoplasm,nucleus	19
plasma membrane	16
extracellular	13
endoplasmic reticulum	8
other	6

## Sheet: Regulated list
Subcellular localization	Protein accession	Position	Amino acid	Case/Con_F Ratio	Case/Con_F P value	Regulated Type	Protein description	Gene name	Localization probability	PEP	Score	Charge	Modified sequence	Mass error [ppm]	Con_F1	Con_F2	Con_F3	Case1	Case2	Case3
cytoplasm	B1AXP6	10	K	3.505	0.00526306	Up	Mitochondrial import receptor subunit TOM5 homolog OS=Mus musculus OX=10090 GN=Tomm5 PE=3 SV=1	Tomm5	1	3.02917e-11	137.39	2	IEGLAPK(1)LDPEEMK	-3.4226	0.342	0.653	0.329	1.452	1.794	1.395
	Q91YP3	263	K	0.614	0.0198342	Down	Deoxyribose-phosphate aldolase OS=Mus musculus OX=10090 GN=Dera PE=1 SV=1	Dera	1	2.22443e-18	139.7	2	TAK(1)ESLAWLSLVK	-2.3304		1.391	1.19	0.784	0.893	0.701
	Q91YR7	472	K	1.623	0.0428092	Up	Pre-mRNA-processing factor 6 OS=Mus musculus OX=10090 GN=Prpf6 PE=1 SV=1	Prpf6	1	6.24765e-22	129.53	3	HIWITAAK(1)LEEANGNTQMVEK	4.0471	0.666	1.026	0.575	1.247	1.165	1.267
	Q91YR9	75	K	2.31	0.00287954	Up	Prostaglandin reductase 1 OS=Mus musculus OX=10090 GN=Ptgr1 PE=1 SV=2	Ptgr1	1	0.000149127	85.622	2	VVESK(1)NSAFPK	1.2517		0.487	0.5		1.189	1.091
	Q921M7	89	K	0.631	0.00135031	Down	CYFIP-related Rac1 interactor B OS=Mus musculus OX=10090 GN=Cyrib PE=1 SV=1	Cyrib	1	3.32418e-13	122.44	2	AWGAVVPLVGK(1)LK	-0.75598	1.34	1.119	1.223	0.764	0.748	0.812
	Q922D8	370	K	1.568	0.0112782	Up	C-1-tetrahydrofolate synthase, cytoplasmic OS=Mus musculus OX=10090 GN=Mthfd1 PE=1 SV=4	Mthfd1	1	3.22387e-09	59.689	3	HQPDGK(1)YVVVTGITPTPLGEGK	1.8371	0.779	0.749		1.25	1.058	1.285
	Q922D8	878	K	0.635	0.000544305	Down	C-1-tetrahydrofolate synthase, cytoplasmic OS=Mus musculus OX=10090 GN=Mthfd1 PE=1 SV=4	Mthfd1	1	7.17438e-15	105.79	4	THLSLSHNPEQK(1)GVPTGFVLPIR	-0.52158	1.194	1.299	1.156	0.732	0.807	0.779
	Q922Q8	149	K	0.584	0.00470525	Down	Leucine-rich repeat-containing protein 59 OS=Mus musculus OX=10090 GN=Lrrc59 PE=1 SV=1	Lrrc59	1	4.38909e-11	93.772	2	VLQHMK(1)AVQADQER	-5.0982	1.239	1.065	1.317	0.611	0.737	0.768
	Q99J62	36	K	0.627	0.0409534	Down	Replication factor C subunit 4 OS=Mus musculus OX=10090 GN=Rfc4 PE=1 SV=1	Rfc4	1	0.00185094	61.48	2	VK(1)PVPWVEK	-2.4634	0.928	1.133	1.322	0.712	0.702
	Q99LF4	67	K	0.656	0.00358071	Down	RNA-splicing ligase RtcB homolog OS=Mus musculus OX=10090 GN=Rtcb PE=1 SV=1	Rtcb	1	1.42202e-37	192.68	3	GGGVGGFLPAMK(1)QIGNVAALPGIVHR	-2.102	1.289	1.191	1.185	0.884	0.81	0.71
	Q99LG2	187	K	2.029	0.0420234	Up	Transportin-2 OS=Mus musculus OX=10090 GN=Tnpo2 PE=1 SV=1	Tnpo2	1	0.00640346	84.699	2	HCSPK(1)IR	0.2584	0.548		0.743		1.311	1.308
	Q99PV0	1222	K	1.514	0.0164009	Up	Pre-mRNA-processing-splicing factor 8 OS=Mus musculus OX=10090 GN=Prpf8 PE=1 SV=2	Prpf8	1	1.40259e-11	145.08	2	DGVWNLQNEVTK(1)ER	3.4618	0.701	0.729	0.954	1.107	1.218	1.284
	Q9CPN8	487	K	0.607	0.0040007	Down	Insulin-like growth factor 2 mRNA-binding protein 3 OS=Mus musculus OX=10090 GN=Igf2bp3 PE=1 SV=1	Igf2bp3	1	0.000222083	106.93	2	EEVK(1)LEAHIR	-0.33726	1.309	1.157	1.424	0.81	0.851	0.701
	Q9CPR4	96	K	0.539	0.00871087	Down	60S ribosomal protein L17 OS=Mus musculus OX=10090 GN=Rpl17 PE=1 SV=3	Rpl17	1	8.83527e-53	189.47	3	SAEFLLHMLK(1)NAESNAELK	-0.50812	1.38	1.312	1.146	0.862	0.597	0.609
	Q9CPV1	205	K	0.663	0.0397902	Down	Spindle and kinetochore-associated protein 1 OS=Mus musculus OX=10090 GN=Ska1 PE=2 SV=2	Ska1	1	0.00025031	69.327	3	DTK(1)GHHFIVEADIK	-0.57236	1.322	1.082	0.984	0.777		0.72
	Q9CQI3	35	K	2.621	0.0261521	Up	Glia maturation factor beta OS=Mus musculus OX=10090 GN=Gmfb PE=1 SV=3	Gmfb	1	2.82985e-05	79.235	2	ETHNAAIIMK(1)IDK	-1.4413	0.651	0.557	1.036		2.053	1.868
	Q9CQM9	321	K	0.516	0.000918812	Down	Glutaredoxin-3 OS=Mus musculus OX=10090 GN=Glrx3 PE=1 SV=1	Glrx3	1	6.94599e-08	115.05	2	GDLVGGLDIVK(1)ELK	2.1307	1.356	1.348	1.142	0.603	0.665	0.716
	Q91WA1	90	K	0.608	0.0266902	Down	TIMELESS-interacting protein OS=Mus musculus OX=10090 GN=Tipin PE=1 SV=2	Tipin	1	0.00362297	66.664	2	GK(1)GHEAEDLK	0.75189	1.05	1.109	1.391		0.674	0.765
	Q9CQS7	22	K	0.613	0.000690974	Down	Developmental pluripotency-associated protein 5A OS=Mus musculus OX=10090 GN=Dppa5a PE=1 SV=2	Dppa5a	1	1.47985e-15	131.06	3	VPEDLK(1)DPEVFQVQSLVLK	-3.702	1.232	1.237	1.109	0.733	0.777	0.683
	Q8VEE4	322	K	1.63	0.00685757	Up	Replication protein A 70 kDa DNA-binding subunit OS=Mus musculus OX=10090 GN=Rpa1 PE=1 SV=1	Rpa1	1	4.24527e-13	88.42	2	AK(1)DALVDIIGICK	3.6872	0.764	0.696	0.789	1.072	1.162	1.432
	Q8VCI5	107	K	0.528	0.0174999	Down	Peroxisomal biogenesis factor 19 OS=Mus musculus OX=10090 GN=Pex19 PE=1 SV=1	Pex19	1	1.12215e-84	238.39	3	ELAEEEPHLVEQFQK(1)LSEAAGR	0.65057	1.547	1.527	0.968	0.673	0.759	0.703
	Q8BFU3	350	K	1.505	0.0279583	Up	RING finger protein 214 OS=Mus musculus OX=10090 GN=Rnf214 PE=1 SV=1	Rnf214	1	3.28005e-05	82.437	2	AWK(1)AEILSLESR	1.4912	0.703	1.021	0.737	1.155	1.336	1.213
	Q8BG81	403	K	0.583	0.0103166	Down	Polymerase delta-interacting protein 3 OS=Mus musculus OX=10090 GN=Poldip3 PE=1 SV=1	Poldip3	1	3.38256e-29	155.28	2	ALFK(1)SSGASVTTQPTEFK	-4.776	1.284	1.293	1.057		0.741	0.671
	Q8BKC5	441	K	0.519	0.0374491	Down	Importin-5 OS=Mus musculus OX=10090 GN=Ipo5 PE=1 SV=3	Ipo5	1	1.72227e-103	246.8	3	FHEK(1)VIAALLQTMEDQGNQR	0.19407	1.26	1.265	1.343	0.964	0.609	0.436
	Q8C1A5	317	K	1.815	0.00132067	Up	Thimet oligopeptidase OS=Mus musculus OX=10090 GN=Thop1 PE=1 SV=1	Thop1	1	3.50434e-13	119.55	2	AVILELK(1)EAECAK	0.66791	0.686	0.801	0.655	1.187	1.364	1.336
	Q8C1A5	257	K	0.656	0.0119835	Down	Thimet oligopeptidase OS=Mus musculus OX=10090 GN=Thop1 PE=1 SV=1	Thop1	1	1.08543e-37	211.52	2	EENCAILK(1)ELVSLR	-0.33838	1.265	1.321	1.036	0.784	0.879	0.714
	Q8C1A5	659	K	0.554	0.00208299	Down	Thimet oligopeptidase OS=Mus musculus OX=10090 GN=Thop1 PE=1 SV=1	Thop1	1	3.55066e-71	186.56	3	TSILRPGGSEDASAMLK(1)QFLGR	0.046056	1.293	1.462	1.102	0.699	0.717	0.72
	Q8C4J7	433	K	0.582	0.0472594	Down	Transducin beta-like protein 3 OS=Mus musculus OX=10090 GN=Tbl3 PE=2 SV=1	Tbl3	1	9.74997e-06	97.949	2	LK(1)ESFLVTGSQDCTVK	-2.3223	1.261	1.289		0.651	0.833
	Q8C7R4	729	K	2.285	0.0274603	Up	Ubiquitin-like modifier-activating enzyme 6 OS=Mus musculus OX=10090 GN=Uba6 PE=1 SV=1	Uba6	1	7.40137e-11	130.99	2	LK(1)DGSLFWQSPK	0.66554	0.363	0.893	0.529	1.447	1.349	1.282
	Q8CG48	332	K	0.637	0.0019175	Down	Structural maintenance of chromosomes protein 2 OS=Mus musculus OX=10090 GN=Smc2 PE=1 SV=2	Smc2	1	0.000150464	94.791	2	RK(1)ELQNSMAEDSK	-2.5074	1.368	1.144	1.162	0.797	0.8	0.745
	Q8CI94	12	K	1.525	0.0130316	Up	Glycogen phosphorylase, brain form OS=Mus musculus OX=10090 GN=Pygb PE=1 SV=3	Pygb	1	0.00638852	70.67	2	QK(1)QISVR	0.15968		0.7	0.76		1.084	1.142
	Q8JZM7	479	K	1.841	0.0312171	Up	Parafibromin OS=Mus musculus OX=10090 GN=Cdc73 PE=1 SV=1	Cdc73	1	0.00387656	47.334	2	AFHLK(1)YDEVR	0.90055	0.787	0.638		1.263		1.36
	Q8R016	244	K	1.815	0.000475632	Up	Bleomycin hydrolase OS=Mus musculus OX=10090 GN=Blmh PE=1 SV=1	Blmh	1	8.37955e-07	101.45	3	NYHK(1)IGPITPLQFYK	-0.13365	0.762	0.719	0.638	1.339	1.271	1.236
	Q8R0A0	230	K	0.639	0.000277484	Down	General transcription factor IIF subunit 2 OS=Mus musculus OX=10090 GN=Gtf2f2 PE=1 SV=1	Gtf2f2	1	2.50957e-06	93.772	3	GIHK(1)NTWELKPEYR	1.3099	1.198	1.143	1.262	0.793	0.732	0.777
	Q8R323	139	K	0.528	0.0129708	Down	Replication factor C subunit 3 OS=Mus musculus OX=10090 GN=Rfc3 PE=1 SV=1	Rfc3	1	6.39494e-06	94.66	2	VVLLTEVDK(1)LTK	0.18865	1.145	1.631	1.178	0.762	0.57	0.757
	Q8R3Q6	100	K	0.659	0.0229807	Down	Protein MIX23 OS=Mus musculus OX=10090 GN=Mix23 PE=1 SV=1	Mix23	1	3.06552e-09	141.29	2	NLDDLTLLK(1)R	-0.95353	1.077	1.476	1.077	0.815	0.845	0.732
	Q8R5F3	104	K	0.654	0.0482836	Down	ADP-ribose glycohydrolase OARD1 OS=Mus musculus OX=10090 GN=Oard1 PE=1 SV=2	Oard1	1	0.00410254	57.293	2	SLEAMK(1)SHCLK	-0.038927	1.352	1.142		0.777		0.853
	Q8R5H1	758	K	0.392	0.00619974	Down	Ubiquitin carboxyl-terminal hydrolase 15 OS=Mus musculus OX=10090 GN=Usp15 PE=1 SV=1	Usp15	1	8.66236e-07	117.45	2	SFLALDWDPDLK(1)K	-0.98175	1.598	1.63	1.063	0.658	0.454	0.57
	Q8VD65	982	K	3.008	0.0430752	Up	Phosphoinositide 3-kinase regulatory subunit 4 OS=Mus musculus OX=10090 GN=Pik3r4 PE=1 SV=3	Pik3r4	1	5.34362e-07	110.44	2	PK(1)GLLVAHLHEHK	-4.1917	0.51	0.757	0.555	2.461	1.193
	Q810A3	12	K	0.651	0.0386545	Down	Tetratricopeptide repeat protein 9C OS=Mus musculus OX=10090 GN=Ttc9c PE=1 SV=1	Ttc9c	1	2.41905e-15	151.52	2	LQEAQVYK(1)EEGNQR	-3.4002	1.383	1.09		0.849	0.707	0.86
	Q9CQV8	5	K	0.664	0.0165321	Down	14-3-3 protein beta/alpha OS=Mus musculus OX=10090 GN=Ywhab PE=1 SV=3	Ywhab	1	0.00013839	109.88	2	TMDK(1)SELVQK	-0.31023	1.21	1.226	1.075	0.845	0.71
	Q9CSN1	452	K	0.486	0.000105229	Down	SNW domain-containing protein 1 OS=Mus musculus OX=10090 GN=Snw1 PE=1 SV=3	Snw1	1	7.92152e-09	74.62	2	PSK(1)NLDK	0.52071	1.166	1.191	1.248	0.581		0.587
	Q9JJ00	267	K	1.565	0.000259339	Up	Phospholipid scramblase 1 OS=Mus musculus OX=10090 GN=Plscr1 PE=1 SV=1	Plscr1	1	7.40929e-07	112.93	2	SLDEESVVGK(1)ISK	-2.0226	0.747	0.748	0.753	1.142	1.117	1.258
	Q9JJ11	612	K	1.533	0.000131834	Up	Transforming acidic coiled-coil-containing protein 3 OS=Mus musculus OX=10090 GN=Tacc3 PE=1 SV=1	Tacc3	1	0.000800779	81.642	2	TK(1)EIDELTR	0.05573	0.798	0.813	0.837	1.189	1.267	1.297
	Q9JKF1	1571	K	1.522	0.0119684	Up	Ras GTPase-activating-like protein IQGAP1 OS=Mus musculus OX=10090 GN=Iqgap1 PE=1 SV=2	Iqgap1	1	1.22844e-52	182.52	3	LHEK(1)GVLLEIEDLQANQFK	0.65974	0.833	0.879	0.642	1.185	1.229	1.169
	Q9QUH0	100	K	0.611	0.0300812	Down	Glutaredoxin-1 OS=Mus musculus OX=10090 GN=Glrx PE=1 SV=3	Glrx	1	0.00333556	72.492	2	LK(1)QIGALQL	-1.4854	1.086	1.48	0.942	0.796	0.687	0.662
	Q9QUR7	6	K	0.665	0.00679158	Down	Peptidyl-prolyl cis-trans isomerase NIMA-interacting 1 OS=Mus musculus OX=10090 GN=Pin1 PE=1 SV=1	Pin1	1	0.000710872	67.548	2	ADEEK(1)LPPGWEK	1.8343	1.177	1.082	1.171		0.709	0.811
	Q9QXX4	18	K	1.699	0.0326001	Up	Calcium-binding mitochondrial carrier protein Aralar2 OS=Mus musculus OX=10090 GN=Slc25a13 PE=1 SV=1	Slc25a13	1	1.89973e-06	86.243	2	ADPAELK(1)AIFLK	-5.42	0.501	0.905	0.645	1.217	1.095	1.173
	Q9QXZ0	1210	K	0.461	0.0121549	Down	Microtubule-actin cross-linking factor 1 OS=Mus musculus OX=10090 GN=Macf1 PE=1 SV=2	Macf1	1	7.2559e-09	122.2	2	DK(1)NSVFSVLDEEITK	-3.4117	1.299	1.566	1.201	0.825	0.468	0.581
	Q9QXZ0	842	K	1.59	0.0101939	Up	Microtubule-actin cross-linking factor 1 OS=Mus musculus OX=10090 GN=Macf1 PE=1 SV=2	Macf1	1	1.16092e-51	179.21	2	EQLIQSK(1)SSVASLVGR	0.75958	0.679	0.806	0.847	1.208	1.411	1.088
	Q9QYE6	303	K	0.658	0.0311801	Down	Golgin subfamily A member 5 OS=Mus musculus OX=10090 GN=Golga5 PE=1 SV=2	Golga5	1	0.000998884	79.059	2	DSQLAVLK(1)VR	0.15506	1.244	1.263	0.983	0.742	0.79
	Q9WTX5	66	K	0.56	0.0461389	Down	S-phase kinase-associated protein 1 OS=Mus musculus OX=10090 GN=Skp1 PE=1 SV=3	Skp1	1	1.6685e-08	76.23	4	VIQWCTHHK(1)DDPPPPEDDENKEK	2.3873	1.498	1.268		0.587	0.86	0.878
	Q9WU78	638	K	0.635	0.00290481	Down	Programmed cell death 6-interacting protein OS=Mus musculus OX=10090 GN=Pdcd6ip PE=1 SV=3	Pdcd6ip	1	7.96663e-14	132.9	2	NIQVSHQEFSK(1)MK	-3.8351	1.2	1.294	1.202	0.883	0.757	0.706
	Q9WV32	326	K	0.281	0.0374274	Down	Actin-related protein 2/3 complex subunit 1B OS=Mus musculus OX=10090 GN=Arpc1b PE=1 SV=4	Arpc1b	1	2.2222e-16	75.024	3	ASSEGGAATGAGLDSLHK(1)NSVSQISVLSGGK	2.5421	1.56	1.599		0.557		0.332
	Q9WVA4	153	K	0.661	0.00643798	Down	Transgelin-2 OS=Mus musculus OX=10090 GN=Tagln2 PE=1 SV=4	Tagln2	1	7.5048e-72	212.93	2	DDGLFSGDPNWFPK(1)K	6.2777	1.228	1.3	1.312	0.72	0.908	0.91
	Q9Z1Z0	756	K	0.665	0.00760513	Down	General vesicular transport factor p115 OS=Mus musculus OX=10090 GN=Uso1 PE=1 SV=2	Uso1	1	2.24861e-64	264.57	3	SQQALLQGQLAEK(1)DSLIENLK	-1.3937	1.364	1.128	1.107	0.874	0.758	0.76
	Q9Z2D8	114	K	0.457	0.0133169	Down	Methyl-CpG-binding domain protein 3 OS=Mus musculus OX=10090 GN=Mbd3 PE=1 SV=1	Mbd3	1	1.00467e-05	99.276	2	QPVTK(1)ITNHPSNK	-3.1348	1.093	1.14	1.554		0.554	0.6
	Q9Z2U1	239	K	0.558	0.0336585	Down	Proteasome subunit alpha type-5 OS=Mus musculus OX=10090 GN=Psma5 PE=1 SV=1	Psma5	1	4.04556e-09	150.53	2	EELEEVIK(1)DI	-4.306	1.438	1.491	0.951	0.867	0.593	0.705
	Q9JI75	77	K	2.148	0.0389383	Up	Ribosyldihydronicotinamide dehydrogenase [quinone] OS=Mus musculus OX=10090 GN=Nqo2 PE=1 SV=3	Nqo2	1	5.08483e-09	78.75	3	NDITGAPSNPDVFSYGIETHEAYK(1)K	3.3193	0.494		0.642	1.116	1.324
	Q9CRB9	157	K	0.629	7.97684e-05	Down	MICOS complex subunit Mic19 OS=Mus musculus OX=10090 GN=Chchd3 PE=1 SV=1	Chchd3	1	1.17633e-36	198.33	2	SSEFYK(1)VTTEEYQK	0.93605	1.168	1.267	1.236	0.747	0.78	0.781
	Q9JHJ0	230	K	0.611	0.00116557	Down	Tropomodulin-3 OS=Mus musculus OX=10090 GN=Tmod3 PE=1 SV=1	Tmod3	1	1.43576e-09	87.251	3	TLEANTHVK(1)HFSLAATR	0.90396	1.206	1.265	1.175	0.827	0.693	0.707
	Q9DBP5	171	K	1.545	0.0431331	Up	UMP-CMP kinase OS=Mus musculus OX=10090 GN=Cmpk1 PE=1 SV=1	Cmpk1	1	7.63574e-71	167.19	3	IQTYLESTKPIIDLYEEMGK(1)VK	3.7935	0.846	0.885	0.581	1.025	1.314	1.233
	Q9CVB6	275	K	0.06	3.1064e-05	Down	Actin-related protein 2/3 complex subunit 2 OS=Mus musculus OX=10090 GN=Arpc2 PE=1 SV=3	Arpc2	1	0.000604783	90.263	2	TSDFLK(1)VLNR	0.080215	2.275	2.291		0.15	0.125	0.137
	Q9CW03	740	K	0.611	3.18007e-06	Down	Structural maintenance of chromosomes protein 3 OS=Mus musculus OX=10090 GN=Smc3 PE=1 SV=2	Smc3	1	5.86381e-06	121.8	2	DSILSEMK(1)MLK	-2.3636	1.212	1.216	1.254	0.753	0.757	0.738
	Q9CW03	920	K	0.65	0.0428015	Down	Structural maintenance of chromosomes protein 3 OS=Mus musculus OX=10090 GN=Smc3 PE=1 SV=2	Smc3	1	1.89273e-09	110.91	3	EHMDAINHDTK(1)ELEK	2.7793	1.329	1.112			0.809	0.777
	Q9CWK8	193	K	1.956	0.00361886	Up	Sorting nexin-2 OS=Mus musculus OX=10090 GN=Snx2 PE=1 SV=2	Snx2	1	3.72181e-15	151.52	2	FSDFLGLHSK(1)LASK	2.0115	0.605	0.804	0.582	1.267	1.411	1.216
	Q9CWM4	28	K	0.643	0.00953131	Down	Prefoldin subunit 1 OS=Mus musculus OX=10090 GN=Pfdn1 PE=1 SV=1	Pfdn1	1	1.18049e-53	220.81	2	VK(1)LADIQIEQLNR	2.5521	1.377	1.225	1.098	0.905	0.736	0.737
	Q9CWZ7	40	K	0.598	0.0010294	Down	Gamma-soluble NSF attachment protein OS=Mus musculus OX=10090 GN=Napg PE=1 SV=1	Napg	1	3.97468e-20	97.268	3	WKPDYDSAASEYGK(1)AAVAFK	1.698	1.291	1.237	1.189	0.812	0.67	0.742
	Q9CX34	238	K	0.628	0.0163821	Down	Protein SGT1 homolog OS=Mus musculus OX=10090 GN=Sugt1 PE=1 SV=3	Sugt1	1	1.63176e-12	76.009	2	LEGQGDEPTPK(1)QFTADVK	-1.7343	1.28	1.342		0.713	0.916	0.839
	Q9CZW5	573	K	0.635	0.0119811	Down	Mitochondrial import receptor subunit TOM70 OS=Mus musculus OX=10090 GN=Tomm70 PE=1 SV=2	Tomm70	1	1.76251e-18	164.31	2	AIDMFNK(1)AINLAK	4.5322	1.312	1.47	1.046	0.782	0.836	0.812
	Q9CZW5	527	K	0.578	0.00475981	Down	Mitochondrial import receptor subunit TOM70 OS=Mus musculus OX=10090 GN=Tomm70 PE=1 SV=2	Tomm70	1	2.79518e-55	211.84	2	GLLQLQWK(1)QDLDK	5.4464	1.201	1.588	1.203	0.741	0.794	0.774
	Q9CZX8	111	K	0.429	0.0130628	Down	40S ribosomal protein S19 OS=Mus musculus OX=10090 GN=Rps19 PE=1 SV=3	Rps19	1	2.32724e-18	142.51	2	VLQALEGLK(1)MVEK	3.648	1.201	1.741	1.192	0.424	0.653	0.698
	Q9D0F9	443	K	0.507	0.00114026	Down	Phosphoglucomutase-1 OS=Mus musculus OX=10090 GN=Pgm1 PE=1 SV=4	Pgm1	1	7.21591e-12	128.57	2	MMK(1)DLEALMLDR	2.2405	1.328	1.254	1.102	0.644	0.672	0.551
	Q9D0R2	230	K	0.516	0.0176173	Down	Threonine--tRNA ligase 1, cytoplasmic OS=Mus musculus OX=10090 GN=Tars1 PE=1 SV=2	Tars1	1	9.02817e-16	142.56	2	ETLLEMFK(1)YNK	-1.269	1.546	1.066	1.279	0.829	0.521	0.656
	Q9D0R2	305	K	0.479	0.0032279	Down	Threonine--tRNA ligase 1, cytoplasmic OS=Mus musculus OX=10090 GN=Tars1 PE=1 SV=2	Tars1	1	1.81383e-05	96.957	2	IYGISFPDPK(1)LLK	-1.9366	1.366	1.403	1.225	0.513	0.749	0.653
	Q9D1P4	321	K	0.608	0.00173924	Down	Cysteine and histidine-rich domain-containing protein 1 OS=Mus musculus OX=10090 GN=Chordc1 PE=1 SV=1	Chordc1	1	4.30229e-08	84.58	3	KAEPMQWASLELPTTK(1)K	-2.2131	1.275	1.328	1.135	0.811	0.77	0.69
	Q9D5V5	18	K	0.512	0.024538	Down	Cullin-5 OS=Mus musculus OX=10090 GN=Cul5 PE=1 SV=3	Cul5	1	1.37207e-17	101.43	3	GSLQFEDK(1)WDFMHPIVLK	-5.0834	1.306	1.505	1.155	0.457	0.767	0.808
	Q9D6R2	350	K	0.555	0.0431812	Down	Isocitrate dehydrogenase [NAD] subunit alpha, mitochondrial OS=Mus musculus OX=10090 GN=Idh3a PE=1 SV=1	Idh3a	1	8.8779e-37	139.94	2	DLGGNAK(1)CSDFTEEICR	-2.4981	1.484	1.447	1	0.769	0.686
	Q9D6T0	117	K	0.526	0.00733203	Down	Nitric oxide synthase-interacting protein OS=Mus musculus OX=10090 GN=Nosip PE=1 SV=1	Nosip	1	3.56984e-08	110.44	2	GFLEK(1)EAAIVSR	-5.3662	1.198	1.076	1.586	0.741	0.628	0.66
	Q9DAR7	309	K	1.88	0.0348497	Up	m7GpppX diphosphatase OS=Mus musculus OX=10090 GN=Dcps PE=1 SV=1	Dcps	1	1.19333e-16	82.822	3	AHLLAQVIENLECDPK(1)HYQQR	2.8167	0.556	0.756		1.146	1.484	1.07
	Q9ESX5	291	K	1.65	0.0347788	Up	H/ACA ribonucleoprotein complex subunit DKC1 OS=Mus musculus OX=10090 GN=Dkc1 PE=1 SV=4	Dkc1	1	0.000224204	81.799	3	VVYPLEK(1)LLTSHK	1.5495		0.84	0.598	1.285	1.1	1.173
	Q80UM3	628	K	1.569	0.0364212	Up	N-alpha-acetyltransferase 15, NatA auxiliary subunit OS=Mus musculus OX=10090 GN=Naa15 PE=1 SV=1	Naa15	0.913769	0.00166022	76.563	2	K(0.086)K(0.914)DDDDEEIGGPK	-2.9891	0.724		0.823	1.288	1.14
	Q99JX4	176	K	1.587	0.00250911	Up	Eukaryotic translation initiation factor 3 subunit M OS=Mus musculus OX=10090 GN=Eif3m PE=1 SV=1	Eif3m	1	0.000315227	94.804	2	LLYEALVDCK(1)K	-1.288	0.765	0.77	0.841	1.411	1.158	1.201
	Q6ZWV7	25	K	0.631	0.00113142	Down	60S ribosomal protein L35 OS=Mus musculus OX=10090 GN=Rpl35 PE=1 SV=1	Rpl35	1	1.69452e-156	378.42	2	QLDDLK(1)VELSQLR	3.5973	1.262	1.293	1.129	0.763	0.732	0.828
	P19096	533	K	1.842	0.0324156	Up	Fatty acid synthase OS=Mus musculus OX=10090 GN=Fasn PE=1 SV=2	Fasn	0.998406	5.32409e-39	151.41	3	SDEAVK(0.002)PLGVK(0.998)VSDLLLSTDER	1.5553	0.938	0.587	0.542	1.223	1.505	1.08
	P21107	153	K	0.657	0.000258197	Down	Tropomyosin alpha-3 chain OS=Mus musculus OX=10090 GN=Tpm3 PE=1 SV=3	Tpm3	1	9.63576e-27	187.85	2	EAK(1)HIAEEADRK	-3.1904	1.252	1.138	1.234	0.815	0.797	0.768
	P21550	262	K	0.611	0.0146215	Down	Beta-enolase OS=Mus musculus OX=10090 GN=Eno3 PE=1 SV=3	Eno3	1	7.26726e-07	104.04	2	YDLDFK(1)SPDDPAR	0.69559		1.255	1.149	0.765		0.705
	P24270	77	K	1.649	0.0081124	Up	Catalase OS=Mus musculus OX=10090 GN=Cat PE=1 SV=4	Cat	1	1.10256e-36	140.78	3	VVHAK(1)GAGAFGYFEVTHDITR	1.0132	0.724	0.712	0.73	0.97	1.25	1.351
	P26041	237	K	0.493	0.000466585	Down	Moesin OS=Mus musculus OX=10090 GN=Msn PE=1 SV=3	Msn	1	9.47922e-05	103.76	2	LTPK(1)IGFPWSEIR	-2.8391	1.358	1.665	1.372	0.731	0.727	0.708
	P26041	35	K	0.638	0.00573585	Down	Moesin OS=Mus musculus OX=10090 GN=Msn PE=1 SV=3	Msn	1	2.49596e-33	184.27	2	QLFDQVVK(1)TIGLR	0.70911	1.463	1.214	1.201	0.774	0.786	0.914
	P34022	134	K	0.645	0.0365386	Down	Ran-specific GTPase-activating protein OS=Mus musculus OX=10090 GN=Ranbp1 PE=1 SV=2	Ranbp1	1	1.19723e-39	146.37	3	AWVWNTHADFADECPK(1)PELLAIR	4.7666	1.443	1.092	1.103	0.689	0.963	0.695
	P40124	278	K	0.554	0.00987879	Down	Adenylyl cyclase-associated protein 1 OS=Mus musculus OX=10090 GN=Cap1 PE=1 SV=4	Cap1	1	7.89641e-05	129.28	2	HVSDDMK(1)THK	1.2558	1.252		1.273	0.741	0.659
	P41216	420	K	1.723	0.00769094	Up	Long-chain-fatty-acid--CoA ligase 1 OS=Mus musculus OX=10090 GN=Acsl1 PE=1 SV=2	Acsl1	1	8.03654e-07	110.44	2	LIFHK(1)IQSSLGGK	0.68616	0.654	0.539	0.78	1.152	1.185	1.062
	P42932	400	K	1.527	0.023777	Up	T-complex protein 1 subunit theta OS=Mus musculus OX=10090 GN=Cct8 PE=1 SV=3	Cct8	1	1.7455e-98	289.48	2	AVDDGVNTFK(1)VLTR	0.90297	0.659	0.942	0.808	1.087	1.349	1.243
	P42932	206	K	2.206	0.0274898	Up	T-complex protein 1 subunit theta OS=Mus musculus OX=10090 GN=Cct8 PE=1 SV=3	Cct8	1	1.35735e-21	112.67	3	VCK(1)ILGSGIYSSSVLHGMVFK	3.4478		0.712	0.491	1.058	1.513	1.409
	P50518	33	K	0.3	0.0100373	Down	V-type proton ATPase subunit E 1 OS=Mus musculus OX=10090 GN=Atp6v1e1 PE=1 SV=2	Atp6v1e1	1	2.12503e-41	178.03	2	AEEIDAK(1)AEEEFNIEK	0.18806	2.426	1.763	1.154	0.691	0.445	0.468
	P50518	62	K	0.645	0.0114104	Down	V-type proton ATPase subunit E 1 OS=Mus musculus OX=10090 GN=Atp6v1e1 PE=1 SV=2	Atp6v1e1	1	1.07622e-07	171.75	2	EK(1)QIEQQK	0.31617	1.541	1.141	1.167	0.83	0.833	0.82
	P50518	52	K	1.889	0.00178682	Up	V-type proton ATPase subunit E 1 OS=Mus musculus OX=10090 GN=Atp6v1e1 PE=1 SV=2	Atp6v1e1	1	0.000475664	92.732	2	LK(1)IMEYYEK	0.66259	0.552		0.62	1.144	1.037	1.14
	P51410	2	K	33.082	0.000438963	Up	60S ribosomal protein L9 OS=Mus musculus OX=10090 GN=Rpl9 PE=1 SV=2	Rpl9	1	2.09855e-16	82.747	2	MK(1)TILSNQTVDIPENVEITLK	1.5655	0.057	0.065		1.952	2.084
	P52480	305	K	3.87	0.0390093	Up	Pyruvate kinase PKM OS=Mus musculus OX=10090 GN=Pkm PE=1 SV=4	Pkm	1	4.31949e-46	179.21	2	GDLGIEIPAEK(1)VFLAQK	-2.0254	0.654	0.129	0.511	1.824	1.378	1.806
	P52480	3	K	1.519	0.00756069	Up	Pyruvate kinase PKM OS=Mus musculus OX=10090 GN=Pkm PE=1 SV=4	Pkm	1	5.59332e-239	300.25	4	PK(1)PHSEAGTAFIQTQQLHAAMADTFLEHMCR	2.0915	0.747	0.913	0.764	1.298	1.096	1.287
	P70403	207	K	0.561	0.00866808	Down	Protein CASP OS=Mus musculus OX=10090 GN=Cux1 PE=1 SV=2	Cux1	1	1.14494e-16	126.63	3	LEEAEHK(1)LQTLQTALEK	0.67543	1.411	1.509	1.07	0.714	0.694	0.83
	P56812	20	K	0.636	0.00954094	Down	Programmed cell death protein 5 OS=Mus musculus OX=10090 GN=Pdcd5 PE=1 SV=3	Pdcd5	1	2.12373e-27	142.02	3	LAELQAK(1)HGDPGDAAQQEAK	2.8043	1.254	1.156	1.249	0.637	0.862	0.829
	P57776	195	K	1.647	0.00888688	Up	Elongation factor 1-delta OS=Mus musculus OX=10090 GN=Eef1d PE=1 SV=3	Eef1d	0.868836	1.30327e-109	171.05	4	K(0.131)PTLVAK(0.869)SSILLDVKPWDDETDMAQLETCVR	3.8173	0.886	0.775	0.722	1.259		1.357
	Q61696	507	K	31.826	1.60033e-05	Up	Heat shock 70 kDa protein 1A OS=Mus musculus OX=10090 GN=Hspa1a PE=1 SV=2	Hspa1a	1	0.000441168	93.561	2	ITITNDK(1)GR	1.0763	0.058	0.039	0.047	1.477	1.767	1.339
	P58252	845	K	0.606	0.0164051	Down	Elongation factor 2 OS=Mus musculus OX=10090 GN=Eef2 PE=1 SV=2	Eef2	1	0.00027647	73.891	2	GLK(1)EGIPALDNFLDK	-0.24584	1.339		1.263	0.865	0.671	0.829
	P58252	638	K	3.663	0.00153681	Up	Elongation factor 2 OS=Mus musculus OX=10090 GN=Eef2 PE=1 SV=2	Eef2	1	5.89833e-21	126.32	2	YLAEK(1)YEWDVAEAR	1.7796	0.301	0.454	0.538	1.593	1.566	1.577
	P17427	377	K	1.519	0.00576011	Up	AP-2 complex subunit alpha-2 OS=Mus musculus OX=10090 GN=Ap2a2 PE=1 SV=2	Ap2a2	1	2.90227e-16	130.71	2	THIETVINALK(1)TER	2.1176	0.77	0.902	0.74	1.194	1.132	1.337
	P63017	507	K	59.97	1.636e-05	Up	Heat shock cognate 71 kDa protein OS=Mus musculus OX=10090 GN=Hspa8 PE=1 SV=1	Hspa8	1	0.000441168	93.561	2	ITITNDK(1)GR	1.0763	0.044	0.027	0.03	1.875	2.343	1.839
	P63017	573	K	5.14	0.00563027	Up	Heat shock cognate 71 kDa protein OS=Mus musculus OX=10090 GN=Hspa8 PE=1 SV=1	Hspa8	1	1.57284e-28	155.57	2	ILDK(1)CNEIISWLDK	0.85265		0.367	0.296		1.6	1.808
	P63017	88	K	0.654	0.010927	Down	Heat shock cognate 71 kDa protein OS=Mus musculus OX=10090 GN=Hspa8 PE=1 SV=1	Hspa8	1	1.12733e-39	133.29	4	RFDDAVVQSDMK(1)HWPFMVVNDAGRPK	1.5102	1.221	1.031	1.187	0.782		0.718
	P63017	423	K	0.579	0.0305357	Down	Heat shock cognate 71 kDa protein OS=Mus musculus OX=10090 GN=Hspa8 PE=1 SV=1	Hspa8	1	2.30841e-22	87.892	3	NTTIPTK(1)QTQTFTTYSDNQPGVLIQVYEGER	-1.3738	0.951	1.343	1.261	0.667		0.705
	O08528	478	K	0.607	0.00200617	Down	Hexokinase-2 OS=Mus musculus OX=10090 GN=Hk2 PE=1 SV=1	Hk2	1	5.10147e-06	79.235	3	TLESLK(1)LSHEQLLEVK	-0.97334	1.115	1.104	0.991	0.646		0.652
	O08734	118	K	0.522	0.00938425	Down	Bcl-2 homologous antagonist/killer OS=Mus musculus OX=10090 GN=Bak1 PE=1 SV=3	Bak1	1	2.79916e-11	128.41	2	IASSLFK(1)SGISWGR	-1.4608	1.463	1.184	1.516	0.765		0.683
	O35129	200	K	3.452	0.00479068	Up	Prohibitin-2 OS=Mus musculus OX=10090 GN=Phb2 PE=1 SV=1	Phb2	1	1.41376e-46	185.57	2	EYTAAVEAK(1)QVAQQEAQR	-1.8676	0.442	0.558	0.271	1.569	1.254	1.565
	O35129	147	K	1.929	0.0235124	Up	Prohibitin-2 OS=Mus musculus OX=10090 GN=Phb2 PE=1 SV=1	Phb2	1	1.00303e-28	155.57	2	SVVAK(1)FNASQLITQR	1.1138	0.859	0.637	0.486	1.047	1.374	1.402
	O35685	133	K	0.625	0.0428706	Down	Nuclear migration protein nudC OS=Mus musculus OX=10090 GN=Nudc PE=1 SV=1	Nudc	1	7.73749e-34	103.63	2	DAEDQEAQLK(1)NGSLDSPGK	-2.1406	1.042	1.182	1.284	0.616	0.845
	O35685	39	K	1.545	0.00181211	Up	Nuclear migration protein nudC OS=Mus musculus OX=10090 GN=Nudc PE=1 SV=1	Nudc	1	2.19076e-06	86.135	2	K(1)TDFFIGGEEGMAEK	6.0498	0.728	0.769	0.868	1.153	1.271	1.229
	O35841	51	K	0.661	0.000392581	Down	Apoptosis inhibitor 5 OS=Mus musculus OX=10090 GN=Api5 PE=1 SV=2	Api5	1	3.82365e-11	158.61	2	LAAQFIPK(1)FFK	-2.022	1.221	1.225	1.166	0.842	0.799	0.748
	O70310	252	K	1.783	0.00162317	Up	Glycylpeptide N-tetradecanoyltransferase 1 OS=Mus musculus OX=10090 GN=Nmt1 PE=1 SV=1	Nmt1	1	1.02692e-07	112.93	2	MVEINFLCVHK(1)K	2.4252	0.648	0.67		1.238	1.201	1.086
	O88844	126	K	0.623	0.00030903	Down	Isocitrate dehydrogenase [NADP] cytoplasmic OS=Mus musculus OX=10090 GN=Idh1 PE=1 SV=2	Idh1	1	4.18903e-25	167.76	2	LVTGWVK(1)PIIIGR	-1.8837	1.279	1.139	1.174	0.774	0.72	0.743
	P06745	454	K	0.647	0.0397347	Down	Glucose-6-phosphate isomerase OS=Mus musculus OX=10090 GN=Gpi PE=1 SV=4	Gpi	1	1.19398e-36	185.9	2	ELQAAGK(1)SPEDLEK	-1.5126	1.237	1.04	1.298	0.81	0.916	0.586
	Q7TQI3	188	K	1.668	0.00680566	Up	Ubiquitin thioesterase OTUB1 OS=Mus musculus OX=10090 GN=Otub1 PE=1 SV=2	Otub1	1	3.74343e-06	93.162	2	ESK(1)FFEHFIEGGR	4.3686		0.756	0.642	1.086	1.226	1.186
	P11499	53	K	2.594	0.0186787	Up	Heat shock protein HSP 90-beta OS=Mus musculus OX=10090 GN=Hsp90ab1 PE=1 SV=3	Hsp90ab1	1	4.81573e-113	329.7	2	ELISNASDALDK(1)IR	3.5869	0.518	0.735	0.43	1.276	2.019	1.07
	P11499	646	K	1.775	0.023616	Up	Heat shock protein HSP 90-beta OS=Mus musculus OX=10090 GN=Hsp90ab1 PE=1 SV=3	Hsp90ab1	1	0.00107105	96.311	2	AEADK(1)NDK	-0.047028	0.649	0.895	0.629	1.096	1.591	1.169
	P11499	263	K	0.558	5.59273e-05	Down	Heat shock protein HSP 90-beta OS=Mus musculus OX=10090 GN=Hsp90ab1 PE=1 SV=3	Hsp90ab1	1	3.57107e-19	148.69	2	IEDVGSDEEDDSGK(1)DK	-3.1947	1.283	1.247	1.308	0.756	0.7	0.687
	P09411	199	K	0.618	0.0255526	Down	Phosphoglycerate kinase 1 OS=Mus musculus OX=10090 GN=Pgk1 PE=1 SV=4	Pgk1	1	2.72445e-28	146.58	2	ELNYFAK(1)ALESPER	3.7823	1.318	1.221	1.165	0.987	0.667	0.635
	P11404	22	K	0.634	0.000409666	Down	Fatty acid-binding protein, heart OS=Mus musculus OX=10090 GN=Fabp3 PE=1 SV=5	Fabp3	1	6.61633e-41	157.67	2	NFDDYMK(1)SLGVGFATR	1.4998	1.314	1.286	1.231	0.864	0.759	0.807
	P11983	243	K	1.837	0.0187128	Up	T-complex protein 1 subunit alpha OS=Mus musculus OX=10090 GN=Tcp1 PE=1 SV=3	Tcp1	1	5.90484e-17	159.93	2	IACLDFSLQK(1)TK	0.16784	0.645	0.956	0.557	1.373	1.369	1.223
	P11983	233	K	0.635	0.0139317	Down	T-complex protein 1 subunit alpha OS=Mus musculus OX=10090 GN=Tcp1 PE=1 SV=3	Tcp1	1	2.15601e-16	142.08	2	IVNAK(1)IACLDFSLQK	-1.3183	1.376	1.27	0.989	0.829	0.731	0.749
	P14152	298	K	0.565	0.00113317	Down	Malate dehydrogenase, cytoplasmic OS=Mus musculus OX=10090 GN=Mdh1 PE=1 SV=3	Mdh1	1	2.71878e-37	179.21	2	TWK(1)FVEGLPINDFSR	-1.2075	1.423	1.289	1.313	0.802	0.667	0.804
	P14206	42	K	1.589	0.0430641	Up	40S ribosomal protein SA OS=Mus musculus OX=10090 GN=Rpsa PE=1 SV=4	Rpsa	1	7.33369e-07	106	2	K(1)SDGIYIINLK	-2.5477		0.645	0.842	1.239	1.291	1.015
	P17182	193	K	0.347	0.013777	Down	Alpha-enolase OS=Mus musculus OX=10090 GN=Eno1 PE=1 SV=3	Eno1	1	1.46989e-11	130.99	2	IGAEVYHNLK(1)NVIK	-2.4748	1.874	1.572		0.541	0.47	0.783
	P59470	324	K	0.4	0.0341062	Down	DNA-directed RNA polymerase III subunit RPC2 OS=Mus musculus OX=10090 GN=Polr3b PE=1 SV=2	Polr3b	1	2.81482e-27	153.05	3	ELLASTILTHVPVK(1)EFNFR	-6.4158	1.487	1.42	0.845		0.535	0.465
	P07901	655	K	1.76	0.0200162	Up	Heat shock protein HSP 90-alpha OS=Mus musculus OX=10090 GN=Hsp90aa1 PE=1 SV=4	Hsp90aa1	1	0.00107105	96.311	2	AEADK(1)NDK	-0.047028	0.653	0.887	0.638	1.106	1.561	1.166
	P61290	37	K	0.564	0.00459991	Down	Proteasome activator complex subunit 3 OS=Mus musculus OX=10090 GN=Psme3 PE=1 SV=1	Psme3	1	1.02077e-08	138.23	2	K(1)LLELDSFLK	-5.4697	1.13	1.38	1.22	0.653	0.632	0.82
	Q60854	109	K	1.648	0.00523342	Up	Serpin B6 OS=Mus musculus OX=10090 GN=Serpinb6 PE=1 SV=1	Serpinb6	1	4.23321e-21	124.06	2	TCDLLASFK(1)DSCLK	6.749	0.752	0.826	0.649	1.087	1.291	1.291
	P60122	162	K	2.002	0.0023106	Up	RuvB-like 1 OS=Mus musculus OX=10090 GN=Ruvbl1 PE=1 SV=1	Ruvbl1	1	3.94165e-26	175.54	2	TISHVIIGLK(1)TAK	2.4299	0.679	0.785	0.574	1.445	1.241	1.395
	Q61035	37	K	0.482	0.00952752	Down	Histidine--tRNA ligase, cytoplasmic OS=Mus musculus OX=10090 GN=Hars1 PE=1 SV=2	Hars1	1	7.60039e-38	189.13	2	ASAEQIEEEVTK(1)LLK	-1.3868	1.498	1.53	1.115	0.804	0.66	0.531
	Q61316	774	K	1.515	0.0194173	Up	Heat shock 70 kDa protein 4 OS=Mus musculus OX=10090 GN=Hspa4 PE=1 SV=1	Hspa4	1	1.09123e-28	184.65	2	IK(1)ELTSICSPIISK	2.6527	0.743	0.976	0.683	1.204	1.288	1.148
	Q61316	517	K	0.416	0.0412514	Down	Heat shock 70 kDa protein 4 OS=Mus musculus OX=10090 GN=Hspa4 PE=1 SV=1	Hspa4	1	8.26413e-34	110.9	2	SEESEEPMETDQNAK(1)EEEK	-4.0623	1.501	0.893	1.784	0.678	0.695	0.366
	Q61699	221	K	0.662	0.000372751	Down	Heat shock protein 105 kDa OS=Mus musculus OX=10090 GN=Hsph1 PE=1 SV=2	Hsph1	1	6.99297e-22	163.93	2	LK(1)VLGTAFDPFLGGK	-2.7843	1.209	1.114	1.207	0.819	0.755	0.764
	Q61699	692	K	0.621	0.00427956	Down	Heat shock protein 105 kDa OS=Mus musculus OX=10090 GN=Hsph1 PE=1 SV=2	Hsph1	1	2.11698e-38	232.46	2	QAYIDK(1)LEELMK	-1.3297	1.134	1.358	1.121	0.827	0.718	0.697
	Q61753	69	K	0.46	0.00527915	Down	D-3-phosphoglycerate dehydrogenase OS=Mus musculus OX=10090 GN=Phgdh PE=1 SV=3	Phgdh	1	3.48588e-147	297.77	2	VTADVINAAEK(1)LQVVGR	-0.34018	1.42	1.424	1.313	0.733	0.472	0.709
	Q61879	1377	K	0.459	0.0224758	Down	Myosin-10 OS=Mus musculus OX=10090 GN=Myh10 PE=1 SV=2	Myh10	1	2.26336e-98	244.44	2	QVLALQSQLADTK(1)K	-1.21	1.558	1.296	1.23	0.651	0.399	0.826
	Q62426	39	K	0.653	0.0178558	Down	Cystatin-B OS=Mus musculus OX=10090 GN=Cstb PE=1 SV=1	Cstb	1	5.43654e-05	116.13	2	FDVFK(1)AISFK	-5.1907	1.457	1.253	1.044	0.895	0.758	0.798
	Q62448	812	K	0.488	0.00214081	Down	Eukaryotic translation initiation factor 4 gamma 2 OS=Mus musculus OX=10090 GN=Eif4g2 PE=1 SV=2	Eif4g2	1	1.56369e-30	211.84	2	QLLLSFK(1)PVMQK	3.5235	1.39	1.464	1.122	0.576	0.655	0.709
	Q64737	982	K	0.423	0.00540344	Down	Trifunctional purine biosynthetic protein adenosine-3 OS=Mus musculus OX=10090 GN=Gart PE=1 SV=3	Gart	1	8.95867e-15	132.63	3	VAEHK(1)IFPAALQLVASGAVQLR	-0.90266	1.491	1.456	1.095	0.662	0.442	0.607
	Q6A026	228	K	0.561	0.00126161	Down	Sister chromatid cohesion protein PDS5 homolog A OS=Mus musculus OX=10090 GN=Pds5a PE=1 SV=3	Pds5a	1	2.85737e-15	187.33	2	QSFDLAK(1)VLLK	-0.893	1.33	1.187	1.301	0.806	0.671	0.665
	Q6P4T2	711	K	1.625	0.0326826	Up	U5 small nuclear ribonucleoprotein 200 kDa helicase OS=Mus musculus OX=10090 GN=Snrnp200 PE=1 SV=1	Snrnp200	1	8.51506e-38	217.16	3	FQIMNEIVYEK(1)IMEHAGK	1.4605	0.797	0.785	0.695	0.916	1.377	1.407
	Q6P4T2	1421	K	1.652	0.0288107	Up	U5 small nuclear ribonucleoprotein 200 kDa helicase OS=Mus musculus OX=10090 GN=Snrnp200 PE=1 SV=1	Snrnp200	1	6.19035e-21	135.5	2	LLGK(1)GNIIISTPEK	0.43948	0.639	1.002	0.616	1.231	1.293	1.205
	Q6P4T2	1025	K	1.784	0.00408075	Up	U5 small nuclear ribonucleoprotein 200 kDa helicase OS=Mus musculus OX=10090 GN=Snrnp200 PE=1 SV=1	Snrnp200	1	1.03703e-46	174.05	2	VFSLSSEFK(1)NITVR	4.5817	0.591	0.783	0.768	1.178	1.301	1.342
	Q6P8X1	239	K	0.652	0.0114439	Down	Sorting nexin-6 OS=Mus musculus OX=10090 GN=Snx6 PE=1 SV=2	Snx6	1	1.56305e-05	101.48	2	SHK(1)SAADDYNR	0.44562	1.331		1.176	0.835	0.873	0.744
	Q6PF93	269	K	0.616	0.00716201	Down	Phosphatidylinositol 3-kinase catalytic subunit type 3 OS=Mus musculus OX=10090 GN=Pik3c3 PE=1 SV=1	Pik3c3	1	3.46982e-08	77.325	3	VPDPQMSMENLVESK(1)HHK	-0.77466	1.002	1.203	1.157	0.704		0.677
	Q6ZQ38	630	K	0.524	0.000641411	Down	Cullin-associated NEDD8-dissociated protein 1 OS=Mus musculus OX=10090 GN=Cand1 PE=1 SV=2	Cand1	1	2.59077e-63	200.9	2	LTTVK(1)ALTLIAGSPLK	-0.60796	1.205	1.347	1.288	0.721	0.695	0.595
	Q3UKJ7	379	K	0.432	0.0250951	Down	WD40 repeat-containing protein SMU1 OS=Mus musculus OX=10090 GN=Smu1 PE=2 SV=2	Smu1	1	5.74855e-06	108.24	2	IWNMK(1)TTECSNTFK	0.2741	1.257	1.607	0.993	0.618	0.494
	Q3TDN2	329	K	0.574	0.00257485	Down	FAS-associated factor 2 OS=Mus musculus OX=10090 GN=Faf2 PE=1 SV=2	Faf2	1	2.44618e-08	104.49	3	RKEEEVQQQK(1)LAEER	2.5259	1.4	1.078	1.23	0.753	0.701	0.674
	Q60864	533	K	0.525	0.000705664	Down	Stress-induced-phosphoprotein 1 OS=Mus musculus OX=10090 GN=Stip1 PE=1 SV=1	Stip1	1	1.4123e-33	211.84	2	IQK(1)LMDVGLIAIR	-2.1136	1.254	1.428	1.148	0.689	0.637	0.683
	Q05D44	640	K	0.158	0.00192691	Down	Eukaryotic translation initiation factor 5B OS=Mus musculus OX=10090 GN=Eif5b PE=1 SV=2	Eif5b	1	1.12633e-13	87.573	2	APIICVLGHVDTGK(1)TK	-1.6323	1.658	1.625	1.261		0.195	0.283
	Q05D44	1091	K	0.356	0.0332902	Down	Eukaryotic translation initiation factor 5B OS=Mus musculus OX=10090 GN=Eif5b PE=1 SV=2	Eif5b	1	0.000287796	86.243	2	MK(1)ILPQYIFNSR	5.8722	1.259	1.733			0.589	0.476
	Q05D44	1191	K	0.615	0.00154681	Down	Eukaryotic translation initiation factor 5B OS=Mus musculus OX=10090 GN=Eif5b PE=1 SV=2	Eif5b	1	1.29461e-10	138.23	2	QSIDALK(1)DWFR	-2.0289	1.323	1.21	1.186	0.844	0.705	0.739
	P61759	81	K	0.495	0.0127075	Down	Prefoldin subunit 3 OS=Mus musculus OX=10090 GN=Vbp1 PE=1 SV=2	Vbp1	1	8.67837e-07	91.032	2	GQIPEIK(1)QTLEILK	2.3827	1	1.59	1.47	0.585	0.751	0.673
	P62082	169	K	1.641	0.00700659	Up	40S ribosomal protein S7 OS=Mus musculus OX=10090 GN=Rps7 PE=2 SV=1	Rps7	1	1.04321e-83	231.92	3	AQQNNVEHK(1)VETFSGVYK	0.13248	0.834	0.659	0.914	1.283	1.362	1.306
	P62082	147	K	1.521	0.035724	Up	40S ribosomal protein S7 OS=Mus musculus OX=10090 GN=Rps7 PE=2 SV=1	Rps7	1	0.00391424	113.1	2	VK(1)LDGSR	-0.50479	0.837	0.671	1.01	1.108	1.4	1.322
	P62196	170	K	0.298	0.0349668	Down	26S proteasome regulatory subunit 8 OS=Mus musculus OX=10090 GN=Psmc5 PE=1 SV=1	Psmc5	1	1.67894e-49	160.04	3	EVIELPVK(1)HPELFEALGIAQPK	-3.6914	2.065	1.545	0.801	0.692	0.302	0.321
	P62751	103	K	0.623	0.0135855	Down	60S ribosomal protein L23a OS=Mus musculus OX=10090 GN=Rpl23a PE=1 SV=1	Rpl23a	1	7.87559e-13	124.24	3	IEDNNTLVFIVDVK(1)ANK	-4.9491	1.299	1.304	1.093	0.663	0.919	0.719
	Q08093	19	K	1.685	0.0272936	Up	Calponin-2 OS=Mus musculus OX=10090 GN=Cnn2 PE=1 SV=1	Cnn2	1	1.20482e-42	203.8	2	GPSYGLSAEVK(1)NR	3.5055	0.762	0.749	0.932	1.205		1.539
	P63001	116	K	1.771	0.000497128	Up	Ras-related C3 botulinum toxin substrate 1 OS=Mus musculus OX=10090 GN=Rac1 PE=1 SV=1	Rac1	1	8.30228e-23	155.34	3	HHCPNTPIILVGTK(1)LDLR	-1.2165	0.652	0.782	0.677	1.233	1.256	1.25
	P70388	583	K	0.642	0.00484149	Down	DNA repair protein RAD50 OS=Mus musculus OX=10090 GN=Rad50 PE=1 SV=1	Rad50	1	5.28903e-21	164.31	2	QLEDWLHSK(1)SK	-0.50164	1.145	1.326	1.16	0.87	0.761	0.7
	P80313	77	K	0.634	0.0301862	Down	T-complex protein 1 subunit eta OS=Mus musculus OX=10090 GN=Cct7 PE=1 SV=1	Cct7	1	1.4037e-16	129.04	3	LLDVVHPAAK(1)TLVDIAK	-0.79824	1.493	1.116	1.032	0.844	0.808	0.658
	P80313	236	K	0.603	0.0097401	Down	T-complex protein 1 subunit eta OS=Mus musculus OX=10090 GN=Cct7 PE=1 SV=1	Cct7	1	3.52316e-28	147.02	2	NPK(1)IALLNVELELK	-1.3689	1.351	1.345	1.012	0.731	0.816	0.689
	P80313	430	K	0.649	0.00607297	Down	T-complex protein 1 subunit eta OS=Mus musculus OX=10090 GN=Cct7 PE=1 SV=1	Cct7	1	1.8585e-06	96.946	2	TIPGK(1)QQLLIGAYAK	6.1417	1.302	1.272	1.034	0.832	0.768	0.742
	P62830	91	K	0.662	0.0190471	Down	60S ribosomal protein L23 OS=Mus musculus OX=10090 GN=Rpl23 PE=1 SV=1	Rpl23	1	1.37141e-75	140.3	3	RK(1)DGVFLYFEDNAGVIVNNK	0.8961	1.234	1.343	1.023	0.829	0.868	0.685
	P80314	342	K	1.738	0.0199227	Up	T-complex protein 1 subunit beta OS=Mus musculus OX=10090 GN=Cct2 PE=1 SV=4	Cct2	1	1.28433e-20	90.89	3	LALVTGGEIASTFDHPELVK(1)LGSCK	3.9542	0.558	0.756	0.947	1.291	1.33	1.309
	P80315	143	K	0.592	0.00323425	Down	T-complex protein 1 subunit delta OS=Mus musculus OX=10090 GN=Cct4 PE=1 SV=3	Cct4	1	1.18116e-36	165.02	2	ALEK(1)GLEILTDMSR	1.0692	1.141	1.385	1.199	0.771	0.784	0.651
	P80315	302	K	1.51	0.0196574	Up	T-complex protein 1 subunit delta OS=Mus musculus OX=10090 GN=Cct4 PE=1 SV=3	Cct4	1	1.03513e-37	185.9	2	TGCNVLLIQK(1)SILR	5.301	0.708	0.946	0.762	1.328	1.061	1.258
	P97355	214	K	1.798	0.000293459	Up	Spermine synthase OS=Mus musculus OX=10090 GN=Sms PE=1 SV=1	Sms	0.987916	1.63892e-21	149.14	3	LK(0.012)PK(0.988)MVTMVEIDQMVIDGCK	1.7244	0.783	0.826	0.732	1.494	1.392	1.323
	P97496	828	K	0.544	0.0342885	Down	SWI/SNF complex subunit SMARCC1 OS=Mus musculus OX=10090 GN=Smarcc1 PE=1 SV=2	Smarcc1	1	2.95029e-09	96.313	2	EQDSDVSEDVK(1)PEEK	0.97062	1.581	1.454	0.881	0.715	0.7	0.717
	P97496	817	K	0.64	0.00384486	Down	SWI/SNF complex subunit SMARCC1 OS=Mus musculus OX=10090 GN=Smarcc1 PE=1 SV=2	Smarcc1	1	5.05564e-20	148.82	3	NTEK(1)EQDSDVSEDVKPEEK	0.88473	1.295	1.085	1.278	0.711	0.835	0.794
	P97855	374	K	0.555	0.00166839	Down	Ras GTPase-activating protein-binding protein 1 OS=Mus musculus OX=10090 GN=G3bp1 PE=1 SV=1	G3bp1	1	5.09857e-06	112.67	3	INSGGK(1)LPNFGFVVFDDSEPVQK	-1.5846	1.207	1.203	1.48	0.757	0.669	0.732
	Q00547	547	K	0.65	0.00202796	Down	Hyaluronan mediated motility receptor OS=Mus musculus OX=10090 GN=Hmmr PE=1 SV=4	Hmmr	1	2.18187e-47	191.95	2	DVTAQLESYK(1)SSTLK	5.9257	1.181	1.147	1.136	0.724	0.689	0.84
	Q01730	183	K	1.501	0.000405899	Up	Ras suppressor protein 1 OS=Mus musculus OX=10090 GN=Rsu1 PE=1 SV=3	Rsu1	1	5.07094e-17	149.58	3	EIGELTQLK(1)ELHIQGNR	-0.95354	0.858	0.821	0.757	1.235	1.218	1.203
	Q01730	89	K	0.647	0.00310241	Down	Ras suppressor protein 1 OS=Mus musculus OX=10090 GN=Rsu1 PE=1 SV=3	Rsu1	1	2.65897e-05	129.72	2	LK(1)HLNLGMNR	1.1778	1.315	1.099	1.177	0.831	0.715	0.779
cytoplasm,nucleus	Q9D4H2	194	K	0.421	0.0117778	Down	GRIP and coiled-coil domain-containing protein 1 OS=Mus musculus OX=10090 GN=Gcc1 PE=1 SV=2	Gcc1	1	0.0111419	56.202	2	MK(1)QDLEDANK	13.784	1.572		1.642	0.614		0.739
	Q9CQ39	131	K	0.607	0.00858528	Down	Mediator of RNA polymerase II transcription subunit 21 OS=Mus musculus OX=10090 GN=Med21 PE=1 SV=1	Med21	1	2.11422e-10	94.63	2	IQSALADIAQSQLK(1)TR	-0.033901	1.263	1.1	1.358	0.762		0.745
	Q99MN1	572	K	0.531	0.00388797	Down	Lysine--tRNA ligase OS=Mus musculus OX=10090 GN=Kars1 PE=1 SV=1	Kars1	1	1.18078e-06	108.2	2	EVLLFPAMK(1)PEDK	4.6767	1.221	1.595	1.2	0.653	0.774	0.707
	Q99JX7	315	K	0.63	0.0116336	Down	Nuclear RNA export factor 1 OS=Mus musculus OX=10090 GN=Nxf1 PE=1 SV=3	Nxf1	1	1.72422e-07	86.243	2	GLK(1)LEELWLDR	-1.9322	1.258	1.258	1.155	0.841	0.621	0.851
	Q921Y2	11	K	0.631	0.0155437	Down	U3 small nucleolar ribonucleoprotein protein IMP3 OS=Mus musculus OX=10090 GN=Imp3 PE=2 SV=1	Imp3	1	0.00035165	113.7	2	FHEQK(1)LLK	-0.38972	1.153	0.979	1.238	0.692	0.726
	Q8R050	350	K	1.577	0.0010433	Up	Eukaryotic peptide chain release factor GTP-binding subunit ERF3A OS=Mus musculus OX=10090 GN=Gspt1 PE=1 SV=2	Gspt1	1	2.27676e-18	148.76	2	TAGVK(1)HLIVLINK	2.4242	0.781	0.73	0.81	1.17	1.161	1.329
	Q8R050	358	K	1.71	0.0382518	Up	Eukaryotic peptide chain release factor GTP-binding subunit ERF3A OS=Mus musculus OX=10090 GN=Gspt1 PE=1 SV=2	Gspt1	1	2.87482e-20	127.07	3	HLIVLINK(1)MDDPTVNWSNER	1.0627	0.654	0.813		1.242	1.267
	Q8CHG3	445	K	0.239	0.0108497	Down	GRIP and coiled-coil domain-containing protein 2 OS=Mus musculus OX=10090 GN=Gcc2 PE=1 SV=2	Gcc2	1	6.97859e-37	139.61	2	EVSELSETFISGSEK(1)EK	0.055327	1.899	1.871	1.494	0.214	0.371	0.675
	Q9WVE8	448	K	0.53	0.00857682	Down	Protein kinase C and casein kinase substrate in neurons protein 2 OS=Mus musculus OX=10090 GN=Pacsin2 PE=1 SV=1	Pacsin2	1	1.59408e-26	90.828	3	ALYDYEGQEHDELSFK(1)AGDELTK	2.2252	1.357	1.529	1.166	0.716	0.585	0.848
	Q8BNV1	232	K	1.566	0.0181355	Up	tRNA (uracil-5-)-methyltransferase homolog A OS=Mus musculus OX=10090 GN=Trmt2a PE=1 SV=1	Trmt2a	1	0.000376714	73.502	2	NK(1)CEFLVGVGVDGK	3.6161	0.921	0.733	0.792	1.206	1.347
	Q8C570	111	K	1.523	0.0141351	Up	mRNA export factor OS=Mus musculus OX=10090 GN=Rae1 PE=1 SV=1	Rae1	1	4.90137e-21	116.9	3	TAK(1)MWDLNSNQAIQIAQHDAPVK	0.088449	0.892	0.795	0.695	1.266	1.316	1.046
	Q8BGQ7	747	K	1.898	0.0336451	Up	Alanine--tRNA ligase, cytoplasmic OS=Mus musculus OX=10090 GN=Aars1 PE=1 SV=1	Aars1	1	1.47028e-21	115.29	3	NSSHAGAFVIVTEEAIAK(1)GIR	1.8421		0.798	0.496	1.222	1.186	1.276
	Q80X90	340	K	0.578	0.0139919	Down	Filamin-B OS=Mus musculus OX=10090 GN=Flnb PE=1 SV=3	Flnb	1	1.79477e-35	88.421	3	VIVLFAGQHISK(1)SPFEVNVDK	-0.94831	1.132	1.305	1.222	0.792	0.537	0.786
	Q60598	79	K	0.656	0.0110455	Down	Src substrate cortactin OS=Mus musculus OX=10090 GN=Cttn PE=1 SV=2	Cttn	1	9.64143e-29	161.23	2	ELETGPK(1)ASHGYGGK	-4.9959	1.335	1.084	1.252	0.693	0.87	0.846
	Q5U5V2	168	K	0.58	0.0376551	Down	Hydroxylysine kinase OS=Mus musculus OX=10090 GN=Hykk PE=1 SV=2	Hykk	1	9.10779e-05	83.214	3	ALEEFHHPK(1)LSLFHR	1.1593	1.189		1.502	0.928	0.751	0.664
	Q02248	170	K	0.579	0.00437805	Down	Catenin beta-1 OS=Mus musculus OX=10090 GN=Ctnnb1 PE=1 SV=1	Ctnnb1	1	2.77153e-40	202.16	3	LLNDEDQVVVNK(1)AAVMVHQLSK	0.22746	1.309	1.492	1.087	0.757	0.732	0.762
	Q01853	217	K	0.646	0.00255362	Down	Transitional endoplasmic reticulum ATPase OS=Mus musculus OX=10090 GN=Vcp PE=1 SV=4	Vcp	1	1.99496e-58	205.09	2	QLAQIK(1)EMVELPLR	0.176	1.154	1.266	1.193	0.815	0.831	0.689
	P70268	499	K	0.6	0.01163	Down	Serine/threonine-protein kinase N1 OS=Mus musculus OX=10090 GN=Pkn1 PE=1 SV=3	Pkn1	1	0.00226907	78.178	2	IFSK(1)QQGK	0.95161	1.543	1.341	1.211		0.832	0.806
	P0C7N9	113	K	1.619	0.000175384	Up	Proteasome assembly chaperone 4 OS=Mus musculus OX=10090 GN=Psmg4 PE=1 SV=1	Psmg4	1	8.42581e-16	121.71	2	IK(1)EEMETFPEKF	0.074001	0.841	0.76	0.806	1.351	1.263	1.282
	Q8BJU0	201	K	1.667	0.0159973	Up	Small glutamine-rich tetratricopeptide repeat-containing protein alpha OS=Mus musculus OX=10090 GN=Sgta PE=1 SV=2	Sgta	1	0.00100762	74.424	2	SNLK(1)IAELK	-1.5497		0.691	0.788	1.236	1.23
endoplasmic reticulum	Q99PL5	1077	K	0.599	6.83419e-05	Down	Ribosome-binding protein 1 OS=Mus musculus OX=10090 GN=Rrbp1 PE=1 SV=2	Rrbp1	1	1.50141e-29	155.34	3	QVLQLQASHK(1)ESEEALQK	0.94679	1.25	1.235	1.179	0.763	0.702	0.73
	Q99PL5	890	K	0.58	0.00966676	Down	Ribosome-binding protein 1 OS=Mus musculus OX=10090 GN=Rrbp1 PE=1 SV=2	Rrbp1	1	1.72466e-06	93.772	2	TGVIQDTWHK(1)ATQK	-1.203	1.265		1.181	0.739	0.68
	Q99PL5	1578	K	0.468	0.0447762	Down	Ribosome-binding protein 1 OS=Mus musculus OX=10090 GN=Rrbp1 PE=1 SV=2	Rrbp1	1	1.632e-09	159.11	2	TTQEQLTK(1)EK	-1.9607	1.183	1.419	1.345	0.934	0.564	0.348
	Q91YW3	150	K	0.466	0.0309092	Down	DnaJ homolog subfamily C member 3 OS=Mus musculus OX=10090 GN=Dnajc3 PE=1 SV=1	Dnajc3	1	3.66715e-05	82.437	2	EAESQLVK(1)ADEMQR	-1.8504	1.358	1.512			0.584	0.754
	Q91YQ5	117	K	0.602	0.00234179	Down	Dolichyl-diphosphooligosaccharide--protein glycosyltransferase subunit 1 OS=Mus musculus OX=10090 GN=Rpn1 PE=1 SV=1	Rpn1	1	1.7988e-08	85.081	2	FFTVK(1)LPVALDPGSK	-1.2307	1.313	1.353	1.159	0.818	0.684	0.802
	Q60715	72	K	0.594	0.0165134	Down	Prolyl 4-hydroxylase subunit alpha-1 OS=Mus musculus OX=10090 GN=P4ha1 PE=1 SV=2	P4ha1	1	1.40886e-13	118.26	3	LTSTATK(1)DPEGFVGHPVNAFK	2.0167	1.218	0.93	1.22	0.561	0.656	0.782
	P35564	552	K	0.261	0.000195915	Down	Calnexin OS=Mus musculus OX=10090 GN=Canx PE=1 SV=1	Canx	1	6.86943e-49	173.63	3	QK(1)SDAEEDGVTGSQDEEDSKPK	-2.529	1.904	1.484	1.659	0.412	0.504	0.399
	P08113	87	K	0.608	0.0329607	Down	Endoplasmin OS=Mus musculus OX=10090 GN=Hsp90b1 PE=1 SV=2	Hsp90b1	1	1.65615e-07	147.78	2	MMK(1)LIINSLYK	2.4741	1.031	1.281	1.368	0.562	0.844	0.833
	P20029	622	K	0.627	0.0015797	Down	Endoplasmic reticulum chaperone BiP OS=Mus musculus OX=10090 GN=Hspa5 PE=1 SV=3	Hspa5	0.943149	2.49256e-10	120.21	2	K(0.057)K(0.943)ELEEIVQPIISK	1.25	1.194	1.12	1.322	0.724	0.817	0.74
	P20060	444	K	0.665	0.0475867	Down	Beta-hexosaminidase subunit beta OS=Mus musculus OX=10090 GN=Hexb PE=1 SV=2	Hexb	1	1.97644e-07	78.157	2	NYYK(1)VEPLNFEGSEK	5.7165	1.267	1.265		0.966	0.869	0.689
extracellular	Q9CR98	99	K	0.661	0.0059539	Down	Protein FAM136A OS=Mus musculus OX=10090 GN=Fam136a PE=1 SV=1	Fam136a	1	5.72157e-26	180.81	2	DSMDAGTK(1)ELQVK	3.1645	1.155	1.207	1.457	0.877	0.851	0.795
	Q9D753	6	K	0.497	0.00706998	Down	Exosome complex component RRP43 OS=Mus musculus OX=10090 GN=Exosc8 PE=1 SV=1	Exosc8	1	2.57843e-08	99.276	2	AAGFK(1)TVEPLEYYR	-1.2811	1.525	1.296	1.232		0.73	0.612
	Q9Z0J0	129	K	1.795	0.04264	Up	NPC intracellular cholesterol transporter 2 OS=Mus musculus OX=10090 GN=Npc2 PE=1 SV=1	Npc2	0.999881	0.000826094	78.932	2	LVVEWK(1)LEDDKK	5.4396	0.619		0.687		1.303	1.041
	Q9Z247	561	K	0.64	0.0276877	Down	Peptidyl-prolyl cis-trans isomerase FKBP9 OS=Mus musculus OX=10090 GN=Fkbp9 PE=1 SV=1	Fkbp9	1	0.00659774	93.561	2	LK(1)DQEAK	0.50925	1.206		1.38	0.727	0.807	0.949
	Q922Q4	276	K	0.359	0.00821215	Down	Pyrroline-5-carboxylate reductase 2 OS=Mus musculus OX=10090 GN=Pycr2 PE=1 SV=1	Pycr2	1	9.57944e-29	146.48	2	ELQSMADQEK(1)VSPAALK	-4.3608	2.005	1.644	1.262	0.473	0.495	0.793
	Q8R180	330	K	0.447	0.0413654	Down	ERO1-like protein alpha OS=Mus musculus OX=10090 GN=Ero1a PE=1 SV=2	Ero1a	1	5.01588e-14	71.471	3	VLPFFERPDFQLFTGNK(1)VQDAENK	2.1069	1.425		1.022	0.543		0.55
	Q8K297	140	K	0.634	0.00981804	Down	Procollagen galactosyltransferase 1 OS=Mus musculus OX=10090 GN=Colgalt1 PE=1 SV=2	Colgalt1	1	0.00095666	105.04	2	YEHVMK(1)LR	2.2543		1.162	1.415	0.79	0.837	0.824
	Q8BHL8	125	K	0.629	0.0248844	Down	Proteasome inhibitor PI31 subunit OS=Mus musculus OX=10090 GN=Psmf1 PE=1 SV=1	Psmf1	1	0.00317528	60.892	2	TYK(1)NSEELR	1.3605	1.372	1.069	1.108	0.788		0.701
	Q60930	286	K	2.339	0.0136357	Up	Voltage-dependent anion-selective channel protein 2 OS=Mus musculus OX=10090 GN=Vdac2 PE=1 SV=2	Vdac2	1	1.83307e-22	132.9	2	SFNAGGHK(1)LGLALELEA	7.6274		0.541	0.491	0.935	1.327	1.359
	O89017	289	K	0.629	0.000516025	Down	Legumain OS=Mus musculus OX=10090 GN=Lgmn PE=1 SV=1	Lgmn	1	0.000601954	69.905	2	VMQFQGMK(1)HR	0.21323	1.079	1.14	1.095	0.677	0.713
	O89017	179	K	0.491	0.0160668	Down	Legumain OS=Mus musculus OX=10090 GN=Lgmn PE=1 SV=1	Lgmn	1	1.47985e-09	127.94	2	YMYEHK(1)MYQK	2.3656	1.224	1.318	1.295	0.423	0.693	0.768
	O35887	84	K	1.611	0.0317308	Up	Calumenin OS=Mus musculus OX=10090 GN=Calu PE=1 SV=1	Calu	1	3.2487e-59	190.87	2	IDDDK(1)DGFVTVDELK	3.9058	0.69	0.906	0.554	1.187	1.243	1.034
	O35887	59	K	1.504	0.0300517	Up	Calumenin OS=Mus musculus OX=10090 GN=Calu PE=1 SV=1	Calu	1	1.34563e-80	127.08	4	VHNDAQNFDYDHDAFLGAEEAK(1)SFDQLTPEESK	0.19346	0.782		0.717	1.192		1.062
	A2AQ19	270	K	0.491	0.0167927	Down	RNA polymerase-associated protein RTF1 homolog OS=Mus musculus OX=10090 GN=Rtf1 PE=1 SV=1	Rtf1	1	4.70557e-25	98.865	3	LTQIQESQVTSHNK(1)ER	2.2104	1.436		1.452	0.557	0.759	0.811
	Q61112	169	K	1.674	0.0382546	Up	45 kDa calcium-binding protein OS=Mus musculus OX=10090 GN=Sdf4 PE=1 SV=1	Sdf4	1	0.000222083	109.88	2	FLASK(1)GHNER	-0.72526	0.782	0.816	0.811	1.358	1.698	0.977
mitochondria	Q8CH18	1050	K	1.834	0.018389	Up	Cell division cycle and apoptosis regulator protein 1 OS=Mus musculus OX=10090 GN=Ccar1 PE=1 SV=1	Ccar1	1	2.32724e-18	123.92	2	AEVEQK(1)LQLLEEK	6.313	0.541	0.776	0.802	1.228	1.545	1.113
	Q8K411	418	K	1.762	0.000256967	Up	Presequence protease, mitochondrial OS=Mus musculus OX=10090 GN=Pitrm1 PE=1 SV=1	Pitrm1	1	1.40898e-53	135.5	3	TIEEVIEK(1)GFEDDRIEALLHK	5.4876	0.757	0.658	0.696	1.253	1.279	1.187
	Q8R035	60	K	0.65	0.000388305	Down	Peptidyl-tRNA hydrolase ICT1, mitochondrial OS=Mus musculus OX=10090 GN=Mrpl58 PE=1 SV=1	Mrpl58	1	5.31599e-13	119.94	2	GADTAWK(1)VPEHAK	-1.6293	1.236	1.17	1.241	0.839	0.786	0.745
	Q99KF1	226	K	1.68	0.00278665	Up	Transmembrane emp24 domain-containing protein 9 OS=Mus musculus OX=10090 GN=Tmed9 PE=1 SV=2	Tmed9	1	0.00053338	104.39	2	HLK(1)SFFEAK	-1.5596	0.69	0.795	0.825	1.189	1.252	1.44
	Q91VR2	136	K	1.873	0.00778153	Up	ATP synthase subunit gamma, mitochondrial OS=Mus musculus OX=10090 GN=Atp5f1c PE=1 SV=1	Atp5f1c	1	5.62661e-08	136.84	2	EVMIVGVGEK(1)IK	0.79401	0.644	0.855	0.62	1.148	1.318	1.503
	Q99J99	40	K	0.599	0.000220939	Down	3-mercaptopyruvate sulfurtransferase OS=Mus musculus OX=10090 GN=Mpst PE=1 SV=4	Mpst	1	1.30299e-07	108.93	2	LLDASWYLPK(1)LGR	-3.2884	1.199	1.301	1.328	0.738	0.803	0.753
	Q99L13	94	K	0.649	0.011513	Down	3-hydroxyisobutyrate dehydrogenase, mitochondrial OS=Mus musculus OX=10090 GN=Hibadh PE=1 SV=1	Hibadh	1	6.43695e-26	123.92	2	EAGEQVASSPAEVAEK(1)ADR	-2.3878	1.316	1.355	1.409	0.819	1.059	0.768
	Q99L13	78	K	0.514	0.0379848	Down	3-hydroxyisobutyrate dehydrogenase, mitochondrial OS=Mus musculus OX=10090 GN=Hibadh PE=1 SV=1	Hibadh	1	6.44188e-34	132.63	2	EFK(1)EAGEQVASSPAEVAEK	-10.802	1.448		1.569	0.795	0.956	0.577
	Q99LC5	158	K	0.654	0.00651496	Down	Electron transfer flavoprotein subunit alpha, mitochondrial OS=Mus musculus OX=10090 GN=Etfa PE=1 SV=2	Etfa	1	9.05285e-25	144.2	2	TIYAGNALCTVK(1)CDEK	0.35087	1.208	1.274	1.084	0.788		0.766
	Q9CY57	227	K	0.504	0.0318685	Down	Chromatin target of PRMT1 protein OS=Mus musculus OX=10090 GN=Chtop PE=1 SV=2	Chtop	1	3.94093e-16	149.02	2	EQLDNQLDAYMSK(1)TK	-0.84116	1.02	1.426	1.613	0.772	0.479	0.796
	Q9D051	354	K	1.705	0.0369569	Up	Pyruvate dehydrogenase E1 component subunit beta, mitochondrial OS=Mus musculus OX=10090 GN=Pdhb PE=1 SV=1	Pdhb	1	0.0199056	60.709	2	DIIFAVK(1)K	0.16679	0.941	0.779	0.626	1.348	1.318
	Q9D8T7	7	K	0.541	0.032614	Down	SRA stem-loop-interacting RNA-binding protein, mitochondrial OS=Mus musculus OX=10090 GN=Slirp PE=1 SV=2	Slirp	1	6.49024e-23	168.69	2	AASAIK(1)GLSALR	-4.3978	1.148	1.234	1.906	0.834	0.631	0.856
	Q9DC61	125	K	0.496	0.0357769	Down	Mitochondrial-processing peptidase subunit alpha OS=Mus musculus OX=10090 GN=Pmpca PE=1 SV=1	Pmpca	1	1.23763e-33	206.03	2	FDSK(1)DEILLTLEK	2.0958	1.119	1.767	1.121	0.611	0.881	0.495
	Q8CGK3	403	K	0.644	0.00604956	Down	Lon protease homolog, mitochondrial OS=Mus musculus OX=10090 GN=Lonp1 PE=1 SV=2	Lonp1	1	0.0001744	76.563	2	DDK(1)DAIEEK	1.0356	1.204	1.14	1.244	0.654	0.803	0.852
	Q9Z2I9	417	K	2.667	0.0112041	Up	Succinate--CoA ligase [ADP-forming] subunit beta, mitochondrial OS=Mus musculus OX=10090 GN=Sucla2 PE=1 SV=2	Sucla2	1	9.54368e-08	96.313	2	VDDAK(1)ALIADSGLK	0.87809	0.823	0.5	0.373	1.573	1.503	1.447
	Q9JKV1	386	K	0.648	0.00337337	Down	Proteasomal ubiquitin receptor ADRM1 OS=Mus musculus OX=10090 GN=Adrm1 PE=1 SV=2	Adrm1	1	1.455e-10	129.28	2	AMQNNAK(1)SDPK	0.032857	1.165	1.085	1.368	0.781	0.79	0.774
	Q9JKV1	397	K	5.777	0.00193638	Up	Proteasomal ubiquitin receptor ADRM1 OS=Mus musculus OX=10090 GN=Adrm1 PE=1 SV=2	Adrm1	0.885335	3.59532e-07	120.65	2	DK(0.885)K(0.115)DEEEDMSLD	0.85717	0.308	0.288		1.841		1.602
	Q9JIQ3	189	K	0.518	0.00179864	Down	Diablo homolog, mitochondrial OS=Mus musculus OX=10090 GN=Diablo PE=1 SV=2	Diablo	1	1.12568e-12	135.21	2	NHIQLVK(1)SQVQEVR	-2.7415	1.4	1.359	1.305	0.584	0.756	0.764
	Q9JIQ3	144	K	0.66	0.000768591	Down	Diablo homolog, mitochondrial OS=Mus musculus OX=10090 GN=Diablo PE=1 SV=2	Diablo	1	3.34751e-31	196.44	2	VEMTSK(1)QQEYLK	-0.76728	1.241	1.286	1.152	0.849	0.763	0.817
	Q9CQV5	66	K	1.748	0.02173	Up	28S ribosomal protein S24, mitochondrial OS=Mus musculus OX=10090 GN=Mrps24 PE=1 SV=1	Mrps24	1	2.49313e-06	63.025	3	K(1)GWLSLHTGNLDGEDHAAER	0.48225	0.766	0.723		1.2	1.403
	Q8CCK0	323	K	1.584	0.0219265	Up	Core histone macro-H2A.2 OS=Mus musculus OX=10090 GN=Macroh2a2 PE=1 SV=3	Macroh2a2	1	5.86487e-06	78.157	2	NCFPK(1)QTAAQVTLK	-0.91231		0.646	0.709	1.091	1.202	0.927
	P99027	21	K	0.645	0.00180041	Down	60S acidic ribosomal protein P2 OS=Mus musculus OX=10090 GN=Rplp2 PE=1 SV=3	Rplp2	1	4.75831e-25	100.6	2	YVASYLLAALGGNSSPSAK(1)DIK	1.1687	1.179	1.178	1.281	0.702	0.824	0.821
	Q8BIJ6	976	K	2.028	0.0209488	Up	Isoleucine--tRNA ligase, mitochondrial OS=Mus musculus OX=10090 GN=Iars2 PE=1 SV=1	Iars2	1	5.80434e-21	133.07	2	EESSYK(1)VIVVPTAR	2.9625	0.494	0.866	0.478	1.13	1.376	1.222
	Q8CAQ8	342	K	0.548	0.0111332	Down	MICOS complex subunit Mic60 OS=Mus musculus OX=10090 GN=Immt PE=1 SV=1	Immt	1	2.98638e-15	121.96	2	LHNMIVDLDNVVK(1)K	0.4797	1.341	1.219	1.221	0.88	0.56	0.631
	E9Q7G0	610	K	0.579	0.0194811	Down	Nuclear mitotic apparatus protein 1 OS=Mus musculus OX=10090 GN=Numa1 PE=1 SV=1	Numa1	0.882499	4.12078e-20	143.25	3	EK(0.118)DAK(0.882)LESLQQQLQAANDAR	2.4348	1.514	0.977	1.264	0.734	0.797	0.645
	E9Q7G0	265	K	1.795	0.00351959	Up	Nuclear mitotic apparatus protein 1 OS=Mus musculus OX=10090 GN=Numa1 PE=1 SV=1	Numa1	1	5.37889e-21	132.08	3	IDHLALLNEK(1)QAASSQEPSELEELR	2.7434	0.747	0.644		1.328	1.23	1.188
	E9Q7G0	1585	K	0.552	0.00116269	Down	Nuclear mitotic apparatus protein 1 OS=Mus musculus OX=10090 GN=Numa1 PE=1 SV=1	Numa1	1	5.58077e-98	165.7	3	LQTQLNELQAQLSQK(1)EQAAEHYK	6.6614	1.268	1.312	1.241	0.806	0.653	0.652
	E9Q7G0	1548	K	0.627	0.0067827	Down	Nuclear mitotic apparatus protein 1 OS=Mus musculus OX=10090 GN=Numa1 PE=1 SV=1	Numa1	1	3.76506e-12	130.65	2	LTEHDQASK(1)VQQQK	-5.7703	1.297	1.084	1.269	0.829	0.801	0.659
	O55125	191	K	0.575	0.0242303	Down	Protein NipSnap homolog 1 OS=Mus musculus OX=10090 GN=Nipsnap1 PE=1 SV=1	Nipsnap1	0.980581	3.15165e-08	91.457	3	TYK(0.981)LK(0.019)PGTMIEWGNNWAR	0.24781	1.551	1.026	1.308	0.723	0.883	0.627
	P52825	544	K	0.486	0.000564016	Down	Carnitine O-palmitoyltransferase 2, mitochondrial OS=Mus musculus OX=10090 GN=Cpt2 PE=1 SV=2	Cpt2	1	0.000400231	67.887	3	YHGQLTK(1)EAAMGQGFDR	-8.631		1.407	1.562	0.727	0.742	0.696
	P62305	80	K	0.23	0.00281348	Down	Small nuclear ribonucleoprotein E OS=Mus musculus OX=10090 GN=Snrpe PE=1 SV=1	Snrpe	1	2.99374e-32	200.82	2	IMLK(1)GDNITLLQSVSN	-4.8688	1.779	1.813	1.361	0.523	0.252	0.362
	P70404	159	K	1.664	0.025527	Up	Isocitrate dehydrogenase [NAD] subunit gamma 1, mitochondrial OS=Mus musculus OX=10090 GN=Idh3g PE=1 SV=1	Idh3g	1	7.86835e-06	101.48	2	HK(1)DIDILIVR	-2.5758	0.741	0.702	0.947	1.259		1.393
	P70404	74	K	1.706	0.0303117	Up	Isocitrate dehydrogenase [NAD] subunit gamma 1, mitochondrial OS=Mus musculus OX=10090 GN=Idh3g PE=1 SV=1	Idh3g	1	7.70411e-38	127.38	3	HTVTMIPGDGIGPELMLHVK(1)SVFR	-0.93435	0.774		0.714	1.378	1.161
	P70404	206	K	1.6	0.00821001	Up	Isocitrate dehydrogenase [NAD] subunit gamma 1, mitochondrial OS=Mus musculus OX=10090 GN=Idh3g PE=1 SV=1	Idh3g	1	5.75652e-11	84.102	2	IAEYAFK(1)LAQESGR	2.3546	0.737	0.793	0.882		1.228	1.344
	P54071	69	K	1.619	0.00138341	Up	Isocitrate dehydrogenase [NADP], mitochondrial OS=Mus musculus OX=10090 GN=Idh2 PE=1 SV=3	Idh2	1	2.6154e-20	142.51	2	EK(1)LILPHVDVQLK	3.8884	0.808	0.716	0.689	1.286	1.151	1.146
	P54071	413	K	2.118	0.00162194	Up	Isocitrate dehydrogenase [NADP], mitochondrial OS=Mus musculus OX=10090 GN=Idh2 PE=1 SV=3	Idh2	1	3.92991e-14	70.337	3	VCVQTVESGAMTK(1)DLAGCIHGLSNVK	4.3148		0.56	0.552	1.205	1.266	1.061
	Q04736	265	K	1.529	0.0192315	Up	Tyrosine-protein kinase Yes OS=Mus musculus OX=10090 GN=Yes1 PE=1 SV=3	Yes1	0.999873	3.37746e-14	94.838	3	LTTVCPTVKPQTQGLAK(1)DAWEIPR	0.32264	0.809		0.629	1.098	1.097	1.102
	Q11011	581	K	1.703	0.0130343	Up	Puromycin-sensitive aminopeptidase OS=Mus musculus OX=10090 GN=Npepps PE=1 SV=2	Npepps	1	1.54827e-34	168.78	3	NVKPDQWVK(1)LNLGTVGFYR	-0.78091	0.918	0.659	0.608	1.184	1.244	1.294
	Q2KN98	680	K	0.608	0.000472316	Down	Cytospin-A OS=Mus musculus OX=10090 GN=Specc1l PE=1 SV=1	Specc1l	1	0.00024508	85.716	2	SELEEK(1)DTER	1.8316	1.173	1.167	1.102		0.712	0.684
	Q64433	86	K	0.657	0.014999	Down	10 kDa heat shock protein, mitochondrial OS=Mus musculus OX=10090 GN=Hspe1 PE=1 SV=2	Hspe1	1	2.45605e-22	203.52	2	VVLDDK(1)DYFLFR	1.9241	1.047	1.449	1.171	0.815	0.841	0.754
	Q68FL6	191	K	1.677	0.00718486	Up	Methionine--tRNA ligase, cytoplasmic OS=Mus musculus OX=10090 GN=Mars1 PE=1 SV=1	Mars1	1	5.5861e-72	187.51	2	AAETVLK(1)QQGVLALR	3.7356	0.619	0.751	0.869	1.305	1.279	1.17
	Q6PB66	639	K	0.57	0.00804561	Down	Leucine-rich PPR motif-containing protein, mitochondrial OS=Mus musculus OX=10090 GN=Lrpprc PE=1 SV=2	Lrpprc	1	3.0182e-16	133.93	3	GICNLLNTYHVPELIK(1)DIK	0.7977		1.503	1.194	0.761	0.792	0.751
	Q6PB66	1151	K	0.529	0.00128843	Down	Leucine-rich PPR motif-containing protein, mitochondrial OS=Mus musculus OX=10090 GN=Lrpprc PE=1 SV=2	Lrpprc	1	1.72269e-27	209.84	3	LIQALALK(1)GDVESIEAIQR	-3.7758	1.412	1.406	1.172	0.636	0.742	0.733
nucleus	Q8C9B9	14	K	0.492	0.00803381	Down	Death-inducer obliterator 1 OS=Mus musculus OX=10090 GN=Dido1 PE=1 SV=4	Dido1	0.995788	1.78602e-05	86.135	3	GHLSNEEAPK(0.996)AIK(0.004)PTSK	0.62399	1.421		1.283	0.64	0.691
	Q8BSN5	134	K	0.666	0.00461782	Down	PHD finger protein 23 OS=Mus musculus OX=10090 GN=Phf23 PE=2 SV=2	Phf23	1	5.30871e-12	138.71	2	LK(1)DSLFDLDGPK	1.282	1.172	1.315	1.132	0.736	0.888	0.785
	Q8BTM8	2240	K	0.642	4.55275e-05	Down	Filamin-A OS=Mus musculus OX=10090 GN=Flna PE=1 SV=5	Flna	1	1.00214e-09	107.15	3	GQHVPGSPFQFTVGPLGEGGAHK(1)VR	0.92225	1.153	1.194	1.219	0.766	0.784	0.74
	Q8BVY0	248	K	0.608	0.00837966	Down	Ribosomal L1 domain-containing protein 1 OS=Mus musculus OX=10090 GN=Rsl1d1 PE=1 SV=1	Rsl1d1	1	5.14983e-05	120.33	2	WQSVK(1)LLFLK	-6.3055	1.418	1.163	1.15	0.862	0.748	0.66
	Q8C5N3	651	K	0.658	0.0199054	Down	Pre-mRNA-splicing factor CWC22 homolog OS=Mus musculus OX=10090 GN=Cwc22 PE=1 SV=1	Cwc22	1	7.66738e-06	77.696	2	NTPK(1)VIVAQKPEAEQK	-3.86	1.13		1.374	0.881	0.829	0.76
	Q8BLH7	405	K	0.63	0.0287515	Down	HIRA-interacting protein 3 OS=Mus musculus OX=10090 GN=Hirip3 PE=1 SV=1	Hirip3	1	8.88026e-38	179.21	2	EVSDSQAGQNTK(1)EER	-2.5383	1.166	0.997	1.315	0.68	0.781
	Q8BLH7	174	K	0.625	0.000453634	Down	HIRA-interacting protein 3 OS=Mus musculus OX=10090 GN=Hirip3 PE=1 SV=1	Hirip3	1	1.65949e-13	147.72	2	VTEEEEDMK(1)QEQK	-2.3419	1.221	1.128	1.313	0.772	0.761	0.757
	Q8CCI5	217	K	0.535	0.0154206	Down	RING1 and YY1-binding protein OS=Mus musculus OX=10090 GN=Rybp PE=1 SV=1	Rybp	1	6.29025e-19	167.59	2	SSTPK(1)GDMSAVNDESF	1.9326	1.076	1.359	1.349		0.744	0.606
	Q8K310	532	K	1.61	0.000205265	Up	Matrin-3 OS=Mus musculus OX=10090 GN=Matr3 PE=1 SV=1	Matr3	1	2.75133e-16	163.59	2	MK(1)SQAFIEMETR	0.87163	0.732	0.823	0.743	1.237	1.228	1.235
	Q8CJ53	132	K	1.688	0.00740003	Up	Cdc42-interacting protein 4 OS=Mus musculus OX=10090 GN=Trip10 PE=1 SV=2	Trip10	1	1.29547e-13	133.13	2	AQQQLENGFK(1)QLENSK	-2.7252	0.735	0.74	0.889	1.349		1.311
	Q8K1J5	402	K	1.675	0.0159539	Up	Replication stress response regulator SDE2 OS=Mus musculus OX=10090 GN=Sde2 PE=1 SV=1	Sde2	1	2.62579e-05	116.13	2	LK(1)CELMVLGLK	2.4921	0.665	0.914	0.63	1.104	1.233	1.363
	Q8K2H2	71	K	1.579	0.0362013	Up	Deubiquitinase OTUD6B OS=Mus musculus OX=10090 GN=Otud6b PE=1 SV=1	Otud6b	1	2.14317e-06	69.327	3	HREELEQLK(1)QLTFK	-0.14685		0.701	0.873	1.178	1.12	1.43
	Q8K2Z4	845	K	0.639	0.0058915	Down	Condensin complex subunit 1 OS=Mus musculus OX=10090 GN=Ncapd2 PE=1 SV=2	Ncapd2	1	2.17783e-21	127.62	3	LQDMVTK(1)GFAHPDPLWIPFK	1.7882	1.201	1.306	1.133	0.89	0.739	0.697
	Q8BL66	503	K	0.594	0.0105955	Down	Early endosome antigen 1 OS=Mus musculus OX=10090 GN=Eea1 PE=1 SV=2	Eea1	1	2.0689e-08	117.41	3	QQHQEQQALQQSATAK(1)LR	3.1768	1.192	1.154	1.542	0.691	0.748	0.871
	Q8R349	138	K	0.632	0.00978378	Down	Cell division cycle protein 16 homolog OS=Mus musculus OX=10090 GN=Cdc16 PE=1 SV=1	Cdc16	1	0.00185055	61.48	2	GK(1)IYDALDNR	5.6997	1.3		1.245	0.902	0.75	0.759
	Q8R349	423	K	0.491	0.00115913	Down	Cell division cycle protein 16 homolog OS=Mus musculus OX=10090 GN=Cdc16 PE=1 SV=1	Cdc16	1	2.83401e-08	124.06	2	TAEK(1)WFLDALEK	-0.31119	1.47	1.114	1.392	0.653	0.643	0.656
	Q8VE88	178	K	0.484	0.000459385	Down	Protein FAM114A2 OS=Mus musculus OX=10090 GN=Fam114a2 PE=1 SV=2	Fam114a2	1	2.24516e-24	144.51	2	SVISGGLDALEFIGK(1)K	-1.2756	1.472	1.353	1.249	0.631	0.724	0.617
	Q8CG47	427	K	2.555	0.00585045	Up	Structural maintenance of chromosomes protein 4 OS=Mus musculus OX=10090 GN=Smc4 PE=1 SV=1	Smc4	1	0.00556448	67.881	2	VEELK(1)SVPAK	-4.517		0.535	0.596	1.514	1.376
	Q8CG47	562	K	0.279	0.000320563	Down	Structural maintenance of chromosomes protein 4 OS=Mus musculus OX=10090 GN=Smc4 PE=1 SV=1	Smc4	1	1.15441e-18	183.08	2	ELQK(1)LTQEEINLK	4.4578	1.61	1.802	1.249	0.434	0.445	0.422
	Q8BHN5	458	K	1.94	0.0210777	Up	RNA-binding protein 45 OS=Mus musculus OX=10090 GN=Rbm45 PE=1 SV=1	Rbm45	1	0.000263285	83.358	2	LK(1)VMLADSPR	-1.2116	0.79	0.708	0.894	1.791	1.303
	Q80X50	101	K	0.6	0.036992	Down	Ubiquitin-associated protein 2-like OS=Mus musculus OX=10090 GN=Ubap2l PE=1 SV=1	Ubap2l	1	1.42688e-13	63.947	3	AINVLLEGNPDTHSWEMVGK(1)K	2.3027	1.405	1.222		0.731	0.846
	Q80X50	121	K	0.608	0.00338096	Down	Ubiquitin-associated protein 2-like OS=Mus musculus OX=10090 GN=Ubap2l PE=1 SV=1	Ubap2l	1	1.89762e-85	273.07	2	DGGQTESNEEGK(1)ENR	-3.9532	1.317	1.099	1.413	0.742	0.777	0.81
	Q80X50	26	K	0.538	0.0191287	Down	Ubiquitin-associated protein 2-like OS=Mus musculus OX=10090 GN=Ubap2l PE=1 SV=1	Ubap2l	1	6.69311e-12	93.649	3	GNWEQPQNQNQTQHK(1)QR	4.1671	1.545	1.113	1.233		0.657	0.739
	Q8BGE7	231	K	0.657	0.0336423	Down	Tripartite motif-containing protein 6 OS=Mus musculus OX=10090 GN=Trim6 PE=1 SV=1	Trim6	1	1.87291e-25	107.84	3	AEGDLIHQSQSLK(1)DLISDLEHR	-1.1754	1.269	1.149	1.17	0.996	0.73	0.632
	Q6P5G6	423	K	0.579	0.0209815	Down	UBX domain-containing protein 7 OS=Mus musculus OX=10090 GN=Ubxn7 PE=1 SV=2	Ubxn7	1	0.000251879	81.335	2	HVQSK(1)GYPNER	1.2429	1.018	0.922	1.212	0.661	0.555
	Q6PAM1	377	K	0.62	0.0101112	Down	Alpha-taxilin OS=Mus musculus OX=10090 GN=Txlna PE=1 SV=1	Txlna	1	2.06068e-09	133.49	2	MCELMK(1)QQETHLK	-2.7595	1.219	1.255	1.272	0.694	0.946	0.684
	Q6PDQ2	1221	K	0.616	0.0452396	Down	Chromodomain-helicase-DNA-binding protein 4 OS=Mus musculus OX=10090 GN=Chd4 PE=1 SV=1	Chd4	1	1.55689e-19	88.796	2	FGTEELFK(1)DEATDGGGDNK	-2.603	1.192	0.981	1.55	0.923	0.675	0.697
	Q6PDQ2	1868	K	0.262	0.00629591	Down	Chromodomain-helicase-DNA-binding protein 4 OS=Mus musculus OX=10090 GN=Chd4 PE=1 SV=1	Chd4	1	6.42541e-38	189.13	2	QLEELLSDMK(1)ADVTR	-1.9301	1.576	1.717	1.089		0.417	0.347
	Q6PFD9	551	K	0.663	0.000417916	Down	Nuclear pore complex protein Nup98-Nup96 OS=Mus musculus OX=10090 GN=Nup98 PE=1 SV=2	Nup98	1	0.000432317	57.003	2	ALTTPTHYK(1)LTPR	-2.0673	1.178	1.215	1.245	0.844	0.816	0.751
	Q99MI1	279	K	0.567	0.0296053	Down	ELKS/Rab6-interacting/CAST family member 1 OS=Mus musculus OX=10090 GN=Erc1 PE=1 SV=1	Erc1	1	4.88001e-06	142.04	2	QAK(1)ELFLLR	-1.8221	1.22	1.619	1.077	0.572	0.834	0.813
	Q6PR54	2204	K	0.493	0.00449956	Down	Telomere-associated protein RIF1 OS=Mus musculus OX=10090 GN=Rif1 PE=1 SV=2	Rif1	1	5.42792e-06	73.305	3	HNTTSAK(1)GFLSPGSQSSK	2.7303	1.494		1.339	0.624	0.693	0.778
	Q6PR54	1369	K	0.594	0.0484834	Down	Telomere-associated protein RIF1 OS=Mus musculus OX=10090 GN=Rif1 PE=1 SV=2	Rif1	1	5.16262e-29	132.01	2	NVGINMESK(1)ESTASVVAR	2.633	1.501	0.95	1.277	0.933	0.612	0.669
	Q6RT24	393	K	0.663	0.0343423	Down	Centromere-associated protein E OS=Mus musculus OX=10090 GN=Cenpe PE=1 SV=1	Cenpe	1	0.000609517	98.009	2	VQDEK(1)INNLK	1.484		1.195	1.14		0.832	0.716
	Q7JJ13	542	K	0.464	0.0158805	Down	Bromodomain-containing protein 2 OS=Mus musculus OX=10090 GN=Brd2 PE=1 SV=1	Brd2	1	7.67929e-06	63.947	3	AVHEQLAALSQGPISK(1)PK	0.34324	1.572	1.398		0.859	0.596	0.613
	Q7TNV0	335	K	0.587	0.0479036	Down	Protein DEK OS=Mus musculus OX=10090 GN=Dek PE=1 SV=1	Dek	0.998659	0.000906605	67.887	3	KPPTDEELK(0.001)ETVK(0.999)K	2.2768	1.273		1.221	0.644	0.82
	Q7TNV0	115	K	0.642	0.000264226	Down	Protein DEK OS=Mus musculus OX=10090 GN=Dek PE=1 SV=1	Dek	1	0.000674836	79.809	3	NLHK(1)LLYNRPGTVSSLK	-0.027171	1.293		1.244	0.801	0.835	0.807
	Q7TPV4	1312	K	0.618	0.0115781	Down	Myb-binding protein 1A OS=Mus musculus OX=10090 GN=Mybbp1a PE=1 SV=2	Mybbp1a	1	1.91011e-05	136.06	2	SPHPQSALPK(1)K	0.65407	1.288	1.001	1.339	0.734	0.68	0.829
	Q7TQK5	422	K	0.446	0.0384343	Down	Coiled-coil domain-containing protein 93 OS=Mus musculus OX=10090 GN=Ccdc93 PE=1 SV=1	Ccdc93	1	2.53055e-05	95.138	2	LQQEIETLK(1)AER	-7.4078	1.327		1.514		0.539	0.729
	Q7TT50	426	K	1.6	0.0234252	Up	Serine/threonine-protein kinase MRCK beta OS=Mus musculus OX=10090 GN=Cdc42bpb PE=1 SV=2	Cdc42bpb	1	2.89155e-10	82.437	2	SMTQSNTLTK(1)DEDVQR	-4.3157	0.751		0.629	1.256	1.045	1.01
	Q8VEK3	486	K	1.978	0.0132559	Up	Heterogeneous nuclear ribonucleoprotein U OS=Mus musculus OX=10090 GN=Hnrnpu PE=1 SV=1	Hnrnpu	1	1.69413e-13	75.686	3	KDCEVVMMIGLPGAGK(1)TTWVTK	2.6769	0.531	0.877	0.569	1.241	1.221	1.449
	Q8VEK3	527	K	1.883	0.0377518	Up	Heterogeneous nuclear ribonucleoprotein U OS=Mus musculus OX=10090 GN=Hnrnpu PE=1 SV=1	Hnrnpu	1	1.28304e-164	338.34	2	QMADTGK(1)LNTLLQR	0.15417	0.473	0.884	0.69	1.089	1.576	1.189
	Q80X82	820	K	0.569	0.0268605	Down	Symplekin OS=Mus musculus OX=10090 GN=Sympk PE=1 SV=2	Sympk	1	1.66329e-09	96.313	3	LIHELAAVYTEAIADIK(1)R	-6.1628	1.306	1.436	0.944	0.849	0.612	0.638
	Q80YV2	484	K	1.89	0.0407243	Up	Nuclear-interacting partner of ALK OS=Mus musculus OX=10090 GN=Zc3hc1 PE=1 SV=1	Zc3hc1	1	5.33304e-12	80.128	2	SNQPAETDSMSLSEK(1)SR	-1.4612		0.755	0.585	1.214	1.318
	Q811Q9	228	K	2.135	0.00269875	Up	Choline-phosphate cytidylyltransferase B OS=Mus musculus OX=10090 GN=Pcyt1b PE=1 SV=2	Pcyt1b	1	1.41353e-21	153.18	2	GYTAK(1)ELNVSFINEK	3.0737	0.547	0.618	0.742	1.283	1.559	1.229
	Q8BG05	151	K	1.648	0.0218229	Up	Heterogeneous nuclear ribonucleoprotein A3 OS=Mus musculus OX=10090 GN=Hnrnpa3 PE=1 SV=1	Hnrnpa3	1	3.20224e-09	112.73	2	YGK(1)IETIEVMEDR	4.9506	0.705	0.983	0.624	1.275	1.356	1.179
	Q8BG05	29	K	0.506	0.00639133	Down	Heterogeneous nuclear ribonucleoprotein A3 OS=Mus musculus OX=10090 GN=Hnrnpa3 PE=1 SV=1	Hnrnpa3	1	2.20597e-11	186.27	3	RGEEGHDPK(1)EPEQLR	2.9471	1.47	1.248	1.178	0.777	0.525	0.668
	Q8BGS0	188	K	0.628	0.0307056	Down	Protein MAK16 homolog OS=Mus musculus OX=10090 GN=Mak16 PE=1 SV=1	Mak16	1	1.18659e-16	129.01	3	QDTYGDIYNFPIHAFDK(1)ALEK	0.92392	1.549	1.023	1.126	0.788	0.692	0.843
	Q8VH51	305	K	0.557	0.0109493	Down	RNA-binding protein 39 OS=Mus musculus OX=10090 GN=Rbm39 PE=1 SV=2	Rbm39	1	6.01823e-05	90.689	2	GYGFITFSDSECAK(1)K	1.1214	1.584	1.131	1.188	0.696	0.832	0.645
	Q923A2	143	K	0.657	0.0274607	Down	Protein Spindly OS=Mus musculus OX=10090 GN=Spdl1 PE=1 SV=2	Spdl1	1	1.69916e-07	94.507	3	LDLQGELLAHK(1)SEELR	-0.31501	1.11	1.329	0.989	0.638	0.87	0.743
	Q91XV3	52	K	1.559	0.00802811	Up	Brain acid soluble protein 1 OS=Mus musculus OX=10090 GN=Basp1 PE=1 SV=3	Basp1	0.95478	5.14361e-07	81.373	3	ESEPQAAADATEVK(0.955)ESTEEK(0.045)PK	3.7938	0.766		0.75	1.136	1.227
	Q9DBR1	207	K	1.754	0.00742022	Up	5'-3' exoribonuclease 2 OS=Mus musculus OX=10090 GN=Xrn2 PE=1 SV=1	Xrn2	1	5.41474e-47	142.76	3	NLTVILSDASAPGEGEHK(1)IMDYIR	2.4296	0.664	0.88	0.612	1.309	1.184	1.288
	Q9EQU5	188	K	1.89	0.00597381	Up	Protein SET OS=Mus musculus OX=10090 GN=Set PE=1 SV=1	Set	1	9.91921e-14	138.23	2	SSQTQNK(1)ASR	0.78652	0.8	0.626	0.66	1.121	1.543	1.279
	Q9EQU5	131	K	1.535	0.0293455	Up	Protein SET OS=Mus musculus OX=10090 GN=Set PE=1 SV=1	Set	1	8.69772e-85	224.49	2	VEVTEFEDIK(1)SGYR	3.9196	0.654	0.944	0.776	1.113	1.407	1.125
	Q9ER69	146	K	0.483	0.00436477	Down	Pre-mRNA-splicing regulator WTAP OS=Mus musculus OX=10090 GN=Wtap PE=1 SV=3	Wtap	1	4.26208e-32	111.6	3	DKLEQAQNELSAWK(1)FTPDSQTGK	2.3759	1.343	1.145	1.494	0.732	0.666	0.524
	Q9ESZ8	488	K	0.39	0.0256598	Down	General transcription factor II-I OS=Mus musculus OX=10090 GN=Gtf2i PE=1 SV=3	Gtf2i	1	6.96824e-29	113.34	2	FAEALGSTEAK(1)AVPYQK	-3.3856	1.653	1.589	1.019	0.48	0.629
	Q9JIK5	459	K	0.584	0.000978652	Down	Nucleolar RNA helicase 2 OS=Mus musculus OX=10090 GN=Ddx21 PE=1 SV=3	Ddx21	1	3.81725e-55	116.9	3	DSEDNPQTLLFSATCPHWVFNVAK(1)K	-0.65855	1.31	1.27	1.197	0.811	0.667	0.727
	Q9JIK5	92	K	0.634	0.04726	Down	Nucleolar RNA helicase 2 OS=Mus musculus OX=10090 GN=Ddx21 PE=1 SV=3	Ddx21	1	6.72833e-23	127.07	3	KQEEEPQDDTASTSK(1)TSK	3.0938	1.116		1.424	0.678	0.863	0.873
	Q9JL35	152	K	0.475	0.002178	Down	High mobility group nucleosome-binding domain-containing protein 5 OS=Mus musculus OX=10090 GN=Hmgn5 PE=1 SV=2	Hmgn5	0.999991	8.67945e-38	133.34	3	DTGEEVEDGK(1)IEEEGLNEKPGTAK	0.91414	1.727	1.428	1.332	0.728	0.787	0.616
	Q9JL35	217	K	0.643	0.0293756	Down	High mobility group nucleosome-binding domain-containing protein 5 OS=Mus musculus OX=10090 GN=Hmgn5 PE=1 SV=2	Hmgn5	1	2.56478e-05	90.306	2	EQNK(1)EAEEDDGK	-0.70837	1.403	0.993	1.459	0.811	0.893	0.775
	Q9JL35	380	K	0.537	0.0320714	Down	High mobility group nucleosome-binding domain-containing protein 5 OS=Mus musculus OX=10090 GN=Hmgn5 PE=1 SV=2	Hmgn5	0.999876	7.96399e-16	57.22	3	KEEGEQEVAVDEGSDENK(1)VEAEEEGAENK	-1.7627		1.572	1.241	0.616	0.896	0.752
	Q9QXS1	247	K	1.639	0.00940376	Up	Plectin OS=Mus musculus OX=10090 GN=Plec PE=1 SV=3	Plec	1	2.32869e-05	97.175	3	FHK(1)LQNVQIALDYLR	-1.0982	0.637		0.743	1.087	1.237	1.068
	Q9QXS1	2033	K	0.621	0.00905022	Down	Plectin OS=Mus musculus OX=10090 GN=Plec PE=1 SV=3	Plec	1	4.40796e-25	95.677	3	RLEEQAALHK(1)ADIEER	1.009	1.508	1.133	1.16	0.837	0.789	0.736
	Q9QXS1	2714	K	0.562	0.00913195	Down	Plectin OS=Mus musculus OX=10090 GN=Plec PE=1 SV=3	Plec	1	0.000257605	62.705	3	RK(1)QEELQHLEQQR	1.4322	1.269	1.201	1.356	0.635	0.798
	Q9D902	272	K	0.651	0.00742201	Down	General transcription factor IIE subunit 2 OS=Mus musculus OX=10090 GN=Gtf2e2 PE=1 SV=2	Gtf2e2	1	2.2531e-05	108.5	3	FK(1)THNEHLAGVLK	0.64787	1.326		1.218	0.755	0.857	0.871
	Q9R020	95	K	0.663	0.000818127	Down	Zinc finger Ran-binding domain-containing protein 2 OS=Mus musculus OX=10090 GN=Zranb2 PE=1 SV=2	Zranb2	1	0.00304586	100.75	2	YAK(1)LEER	0.98259	1.229	1.1	1.254	0.79	0.82	0.767
	Q9R020	168	K	0.537	0.00727811	Down	Zinc finger Ran-binding domain-containing protein 2 OS=Mus musculus OX=10090 GN=Zranb2 PE=1 SV=2	Zranb2	1	1.07098e-13	122.66	2	YK(1)LDEDEDEDDADLSK	-3.1303	1.267	1.246	1.124	0.723	0.579
	Q9WTQ5	174	K	0.497	0.0165148	Down	A-kinase anchor protein 12 OS=Mus musculus OX=10090 GN=Akap12 PE=1 SV=1	Akap12	0.999991	5.45173e-28	139.94	2	DKNEK(1)SDTVQLLTVK	-2.1558	1.435	1.568		0.91	0.701	0.628
	Q9WTQ5	475	K	0.623	0.0306948	Down	A-kinase anchor protein 12 OS=Mus musculus OX=10090 GN=Akap12 PE=1 SV=1	Akap12	1	1.05508e-35	175.48	3	MLPK(1)HPEGIVSEVEMLSSQER	-1.6956	1.116	1.677	1.127	0.809	0.869	0.766
	Q9WTQ5	449	K	0.443	0.028475	Down	A-kinase anchor protein 12 OS=Mus musculus OX=10090 GN=Akap12 PE=1 SV=1	Akap12	1	2.80548e-09	78.75	3	LAETQEVPQEAEPVEELMK(1)TK	-0.69998	1.53	1.839	1.226	1.01	0.52	0.504
	Q9WTX8	224	K	0.607	0.00660787	Down	Mitotic spindle assembly checkpoint protein MAD1 OS=Mus musculus OX=10090 GN=Mad1l1 PE=1 SV=1	Mad1l1	1	0.00149733	102.46	2	AEHEQK(1)IK	1.2286	1.331		1.27	0.765	0.876	0.726
	Q9WV70	246	K	0.64	0.00762019	Down	Nucleolar complex protein 2 homolog OS=Mus musculus OX=10090 GN=Noc2l PE=1 SV=2	Noc2l	1	1.2163e-46	176.45	2	LLLPSSSPLWGK(1)LR	-2.5217	1.202	1.262	1.16	0.738	0.907	0.674
	Q9Z0Z7	380	K	0.35	0.0153694	Down	Krueppel-like factor 5 OS=Mus musculus OX=10090 GN=Klf5 PE=1 SV=2	Klf5	1	1.02561e-05	106.93	2	SSHLK(1)AHLR	-0.51234	1.483		1.677	0.488		0.617
	Q9Z1D1	161	K	0.636	0.0146398	Down	Eukaryotic translation initiation factor 3 subunit G OS=Mus musculus OX=10090 GN=Eif3g PE=1 SV=2	Eif3g	1	0.000274643	77.358	3	ICK(1)GDHWTTR	0.46174	1.439	1.144		0.808	0.846	0.81
	Q9Z2V5	1140	K	0.642	0.0267579	Down	Histone deacetylase 6 OS=Mus musculus OX=10090 GN=Hdac6 PE=1 SV=3	Hdac6	1	9.09699e-06	79.889	3	NAAHQNK(1)FGEDMPHSH	1.6121	1.194	0.993	1.131		0.631	0.79
	Q9Z2X1	14	K	1.895	0.0132308	Up	Heterogeneous nuclear ribonucleoprotein F OS=Mus musculus OX=10090 GN=Hnrnpf PE=1 SV=3	Hnrnpf	1	1.50858e-29	169.57	2	MLGPEGGEGYVVK(1)LR	2.1078		0.598	0.659	1.016	1.38	1.177
	Q9R0L7	427	K	0.592	0.0312196	Down	A-kinase anchor protein 8-like OS=Mus musculus OX=10090 GN=Akap8l PE=1 SV=1	Akap8l	1	2.84486e-07	106.47	3	LPK(1)QTADFLQEYVTNK	0.54545	1.265	1.053	1.06	0.565	0.769
	Q91VE6	194	K	0.56	0.00303217	Down	MKI67 FHA domain-interacting nucleolar phosphoprotein OS=Mus musculus OX=10090 GN=Nifk PE=1 SV=1	Nifk	1	8.9013e-10	126.48	2	GIDYSFPSLVLPK(1)PK	0.90061	1.281	1.504	1.118	0.751	0.693	0.742
	Q9D8X2	32	K	0.598	0.0139199	Down	Coiled-coil domain-containing protein 124 OS=Mus musculus OX=10090 GN=Ccdc124 PE=1 SV=1	Ccdc124	1	5.56742e-08	126.21	2	QK(1)ELEDAYWK	3.0955	1.143	1.448	1.176	0.77		0.732
	Q9D6Z1	548	K	0.611	0.048226	Down	Nucleolar protein 56 OS=Mus musculus OX=10090 GN=Nop56 PE=1 SV=2	Nop56	1	5.40824e-46	179.21	2	EEVASEPEEAASPTTPK(1)K	-4.1941	1.216	0.972	1.524	0.936	0.639	0.693
	Q91YK2	618	K	0.602	0.000971588	Down	Ribosomal RNA processing protein 1 homolog B OS=Mus musculus OX=10090 GN=Rrp1b PE=1 SV=2	Rrp1b	1	0.000731044	78.178	2	FLPK(1)PLFFR	-6.5355	1.274	1.161	1.306	0.818	0.699	0.734
	Q91YK2	376	K	0.641	0.0028787	Down	Ribosomal RNA processing protein 1 homolog B OS=Mus musculus OX=10090 GN=Rrp1b PE=1 SV=2	Rrp1b	1	2.38245e-17	117.77	3	GDTVSPAAEEDSGGHIHK(1)K	1.3307	1.279	1.072	1.299	0.757	0.825	0.757
	Q920Q4	668	K	1.837	0.0367916	Up	Vacuolar protein sorting-associated protein 16 homolog OS=Mus musculus OX=10090 GN=Vps16 PE=1 SV=3	Vps16	1	3.93821e-05	91.245	2	NEFAAK(1)ATEDQMR	0.45641	0.645	0.691		1.367	0.939	1.375
	Q921N6	632	K	0.422	0.00254711	Down	Probable ATP-dependent RNA helicase DDX27 OS=Mus musculus OX=10090 GN=Ddx27 PE=1 SV=3	Ddx27	1	1.55242e-18	153.25	2	IAK(1)ALQEFDLALR	4.5575	1.314	1.681	1.128	0.523	0.602	0.614
	Q922L6	273	K	1.706	0.0389207	Up	Negative elongation factor D OS=Mus musculus OX=10090 GN=Nelfcd PE=1 SV=2	Nelfcd	1	3.19777e-10	116.28	3	FAQEK(1)GHDASQITLALGTAASYPR	-1.5242	0.667	0.53	0.973	1.115	1.356	1.23
	Q99020	124	K	0.641	0.0026178	Down	Heterogeneous nuclear ribonucleoprotein A/B OS=Mus musculus OX=10090 GN=Hnrnpab PE=1 SV=1	Hnrnpab	1	2.67508e-37	196.38	2	GFGFILFK(1)DSSSVEK	-0.30094	1.346	1.188	1.129	0.843	0.732	0.773
	Q99020	271	K	0.582	0.00380301	Down	Heterogeneous nuclear ribonucleoprotein A/B OS=Mus musculus OX=10090 GN=Hnrnpab PE=1 SV=1	Hnrnpab	1	2.39342e-138	301.59	2	GSGGGQGSTNYGK(1)SQR	-3.3908	1.386	1.071	1.338	0.687	0.78	0.743
	Q99020	88	K	1.793	0.0445218	Up	Heterogeneous nuclear ribonucleoprotein A/B OS=Mus musculus OX=10090 GN=Hnrnpab PE=1 SV=1	Hnrnpab	1	1.9491e-42	160.98	2	MFVGGLSWDTSK(1)K	1.9867	0.544	1.001	0.598	1.527	1.2	1.116
	Q99020	237	K	0.558	0.00294091	Down	Heterogeneous nuclear ribonucleoprotein A/B OS=Mus musculus OX=10090 GN=Hnrnpab PE=1 SV=1	Hnrnpab	1	6.21248e-38	146.48	2	VAQPK(1)EVYQQQQYGSGGR	-4.5274	1.415	1.222	1.218	0.824	0.637	0.691
	Q99JF8	14	K	0.439	0.00949848	Down	PC4 and SFRS1-interacting protein OS=Mus musculus OX=10090 GN=Psip1 PE=1 SV=1	Psip1	1	1.95557e-08	87.573	2	PGDLIFAK(1)MK	2.5959	1.409	1.438	1.262	0.413	0.748	0.641
	Q99JF8	89	K	0.588	0.00212536	Down	PC4 and SFRS1-interacting protein OS=Mus musculus OX=10090 GN=Psip1 PE=1 SV=1	Psip1	1	5.32186e-09	115.05	3	KGFNEGLWEIDNNPK(1)VK	-1.0948	1.324	1.163	1.253	0.8	0.757	0.643
	Q99MD9	213	K	0.607	0.013161	Down	Nuclear autoantigenic sperm protein OS=Mus musculus OX=10090 GN=Nasp PE=1 SV=2	Nasp	1	2.14761e-09	81.618	3	QLTESSEEAK(1)EAAIPGLNEDEVASGK	2.0943	1.448		1.163	0.847	0.753	0.777
	Q9D8U8	290	K	0.645	0.0320741	Down	Sorting nexin-5 OS=Mus musculus OX=10090 GN=Snx5 PE=1 SV=1	Snx5	1	4.6724e-71	225.1	2	VSSDEDLK(1)LTELLR	6.5176	1.151	1.46	1.083	0.711	0.963	0.708
	Q99MR6	757	K	0.602	0.00771449	Down	Serrate RNA effector molecule homolog OS=Mus musculus OX=10090 GN=Srrt PE=1 SV=1	Srrt	1	1.53165e-20	157.74	2	EVAFFNNFLTDAK(1)R	0.8451	1.289		1.311	0.778	0.868	0.701
	Q99MR6	418	K	0.658	0.00386283	Down	Serrate RNA effector molecule homolog OS=Mus musculus OX=10090 GN=Srrt PE=1 SV=1	Srrt	1	7.47969e-08	132.39	3	PLHK(1)TCSLFMR	-0.45426	1.347	1.067	1.181	0.78	0.811	0.773
	Q9CWL8	83	K	0.563	0.0429393	Down	Beta-catenin-like protein 1 OS=Mus musculus OX=10090 GN=Ctnnbl1 PE=1 SV=1	Ctnnbl1	1	1.24633e-67	134.31	3	LLQIIDRDGEEEEEEEEPLDESSVK(1)K	1.2218	1.292	1.337	1.096	0.93	0.698	0.468
	Q9CWL8	388	K	0.511	0.00962046	Down	Beta-catenin-like protein 1 OS=Mus musculus OX=10090 GN=Ctnnbl1 PE=1 SV=1	Ctnnbl1	1	0.000244731	83.438	2	TIFPLFMK(1)SPR	-5.4437	1.322	1.119	1.387	0.649	0.801	0.508
	Q9CX86	106	K	0.507	0.0203629	Down	Heterogeneous nuclear ribonucleoprotein A0 OS=Mus musculus OX=10090 GN=Hnrnpa0 PE=1 SV=1	Hnrnpa0	1	3.14386e-87	164.22	3	LFVGGLK(1)GDVAEGDLIEHFSQFGAVEK	-1.2187	1.15	1.421	1.041	0.686	0.535
	Q9CXL3	87	K	0.539	0.0278435	Down	Uncharacterized protein C7orf50 homolog OS=Mus musculus OX=10090 PE=1 SV=3	--	1	1.69724e-29	178.51	2	EAGIAATQTAK(1)VQTLPAK	-1.5321	1.349	1.35	1.255	0.536	1	0.595
	Q9CY58	228	K	0.653	0.0131549	Down	Plasminogen activator inhibitor 1 RNA-binding protein OS=Mus musculus OX=10090 GN=Serbp1 PE=1 SV=2	Serbp1	1	1.12628e-52	193.56	3	GGSGSHNWGTVK(1)DELTESPK	0.99551	1.279	1.081	1.293	0.923	0.696	0.767
	Q9CY58	211	K	0.657	0.00775816	Down	Plasminogen activator inhibitor 1 RNA-binding protein OS=Mus musculus OX=10090 GN=Serbp1 PE=1 SV=2	Serbp1	1	1.01573e-22	158.59	2	SSFSHYSGLK(1)HEDK	-3.7518	1.288	1.119	1.238	0.684	0.851	0.86
	Q9CZM2	5	K	0.621	0.0142581	Down	60S ribosomal protein L15 OS=Mus musculus OX=10090 GN=Rpl15 PE=1 SV=4	Rpl15	1	1.79735e-05	104.39	2	GAYK(1)YIQELWR	3.0532	1.168	1.365	1.176	0.936	0.671	0.697
	Q9D0I8	23	K	0.534	0.0336981	Down	mRNA turnover protein 4 homolog OS=Mus musculus OX=10090 GN=Mrto4 PE=1 SV=1	Mrto4	1	1.43873e-13	145.08	2	GLELK(1)QNLIEELR	1.1053	1.266	1.704	0.926	0.733	0.6	0.747
	Q9D168	23	K	0.65	0.00535013	Down	Integrator complex subunit 12 OS=Mus musculus OX=10090 GN=Ints12 PE=1 SV=1	Ints12	1	0.000517378	85.716	2	ALGFLHSK(1)SK	-0.94782	1.4	1.272	1.101	0.77	0.818	0.866
	Q9CRC8	141	K	0.361	0.00426885	Down	Leucine-rich repeat-containing protein 40 OS=Mus musculus OX=10090 GN=Lrrc40 PE=1 SV=2	Lrrc40	1	1.33616e-05	101.48	2	LK(1)ILPEEITSLK	1.4368	1.248	1.468	1.215		0.54	0.407
	Q6NZJ6	597	K	0.653	0.0235137	Down	Eukaryotic translation initiation factor 4 gamma 1 OS=Mus musculus OX=10090 GN=Eif4g1 PE=1 SV=1	Eif4g1	1	3.80658e-08	82.437	3	IHNAENIQPGEQK(1)YEYK	2.8923	1.255	1.104	1.312	0.635	0.908	0.855
	Q6P542	229	K	0.454	0.0130812	Down	ATP-binding cassette sub-family F member 1 OS=Mus musculus OX=10090 GN=Abcf1 PE=1 SV=1	Abcf1	1	3.32777e-33	201.66	2	EAEQGSGEEK(1)EEK	-1.0273	1.669	0.955	1.501	0.58	0.693	0.6
	Q6A068	76	K	0.328	0.00340917	Down	Cell division cycle 5-like protein OS=Mus musculus OX=10090 GN=Cdc5l PE=1 SV=2	Cdc5l	1	0.000464872	74.424	3	LLHLAK(1)LMPTQWR	-0.93007	1.767	1.533	1.106	0.454	0.589	0.403
	P21619	128	K	0.665	0.0159947	Down	Lamin-B2 OS=Mus musculus OX=10090 GN=Lmnb2 PE=1 SV=2	Lmnb2	1	5.63709e-10	178.95	2	VK(1)DLESLFHR	-0.30841	1.28	1.082	1.262	0.95	0.732	0.728
	P23116	559	K	0.596	0.00309646	Down	Eukaryotic translation initiation factor 3 subunit A OS=Mus musculus OX=10090 GN=Eif3a PE=1 SV=5	Eif3a	1	7.29386e-05	73.502	3	EEQHQLAVNAYLK(1)NSR	0.94799	1.154	1.185	1.111	0.636	0.735
	P26043	556	K	0.664	0.0122936	Down	Radixin OS=Mus musculus OX=10090 GN=Rdx PE=1 SV=3	Rdx	1	5.95259e-16	137.39	2	TQNDVLHAENVK(1)AGR	-4.6081	1.281	1.095	1.246	0.68	0.828	0.897
	P26231	199	K	0.604	0.00757446	Down	Catenin alpha-1 OS=Mus musculus OX=10090 GN=Ctnna1 PE=1 SV=1	Ctnna1	1	0.00189686	81.163	2	QQELK(1)DVGNR	0.31295	1.299		1.194		0.744	0.763
	P27546	980	K	0.661	0.014687	Down	Microtubule-associated protein 4 OS=Mus musculus OX=10090 GN=Map4 PE=1 SV=3	Map4	1	4.40752e-05	88.734	2	VSYSHIQSK(1)CGSK	-1.7304	1.279		1.16	0.796	0.817
	P30681	112	K	1.683	0.00517439	Up	High mobility group protein B2 OS=Mus musculus OX=10090 GN=Hmgb2 PE=1 SV=3	Hmgb2	1	7.03047e-12	131.48	3	RPPSAFFLFCSENRPK(1)IK	0.47349	0.685		0.569	1.057	1.078	1.03
	Q6NZC7	721	K	0.468	0.0377914	Down	SEC23-interacting protein OS=Mus musculus OX=10090 GN=Sec23ip PE=1 SV=2	Sec23ip	1	1.12812e-13	117.41	2	AALAALTK(1)GQDESAPK	-1.183	1.324	1.499	1.229	0.354	0.723	0.819
	P31938	168	K	0.487	0.00709191	Down	Dual specificity mitogen-activated protein kinase kinase 1 OS=Mus musculus OX=10090 GN=Map2k1 PE=1 SV=2	Map2k1	1	2.65724e-09	135.24	2	IPEQILGK(1)VSIAVIK	0.50638	1.534		1.218	0.638	0.631	0.74
	P34152	1000	K	0.555	0.024326	Down	Focal adhesion kinase 1 OS=Mus musculus OX=10090 GN=Ptk2 PE=1 SV=4	Ptk2	1	2.66422e-29	175.68	2	LLNSDLGELISK(1)MK	-0.99853	1.363	1.457	1.087	0.919	0.696	0.555
	P43275	136	K	0.601	0.00518022	Down	Histone H1.1 OS=Mus musculus OX=10090 GN=H1-1 PE=1 SV=2	H1-1	0.886737	0.000605812	86.243	2	K(0.155)PK(0.887)K(0.958)TAGAAAK	2.0434	1.346	1.264		0.799		0.769
	P43275	137	K	0.601	0.00518022	Down	Histone H1.1 OS=Mus musculus OX=10090 GN=H1-1 PE=1 SV=2	H1-1	0.958356	0.000605812	86.243	2	K(0.155)PK(0.887)K(0.958)TAGAAAK	2.0434	1.346	1.264		0.799		0.769
	P49025	756	K	0.614	0.00374739	Down	Citron Rho-interacting kinase OS=Mus musculus OX=10090 GN=Cit PE=1 SV=3	Cit	1	2.56361e-07	73.891	3	EAQVSAQHLEVHLK(1)QK	1.5957	1.354	1.159	1.211	0.668	0.833	0.787
	P49025	723	K	0.649	0.00390065	Down	Citron Rho-interacting kinase OS=Mus musculus OX=10090 GN=Cit PE=1 SV=3	Cit	0.999993	3.18521e-29	175.43	3	LKDDIQTK(1)SEQIQQMADK	0.72924	1.215	1.097	1.337	0.814	0.831	0.722
	P49718	700	K	0.375	0.0008148	Down	DNA replication licensing factor MCM5 OS=Mus musculus OX=10090 GN=Mcm5 PE=1 SV=2	Mcm5	1	7.61361e-16	85.513	3	FAIGSQVSEHSIVQDFTK(1)QK	-0.17611	1.335	1.462	1.231	0.524		0.484
	P49718	625	K	0.545	0.00534752	Down	DNA replication licensing factor MCM5 OS=Mus musculus OX=10090 GN=Mcm5 PE=1 SV=2	Mcm5	1	0.00646501	67.507	2	IAEALSK(1)MK	-3.703	1.343	1.293		0.747	0.689
	P50580	158	K	0.57	0.000149435	Down	Proliferation-associated protein 2G4 OS=Mus musculus OX=10090 GN=Pa2g4 PE=1 SV=3	Pa2g4	1	2.3776e-22	118.26	2	LVK(1)PGNQNTQVTEAWNK	-2.1217	1.293	1.183	1.233	0.71	0.739	0.665
	P50580	20	K	0.46	0.0478906	Down	Proliferation-associated protein 2G4 OS=Mus musculus OX=10090 GN=Pa2g4 PE=1 SV=3	Pa2g4	1	4.98013e-17	143.25	3	SGEDEQQEQTIAEDLVVTK(1)YK	1.8212	1.255	1.41	1.291	0.795	0.718	0.307
	P50580	51	K	0.638	0.0475226	Down	Proliferation-associated protein 2G4 OS=Mus musculus OX=10090 GN=Pa2g4 PE=1 SV=3	Pa2g4	1	7.34347e-75	192.49	3	SLVEASSSGVSVLSLCEK(1)GDAMIMEETGK	-1.9466	1.172	1.247	0.961	0.628	0.81
	P52479	580	K	0.647	0.00630206	Down	Ubiquitin carboxyl-terminal hydrolase 10 OS=Mus musculus OX=10090 GN=Usp10 PE=1 SV=3	Usp10	1	1.36037e-36	154.66	2	GSEDEWEQVGPK(1)NK	0.81107	1.263	1.345	1.103	0.758	0.897	0.747
	P53569	503	K	0.623	0.0380953	Down	CCAAT/enhancer-binding protein zeta OS=Mus musculus OX=10090 GN=Cebpz PE=1 SV=2	Cebpz	1	0.000122474	101.48	2	AYPYSQIGDDK(1)VR	7.2979	1.16	1.292			0.824	0.704
	P53569	401	K	0.314	0.0434006	Down	CCAAT/enhancer-binding protein zeta OS=Mus musculus OX=10090 GN=Cebpz PE=1 SV=2	Cebpz	1	2.90558e-08	110.91	3	IATK(1)ASHLLEVLLR	0.91037	1.686	1.536	0.775	0.47	0.368
	P20152	139	K	0.656	0.0496811	Down	Vimentin OS=Mus musculus OX=10090 GN=Vim PE=1 SV=3	Vim	1	1.10804e-84	236.42	2	ILLAELEQLK(1)GQGK	5.9027	1.137	1.468	1.041	0.638	0.936	0.816
	P20152	313	K	0.644	0.00118256	Down	Vimentin OS=Mus musculus OX=10090 GN=Vim PE=1 SV=3	Vim	1	3.89349e-20	170.69	2	QAK(1)QESNEYR	-0.59447	1.303	1.096	1.26	0.785	0.785	0.788
	P56183	54	K	0.427	0.0125954	Down	Ribosomal RNA processing protein 1 homolog A OS=Mus musculus OX=10090 GN=Rrp1 PE=1 SV=2	Rrp1	1	3.57573e-16	157.74	2	ATGGFTPDELLK(1)VWK	-0.0077232	1.234	1.541	1.25	0.574	0.755	0.39
	P56183	117	K	0.6	0.00170324	Down	Ribosomal RNA processing protein 1 homolog A OS=Mus musculus OX=10090 GN=Rrp1 PE=1 SV=2	Rrp1	1	8.27124e-06	137.84	2	LDK(1)FYMLMR	-0.95578	1.154	1.089	1.165	0.646		0.717
	P16546	1519	K	0.515	0.0185374	Down	Spectrin alpha chain, non-erythrocytic 1 OS=Mus musculus OX=10090 GN=Sptan1 PE=1 SV=4	Sptan1	1	3.10335e-20	114.25	3	IAALQAFADQLIAVDHYAK(1)GDIANR	2.5961	1.693	1.316	1.017	0.581	0.736	0.756
	P60843	54	K	0.417	0.0336627	Down	Eukaryotic initiation factor 4A-I OS=Mus musculus OX=10090 GN=Eif4a1 PE=1 SV=1	Eif4a1	1	2.41436e-11	98.167	2	GIYAYGFEK(1)PSAIQQR	-0.0098819	1.603	1.583	1.032	0.761	0.341	0.659
	A2APB8	566	K	0.598	0.0150653	Down	Targeting protein for Xklp2 OS=Mus musculus OX=10090 GN=Tpx2 PE=1 SV=1	Tpx2	1	3.28565e-12	176	3	FK(1)ALPVPHFDTINLPEK	-0.54975	1.228	0.945	1.067		0.624	0.668
	A2APB8	420	K	0.512	0.0231671	Down	Targeting protein for Xklp2 OS=Mus musculus OX=10090 GN=Tpx2 PE=1 SV=1	Tpx2	1	5.05239e-07	138.26	2	IFESGPILPK(1)R	-2.4845	1.094	1.163	1.103	0.694	0.453
	D3YZP9	149	K	0.549	0.000723485	Down	Coiled-coil domain-containing protein 6 OS=Mus musculus OX=10090 GN=Ccdc6 PE=1 SV=1	Ccdc6	1	8.60356e-28	104.47	4	LMQLQHEK(1)AELEQHLEQEQEFQVNK	0.12995	1.221	1.099	1.128	0.637		0.624
	E9PVX6	985	K	0.634	0.00717872	Down	Proliferation marker protein Ki-67 OS=Mus musculus OX=10090 GN=Mki67 PE=1 SV=1	Mki67	0.987032	2.74873e-07	67.887	3	EHFETPNPK(0.987)DK(0.013)PITEDR	2.0917	1.214	1.128	1.273	0.653	0.764	0.874
	E9PVX6	880	K	0.632	0.00757277	Down	Proliferation marker protein Ki-67 OS=Mus musculus OX=10090 GN=Mki67 PE=1 SV=1	Mki67	1	3.86168e-16	115.05	2	ESGELSEGSEK(1)TSAR	-1.4731	1.187	1.32	1.118	0.706	0.697	0.889
	E9PVX6	351	K	0.254	0.0311237	Down	Proliferation marker protein Ki-67 OS=Mus musculus OX=10090 GN=Mki67 PE=1 SV=1	Mki67	1	1.18812e-59	141.09	3	HSVNLDEGESAQAVHK(1)TVTPGK	-0.32852		1.634	1.867	0.483	0.617	0.236
	E9Q5C9	113	K	2.031	0.00200234	Up	Nucleolar and coiled-body phosphoprotein 1 OS=Mus musculus OX=10090 GN=Nolc1 PE=1 SV=1	Nolc1	1	0.0264488	64.547	2	AAAQVK(1)R	-1.9327		0.567	0.661	1.26	1.176	1.306
	E9Q5C9	561	K	1.807	0.00776102	Up	Nucleolar and coiled-body phosphoprotein 1 OS=Mus musculus OX=10090 GN=Nolc1 PE=1 SV=1	Nolc1	1	4.35684e-22	105.79	2	AAK(1)ESEEEEEEEETEEK	-4.2957	0.8	0.601	0.728	1.495	1.231	1.121
	E9Q5C9	160	K	2.572	0.00276468	Up	Nucleolar and coiled-body phosphoprotein 1 OS=Mus musculus OX=10090 GN=Nolc1 PE=1 SV=1	Nolc1	1	8.79931e-05	94.804	3	PQAK(1)AVRPPAK	0.14814	0.541		0.483	1.166	1.287	1.497
	E9Q5C9	123	K	2.041	0.00226721	Up	Nucleolar and coiled-body phosphoprotein 1 OS=Mus musculus OX=10090 GN=Nolc1 PE=1 SV=1	Nolc1	1	0.000132026	78.043	2	ASVPQHAGK(1)AAAK	-2.4196	0.646	0.542	0.778	1.341	1.331	1.34
	E9Q5C9	396	K	2.952	0.00175777	Up	Nucleolar and coiled-body phosphoprotein 1 OS=Mus musculus OX=10090 GN=Nolc1 PE=1 SV=1	Nolc1	1	0.00210712	76.572	2	SPK(1)PAVTPK	0.71623	0.403	0.457	0.65	1.534	1.553	1.371
	E9Q5C9	356	K	1.674	0.0294694	Up	Nucleolar and coiled-body phosphoprotein 1 OS=Mus musculus OX=10090 GN=Nolc1 PE=1 SV=1	Nolc1	1	0.00596567	60.892	2	TVVSK(1)TPAK	6.9979		0.675	0.81	1.24	1.246
	E9Q6J5	748	K	0.575	0.0440411	Down	Biorientation of chromosomes in cell division protein 1-like 1 OS=Mus musculus OX=10090 GN=Bod1l PE=1 SV=1	Bod1l	1	1.38134e-12	94.119	3	GDSVHK(1)MSDETELHSSEK	1.8712	1.196	0.957	1.424		0.746	0.625
	F6ZDS4	928	K	0.613	0.015837	Down	Nucleoprotein TPR OS=Mus musculus OX=10090 GN=Tpr PE=1 SV=1	Tpr	0.929548	0.0105978	87.895	2	K(0.07)K(0.93)LENEVEQR	-0.34634	1.332	1.115	1.101	0.668	0.782
	F6ZDS4	326	K	0.644	0.0120261	Down	Nucleoprotein TPR OS=Mus musculus OX=10090 GN=Tpr PE=1 SV=1	Tpr	1	5.65448e-19	123.24	3	TSNEHLQK(1)HVEDLLTK	3.1825	1.354	1.217	1.081	0.875	0.805	0.673
	F6ZDS4	1421	K	0.64	0.00348457	Down	Nucleoprotein TPR OS=Mus musculus OX=10090 GN=Tpr PE=1 SV=1	Tpr	1	7.27495e-57	157.67	3	NQQLINQQK(1)DPDTEEYRK	-0.62174	1.275	1.203	1.176	0.682	0.793	0.863
	F6ZDS4	1625	K	0.633	7.91095e-05	Down	Nucleoprotein TPR OS=Mus musculus OX=10090 GN=Tpr PE=1 SV=1	Tpr	1	0.000291501	106.93	2	TWK(1)TLALAK	-1.6058	1.274	1.217	1.179	0.799	0.757	0.768
	F6ZDS4	1927	K	0.549	0.0222415	Down	Nucleoprotein TPR OS=Mus musculus OX=10090 GN=Tpr PE=1 SV=1	Tpr	1	2.3367e-49	91.39	3	TREEEEDSTMEAGDQVSEDTVEMPLPK(1)K	1.702	1.285		1.272	0.766		0.638
	F8VQB6	1214	K	1.526	0.000734492	Up	Unconventional myosin-X OS=Mus musculus OX=10090 GN=Myo10 PE=1 SV=1	Myo10	1	0.00626149	102.46	2	SK(1)QEALK	0.44604	0.838	0.767	0.821	1.19	1.326	1.187
	O08784	649	K	0.624	0.00377388	Down	Treacle protein OS=Mus musculus OX=10090 GN=Tcof1 PE=1 SV=1	Tcof1	1	2.73525e-20	118.26	3	AALGQGVAPVHTQK(1)TGPSVK	1.706	1.278	1.177	1.344	0.688	0.82	0.862
	O08784	691	K	0.55	0.0123086	Down	Treacle protein OS=Mus musculus OX=10090 GN=Tcof1 PE=1 SV=1	Tcof1	1	1.89973e-06	122.51	2	LPQAK(1)ANPPPTK	-0.57505	1.564	1.036	1.405	0.785	0.762	0.657
	O08784	1200	K	1.528	0.04425	Up	Treacle protein OS=Mus musculus OX=10090 GN=Tcof1 PE=1 SV=1	Tcof1	1	1.53936e-09	145.75	2	LSGDLEAGAPK(1)NK	0.51656	0.746	0.638	0.928	0.958	1.259	1.316
	O08808	1110	K	0.64	0.00227156	Down	Protein diaphanous homolog 1 OS=Mus musculus OX=10090 GN=Diaph1 PE=1 SV=1	Diaph1	1	7.45667e-09	145.75	2	ELGDYFVFDPK(1)K	4.0063	1.285	1.213	1.17	0.806	0.846	0.696
	O09130	261	K	1.538	0.0355828	Up	NFATC2-interacting protein OS=Mus musculus OX=10090 GN=Nfatc2ip PE=1 SV=1	Nfatc2ip	1	0.00833462	80.294	2	LFTLK(1)IR	-2.5558	0.777	0.723	0.976		1.318	1.221
	O88271	233	K	0.594	0.0110436	Down	Craniofacial development protein 1 OS=Mus musculus OX=10090 GN=Cfdp1 PE=1 SV=1	Cfdp1	1	0.00120326	102.46	2	QK(1)MSTLEK	0.058468	1.335	1.146	1.226	0.662	0.806
	O88509	366	K	1.676	0.038263	Up	DNA (cytosine-5)-methyltransferase 3B OS=Mus musculus OX=10090 GN=Dnmt3b PE=1 SV=2	Dnmt3b	1	0.0161681	63.301	2	QPVVNK(1)SK	-0.048676		0.724	0.882	1.393	1.298
	O88509	783	K	1.607	0.00683712	Up	DNA (cytosine-5)-methyltransferase 3B OS=Mus musculus OX=10090 GN=Dnmt3b PE=1 SV=2	Dnmt3b	1	9.73513e-06	96.946	2	VQTITTK(1)SNSIR	-1.3104		0.79	0.842	1.342		1.281
	O88569	3	K	0.562	0.00207006	Down	Heterogeneous nuclear ribonucleoproteins A2/B1 OS=Mus musculus OX=10090 GN=Hnrnpa2b1 PE=1 SV=2	Hnrnpa2b1	1	1.03385e-16	145.95	2	MEK(1)TLETVPLER	3.7767	1.303	1.459	1.175	0.667	0.751	0.794
	O88569	46	K	1.88	0.000531192	Up	Heterogeneous nuclear ribonucleoproteins A2/B1 OS=Mus musculus OX=10090 GN=Hnrnpa2b1 PE=1 SV=2	Hnrnpa2b1	1	3.16158e-07	69.327	2	NYYEQWGK(1)LTDCVVMR	-1.6186	0.683	0.741	0.61	1.275	1.333	1.215
	P06801	337	K	2.026	0.0197234	Up	NADP-dependent malic enzyme OS=Mus musculus OX=10090 GN=Me1 PE=1 SV=2	Me1	1	4.2137e-05	113.46	2	IWLVDSK(1)GLIVK	0.030267	0.652	0.685	0.735	1.666	1.132
	P09405	698	K	0.582	0.000140212	Down	Nucleolin OS=Mus musculus OX=10090 GN=Ncl PE=1 SV=2	Ncl	1	9.69211e-11	147.78	2	GGGGDFK(1)PQGK	1.0917	1.323	1.195	1.316	0.74	0.77	0.723
	P11103	249	K	0.643	0.00108664	Down	Poly [ADP-ribose] polymerase 1 OS=Mus musculus OX=10090 GN=Parp1 PE=1 SV=3	Parp1	1	4.78798e-47	222.48	2	AQNELIWNIK(1)DELK	1.0701	1.222	1.295	1.2	0.868	0.738	0.784
	P56399	406	K	2.341	0.00495348	Up	Ubiquitin carboxyl-terminal hydrolase 5 OS=Mus musculus OX=10090 GN=Usp5 PE=1 SV=1	Usp5	1	2.97931e-20	78.925	3	PALESGDGEQVPEQK(1)EVQDGIAPR	3.5538		0.411	0.541	1.027	1.165	1.151
	P31266	80	K	0.432	0.0226263	Down	Recombining binding protein suppressor of hairless OS=Mus musculus OX=10090 GN=Rbpj PE=1 SV=1	Rbpj	1	4.06206e-59	208.35	2	GDQTVLILHAK(1)VAQK	-0.85009	1.522	1.606	1.032	0.487	0.462	0.847
	P63254	22	K	0.666	0.000265816	Down	Cysteine-rich protein 1 OS=Mus musculus OX=10090 GN=Crip1 PE=1 SV=2	Crip1	1	3.47474e-19	195.58	3	VTSLGK(1)DWHRPCLK	0.74816	1.322	1.201	1.3	0.831	0.875	0.841
	Q569Z6	432	K	0.593	0.0219833	Down	Thyroid hormone receptor-associated protein 3 OS=Mus musculus OX=10090 GN=Thrap3 PE=1 SV=1	Thrap3	1	1.25609e-06	76.196	2	EELDEHDK(1)DK	-0.81925	1.421	1.259		0.671	0.902	0.811
	Q587J6	191	K	0.503	0.000522435	Down	LINE-1 type transposase domain-containing protein 1 OS=Mus musculus OX=10090 GN=L1td1 PE=2 SV=1	L1td1	1	1.21987e-13	123.24	2	APK(1)ESPPEGGAGATLR	-0.68509	1.338	1.342	1.278	0.663	0.739	0.588
	Q5DW34	220	K	0.6	0.00685725	Down	Histone-lysine N-methyltransferase EHMT1 OS=Mus musculus OX=10090 GN=Ehmt1 PE=1 SV=2	Ehmt1	1	0.00587309	61.577	3	SILGLHAASK(1)DHR	1.0087	1.131	1.133	1.345	0.738	0.705
	Q5XG71	1760	K	2.339	0.000922042	Up	Small subunit processome component 20 homolog OS=Mus musculus OX=10090 GN=Utp20 PE=1 SV=2	Utp20	1	7.33413e-06	108.91	2	EQECISK(1)SVSFLPR	3.4698	0.553	0.72	0.54	1.34	1.495	1.405
	Q60520	814	K	0.388	0.00329317	Down	Paired amphipathic helix protein Sin3a OS=Mus musculus OX=10090 GN=Sin3a PE=1 SV=3	Sin3a	1	6.74201e-17	103.23	3	IK(1)QIMHHFIPDLLFAQR	0.068967	1.302	1.461	1.115	0.474	0.53
	Q60843	289	K	0.404	0.0378421	Down	Krueppel-like factor 2 OS=Mus musculus OX=10090 GN=Klf2 PE=1 SV=2	Klf2	1	1.02561e-05	106.93	2	SSHLK(1)AHLR	-0.51234	1.434		1.383	0.466		0.673
	Q61235	221	K	0.66	0.00796066	Down	Beta-2-syntrophin OS=Mus musculus OX=10090 GN=Sntb2 PE=1 SV=2	Sntb2	1	0.00195764	69.905	2	HQNTTK(1)DR	0.90014	1.198		1.241	0.831		0.778
	Q61656	388	K	2.523	0.025311	Up	Probable ATP-dependent RNA helicase DDX5 OS=Mus musculus OX=10090 GN=Ddx5 PE=1 SV=2	Ddx5	1	3.70614e-16	163.43	2	DWVLNEFK(1)HGK	0.4245	0.362	0.907	0.421	1.429	1.551	1.284
	P63158	141	K	0.271	0.0277688	Down	High mobility group protein B1 OS=Mus musculus OX=10090 GN=Hmgb1 PE=1 SV=2	Hmgb1	1	7.30472e-37	146.75	2	LGEMWNNTAADDK(1)QPYEK	-2.9163	1.331	1.862	1.221	0.549		0.247
	Q61792	27	K	0.637	0.0140835	Down	LIM and SH3 domain protein 1 OS=Mus musculus OX=10090 GN=Lasp1 PE=1 SV=1	Lasp1	1	7.80414e-08	110.58	2	YWHK(1)ACFHCETCK	-2.4214	1.255	1.075	1.278	0.628	0.835	0.835
	Q62318	575	K	0.361	0.0112346	Down	Transcription intermediary factor 1-beta OS=Mus musculus OX=10090 GN=Trim28 PE=1 SV=3	Trim28	1	2.89317e-69	152.85	3	EEETEAAIGAPPAAPEGPETK(1)PVLMPLTEGPGAEGPR	2.5582	0.995	2.055	1.2	0.502	0.508	0.525
	Q62318	366	K	0.648	0.00869961	Down	Transcription intermediary factor 1-beta OS=Mus musculus OX=10090 GN=Trim28 PE=1 SV=3	Trim28	1	8.18748e-35	217.2	2	FASWALESDNNTALLLSK(1)K	-0.89789	1.304	1.245	1.035	0.723	0.737	0.863
	Q9R210	273	K	0.529	0.000192801	Down	Transcription factor EB OS=Mus musculus OX=10090 GN=Tfeb PE=1 SV=2	Tfeb	1	0.00111945	106.93	2	WNK(1)GTILK	-1.1741	1.464	1.346	1.565	0.744	0.799	0.773
	Q64152	175	K	0.436	0.0254908	Down	Transcription factor BTF3 OS=Mus musculus OX=10090 GN=Btf3 PE=1 SV=3	Btf3	1	8.69632e-40	140.55	3	QSVDGK(1)APLATGEDDDDEVPDLVENFDEASK	2.4848	1.3	1.123	1.551	0.814	0.556	0.362
	Q65Z40	321	K	0.665	0.0315393	Down	Wings apart-like protein homolog OS=Mus musculus OX=10090 GN=Wapl PE=1 SV=2	Wapl	1	4.53405e-14	117.8	3	SSQGASNFDK(1)LMDGTSQSLAK	1.2287	1.391	1.132		0.922	0.837	0.757
	Q69ZC8	183	K	0.579	0.0172758	Down	GPALPP motifs-containing protein 1 OS=Mus musculus OX=10090 GN=Gpalpp1 PE=1 SV=2	Gpalpp1	0.999997	8.01724e-05	66.485	2	LTK(1)GDDDSSKPITR	-2.4959	1.359	1.079	1.704	0.837	0.806	0.755
	Q69ZC8	288	K	0.618	0.0241931	Down	GPALPP motifs-containing protein 1 OS=Mus musculus OX=10090 GN=Gpalpp1 PE=1 SV=2	Gpalpp1	1	1.85829e-07	127.94	2	SESLMDIHHK(1)K	-1.2257	1.098	1.401	1.518	0.794	0.98	0.707
	Q52KI8	231	K	0.366	0.0040503	Down	Serine/arginine repetitive matrix protein 1 OS=Mus musculus OX=10090 GN=Srrm1 PE=1 SV=2	Srrm1	1	1.36462e-146	236.37	2	MK(1)DSSVQEATSTSDILK	0.27815	1.49	1.369	1.593	0.521	0.711	0.397
	Q4VAA2	111	K	0.65	0.000581432	Down	Protein CDV3 OS=Mus musculus OX=10090 GN=Cdv3 PE=1 SV=2	Cdv3	1	2.65562e-126	318.94	2	DENEWK(1)EFEQR	1.3625	1.263	1.211	1.145	0.834	0.773	0.746
	Q61686	74	K	1.551	0.00653409	Up	Chromobox protein homolog 5 OS=Mus musculus OX=10090 GN=Cbx5 PE=1 SV=1	Cbx5	1	1.25726e-62	253.63	2	MK(1)EGENNKPR	-1.3556	0.749	0.784	0.737	1.018	1.348	1.155
	Q3UMU9	571	K	0.663	0.00586491	Down	Hepatoma-derived growth factor-related protein 2 OS=Mus musculus OX=10090 GN=Hdgfl2 PE=1 SV=1	Hdgfl2	1	8.3338e-91	248.76	2	ADNEK(1)LEEQPGEQAPR	-1.2293	1.269	1.273	1.037	0.744	0.838	0.792
	P70460	307	K	0.622	0.0022433	Down	Vasodilator-stimulated phosphoprotein OS=Mus musculus OX=10090 GN=Vasp PE=1 SV=4	Vasp	1	0.000106283	117.99	3	RPWEK(1)NSTTLPR	1.2092	1.356	1.107	1.231	0.751	0.818	0.73
	P97310	476	K	0.546	0.0272189	Down	DNA replication licensing factor MCM2 OS=Mus musculus OX=10090 GN=Mcm2 PE=1 SV=3	Mcm2	1	3.2798e-26	165.7	3	DQQIGEK(1)IFASIAPSIYGHEDIK	1.2625	1.547	1.415	0.985	0.739	0.838	0.578
	P97311	173	K	0.662	0.0123869	Down	DNA replication licensing factor MCM6 OS=Mus musculus OX=10090 GN=Mcm6 PE=1 SV=1	Mcm6	1	6.9263e-16	104.49	2	DVEQQFK(1)YTQPNICR	-1.5785		1.199	1.289	0.9	0.743	0.829
	P97351	116	K	2.613	0.00140412	Up	40S ribosomal protein S3a OS=Mus musculus OX=10090 GN=Rps3a PE=1 SV=3	Rps3a	1	1.65228e-25	172.51	2	K(1)WQTMIEAHVDVK	1.25	0.577		0.537		1.46	1.451
	Q01320	286	K	1.542	0.000345125	Up	DNA topoisomerase 2-alpha OS=Mus musculus OX=10090 GN=Top2a PE=1 SV=2	Top2a	1	1.36043e-15	90.89	3	DKVDETGNSLK(1)VIHEQVNPR	1.617	0.781		0.774	1.191		1.207
	Q08288	308	K	0.54	0.00309181	Down	Cell growth-regulating nucleolar protein OS=Mus musculus OX=10090 GN=Lyar PE=1 SV=2	Lyar	1	4.59232e-30	159.83	3	LPEQPEEGEAK(1)DHEAPSK	1.9706	1.149	1.152	1.502	0.641	0.689	0.723
	Q08943	413	K	0.536	0.0259616	Down	FACT complex subunit SSRP1 OS=Mus musculus OX=10090 GN=Ssrp1 PE=1 SV=2	Ssrp1	1	1.8066e-13	159.12	2	EEYGK(1)LFDFVNAK	5.957	1.161	1.666	1.082	0.643	0.869	0.585
	Q0VGB7	246	K	0.652	0.0172571	Down	Serine/threonine-protein phosphatase 4 regulatory subunit 2 OS=Mus musculus OX=10090 GN=Ppp4r2 PE=1 SV=1	Ppp4r2	1	6.48461e-52	211.52	3	HPDEDAVESEEHEVK(1)R	1.5019	1.321	1.109	1.252	0.651	0.877	0.871
	Q1PSW8	432	K	2.4	0.00174074	Up	E3 ubiquitin-protein ligase TRIM71 OS=Mus musculus OX=10090 GN=Trim71 PE=1 SV=1	Trim71	1	1.83408e-06	130.79	2	MLAQVQELK(1)TIR	0.2669	0.582	0.705	0.658	1.476		1.636
	Q91VK1	280	K	3.2	0.00238636	Up	Basic leucine zipper and W2 domain-containing protein 2 OS=Mus musculus OX=10090 GN=Bzw2 PE=1 SV=1	Bzw2	1	8.5416e-05	94.66	2	EVVLYVK(1)EEMK	0.27782	0.472	0.558	0.316	1.522	1.324	1.461
	Q3TKY6	390	K	0.501	0.00030551	Down	Spliceosome-associated protein CWC27 homolog OS=Mus musculus OX=10090 GN=Cwc27 PE=1 SV=1	Cwc27	1	3.18203e-48	196.42	2	EDQTLALLSQFK(1)SK	4.3826	1.322	1.333	1.212	0.648	0.589	0.702
	Q3TLH4	357	K	0.481	0.000618615	Down	Protein PRRC2C OS=Mus musculus OX=10090 GN=Prrc2c PE=1 SV=3	Prrc2c	1	1.69724e-29	142.03	2	ESSSEDQTAK(1)TPESTENR	-4.908	1.319	1.308	1.361	0.568	0.617	0.732
	Q3TLH4	544	K	0.662	0.00285149	Down	Protein PRRC2C OS=Mus musculus OX=10090 GN=Prrc2c PE=1 SV=3	Prrc2c	1	6.3239e-05	99.855	2	QQEK(1)ELEQQR	-0.49336	1.22	1.103	1.093		0.755	0.752
	Q3UEB3	173	K	0.183	0.000874731	Down	Poly(U)-binding-splicing factor PUF60 OS=Mus musculus OX=10090 GN=Puf60 PE=1 SV=2	Puf60	1	7.83811e-37	180.81	2	SIDMSWDSVTMK(1)HK	-0.53196	1.67	1.35	1.413		0.236	0.304
	Q3UJB9	1388	K	0.621	0.0034396	Down	Enhancer of mRNA-decapping protein 4 OS=Mus musculus OX=10090 GN=Edc4 PE=1 SV=2	Edc4	1	1.28182e-12	101.43	3	LFQFLQADPHNSLSK(1)AAR	-0.75226	1.408	1.095	1.31	0.805	0.794	0.768
	Q3UL36	122	K	0.493	0.012703	Down	Arginine and glutamate-rich protein 1 OS=Mus musculus OX=10090 GN=Arglu1 PE=1 SV=2	Arglu1	1	1.46949e-85	241.56	2	QQEIEEK(1)LIEEETAR	-0.87333	1.141	1.37	1.44	0.848	0.503	0.595
	Q1HFZ0	100	K	2.489	0.000164582	Up	RNA cytosine C(5)-methyltransferase NSUN2 OS=Mus musculus OX=10090 GN=Nsun2 PE=1 SV=2	Nsun2	1	3.243e-15	112.95	2	YFK(1)ELEDLEVDGQK	3.703	0.603	0.535	0.663	1.425	1.55	1.507
	Q4VA53	379	K	1.774	0.00495777	Up	Sister chromatid cohesion protein PDS5 homolog B OS=Mus musculus OX=10090 GN=Pds5b PE=1 SV=1	Pds5b	1	7.24889e-18	138.71	2	HDVIVSIVTAAK(1)K	-0.37801	0.718	0.79	0.617	1.082	1.327	1.36
	Q4VA53	698	K	1.536	0.0139448	Up	Sister chromatid cohesion protein PDS5 homolog B OS=Mus musculus OX=10090 GN=Pds5b PE=1 SV=1	Pds5b	1	1.43886e-06	79.795	2	NTGSK(1)IEEDFPHIR	1.1161		0.679	0.788	1.181	1.022	1.178
other | cytoskeleton	Q9JIF7	128	K	0.615	0.0368258	Down	Coatomer subunit beta OS=Mus musculus OX=10090 GN=Copb1 PE=1 SV=1	Copb1	1	1.18435e-11	132.9	2	LK(1)EAELLEPLMPAIR	-1.3114	1.285	1.445	1.031	0.948	0.614	0.75
	Q61990	115	K	0.432	0.00325374	Down	Poly(rC)-binding protein 2 OS=Mus musculus OX=10090 GN=Pcbp2 PE=1 SV=1	Pcbp2	1	1.38597e-37	122.66	2	LVVPASQCGSLIGK(1)GGCK	-2.9241	1.461	1.144	1.336	0.589	0.545
	P97760	175	K	0.523	0.00848759	Down	DNA-directed RNA polymerase II subunit RPB3 OS=Mus musculus OX=10090 GN=Polr2c PE=1 SV=2	Polr2c	1	1.58053e-09	103.27	3	EHAK(1)WNPTAGVAFEYDPDNALR	2.7357	1.225	1.364	1.108		0.583	0.705
other | mitochondria,peroxisome	Q61543	193	K	1.559	2.56358e-05	Up	Golgi apparatus protein 1 OS=Mus musculus OX=10090 GN=Glg1 PE=1 SV=1	Glg1	1	3.29344e-43	155.61	3	ECAEEPVGK(1)GYMVSCLVDHR	1.3382	0.69		0.69	1.077	1.061	1.09
other | peroxisome	Q3URD3	593	K	0.511	0.0316998	Down	Sarcolemmal membrane-associated protein OS=Mus musculus OX=10090 GN=Slmap PE=1 SV=2	Slmap	1	3.825e-08	108.5	2	DK(1)LLSAQDEILLLR	0.1604	1.429	1.387	1.244	0.85	0.532
	Q9Z2I8	67	K	0.618	0.0090989	Down	Succinate--CoA ligase [GDP-forming] subunit beta, mitochondrial OS=Mus musculus OX=10090 GN=Suclg2 PE=1 SV=3	Suclg2	1	1.55093e-30	179.98	2	FFVANTAK(1)EALEAAK	5.0778	1.377	1.256		0.878	0.728	0.835
plasma membrane	Q99P72	1036	K	0.541	0.0259183	Down	Reticulon-4 OS=Mus musculus OX=10090 GN=Rtn4 PE=1 SV=2	Rtn4	1	8.5784e-19	87.727	2	GVIQAIQK(1)SDEGHPFR	-9.2018	1.39	1.631	0.993	0.644	0.661	0.867
	Q99NH0	1514	K	0.626	0.0263097	Down	Ankyrin repeat domain-containing protein 17 OS=Mus musculus OX=10090 GN=Ankrd17 PE=1 SV=2	Ankrd17	1	2.50209e-25	199.51	2	ENFELQAAQEK(1)EK	1.2862	1.235	1.268	1.094	0.862	0.567	0.824
	Q99JY8	188	K	1.843	0.0306366	Up	Phospholipid phosphatase 3 OS=Mus musculus OX=10090 GN=Plpp3 PE=1 SV=1	Plpp3	1	0.00165063	78.932	2	GEDSK(1)VQEAR	-0.642		0.697	0.73	1.454	1.176
	Q8VDM4	50	K	0.406	0.00119244	Down	26S proteasome non-ATPase regulatory subunit 2 OS=Mus musculus OX=10090 GN=Psmd2 PE=1 SV=1	Psmd2	1	1.68934e-127	200.45	3	DKEQELSEEDK(1)QLQDELEMLVER	-0.5311	1.613	1.294	1.236	0.616	0.484	0.58
	Q8BMK4	274	K	0.653	0.0280405	Down	Cytoskeleton-associated protein 4 OS=Mus musculus OX=10090 GN=Ckap4 PE=1 SV=2	Ckap4	1	0.00176634	59.731	2	DAVK(1)EVQASMMSR	0.1889		1.234	1.211	0.856		0.74
	Q8BMK4	291	K	0.506	0.016395	Down	Cytoskeleton-associated protein 4 OS=Mus musculus OX=10090 GN=Ckap4 PE=1 SV=2	Ckap4	1	1.66731e-25	94.905	3	ERDIEALK(1)SSLQTMESDVYTEVR	0.070596	1.735	1.11	1.227	0.692	0.567	0.803
	Q80TR8	385	K	1.866	0.0363185	Up	DDB1- and CUL4-associated factor 1 OS=Mus musculus OX=10090 GN=Dcaf1 PE=1 SV=4	Dcaf1	1	1.48684e-13	85.443	3	HLASLLLHNK(1)FATEFVAHGGVQK	4.0161	0.562	0.762	0.898	1.399	1.365
	Q6PA06	314	K	0.658	0.0476895	Down	Atlastin-2 OS=Mus musculus OX=10090 GN=Atl2 PE=1 SV=1	Atl2	1	0.000230935	88.181	3	LK(1)DIDEDFKR	-0.25887	1.345	0.973	1.14	0.798		0.718
	Q62351	39	K	0.613	0.0084319	Down	Transferrin receptor protein 1 OS=Mus musculus OX=10090 GN=Tfrc PE=1 SV=1	Tfrc	1	5.89826e-47	116.6	3	QVDGDNSHVEMK(1)LAADEEENADNNMK	0.77369	1.025	1.261	1.17	0.702		0.71
	Q571H0	1333	K	0.581	0.022948	Down	Nucleolar pre-ribosomal-associated protein 1 OS=Mus musculus OX=10090 GN=Urb1 PE=1 SV=2	Urb1	1	4.42238e-25	123.24	3	TK(1)DLHVLMDHLPNTLR	-1.2363	1.234	1.343	1.093	0.831	0.524	0.777
	Q3UMY5	271	K	0.661	0.00258065	Down	Echinoderm microtubule-associated protein-like 4 OS=Mus musculus OX=10090 GN=Eml4 PE=1 SV=1	Eml4	1	5.14983e-05	92.732	2	LK(1)LEWVYGYR	-2.1937		1.241	1.203	0.796		0.819
	P70423	149	K	1.538	0.00562221	Up	Cationic amino acid transporter 3 OS=Mus musculus OX=10090 GN=Slc7a3 PE=2 SV=1	Slc7a3	1	0.000714956	99.855	2	TLK(1)GTILLK	-2.5339	0.751	0.829	0.881		1.273	1.25
	P18572	189	K	0.576	0.000495505	Down	Basigin OS=Mus musculus OX=10090 GN=Bsg PE=1 SV=2	Bsg	1	2.2992e-35	102.1	3	VLQEDTLPDLHTK(1)YIVDADDR	1.1495	1.384	1.213	1.194	0.741	0.751	0.692
	O35379	72	K	1.575	0.0385629	Up	Multidrug resistance-associated protein 1 OS=Mus musculus OX=10090 GN=Abcc1 PE=1 SV=1	Abcc1	1	7.9605e-17	160.62	2	GYIQMTHLNK(1)TK	0.2434	1.031	0.778	0.981		1.592	1.337
	Q9CR60	130	K	1.903	0.0285451	Up	Vesicle transport protein GOT1B OS=Mus musculus OX=10090 GN=Golt1b PE=1 SV=1	Golt1b	1	1.7102e-18	180.81	2	SFVDK(1)VGESNNMV	0.5756	0.787	0.496	0.877	1.613	1.171	1.327
	Q6P5B0	1022	K	0.251	0.0196504	Down	RRP12-like protein OS=Mus musculus OX=10090 GN=Rrp12 PE=1 SV=1	Rrp12	1	1.06517e-05	82.437	3	FGFELVK(1)GLLPAEYHK	-5.2806	1.571	1.738		0.336	0.494
	Q9Z1F9	502	K	0.507	0.0375337	Down	SUMO-activating enzyme subunit 2 OS=Mus musculus OX=10090 GN=Uba2 PE=1 SV=1	Uba2	1	3.16853e-34	139.61	2	GTILISSEEGETEANNPK(1)K	-3.5395	1.375	1.356	0.969	0.725	0.525

## Sheet: Up Classification
Subcellular localization	Number of proteins
cytoplasm	58
nucleus	37
mitochondria	16
cytoplasm,nucleus	6
plasma membrane	5
extracellular	4
other	1

## Sheet: Up list
Subcellular localization	Protein accession	Position	Amino acid	Case/Con_F Ratio	Case/Con_F P value	Regulated Type	Protein description	Gene name	Localization probability	PEP	Score	Charge	Modified sequence	Mass error [ppm]	Con_F1	Con_F2	Con_F3	Case1	Case2	Case3
cytoplasm	B1AXP6	10	K	3.505	0.00526306	Up	Mitochondrial import receptor subunit TOM5 homolog OS=Mus musculus OX=10090 GN=Tomm5 PE=3 SV=1	Tomm5	1	3.02917e-11	137.39	2	IEGLAPK(1)LDPEEMK	-3.4226	0.342	0.653	0.329	1.452	1.794	1.395
	Q80UM3	628	K	1.569	0.0364212	Up	N-alpha-acetyltransferase 15, NatA auxiliary subunit OS=Mus musculus OX=10090 GN=Naa15 PE=1 SV=1	Naa15	0.913769	0.00166022	76.563	2	K(0.086)K(0.914)DDDDEEIGGPK	-2.9891	0.724		0.823	1.288	1.14
	Q8BFU3	350	K	1.505	0.0279583	Up	RING finger protein 214 OS=Mus musculus OX=10090 GN=Rnf214 PE=1 SV=1	Rnf214	1	3.28005e-05	82.437	2	AWK(1)AEILSLESR	1.4912	0.703	1.021	0.737	1.155	1.336	1.213
	Q8C1A5	317	K	1.815	0.00132067	Up	Thimet oligopeptidase OS=Mus musculus OX=10090 GN=Thop1 PE=1 SV=1	Thop1	1	3.50434e-13	119.55	2	AVILELK(1)EAECAK	0.66791	0.686	0.801	0.655	1.187	1.364	1.336
	Q8C7R4	729	K	2.285	0.0274603	Up	Ubiquitin-like modifier-activating enzyme 6 OS=Mus musculus OX=10090 GN=Uba6 PE=1 SV=1	Uba6	1	7.40137e-11	130.99	2	LK(1)DGSLFWQSPK	0.66554	0.363	0.893	0.529	1.447	1.349	1.282
	Q8CI94	12	K	1.525	0.0130316	Up	Glycogen phosphorylase, brain form OS=Mus musculus OX=10090 GN=Pygb PE=1 SV=3	Pygb	1	0.00638852	70.67	2	QK(1)QISVR	0.15968		0.7	0.76		1.084	1.142
	Q8JZM7	479	K	1.841	0.0312171	Up	Parafibromin OS=Mus musculus OX=10090 GN=Cdc73 PE=1 SV=1	Cdc73	1	0.00387656	47.334	2	AFHLK(1)YDEVR	0.90055	0.787	0.638		1.263		1.36
	Q8R016	244	K	1.815	0.000475632	Up	Bleomycin hydrolase OS=Mus musculus OX=10090 GN=Blmh PE=1 SV=1	Blmh	1	8.37955e-07	101.45	3	NYHK(1)IGPITPLQFYK	-0.13365	0.762	0.719	0.638	1.339	1.271	1.236
	Q8VD65	982	K	3.008	0.0430752	Up	Phosphoinositide 3-kinase regulatory subunit 4 OS=Mus musculus OX=10090 GN=Pik3r4 PE=1 SV=3	Pik3r4	1	5.34362e-07	110.44	2	PK(1)GLLVAHLHEHK	-4.1917	0.51	0.757	0.555	2.461	1.193
	Q8VEE4	322	K	1.63	0.00685757	Up	Replication protein A 70 kDa DNA-binding subunit OS=Mus musculus OX=10090 GN=Rpa1 PE=1 SV=1	Rpa1	1	4.24527e-13	88.42	2	AK(1)DALVDIIGICK	3.6872	0.764	0.696	0.789	1.072	1.162	1.432
	Q91YR7	472	K	1.623	0.0428092	Up	Pre-mRNA-processing factor 6 OS=Mus musculus OX=10090 GN=Prpf6 PE=1 SV=1	Prpf6	1	6.24765e-22	129.53	3	HIWITAAK(1)LEEANGNTQMVEK	4.0471	0.666	1.026	0.575	1.247	1.165	1.267
	Q91YR9	75	K	2.31	0.00287954	Up	Prostaglandin reductase 1 OS=Mus musculus OX=10090 GN=Ptgr1 PE=1 SV=2	Ptgr1	1	0.000149127	85.622	2	VVESK(1)NSAFPK	1.2517		0.487	0.5		1.189	1.091
	Q922D8	370	K	1.568	0.0112782	Up	C-1-tetrahydrofolate synthase, cytoplasmic OS=Mus musculus OX=10090 GN=Mthfd1 PE=1 SV=4	Mthfd1	1	3.22387e-09	59.689	3	HQPDGK(1)YVVVTGITPTPLGEGK	1.8371	0.779	0.749		1.25	1.058	1.285
	Q7TQI3	188	K	1.668	0.00680566	Up	Ubiquitin thioesterase OTUB1 OS=Mus musculus OX=10090 GN=Otub1 PE=1 SV=2	Otub1	1	3.74343e-06	93.162	2	ESK(1)FFEHFIEGGR	4.3686		0.756	0.642	1.086	1.226	1.186
	Q99JX4	176	K	1.587	0.00250911	Up	Eukaryotic translation initiation factor 3 subunit M OS=Mus musculus OX=10090 GN=Eif3m PE=1 SV=1	Eif3m	1	0.000315227	94.804	2	LLYEALVDCK(1)K	-1.288	0.765	0.77	0.841	1.411	1.158	1.201
	Q99PV0	1222	K	1.514	0.0164009	Up	Pre-mRNA-processing-splicing factor 8 OS=Mus musculus OX=10090 GN=Prpf8 PE=1 SV=2	Prpf8	1	1.40259e-11	145.08	2	DGVWNLQNEVTK(1)ER	3.4618	0.701	0.729	0.954	1.107	1.218	1.284
	Q9CQI3	35	K	2.621	0.0261521	Up	Glia maturation factor beta OS=Mus musculus OX=10090 GN=Gmfb PE=1 SV=3	Gmfb	1	2.82985e-05	79.235	2	ETHNAAIIMK(1)IDK	-1.4413	0.651	0.557	1.036		2.053	1.868
	Q9CWK8	193	K	1.956	0.00361886	Up	Sorting nexin-2 OS=Mus musculus OX=10090 GN=Snx2 PE=1 SV=2	Snx2	1	3.72181e-15	151.52	2	FSDFLGLHSK(1)LASK	2.0115	0.605	0.804	0.582	1.267	1.411	1.216
	Q9DAR7	309	K	1.88	0.0348497	Up	m7GpppX diphosphatase OS=Mus musculus OX=10090 GN=Dcps PE=1 SV=1	Dcps	1	1.19333e-16	82.822	3	AHLLAQVIENLECDPK(1)HYQQR	2.8167	0.556	0.756		1.146	1.484	1.07
	Q9DBP5	171	K	1.545	0.0431331	Up	UMP-CMP kinase OS=Mus musculus OX=10090 GN=Cmpk1 PE=1 SV=1	Cmpk1	1	7.63574e-71	167.19	3	IQTYLESTKPIIDLYEEMGK(1)VK	3.7935	0.846	0.885	0.581	1.025	1.314	1.233
	Q9ESX5	291	K	1.65	0.0347788	Up	H/ACA ribonucleoprotein complex subunit DKC1 OS=Mus musculus OX=10090 GN=Dkc1 PE=1 SV=4	Dkc1	1	0.000224204	81.799	3	VVYPLEK(1)LLTSHK	1.5495		0.84	0.598	1.285	1.1	1.173
	Q9JI75	77	K	2.148	0.0389383	Up	Ribosyldihydronicotinamide dehydrogenase [quinone] OS=Mus musculus OX=10090 GN=Nqo2 PE=1 SV=3	Nqo2	1	5.08483e-09	78.75	3	NDITGAPSNPDVFSYGIETHEAYK(1)K	3.3193	0.494		0.642	1.116	1.324
	Q9JJ00	267	K	1.565	0.000259339	Up	Phospholipid scramblase 1 OS=Mus musculus OX=10090 GN=Plscr1 PE=1 SV=1	Plscr1	1	7.40929e-07	112.93	2	SLDEESVVGK(1)ISK	-2.0226	0.747	0.748	0.753	1.142	1.117	1.258
	Q9JJ11	612	K	1.533	0.000131834	Up	Transforming acidic coiled-coil-containing protein 3 OS=Mus musculus OX=10090 GN=Tacc3 PE=1 SV=1	Tacc3	1	0.000800779	81.642	2	TK(1)EIDELTR	0.05573	0.798	0.813	0.837	1.189	1.267	1.297
	Q9JKF1	1571	K	1.522	0.0119684	Up	Ras GTPase-activating-like protein IQGAP1 OS=Mus musculus OX=10090 GN=Iqgap1 PE=1 SV=2	Iqgap1	1	1.22844e-52	182.52	3	LHEK(1)GVLLEIEDLQANQFK	0.65974	0.833	0.879	0.642	1.185	1.229	1.169
	Q9QXX4	18	K	1.699	0.0326001	Up	Calcium-binding mitochondrial carrier protein Aralar2 OS=Mus musculus OX=10090 GN=Slc25a13 PE=1 SV=1	Slc25a13	1	1.89973e-06	86.243	2	ADPAELK(1)AIFLK	-5.42	0.501	0.905	0.645	1.217	1.095	1.173
	Q9QXZ0	842	K	1.59	0.0101939	Up	Microtubule-actin cross-linking factor 1 OS=Mus musculus OX=10090 GN=Macf1 PE=1 SV=2	Macf1	1	1.16092e-51	179.21	2	EQLIQSK(1)SSVASLVGR	0.75958	0.679	0.806	0.847	1.208	1.411	1.088
	Q99LG2	187	K	2.029	0.0420234	Up	Transportin-2 OS=Mus musculus OX=10090 GN=Tnpo2 PE=1 SV=1	Tnpo2	1	0.00640346	84.699	2	HCSPK(1)IR	0.2584	0.548		0.743		1.311	1.308
	Q6P4T2	711	K	1.625	0.0326826	Up	U5 small nuclear ribonucleoprotein 200 kDa helicase OS=Mus musculus OX=10090 GN=Snrnp200 PE=1 SV=1	Snrnp200	1	8.51506e-38	217.16	3	FQIMNEIVYEK(1)IMEHAGK	1.4605	0.797	0.785	0.695	0.916	1.377	1.407
	Q6P4T2	1421	K	1.652	0.0288107	Up	U5 small nuclear ribonucleoprotein 200 kDa helicase OS=Mus musculus OX=10090 GN=Snrnp200 PE=1 SV=1	Snrnp200	1	6.19035e-21	135.5	2	LLGK(1)GNIIISTPEK	0.43948	0.639	1.002	0.616	1.231	1.293	1.205
	Q6P4T2	1025	K	1.784	0.00408075	Up	U5 small nuclear ribonucleoprotein 200 kDa helicase OS=Mus musculus OX=10090 GN=Snrnp200 PE=1 SV=1	Snrnp200	1	1.03703e-46	174.05	2	VFSLSSEFK(1)NITVR	4.5817	0.591	0.783	0.768	1.178	1.301	1.342
	Q61316	774	K	1.515	0.0194173	Up	Heat shock 70 kDa protein 4 OS=Mus musculus OX=10090 GN=Hspa4 PE=1 SV=1	Hspa4	1	1.09123e-28	184.65	2	IK(1)ELTSICSPIISK	2.6527	0.743	0.976	0.683	1.204	1.288	1.148
	Q60854	109	K	1.648	0.00523342	Up	Serpin B6 OS=Mus musculus OX=10090 GN=Serpinb6 PE=1 SV=1	Serpinb6	1	4.23321e-21	124.06	2	TCDLLASFK(1)DSCLK	6.749	0.752	0.826	0.649	1.087	1.291	1.291
	O35129	200	K	3.452	0.00479068	Up	Prohibitin-2 OS=Mus musculus OX=10090 GN=Phb2 PE=1 SV=1	Phb2	1	1.41376e-46	185.57	2	EYTAAVEAK(1)QVAQQEAQR	-1.8676	0.442	0.558	0.271	1.569	1.254	1.565
	O35129	147	K	1.929	0.0235124	Up	Prohibitin-2 OS=Mus musculus OX=10090 GN=Phb2 PE=1 SV=1	Phb2	1	1.00303e-28	155.57	2	SVVAK(1)FNASQLITQR	1.1138	0.859	0.637	0.486	1.047	1.374	1.402
	O35685	39	K	1.545	0.00181211	Up	Nuclear migration protein nudC OS=Mus musculus OX=10090 GN=Nudc PE=1 SV=1	Nudc	1	2.19076e-06	86.135	2	K(1)TDFFIGGEEGMAEK	6.0498	0.728	0.769	0.868	1.153	1.271	1.229
	O70310	252	K	1.783	0.00162317	Up	Glycylpeptide N-tetradecanoyltransferase 1 OS=Mus musculus OX=10090 GN=Nmt1 PE=1 SV=1	Nmt1	1	1.02692e-07	112.93	2	MVEINFLCVHK(1)K	2.4252	0.648	0.67		1.238	1.201	1.086
	P07901	655	K	1.76	0.0200162	Up	Heat shock protein HSP 90-alpha OS=Mus musculus OX=10090 GN=Hsp90aa1 PE=1 SV=4	Hsp90aa1	1	0.00107105	96.311	2	AEADK(1)NDK	-0.047028	0.653	0.887	0.638	1.106	1.561	1.166
	P11499	53	K	2.594	0.0186787	Up	Heat shock protein HSP 90-beta OS=Mus musculus OX=10090 GN=Hsp90ab1 PE=1 SV=3	Hsp90ab1	1	4.81573e-113	329.7	2	ELISNASDALDK(1)IR	3.5869	0.518	0.735	0.43	1.276	2.019	1.07
	P11499	646	K	1.775	0.023616	Up	Heat shock protein HSP 90-beta OS=Mus musculus OX=10090 GN=Hsp90ab1 PE=1 SV=3	Hsp90ab1	1	0.00107105	96.311	2	AEADK(1)NDK	-0.047028	0.649	0.895	0.629	1.096	1.591	1.169
	P11983	243	K	1.837	0.0187128	Up	T-complex protein 1 subunit alpha OS=Mus musculus OX=10090 GN=Tcp1 PE=1 SV=3	Tcp1	1	5.90484e-17	159.93	2	IACLDFSLQK(1)TK	0.16784	0.645	0.956	0.557	1.373	1.369	1.223
	P14206	42	K	1.589	0.0430641	Up	40S ribosomal protein SA OS=Mus musculus OX=10090 GN=Rpsa PE=1 SV=4	Rpsa	1	7.33369e-07	106	2	K(1)SDGIYIINLK	-2.5477		0.645	0.842	1.239	1.291	1.015
	P63017	507	K	59.97	1.636e-05	Up	Heat shock cognate 71 kDa protein OS=Mus musculus OX=10090 GN=Hspa8 PE=1 SV=1	Hspa8	1	0.000441168	93.561	2	ITITNDK(1)GR	1.0763	0.044	0.027	0.03	1.875	2.343	1.839
	P63017	573	K	5.14	0.00563027	Up	Heat shock cognate 71 kDa protein OS=Mus musculus OX=10090 GN=Hspa8 PE=1 SV=1	Hspa8	1	1.57284e-28	155.57	2	ILDK(1)CNEIISWLDK	0.85265		0.367	0.296		1.6	1.808
	P17427	377	K	1.519	0.00576011	Up	AP-2 complex subunit alpha-2 OS=Mus musculus OX=10090 GN=Ap2a2 PE=1 SV=2	Ap2a2	1	2.90227e-16	130.71	2	THIETVINALK(1)TER	2.1176	0.77	0.902	0.74	1.194	1.132	1.337
	Q61696	507	K	31.826	1.60033e-05	Up	Heat shock 70 kDa protein 1A OS=Mus musculus OX=10090 GN=Hspa1a PE=1 SV=2	Hspa1a	1	0.000441168	93.561	2	ITITNDK(1)GR	1.0763	0.058	0.039	0.047	1.477	1.767	1.339
	P19096	533	K	1.842	0.0324156	Up	Fatty acid synthase OS=Mus musculus OX=10090 GN=Fasn PE=1 SV=2	Fasn	0.998406	5.32409e-39	151.41	3	SDEAVK(0.002)PLGVK(0.998)VSDLLLSTDER	1.5553	0.938	0.587	0.542	1.223	1.505	1.08
	P24270	77	K	1.649	0.0081124	Up	Catalase OS=Mus musculus OX=10090 GN=Cat PE=1 SV=4	Cat	1	1.10256e-36	140.78	3	VVHAK(1)GAGAFGYFEVTHDITR	1.0132	0.724	0.712	0.73	0.97	1.25	1.351
	P41216	420	K	1.723	0.00769094	Up	Long-chain-fatty-acid--CoA ligase 1 OS=Mus musculus OX=10090 GN=Acsl1 PE=1 SV=2	Acsl1	1	8.03654e-07	110.44	2	LIFHK(1)IQSSLGGK	0.68616	0.654	0.539	0.78	1.152	1.185	1.062
	P42932	400	K	1.527	0.023777	Up	T-complex protein 1 subunit theta OS=Mus musculus OX=10090 GN=Cct8 PE=1 SV=3	Cct8	1	1.7455e-98	289.48	2	AVDDGVNTFK(1)VLTR	0.90297	0.659	0.942	0.808	1.087	1.349	1.243
	P42932	206	K	2.206	0.0274898	Up	T-complex protein 1 subunit theta OS=Mus musculus OX=10090 GN=Cct8 PE=1 SV=3	Cct8	1	1.35735e-21	112.67	3	VCK(1)ILGSGIYSSSVLHGMVFK	3.4478		0.712	0.491	1.058	1.513	1.409
	P50518	52	K	1.889	0.00178682	Up	V-type proton ATPase subunit E 1 OS=Mus musculus OX=10090 GN=Atp6v1e1 PE=1 SV=2	Atp6v1e1	1	0.000475664	92.732	2	LK(1)IMEYYEK	0.66259	0.552		0.62	1.144	1.037	1.14
	P51410	2	K	33.082	0.000438963	Up	60S ribosomal protein L9 OS=Mus musculus OX=10090 GN=Rpl9 PE=1 SV=2	Rpl9	1	2.09855e-16	82.747	2	MK(1)TILSNQTVDIPENVEITLK	1.5655	0.057	0.065		1.952	2.084
	P52480	305	K	3.87	0.0390093	Up	Pyruvate kinase PKM OS=Mus musculus OX=10090 GN=Pkm PE=1 SV=4	Pkm	1	4.31949e-46	179.21	2	GDLGIEIPAEK(1)VFLAQK	-2.0254	0.654	0.129	0.511	1.824	1.378	1.806
	P52480	3	K	1.519	0.00756069	Up	Pyruvate kinase PKM OS=Mus musculus OX=10090 GN=Pkm PE=1 SV=4	Pkm	1	5.59332e-239	300.25	4	PK(1)PHSEAGTAFIQTQQLHAAMADTFLEHMCR	2.0915	0.747	0.913	0.764	1.298	1.096	1.287
	P57776	195	K	1.647	0.00888688	Up	Elongation factor 1-delta OS=Mus musculus OX=10090 GN=Eef1d PE=1 SV=3	Eef1d	0.868836	1.30327e-109	171.05	4	K(0.131)PTLVAK(0.869)SSILLDVKPWDDETDMAQLETCVR	3.8173	0.886	0.775	0.722	1.259		1.357
	P58252	638	K	3.663	0.00153681	Up	Elongation factor 2 OS=Mus musculus OX=10090 GN=Eef2 PE=1 SV=2	Eef2	1	5.89833e-21	126.32	2	YLAEK(1)YEWDVAEAR	1.7796	0.301	0.454	0.538	1.593	1.566	1.577
	P60122	162	K	2.002	0.0023106	Up	RuvB-like 1 OS=Mus musculus OX=10090 GN=Ruvbl1 PE=1 SV=1	Ruvbl1	1	3.94165e-26	175.54	2	TISHVIIGLK(1)TAK	2.4299	0.679	0.785	0.574	1.445	1.241	1.395
	P62082	169	K	1.641	0.00700659	Up	40S ribosomal protein S7 OS=Mus musculus OX=10090 GN=Rps7 PE=2 SV=1	Rps7	1	1.04321e-83	231.92	3	AQQNNVEHK(1)VETFSGVYK	0.13248	0.834	0.659	0.914	1.283	1.362	1.306
	P62082	147	K	1.521	0.035724	Up	40S ribosomal protein S7 OS=Mus musculus OX=10090 GN=Rps7 PE=2 SV=1	Rps7	1	0.00391424	113.1	2	VK(1)LDGSR	-0.50479	0.837	0.671	1.01	1.108	1.4	1.322
	P63001	116	K	1.771	0.000497128	Up	Ras-related C3 botulinum toxin substrate 1 OS=Mus musculus OX=10090 GN=Rac1 PE=1 SV=1	Rac1	1	8.30228e-23	155.34	3	HHCPNTPIILVGTK(1)LDLR	-1.2165	0.652	0.782	0.677	1.233	1.256	1.25
	P80314	342	K	1.738	0.0199227	Up	T-complex protein 1 subunit beta OS=Mus musculus OX=10090 GN=Cct2 PE=1 SV=4	Cct2	1	1.28433e-20	90.89	3	LALVTGGEIASTFDHPELVK(1)LGSCK	3.9542	0.558	0.756	0.947	1.291	1.33	1.309
	P80315	302	K	1.51	0.0196574	Up	T-complex protein 1 subunit delta OS=Mus musculus OX=10090 GN=Cct4 PE=1 SV=3	Cct4	1	1.03513e-37	185.9	2	TGCNVLLIQK(1)SILR	5.301	0.708	0.946	0.762	1.328	1.061	1.258
	P97355	214	K	1.798	0.000293459	Up	Spermine synthase OS=Mus musculus OX=10090 GN=Sms PE=1 SV=1	Sms	0.987916	1.63892e-21	149.14	3	LK(0.012)PK(0.988)MVTMVEIDQMVIDGCK	1.7244	0.783	0.826	0.732	1.494	1.392	1.323
	Q01730	183	K	1.501	0.000405899	Up	Ras suppressor protein 1 OS=Mus musculus OX=10090 GN=Rsu1 PE=1 SV=3	Rsu1	1	5.07094e-17	149.58	3	EIGELTQLK(1)ELHIQGNR	-0.95354	0.858	0.821	0.757	1.235	1.218	1.203
	Q08093	19	K	1.685	0.0272936	Up	Calponin-2 OS=Mus musculus OX=10090 GN=Cnn2 PE=1 SV=1	Cnn2	1	1.20482e-42	203.8	2	GPSYGLSAEVK(1)NR	3.5055	0.762	0.749	0.932	1.205		1.539
cytoplasm,nucleus	Q8C570	111	K	1.523	0.0141351	Up	mRNA export factor OS=Mus musculus OX=10090 GN=Rae1 PE=1 SV=1	Rae1	1	4.90137e-21	116.9	3	TAK(1)MWDLNSNQAIQIAQHDAPVK	0.088449	0.892	0.795	0.695	1.266	1.316	1.046
	Q8BNV1	232	K	1.566	0.0181355	Up	tRNA (uracil-5-)-methyltransferase homolog A OS=Mus musculus OX=10090 GN=Trmt2a PE=1 SV=1	Trmt2a	1	0.000376714	73.502	2	NK(1)CEFLVGVGVDGK	3.6161	0.921	0.733	0.792	1.206	1.347
	Q8R050	350	K	1.577	0.0010433	Up	Eukaryotic peptide chain release factor GTP-binding subunit ERF3A OS=Mus musculus OX=10090 GN=Gspt1 PE=1 SV=2	Gspt1	1	2.27676e-18	148.76	2	TAGVK(1)HLIVLINK	2.4242	0.781	0.73	0.81	1.17	1.161	1.329
	Q8R050	358	K	1.71	0.0382518	Up	Eukaryotic peptide chain release factor GTP-binding subunit ERF3A OS=Mus musculus OX=10090 GN=Gspt1 PE=1 SV=2	Gspt1	1	2.87482e-20	127.07	3	HLIVLINK(1)MDDPTVNWSNER	1.0627	0.654	0.813		1.242	1.267
	Q8BGQ7	747	K	1.898	0.0336451	Up	Alanine--tRNA ligase, cytoplasmic OS=Mus musculus OX=10090 GN=Aars1 PE=1 SV=1	Aars1	1	1.47028e-21	115.29	3	NSSHAGAFVIVTEEAIAK(1)GIR	1.8421		0.798	0.496	1.222	1.186	1.276
	P0C7N9	113	K	1.619	0.000175384	Up	Proteasome assembly chaperone 4 OS=Mus musculus OX=10090 GN=Psmg4 PE=1 SV=1	Psmg4	1	8.42581e-16	121.71	2	IK(1)EEMETFPEKF	0.074001	0.841	0.76	0.806	1.351	1.263	1.282
	Q8BJU0	201	K	1.667	0.0159973	Up	Small glutamine-rich tetratricopeptide repeat-containing protein alpha OS=Mus musculus OX=10090 GN=Sgta PE=1 SV=2	Sgta	1	0.00100762	74.424	2	SNLK(1)IAELK	-1.5497		0.691	0.788	1.236	1.23
extracellular	O35887	84	K	1.611	0.0317308	Up	Calumenin OS=Mus musculus OX=10090 GN=Calu PE=1 SV=1	Calu	1	3.2487e-59	190.87	2	IDDDK(1)DGFVTVDELK	3.9058	0.69	0.906	0.554	1.187	1.243	1.034
	O35887	59	K	1.504	0.0300517	Up	Calumenin OS=Mus musculus OX=10090 GN=Calu PE=1 SV=1	Calu	1	1.34563e-80	127.08	4	VHNDAQNFDYDHDAFLGAEEAK(1)SFDQLTPEESK	0.19346	0.782		0.717	1.192		1.062
	Q60930	286	K	2.339	0.0136357	Up	Voltage-dependent anion-selective channel protein 2 OS=Mus musculus OX=10090 GN=Vdac2 PE=1 SV=2	Vdac2	1	1.83307e-22	132.9	2	SFNAGGHK(1)LGLALELEA	7.6274		0.541	0.491	0.935	1.327	1.359
	Q61112	169	K	1.674	0.0382546	Up	45 kDa calcium-binding protein OS=Mus musculus OX=10090 GN=Sdf4 PE=1 SV=1	Sdf4	1	0.000222083	109.88	2	FLASK(1)GHNER	-0.72526	0.782	0.816	0.811	1.358	1.698	0.977
	Q9Z0J0	129	K	1.795	0.04264	Up	NPC intracellular cholesterol transporter 2 OS=Mus musculus OX=10090 GN=Npc2 PE=1 SV=1	Npc2	0.999881	0.000826094	78.932	2	LVVEWK(1)LEDDKK	5.4396	0.619		0.687		1.303	1.041
mitochondria	Q9Z2I9	417	K	2.667	0.0112041	Up	Succinate--CoA ligase [ADP-forming] subunit beta, mitochondrial OS=Mus musculus OX=10090 GN=Sucla2 PE=1 SV=2	Sucla2	1	9.54368e-08	96.313	2	VDDAK(1)ALIADSGLK	0.87809	0.823	0.5	0.373	1.573	1.503	1.447
	Q9JKV1	397	K	5.777	0.00193638	Up	Proteasomal ubiquitin receptor ADRM1 OS=Mus musculus OX=10090 GN=Adrm1 PE=1 SV=2	Adrm1	0.885335	3.59532e-07	120.65	2	DK(0.885)K(0.115)DEEEDMSLD	0.85717	0.308	0.288		1.841		1.602
	Q9CQV5	66	K	1.748	0.02173	Up	28S ribosomal protein S24, mitochondrial OS=Mus musculus OX=10090 GN=Mrps24 PE=1 SV=1	Mrps24	1	2.49313e-06	63.025	3	K(1)GWLSLHTGNLDGEDHAAER	0.48225	0.766	0.723		1.2	1.403
	Q91VR2	136	K	1.873	0.00778153	Up	ATP synthase subunit gamma, mitochondrial OS=Mus musculus OX=10090 GN=Atp5f1c PE=1 SV=1	Atp5f1c	1	5.62661e-08	136.84	2	EVMIVGVGEK(1)IK	0.79401	0.644	0.855	0.62	1.148	1.318	1.503
	Q99KF1	226	K	1.68	0.00278665	Up	Transmembrane emp24 domain-containing protein 9 OS=Mus musculus OX=10090 GN=Tmed9 PE=1 SV=2	Tmed9	1	0.00053338	104.39	2	HLK(1)SFFEAK	-1.5596	0.69	0.795	0.825	1.189	1.252	1.44
	Q8K411	418	K	1.762	0.000256967	Up	Presequence protease, mitochondrial OS=Mus musculus OX=10090 GN=Pitrm1 PE=1 SV=1	Pitrm1	1	1.40898e-53	135.5	3	TIEEVIEK(1)GFEDDRIEALLHK	5.4876	0.757	0.658	0.696	1.253	1.279	1.187
	Q8CH18	1050	K	1.834	0.018389	Up	Cell division cycle and apoptosis regulator protein 1 OS=Mus musculus OX=10090 GN=Ccar1 PE=1 SV=1	Ccar1	1	2.32724e-18	123.92	2	AEVEQK(1)LQLLEEK	6.313	0.541	0.776	0.802	1.228	1.545	1.113
	Q9D051	354	K	1.705	0.0369569	Up	Pyruvate dehydrogenase E1 component subunit beta, mitochondrial OS=Mus musculus OX=10090 GN=Pdhb PE=1 SV=1	Pdhb	1	0.0199056	60.709	2	DIIFAVK(1)K	0.16679	0.941	0.779	0.626	1.348	1.318
	Q8BIJ6	976	K	2.028	0.0209488	Up	Isoleucine--tRNA ligase, mitochondrial OS=Mus musculus OX=10090 GN=Iars2 PE=1 SV=1	Iars2	1	5.80434e-21	133.07	2	EESSYK(1)VIVVPTAR	2.9625	0.494	0.866	0.478	1.13	1.376	1.222
	Q68FL6	191	K	1.677	0.00718486	Up	Methionine--tRNA ligase, cytoplasmic OS=Mus musculus OX=10090 GN=Mars1 PE=1 SV=1	Mars1	1	5.5861e-72	187.51	2	AAETVLK(1)QQGVLALR	3.7356	0.619	0.751	0.869	1.305	1.279	1.17
	Q11011	581	K	1.703	0.0130343	Up	Puromycin-sensitive aminopeptidase OS=Mus musculus OX=10090 GN=Npepps PE=1 SV=2	Npepps	1	1.54827e-34	168.78	3	NVKPDQWVK(1)LNLGTVGFYR	-0.78091	0.918	0.659	0.608	1.184	1.244	1.294
	Q04736	265	K	1.529	0.0192315	Up	Tyrosine-protein kinase Yes OS=Mus musculus OX=10090 GN=Yes1 PE=1 SV=3	Yes1	0.999873	3.37746e-14	94.838	3	LTTVCPTVKPQTQGLAK(1)DAWEIPR	0.32264	0.809		0.629	1.098	1.097	1.102
	P70404	159	K	1.664	0.025527	Up	Isocitrate dehydrogenase [NAD] subunit gamma 1, mitochondrial OS=Mus musculus OX=10090 GN=Idh3g PE=1 SV=1	Idh3g	1	7.86835e-06	101.48	2	HK(1)DIDILIVR	-2.5758	0.741	0.702	0.947	1.259		1.393
	P70404	74	K	1.706	0.0303117	Up	Isocitrate dehydrogenase [NAD] subunit gamma 1, mitochondrial OS=Mus musculus OX=10090 GN=Idh3g PE=1 SV=1	Idh3g	1	7.70411e-38	127.38	3	HTVTMIPGDGIGPELMLHVK(1)SVFR	-0.93435	0.774		0.714	1.378	1.161
	P70404	206	K	1.6	0.00821001	Up	Isocitrate dehydrogenase [NAD] subunit gamma 1, mitochondrial OS=Mus musculus OX=10090 GN=Idh3g PE=1 SV=1	Idh3g	1	5.75652e-11	84.102	2	IAEYAFK(1)LAQESGR	2.3546	0.737	0.793	0.882		1.228	1.344
	P54071	69	K	1.619	0.00138341	Up	Isocitrate dehydrogenase [NADP], mitochondrial OS=Mus musculus OX=10090 GN=Idh2 PE=1 SV=3	Idh2	1	2.6154e-20	142.51	2	EK(1)LILPHVDVQLK	3.8884	0.808	0.716	0.689	1.286	1.151	1.146
	P54071	413	K	2.118	0.00162194	Up	Isocitrate dehydrogenase [NADP], mitochondrial OS=Mus musculus OX=10090 GN=Idh2 PE=1 SV=3	Idh2	1	3.92991e-14	70.337	3	VCVQTVESGAMTK(1)DLAGCIHGLSNVK	4.3148		0.56	0.552	1.205	1.266	1.061
	E9Q7G0	265	K	1.795	0.00351959	Up	Nuclear mitotic apparatus protein 1 OS=Mus musculus OX=10090 GN=Numa1 PE=1 SV=1	Numa1	1	5.37889e-21	132.08	3	IDHLALLNEK(1)QAASSQEPSELEELR	2.7434	0.747	0.644		1.328	1.23	1.188
	Q8CCK0	323	K	1.584	0.0219265	Up	Core histone macro-H2A.2 OS=Mus musculus OX=10090 GN=Macroh2a2 PE=1 SV=3	Macroh2a2	1	5.86487e-06	78.157	2	NCFPK(1)QTAAQVTLK	-0.91231		0.646	0.709	1.091	1.202	0.927
nucleus	Q811Q9	228	K	2.135	0.00269875	Up	Choline-phosphate cytidylyltransferase B OS=Mus musculus OX=10090 GN=Pcyt1b PE=1 SV=2	Pcyt1b	1	1.41353e-21	153.18	2	GYTAK(1)ELNVSFINEK	3.0737	0.547	0.618	0.742	1.283	1.559	1.229
	Q8BG05	151	K	1.648	0.0218229	Up	Heterogeneous nuclear ribonucleoprotein A3 OS=Mus musculus OX=10090 GN=Hnrnpa3 PE=1 SV=1	Hnrnpa3	1	3.20224e-09	112.73	2	YGK(1)IETIEVMEDR	4.9506	0.705	0.983	0.624	1.275	1.356	1.179
	Q8BHN5	458	K	1.94	0.0210777	Up	RNA-binding protein 45 OS=Mus musculus OX=10090 GN=Rbm45 PE=1 SV=1	Rbm45	1	0.000263285	83.358	2	LK(1)VMLADSPR	-1.2116	0.79	0.708	0.894	1.791	1.303
	Q8CG47	427	K	2.555	0.00585045	Up	Structural maintenance of chromosomes protein 4 OS=Mus musculus OX=10090 GN=Smc4 PE=1 SV=1	Smc4	1	0.00556448	67.881	2	VEELK(1)SVPAK	-4.517		0.535	0.596	1.514	1.376
	Q8CJ53	132	K	1.688	0.00740003	Up	Cdc42-interacting protein 4 OS=Mus musculus OX=10090 GN=Trip10 PE=1 SV=2	Trip10	1	1.29547e-13	133.13	2	AQQQLENGFK(1)QLENSK	-2.7252	0.735	0.74	0.889	1.349		1.311
	Q8K1J5	402	K	1.675	0.0159539	Up	Replication stress response regulator SDE2 OS=Mus musculus OX=10090 GN=Sde2 PE=1 SV=1	Sde2	1	2.62579e-05	116.13	2	LK(1)CELMVLGLK	2.4921	0.665	0.914	0.63	1.104	1.233	1.363
	Q8K2H2	71	K	1.579	0.0362013	Up	Deubiquitinase OTUD6B OS=Mus musculus OX=10090 GN=Otud6b PE=1 SV=1	Otud6b	1	2.14317e-06	69.327	3	HREELEQLK(1)QLTFK	-0.14685		0.701	0.873	1.178	1.12	1.43
	Q9Z2X1	14	K	1.895	0.0132308	Up	Heterogeneous nuclear ribonucleoprotein F OS=Mus musculus OX=10090 GN=Hnrnpf PE=1 SV=3	Hnrnpf	1	1.50858e-29	169.57	2	MLGPEGGEGYVVK(1)LR	2.1078		0.598	0.659	1.016	1.38	1.177
	Q920Q4	668	K	1.837	0.0367916	Up	Vacuolar protein sorting-associated protein 16 homolog OS=Mus musculus OX=10090 GN=Vps16 PE=1 SV=3	Vps16	1	3.93821e-05	91.245	2	NEFAAK(1)ATEDQMR	0.45641	0.645	0.691		1.367	0.939	1.375
	Q8VEK3	486	K	1.978	0.0132559	Up	Heterogeneous nuclear ribonucleoprotein U OS=Mus musculus OX=10090 GN=Hnrnpu PE=1 SV=1	Hnrnpu	1	1.69413e-13	75.686	3	KDCEVVMMIGLPGAGK(1)TTWVTK	2.6769	0.531	0.877	0.569	1.241	1.221	1.449
	Q8VEK3	527	K	1.883	0.0377518	Up	Heterogeneous nuclear ribonucleoprotein U OS=Mus musculus OX=10090 GN=Hnrnpu PE=1 SV=1	Hnrnpu	1	1.28304e-164	338.34	2	QMADTGK(1)LNTLLQR	0.15417	0.473	0.884	0.69	1.089	1.576	1.189
	Q91XV3	52	K	1.559	0.00802811	Up	Brain acid soluble protein 1 OS=Mus musculus OX=10090 GN=Basp1 PE=1 SV=3	Basp1	0.95478	5.14361e-07	81.373	3	ESEPQAAADATEVK(0.955)ESTEEK(0.045)PK	3.7938	0.766		0.75	1.136	1.227
	Q922L6	273	K	1.706	0.0389207	Up	Negative elongation factor D OS=Mus musculus OX=10090 GN=Nelfcd PE=1 SV=2	Nelfcd	1	3.19777e-10	116.28	3	FAQEK(1)GHDASQITLALGTAASYPR	-1.5242	0.667	0.53	0.973	1.115	1.356	1.23
	Q99020	88	K	1.793	0.0445218	Up	Heterogeneous nuclear ribonucleoprotein A/B OS=Mus musculus OX=10090 GN=Hnrnpab PE=1 SV=1	Hnrnpab	1	1.9491e-42	160.98	2	MFVGGLSWDTSK(1)K	1.9867	0.544	1.001	0.598	1.527	1.2	1.116
	Q9DBR1	207	K	1.754	0.00742022	Up	5'-3' exoribonuclease 2 OS=Mus musculus OX=10090 GN=Xrn2 PE=1 SV=1	Xrn2	1	5.41474e-47	142.76	3	NLTVILSDASAPGEGEHK(1)IMDYIR	2.4296	0.664	0.88	0.612	1.309	1.184	1.288
	Q9EQU5	188	K	1.89	0.00597381	Up	Protein SET OS=Mus musculus OX=10090 GN=Set PE=1 SV=1	Set	1	9.91921e-14	138.23	2	SSQTQNK(1)ASR	0.78652	0.8	0.626	0.66	1.121	1.543	1.279
	Q9EQU5	131	K	1.535	0.0293455	Up	Protein SET OS=Mus musculus OX=10090 GN=Set PE=1 SV=1	Set	1	8.69772e-85	224.49	2	VEVTEFEDIK(1)SGYR	3.9196	0.654	0.944	0.776	1.113	1.407	1.125
	Q9QXS1	247	K	1.639	0.00940376	Up	Plectin OS=Mus musculus OX=10090 GN=Plec PE=1 SV=3	Plec	1	2.32869e-05	97.175	3	FHK(1)LQNVQIALDYLR	-1.0982	0.637		0.743	1.087	1.237	1.068
	Q80YV2	484	K	1.89	0.0407243	Up	Nuclear-interacting partner of ALK OS=Mus musculus OX=10090 GN=Zc3hc1 PE=1 SV=1	Zc3hc1	1	5.33304e-12	80.128	2	SNQPAETDSMSLSEK(1)SR	-1.4612		0.755	0.585	1.214	1.318
	Q8K310	532	K	1.61	0.000205265	Up	Matrin-3 OS=Mus musculus OX=10090 GN=Matr3 PE=1 SV=1	Matr3	1	2.75133e-16	163.59	2	MK(1)SQAFIEMETR	0.87163	0.732	0.823	0.743	1.237	1.228	1.235
	Q7TT50	426	K	1.6	0.0234252	Up	Serine/threonine-protein kinase MRCK beta OS=Mus musculus OX=10090 GN=Cdc42bpb PE=1 SV=2	Cdc42bpb	1	2.89155e-10	82.437	2	SMTQSNTLTK(1)DEDVQR	-4.3157	0.751		0.629	1.256	1.045	1.01
	P56399	406	K	2.341	0.00495348	Up	Ubiquitin carboxyl-terminal hydrolase 5 OS=Mus musculus OX=10090 GN=Usp5 PE=1 SV=1	Usp5	1	2.97931e-20	78.925	3	PALESGDGEQVPEQK(1)EVQDGIAPR	3.5538		0.411	0.541	1.027	1.165	1.151
	Q61656	388	K	2.523	0.025311	Up	Probable ATP-dependent RNA helicase DDX5 OS=Mus musculus OX=10090 GN=Ddx5 PE=1 SV=2	Ddx5	1	3.70614e-16	163.43	2	DWVLNEFK(1)HGK	0.4245	0.362	0.907	0.421	1.429	1.551	1.284
	E9Q5C9	113	K	2.031	0.00200234	Up	Nucleolar and coiled-body phosphoprotein 1 OS=Mus musculus OX=10090 GN=Nolc1 PE=1 SV=1	Nolc1	1	0.0264488	64.547	2	AAAQVK(1)R	-1.9327		0.567	0.661	1.26	1.176	1.306
	E9Q5C9	561	K	1.807	0.00776102	Up	Nucleolar and coiled-body phosphoprotein 1 OS=Mus musculus OX=10090 GN=Nolc1 PE=1 SV=1	Nolc1	1	4.35684e-22	105.79	2	AAK(1)ESEEEEEEEETEEK	-4.2957	0.8	0.601	0.728	1.495	1.231	1.121
	E9Q5C9	160	K	2.572	0.00276468	Up	Nucleolar and coiled-body phosphoprotein 1 OS=Mus musculus OX=10090 GN=Nolc1 PE=1 SV=1	Nolc1	1	8.79931e-05	94.804	3	PQAK(1)AVRPPAK	0.14814	0.541		0.483	1.166	1.287	1.497
	E9Q5C9	123	K	2.041	0.00226721	Up	Nucleolar and coiled-body phosphoprotein 1 OS=Mus musculus OX=10090 GN=Nolc1 PE=1 SV=1	Nolc1	1	0.000132026	78.043	2	ASVPQHAGK(1)AAAK	-2.4196	0.646	0.542	0.778	1.341	1.331	1.34
	E9Q5C9	396	K	2.952	0.00175777	Up	Nucleolar and coiled-body phosphoprotein 1 OS=Mus musculus OX=10090 GN=Nolc1 PE=1 SV=1	Nolc1	1	0.00210712	76.572	2	SPK(1)PAVTPK	0.71623	0.403	0.457	0.65	1.534	1.553	1.371
	E9Q5C9	356	K	1.674	0.0294694	Up	Nucleolar and coiled-body phosphoprotein 1 OS=Mus musculus OX=10090 GN=Nolc1 PE=1 SV=1	Nolc1	1	0.00596567	60.892	2	TVVSK(1)TPAK	6.9979		0.675	0.81	1.24	1.246
	F8VQB6	1214	K	1.526	0.000734492	Up	Unconventional myosin-X OS=Mus musculus OX=10090 GN=Myo10 PE=1 SV=1	Myo10	1	0.00626149	102.46	2	SK(1)QEALK	0.44604	0.838	0.767	0.821	1.19	1.326	1.187
	O08784	1200	K	1.528	0.04425	Up	Treacle protein OS=Mus musculus OX=10090 GN=Tcof1 PE=1 SV=1	Tcof1	1	1.53936e-09	145.75	2	LSGDLEAGAPK(1)NK	0.51656	0.746	0.638	0.928	0.958	1.259	1.316
	O09130	261	K	1.538	0.0355828	Up	NFATC2-interacting protein OS=Mus musculus OX=10090 GN=Nfatc2ip PE=1 SV=1	Nfatc2ip	1	0.00833462	80.294	2	LFTLK(1)IR	-2.5558	0.777	0.723	0.976		1.318	1.221
	Q61686	74	K	1.551	0.00653409	Up	Chromobox protein homolog 5 OS=Mus musculus OX=10090 GN=Cbx5 PE=1 SV=1	Cbx5	1	1.25726e-62	253.63	2	MK(1)EGENNKPR	-1.3556	0.749	0.784	0.737	1.018	1.348	1.155
	O88569	46	K	1.88	0.000531192	Up	Heterogeneous nuclear ribonucleoproteins A2/B1 OS=Mus musculus OX=10090 GN=Hnrnpa2b1 PE=1 SV=2	Hnrnpa2b1	1	3.16158e-07	69.327	2	NYYEQWGK(1)LTDCVVMR	-1.6186	0.683	0.741	0.61	1.275	1.333	1.215
	P06801	337	K	2.026	0.0197234	Up	NADP-dependent malic enzyme OS=Mus musculus OX=10090 GN=Me1 PE=1 SV=2	Me1	1	4.2137e-05	113.46	2	IWLVDSK(1)GLIVK	0.030267	0.652	0.685	0.735	1.666	1.132
	O88509	366	K	1.676	0.038263	Up	DNA (cytosine-5)-methyltransferase 3B OS=Mus musculus OX=10090 GN=Dnmt3b PE=1 SV=2	Dnmt3b	1	0.0161681	63.301	2	QPVVNK(1)SK	-0.048676		0.724	0.882	1.393	1.298
	O88509	783	K	1.607	0.00683712	Up	DNA (cytosine-5)-methyltransferase 3B OS=Mus musculus OX=10090 GN=Dnmt3b PE=1 SV=2	Dnmt3b	1	9.73513e-06	96.946	2	VQTITTK(1)SNSIR	-1.3104		0.79	0.842	1.342		1.281
	P97351	116	K	2.613	0.00140412	Up	40S ribosomal protein S3a OS=Mus musculus OX=10090 GN=Rps3a PE=1 SV=3	Rps3a	1	1.65228e-25	172.51	2	K(1)WQTMIEAHVDVK	1.25	0.577		0.537		1.46	1.451
	Q01320	286	K	1.542	0.000345125	Up	DNA topoisomerase 2-alpha OS=Mus musculus OX=10090 GN=Top2a PE=1 SV=2	Top2a	1	1.36043e-15	90.89	3	DKVDETGNSLK(1)VIHEQVNPR	1.617	0.781		0.774	1.191		1.207
	Q1HFZ0	100	K	2.489	0.000164582	Up	RNA cytosine C(5)-methyltransferase NSUN2 OS=Mus musculus OX=10090 GN=Nsun2 PE=1 SV=2	Nsun2	1	3.243e-15	112.95	2	YFK(1)ELEDLEVDGQK	3.703	0.603	0.535	0.663	1.425	1.55	1.507
	Q1PSW8	432	K	2.4	0.00174074	Up	E3 ubiquitin-protein ligase TRIM71 OS=Mus musculus OX=10090 GN=Trim71 PE=1 SV=1	Trim71	1	1.83408e-06	130.79	2	MLAQVQELK(1)TIR	0.2669	0.582	0.705	0.658	1.476		1.636
	Q91VK1	280	K	3.2	0.00238636	Up	Basic leucine zipper and W2 domain-containing protein 2 OS=Mus musculus OX=10090 GN=Bzw2 PE=1 SV=1	Bzw2	1	8.5416e-05	94.66	2	EVVLYVK(1)EEMK	0.27782	0.472	0.558	0.316	1.522	1.324	1.461
	Q4VA53	379	K	1.774	0.00495777	Up	Sister chromatid cohesion protein PDS5 homolog B OS=Mus musculus OX=10090 GN=Pds5b PE=1 SV=1	Pds5b	1	7.24889e-18	138.71	2	HDVIVSIVTAAK(1)K	-0.37801	0.718	0.79	0.617	1.082	1.327	1.36
	Q4VA53	698	K	1.536	0.0139448	Up	Sister chromatid cohesion protein PDS5 homolog B OS=Mus musculus OX=10090 GN=Pds5b PE=1 SV=1	Pds5b	1	1.43886e-06	79.795	2	NTGSK(1)IEEDFPHIR	1.1161		0.679	0.788	1.181	1.022	1.178
	Q5XG71	1760	K	2.339	0.000922042	Up	Small subunit processome component 20 homolog OS=Mus musculus OX=10090 GN=Utp20 PE=1 SV=2	Utp20	1	7.33413e-06	108.91	2	EQECISK(1)SVSFLPR	3.4698	0.553	0.72	0.54	1.34	1.495	1.405
	P30681	112	K	1.683	0.00517439	Up	High mobility group protein B2 OS=Mus musculus OX=10090 GN=Hmgb2 PE=1 SV=3	Hmgb2	1	7.03047e-12	131.48	3	RPPSAFFLFCSENRPK(1)IK	0.47349	0.685		0.569	1.057	1.078	1.03
other | mitochondria,peroxisome	Q61543	193	K	1.559	2.56358e-05	Up	Golgi apparatus protein 1 OS=Mus musculus OX=10090 GN=Glg1 PE=1 SV=1	Glg1	1	3.29344e-43	155.61	3	ECAEEPVGK(1)GYMVSCLVDHR	1.3382	0.69		0.69	1.077	1.061	1.09
plasma membrane	Q99JY8	188	K	1.843	0.0306366	Up	Phospholipid phosphatase 3 OS=Mus musculus OX=10090 GN=Plpp3 PE=1 SV=1	Plpp3	1	0.00165063	78.932	2	GEDSK(1)VQEAR	-0.642		0.697	0.73	1.454	1.176
	O35379	72	K	1.575	0.0385629	Up	Multidrug resistance-associated protein 1 OS=Mus musculus OX=10090 GN=Abcc1 PE=1 SV=1	Abcc1	1	7.9605e-17	160.62	2	GYIQMTHLNK(1)TK	0.2434	1.031	0.778	0.981		1.592	1.337
	P70423	149	K	1.538	0.00562221	Up	Cationic amino acid transporter 3 OS=Mus musculus OX=10090 GN=Slc7a3 PE=2 SV=1	Slc7a3	1	0.000714956	99.855	2	TLK(1)GTILLK	-2.5339	0.751	0.829	0.881		1.273	1.25
	Q80TR8	385	K	1.866	0.0363185	Up	DDB1- and CUL4-associated factor 1 OS=Mus musculus OX=10090 GN=Dcaf1 PE=1 SV=4	Dcaf1	1	1.48684e-13	85.443	3	HLASLLLHNK(1)FATEFVAHGGVQK	4.0161	0.562	0.762	0.898	1.399	1.365
	Q9CR60	130	K	1.903	0.0285451	Up	Vesicle transport protein GOT1B OS=Mus musculus OX=10090 GN=Golt1b PE=1 SV=1	Golt1b	1	1.7102e-18	180.81	2	SFVDK(1)VGESNNMV	0.5756	0.787	0.496	0.877	1.613	1.171	1.327

## Sheet: Down Classification
Subcellular localization	Number of proteins
nucleus	123
cytoplasm	104
mitochondria	19
cytoplasm,nucleus	13
plasma membrane	11
extracellular	9
endoplasmic reticulum	8
other	5

## Sheet: Down list
Subcellular localization	Protein accession	Position	Amino acid	Case/Con_F Ratio	Case/Con_F P value	Regulated Type	Protein description	Gene name	Localization probability	PEP	Score	Charge	Modified sequence	Mass error [ppm]	Con_F1	Con_F2	Con_F3	Case1	Case2	Case3
cytoplasm	O08528	478	K	0.607	0.00200617	Down	Hexokinase-2 OS=Mus musculus OX=10090 GN=Hk2 PE=1 SV=1	Hk2	1	5.10147e-06	79.235	3	TLESLK(1)LSHEQLLEVK	-0.97334	1.115	1.104	0.991	0.646		0.652
	Q9CQV8	5	K	0.664	0.0165321	Down	14-3-3 protein beta/alpha OS=Mus musculus OX=10090 GN=Ywhab PE=1 SV=3	Ywhab	1	0.00013839	109.88	2	TMDK(1)SELVQK	-0.31023	1.21	1.226	1.075	0.845	0.71
	Q9CQS7	22	K	0.613	0.000690974	Down	Developmental pluripotency-associated protein 5A OS=Mus musculus OX=10090 GN=Dppa5a PE=1 SV=2	Dppa5a	1	1.47985e-15	131.06	3	VPEDLK(1)DPEVFQVQSLVLK	-3.702	1.232	1.237	1.109	0.733	0.777	0.683
	Q9CQM9	321	K	0.516	0.000918812	Down	Glutaredoxin-3 OS=Mus musculus OX=10090 GN=Glrx3 PE=1 SV=1	Glrx3	1	6.94599e-08	115.05	2	GDLVGGLDIVK(1)ELK	2.1307	1.356	1.348	1.142	0.603	0.665	0.716
	Q9CPV1	205	K	0.663	0.0397902	Down	Spindle and kinetochore-associated protein 1 OS=Mus musculus OX=10090 GN=Ska1 PE=2 SV=2	Ska1	1	0.00025031	69.327	3	DTK(1)GHHFIVEADIK	-0.57236	1.322	1.082	0.984	0.777		0.72
	Q9CPR4	96	K	0.539	0.00871087	Down	60S ribosomal protein L17 OS=Mus musculus OX=10090 GN=Rpl17 PE=1 SV=3	Rpl17	1	8.83527e-53	189.47	3	SAEFLLHMLK(1)NAESNAELK	-0.50812	1.38	1.312	1.146	0.862	0.597	0.609
	Q99LF4	67	K	0.656	0.00358071	Down	RNA-splicing ligase RtcB homolog OS=Mus musculus OX=10090 GN=Rtcb PE=1 SV=1	Rtcb	1	1.42202e-37	192.68	3	GGGVGGFLPAMK(1)QIGNVAALPGIVHR	-2.102	1.289	1.191	1.185	0.884	0.81	0.71
	Q99J62	36	K	0.627	0.0409534	Down	Replication factor C subunit 4 OS=Mus musculus OX=10090 GN=Rfc4 PE=1 SV=1	Rfc4	1	0.00185094	61.48	2	VK(1)PVPWVEK	-2.4634	0.928	1.133	1.322	0.712	0.702
	Q922Q8	149	K	0.584	0.00470525	Down	Leucine-rich repeat-containing protein 59 OS=Mus musculus OX=10090 GN=Lrrc59 PE=1 SV=1	Lrrc59	1	4.38909e-11	93.772	2	VLQHMK(1)AVQADQER	-5.0982	1.239	1.065	1.317	0.611	0.737	0.768
	Q922D8	878	K	0.635	0.000544305	Down	C-1-tetrahydrofolate synthase, cytoplasmic OS=Mus musculus OX=10090 GN=Mthfd1 PE=1 SV=4	Mthfd1	1	7.17438e-15	105.79	4	THLSLSHNPEQK(1)GVPTGFVLPIR	-0.52158	1.194	1.299	1.156	0.732	0.807	0.779
	Q921M7	89	K	0.631	0.00135031	Down	CYFIP-related Rac1 interactor B OS=Mus musculus OX=10090 GN=Cyrib PE=1 SV=1	Cyrib	1	3.32418e-13	122.44	2	AWGAVVPLVGK(1)LK	-0.75598	1.34	1.119	1.223	0.764	0.748	0.812
	Q9CRB9	157	K	0.629	7.97684e-05	Down	MICOS complex subunit Mic19 OS=Mus musculus OX=10090 GN=Chchd3 PE=1 SV=1	Chchd3	1	1.17633e-36	198.33	2	SSEFYK(1)VTTEEYQK	0.93605	1.168	1.267	1.236	0.747	0.78	0.781
	Q91YP3	263	K	0.614	0.0198342	Down	Deoxyribose-phosphate aldolase OS=Mus musculus OX=10090 GN=Dera PE=1 SV=1	Dera	1	2.22443e-18	139.7	2	TAK(1)ESLAWLSLVK	-2.3304		1.391	1.19	0.784	0.893	0.701
	Q8VCI5	107	K	0.528	0.0174999	Down	Peroxisomal biogenesis factor 19 OS=Mus musculus OX=10090 GN=Pex19 PE=1 SV=1	Pex19	1	1.12215e-84	238.39	3	ELAEEEPHLVEQFQK(1)LSEAAGR	0.65057	1.547	1.527	0.968	0.673	0.759	0.703
	Q8R5H1	758	K	0.392	0.00619974	Down	Ubiquitin carboxyl-terminal hydrolase 15 OS=Mus musculus OX=10090 GN=Usp15 PE=1 SV=1	Usp15	1	8.66236e-07	117.45	2	SFLALDWDPDLK(1)K	-0.98175	1.598	1.63	1.063	0.658	0.454	0.57
	Q8R5F3	104	K	0.654	0.0482836	Down	ADP-ribose glycohydrolase OARD1 OS=Mus musculus OX=10090 GN=Oard1 PE=1 SV=2	Oard1	1	0.00410254	57.293	2	SLEAMK(1)SHCLK	-0.038927	1.352	1.142		0.777		0.853
	Q8R3Q6	100	K	0.659	0.0229807	Down	Protein MIX23 OS=Mus musculus OX=10090 GN=Mix23 PE=1 SV=1	Mix23	1	3.06552e-09	141.29	2	NLDDLTLLK(1)R	-0.95353	1.077	1.476	1.077	0.815	0.845	0.732
	Q8R323	139	K	0.528	0.0129708	Down	Replication factor C subunit 3 OS=Mus musculus OX=10090 GN=Rfc3 PE=1 SV=1	Rfc3	1	6.39494e-06	94.66	2	VVLLTEVDK(1)LTK	0.18865	1.145	1.631	1.178	0.762	0.57	0.757
	Q8R0A0	230	K	0.639	0.000277484	Down	General transcription factor IIF subunit 2 OS=Mus musculus OX=10090 GN=Gtf2f2 PE=1 SV=1	Gtf2f2	1	2.50957e-06	93.772	3	GIHK(1)NTWELKPEYR	1.3099	1.198	1.143	1.262	0.793	0.732	0.777
	Q8CG48	332	K	0.637	0.0019175	Down	Structural maintenance of chromosomes protein 2 OS=Mus musculus OX=10090 GN=Smc2 PE=1 SV=2	Smc2	1	0.000150464	94.791	2	RK(1)ELQNSMAEDSK	-2.5074	1.368	1.144	1.162	0.797	0.8	0.745
	Q8C4J7	433	K	0.582	0.0472594	Down	Transducin beta-like protein 3 OS=Mus musculus OX=10090 GN=Tbl3 PE=2 SV=1	Tbl3	1	9.74997e-06	97.949	2	LK(1)ESFLVTGSQDCTVK	-2.3223	1.261	1.289		0.651	0.833
	Q8C1A5	257	K	0.656	0.0119835	Down	Thimet oligopeptidase OS=Mus musculus OX=10090 GN=Thop1 PE=1 SV=1	Thop1	1	1.08543e-37	211.52	2	EENCAILK(1)ELVSLR	-0.33838	1.265	1.321	1.036	0.784	0.879	0.714
	Q8C1A5	659	K	0.554	0.00208299	Down	Thimet oligopeptidase OS=Mus musculus OX=10090 GN=Thop1 PE=1 SV=1	Thop1	1	3.55066e-71	186.56	3	TSILRPGGSEDASAMLK(1)QFLGR	0.046056	1.293	1.462	1.102	0.699	0.717	0.72
	Q8BKC5	441	K	0.519	0.0374491	Down	Importin-5 OS=Mus musculus OX=10090 GN=Ipo5 PE=1 SV=3	Ipo5	1	1.72227e-103	246.8	3	FHEK(1)VIAALLQTMEDQGNQR	0.19407	1.26	1.265	1.343	0.964	0.609	0.436
	Q91WA1	90	K	0.608	0.0266902	Down	TIMELESS-interacting protein OS=Mus musculus OX=10090 GN=Tipin PE=1 SV=2	Tipin	1	0.00362297	66.664	2	GK(1)GHEAEDLK	0.75189	1.05	1.109	1.391		0.674	0.765
	Q9CSN1	452	K	0.486	0.000105229	Down	SNW domain-containing protein 1 OS=Mus musculus OX=10090 GN=Snw1 PE=1 SV=3	Snw1	1	7.92152e-09	74.62	2	PSK(1)NLDK	0.52071	1.166	1.191	1.248	0.581		0.587
	Q9CVB6	275	K	0.06	3.1064e-05	Down	Actin-related protein 2/3 complex subunit 2 OS=Mus musculus OX=10090 GN=Arpc2 PE=1 SV=3	Arpc2	1	0.000604783	90.263	2	TSDFLK(1)VLNR	0.080215	2.275	2.291		0.15	0.125	0.137
	Q9CW03	740	K	0.611	3.18007e-06	Down	Structural maintenance of chromosomes protein 3 OS=Mus musculus OX=10090 GN=Smc3 PE=1 SV=2	Smc3	1	5.86381e-06	121.8	2	DSILSEMK(1)MLK	-2.3636	1.212	1.216	1.254	0.753	0.757	0.738
	Q9CW03	920	K	0.65	0.0428015	Down	Structural maintenance of chromosomes protein 3 OS=Mus musculus OX=10090 GN=Smc3 PE=1 SV=2	Smc3	1	1.89273e-09	110.91	3	EHMDAINHDTK(1)ELEK	2.7793	1.329	1.112			0.809	0.777
	Q9Z2U1	239	K	0.558	0.0336585	Down	Proteasome subunit alpha type-5 OS=Mus musculus OX=10090 GN=Psma5 PE=1 SV=1	Psma5	1	4.04556e-09	150.53	2	EELEEVIK(1)DI	-4.306	1.438	1.491	0.951	0.867	0.593	0.705
	Q9Z2D8	114	K	0.457	0.0133169	Down	Methyl-CpG-binding domain protein 3 OS=Mus musculus OX=10090 GN=Mbd3 PE=1 SV=1	Mbd3	1	1.00467e-05	99.276	2	QPVTK(1)ITNHPSNK	-3.1348	1.093	1.14	1.554		0.554	0.6
	Q9Z1Z0	756	K	0.665	0.00760513	Down	General vesicular transport factor p115 OS=Mus musculus OX=10090 GN=Uso1 PE=1 SV=2	Uso1	1	2.24861e-64	264.57	3	SQQALLQGQLAEK(1)DSLIENLK	-1.3937	1.364	1.128	1.107	0.874	0.758	0.76
	Q9WVA4	153	K	0.661	0.00643798	Down	Transgelin-2 OS=Mus musculus OX=10090 GN=Tagln2 PE=1 SV=4	Tagln2	1	7.5048e-72	212.93	2	DDGLFSGDPNWFPK(1)K	6.2777	1.228	1.3	1.312	0.72	0.908	0.91
	Q9WV32	326	K	0.281	0.0374274	Down	Actin-related protein 2/3 complex subunit 1B OS=Mus musculus OX=10090 GN=Arpc1b PE=1 SV=4	Arpc1b	1	2.2222e-16	75.024	3	ASSEGGAATGAGLDSLHK(1)NSVSQISVLSGGK	2.5421	1.56	1.599		0.557		0.332
	Q9WU78	638	K	0.635	0.00290481	Down	Programmed cell death 6-interacting protein OS=Mus musculus OX=10090 GN=Pdcd6ip PE=1 SV=3	Pdcd6ip	1	7.96663e-14	132.9	2	NIQVSHQEFSK(1)MK	-3.8351	1.2	1.294	1.202	0.883	0.757	0.706
	Q9WTX5	66	K	0.56	0.0461389	Down	S-phase kinase-associated protein 1 OS=Mus musculus OX=10090 GN=Skp1 PE=1 SV=3	Skp1	1	1.6685e-08	76.23	4	VIQWCTHHK(1)DDPPPPEDDENKEK	2.3873	1.498	1.268		0.587	0.86	0.878
	Q9QYE6	303	K	0.658	0.0311801	Down	Golgin subfamily A member 5 OS=Mus musculus OX=10090 GN=Golga5 PE=1 SV=2	Golga5	1	0.000998884	79.059	2	DSQLAVLK(1)VR	0.15506	1.244	1.263	0.983	0.742	0.79
	Q9QXZ0	1210	K	0.461	0.0121549	Down	Microtubule-actin cross-linking factor 1 OS=Mus musculus OX=10090 GN=Macf1 PE=1 SV=2	Macf1	1	7.2559e-09	122.2	2	DK(1)NSVFSVLDEEITK	-3.4117	1.299	1.566	1.201	0.825	0.468	0.581
	Q9QUR7	6	K	0.665	0.00679158	Down	Peptidyl-prolyl cis-trans isomerase NIMA-interacting 1 OS=Mus musculus OX=10090 GN=Pin1 PE=1 SV=1	Pin1	1	0.000710872	67.548	2	ADEEK(1)LPPGWEK	1.8343	1.177	1.082	1.171		0.709	0.811
	Q9QUH0	100	K	0.611	0.0300812	Down	Glutaredoxin-1 OS=Mus musculus OX=10090 GN=Glrx PE=1 SV=3	Glrx	1	0.00333556	72.492	2	LK(1)QIGALQL	-1.4854	1.086	1.48	0.942	0.796	0.687	0.662
	Q9JHJ0	230	K	0.611	0.00116557	Down	Tropomodulin-3 OS=Mus musculus OX=10090 GN=Tmod3 PE=1 SV=1	Tmod3	1	1.43576e-09	87.251	3	TLEANTHVK(1)HFSLAATR	0.90396	1.206	1.265	1.175	0.827	0.693	0.707
	Q9D6T0	117	K	0.526	0.00733203	Down	Nitric oxide synthase-interacting protein OS=Mus musculus OX=10090 GN=Nosip PE=1 SV=1	Nosip	1	3.56984e-08	110.44	2	GFLEK(1)EAAIVSR	-5.3662	1.198	1.076	1.586	0.741	0.628	0.66
	Q9D6R2	350	K	0.555	0.0431812	Down	Isocitrate dehydrogenase [NAD] subunit alpha, mitochondrial OS=Mus musculus OX=10090 GN=Idh3a PE=1 SV=1	Idh3a	1	8.8779e-37	139.94	2	DLGGNAK(1)CSDFTEEICR	-2.4981	1.484	1.447	1	0.769	0.686
	Q9D5V5	18	K	0.512	0.024538	Down	Cullin-5 OS=Mus musculus OX=10090 GN=Cul5 PE=1 SV=3	Cul5	1	1.37207e-17	101.43	3	GSLQFEDK(1)WDFMHPIVLK	-5.0834	1.306	1.505	1.155	0.457	0.767	0.808
	Q9D1P4	321	K	0.608	0.00173924	Down	Cysteine and histidine-rich domain-containing protein 1 OS=Mus musculus OX=10090 GN=Chordc1 PE=1 SV=1	Chordc1	1	4.30229e-08	84.58	3	KAEPMQWASLELPTTK(1)K	-2.2131	1.275	1.328	1.135	0.811	0.77	0.69
	Q9D0R2	230	K	0.516	0.0176173	Down	Threonine--tRNA ligase 1, cytoplasmic OS=Mus musculus OX=10090 GN=Tars1 PE=1 SV=2	Tars1	1	9.02817e-16	142.56	2	ETLLEMFK(1)YNK	-1.269	1.546	1.066	1.279	0.829	0.521	0.656
	Q9D0R2	305	K	0.479	0.0032279	Down	Threonine--tRNA ligase 1, cytoplasmic OS=Mus musculus OX=10090 GN=Tars1 PE=1 SV=2	Tars1	1	1.81383e-05	96.957	2	IYGISFPDPK(1)LLK	-1.9366	1.366	1.403	1.225	0.513	0.749	0.653
	Q9D0F9	443	K	0.507	0.00114026	Down	Phosphoglucomutase-1 OS=Mus musculus OX=10090 GN=Pgm1 PE=1 SV=4	Pgm1	1	7.21591e-12	128.57	2	MMK(1)DLEALMLDR	2.2405	1.328	1.254	1.102	0.644	0.672	0.551
	Q9CZX8	111	K	0.429	0.0130628	Down	40S ribosomal protein S19 OS=Mus musculus OX=10090 GN=Rps19 PE=1 SV=3	Rps19	1	2.32724e-18	142.51	2	VLQALEGLK(1)MVEK	3.648	1.201	1.741	1.192	0.424	0.653	0.698
	Q9CZW5	573	K	0.635	0.0119811	Down	Mitochondrial import receptor subunit TOM70 OS=Mus musculus OX=10090 GN=Tomm70 PE=1 SV=2	Tomm70	1	1.76251e-18	164.31	2	AIDMFNK(1)AINLAK	4.5322	1.312	1.47	1.046	0.782	0.836	0.812
	Q9CZW5	527	K	0.578	0.00475981	Down	Mitochondrial import receptor subunit TOM70 OS=Mus musculus OX=10090 GN=Tomm70 PE=1 SV=2	Tomm70	1	2.79518e-55	211.84	2	GLLQLQWK(1)QDLDK	5.4464	1.201	1.588	1.203	0.741	0.794	0.774
	Q9CX34	238	K	0.628	0.0163821	Down	Protein SGT1 homolog OS=Mus musculus OX=10090 GN=Sugt1 PE=1 SV=3	Sugt1	1	1.63176e-12	76.009	2	LEGQGDEPTPK(1)QFTADVK	-1.7343	1.28	1.342		0.713	0.916	0.839
	Q9CWZ7	40	K	0.598	0.0010294	Down	Gamma-soluble NSF attachment protein OS=Mus musculus OX=10090 GN=Napg PE=1 SV=1	Napg	1	3.97468e-20	97.268	3	WKPDYDSAASEYGK(1)AAVAFK	1.698	1.291	1.237	1.189	0.812	0.67	0.742
	Q9CWM4	28	K	0.643	0.00953131	Down	Prefoldin subunit 1 OS=Mus musculus OX=10090 GN=Pfdn1 PE=1 SV=1	Pfdn1	1	1.18049e-53	220.81	2	VK(1)LADIQIEQLNR	2.5521	1.377	1.225	1.098	0.905	0.736	0.737
	Q8BG81	403	K	0.583	0.0103166	Down	Polymerase delta-interacting protein 3 OS=Mus musculus OX=10090 GN=Poldip3 PE=1 SV=1	Poldip3	1	3.38256e-29	155.28	2	ALFK(1)SSGASVTTQPTEFK	-4.776	1.284	1.293	1.057		0.741	0.671
	Q810A3	12	K	0.651	0.0386545	Down	Tetratricopeptide repeat protein 9C OS=Mus musculus OX=10090 GN=Ttc9c PE=1 SV=1	Ttc9c	1	2.41905e-15	151.52	2	LQEAQVYK(1)EEGNQR	-3.4002	1.383	1.09		0.849	0.707	0.86
	Q9CPN8	487	K	0.607	0.0040007	Down	Insulin-like growth factor 2 mRNA-binding protein 3 OS=Mus musculus OX=10090 GN=Igf2bp3 PE=1 SV=1	Igf2bp3	1	0.000222083	106.93	2	EEVK(1)LEAHIR	-0.33726	1.309	1.157	1.424	0.81	0.851	0.701
	Q6ZQ38	630	K	0.524	0.000641411	Down	Cullin-associated NEDD8-dissociated protein 1 OS=Mus musculus OX=10090 GN=Cand1 PE=1 SV=2	Cand1	1	2.59077e-63	200.9	2	LTTVK(1)ALTLIAGSPLK	-0.60796	1.205	1.347	1.288	0.721	0.695	0.595
	P61759	81	K	0.495	0.0127075	Down	Prefoldin subunit 3 OS=Mus musculus OX=10090 GN=Vbp1 PE=1 SV=2	Vbp1	1	8.67837e-07	91.032	2	GQIPEIK(1)QTLEILK	2.3827	1	1.59	1.47	0.585	0.751	0.673
	P61290	37	K	0.564	0.00459991	Down	Proteasome activator complex subunit 3 OS=Mus musculus OX=10090 GN=Psme3 PE=1 SV=1	Psme3	1	1.02077e-08	138.23	2	K(1)LLELDSFLK	-5.4697	1.13	1.38	1.22	0.653	0.632	0.82
	P59470	324	K	0.4	0.0341062	Down	DNA-directed RNA polymerase III subunit RPC2 OS=Mus musculus OX=10090 GN=Polr3b PE=1 SV=2	Polr3b	1	2.81482e-27	153.05	3	ELLASTILTHVPVK(1)EFNFR	-6.4158	1.487	1.42	0.845		0.535	0.465
	P58252	845	K	0.606	0.0164051	Down	Elongation factor 2 OS=Mus musculus OX=10090 GN=Eef2 PE=1 SV=2	Eef2	1	0.00027647	73.891	2	GLK(1)EGIPALDNFLDK	-0.24584	1.339		1.263	0.865	0.671	0.829
	P56812	20	K	0.636	0.00954094	Down	Programmed cell death protein 5 OS=Mus musculus OX=10090 GN=Pdcd5 PE=1 SV=3	Pdcd5	1	2.12373e-27	142.02	3	LAELQAK(1)HGDPGDAAQQEAK	2.8043	1.254	1.156	1.249	0.637	0.862	0.829
	P70403	207	K	0.561	0.00866808	Down	Protein CASP OS=Mus musculus OX=10090 GN=Cux1 PE=1 SV=2	Cux1	1	1.14494e-16	126.63	3	LEEAEHK(1)LQTLQTALEK	0.67543	1.411	1.509	1.07	0.714	0.694	0.83
	P50518	33	K	0.3	0.0100373	Down	V-type proton ATPase subunit E 1 OS=Mus musculus OX=10090 GN=Atp6v1e1 PE=1 SV=2	Atp6v1e1	1	2.12503e-41	178.03	2	AEEIDAK(1)AEEEFNIEK	0.18806	2.426	1.763	1.154	0.691	0.445	0.468
	P50518	62	K	0.645	0.0114104	Down	V-type proton ATPase subunit E 1 OS=Mus musculus OX=10090 GN=Atp6v1e1 PE=1 SV=2	Atp6v1e1	1	1.07622e-07	171.75	2	EK(1)QIEQQK	0.31617	1.541	1.141	1.167	0.83	0.833	0.82
	P40124	278	K	0.554	0.00987879	Down	Adenylyl cyclase-associated protein 1 OS=Mus musculus OX=10090 GN=Cap1 PE=1 SV=4	Cap1	1	7.89641e-05	129.28	2	HVSDDMK(1)THK	1.2558	1.252		1.273	0.741	0.659
	P34022	134	K	0.645	0.0365386	Down	Ran-specific GTPase-activating protein OS=Mus musculus OX=10090 GN=Ranbp1 PE=1 SV=2	Ranbp1	1	1.19723e-39	146.37	3	AWVWNTHADFADECPK(1)PELLAIR	4.7666	1.443	1.092	1.103	0.689	0.963	0.695
	P26041	237	K	0.493	0.000466585	Down	Moesin OS=Mus musculus OX=10090 GN=Msn PE=1 SV=3	Msn	1	9.47922e-05	103.76	2	LTPK(1)IGFPWSEIR	-2.8391	1.358	1.665	1.372	0.731	0.727	0.708
	P26041	35	K	0.638	0.00573585	Down	Moesin OS=Mus musculus OX=10090 GN=Msn PE=1 SV=3	Msn	1	2.49596e-33	184.27	2	QLFDQVVK(1)TIGLR	0.70911	1.463	1.214	1.201	0.774	0.786	0.914
	P21550	262	K	0.611	0.0146215	Down	Beta-enolase OS=Mus musculus OX=10090 GN=Eno3 PE=1 SV=3	Eno3	1	7.26726e-07	104.04	2	YDLDFK(1)SPDDPAR	0.69559		1.255	1.149	0.765		0.705
	P21107	153	K	0.657	0.000258197	Down	Tropomyosin alpha-3 chain OS=Mus musculus OX=10090 GN=Tpm3 PE=1 SV=3	Tpm3	1	9.63576e-27	187.85	2	EAK(1)HIAEEADRK	-3.1904	1.252	1.138	1.234	0.815	0.797	0.768
	P17182	193	K	0.347	0.013777	Down	Alpha-enolase OS=Mus musculus OX=10090 GN=Eno1 PE=1 SV=3	Eno1	1	1.46989e-11	130.99	2	IGAEVYHNLK(1)NVIK	-2.4748	1.874	1.572		0.541	0.47	0.783
	P14152	298	K	0.565	0.00113317	Down	Malate dehydrogenase, cytoplasmic OS=Mus musculus OX=10090 GN=Mdh1 PE=1 SV=3	Mdh1	1	2.71878e-37	179.21	2	TWK(1)FVEGLPINDFSR	-1.2075	1.423	1.289	1.313	0.802	0.667	0.804
	P11983	233	K	0.635	0.0139317	Down	T-complex protein 1 subunit alpha OS=Mus musculus OX=10090 GN=Tcp1 PE=1 SV=3	Tcp1	1	2.15601e-16	142.08	2	IVNAK(1)IACLDFSLQK	-1.3183	1.376	1.27	0.989	0.829	0.731	0.749
	P11499	263	K	0.558	5.59273e-05	Down	Heat shock protein HSP 90-beta OS=Mus musculus OX=10090 GN=Hsp90ab1 PE=1 SV=3	Hsp90ab1	1	3.57107e-19	148.69	2	IEDVGSDEEDDSGK(1)DK	-3.1947	1.283	1.247	1.308	0.756	0.7	0.687
	P11404	22	K	0.634	0.000409666	Down	Fatty acid-binding protein, heart OS=Mus musculus OX=10090 GN=Fabp3 PE=1 SV=5	Fabp3	1	6.61633e-41	157.67	2	NFDDYMK(1)SLGVGFATR	1.4998	1.314	1.286	1.231	0.864	0.759	0.807
	Q6ZWV7	25	K	0.631	0.00113142	Down	60S ribosomal protein L35 OS=Mus musculus OX=10090 GN=Rpl35 PE=1 SV=1	Rpl35	1	1.69452e-156	378.42	2	QLDDLK(1)VELSQLR	3.5973	1.262	1.293	1.129	0.763	0.732	0.828
	P06745	454	K	0.647	0.0397347	Down	Glucose-6-phosphate isomerase OS=Mus musculus OX=10090 GN=Gpi PE=1 SV=4	Gpi	1	1.19398e-36	185.9	2	ELQAAGK(1)SPEDLEK	-1.5126	1.237	1.04	1.298	0.81	0.916	0.586
	O88844	126	K	0.623	0.00030903	Down	Isocitrate dehydrogenase [NADP] cytoplasmic OS=Mus musculus OX=10090 GN=Idh1 PE=1 SV=2	Idh1	1	4.18903e-25	167.76	2	LVTGWVK(1)PIIIGR	-1.8837	1.279	1.139	1.174	0.774	0.72	0.743
	O35841	51	K	0.661	0.000392581	Down	Apoptosis inhibitor 5 OS=Mus musculus OX=10090 GN=Api5 PE=1 SV=2	Api5	1	3.82365e-11	158.61	2	LAAQFIPK(1)FFK	-2.022	1.221	1.225	1.166	0.842	0.799	0.748
	O35685	133	K	0.625	0.0428706	Down	Nuclear migration protein nudC OS=Mus musculus OX=10090 GN=Nudc PE=1 SV=1	Nudc	1	7.73749e-34	103.63	2	DAEDQEAQLK(1)NGSLDSPGK	-2.1406	1.042	1.182	1.284	0.616	0.845
	O08734	118	K	0.522	0.00938425	Down	Bcl-2 homologous antagonist/killer OS=Mus musculus OX=10090 GN=Bak1 PE=1 SV=3	Bak1	1	2.79916e-11	128.41	2	IASSLFK(1)SGISWGR	-1.4608	1.463	1.184	1.516	0.765		0.683
	P62196	170	K	0.298	0.0349668	Down	26S proteasome regulatory subunit 8 OS=Mus musculus OX=10090 GN=Psmc5 PE=1 SV=1	Psmc5	1	1.67894e-49	160.04	3	EVIELPVK(1)HPELFEALGIAQPK	-3.6914	2.065	1.545	0.801	0.692	0.302	0.321
	P62751	103	K	0.623	0.0135855	Down	60S ribosomal protein L23a OS=Mus musculus OX=10090 GN=Rpl23a PE=1 SV=1	Rpl23a	1	7.87559e-13	124.24	3	IEDNNTLVFIVDVK(1)ANK	-4.9491	1.299	1.304	1.093	0.663	0.919	0.719
	P09411	199	K	0.618	0.0255526	Down	Phosphoglycerate kinase 1 OS=Mus musculus OX=10090 GN=Pgk1 PE=1 SV=4	Pgk1	1	2.72445e-28	146.58	2	ELNYFAK(1)ALESPER	3.7823	1.318	1.221	1.165	0.987	0.667	0.635
	P63017	88	K	0.654	0.010927	Down	Heat shock cognate 71 kDa protein OS=Mus musculus OX=10090 GN=Hspa8 PE=1 SV=1	Hspa8	1	1.12733e-39	133.29	4	RFDDAVVQSDMK(1)HWPFMVVNDAGRPK	1.5102	1.221	1.031	1.187	0.782		0.718
	P63017	423	K	0.579	0.0305357	Down	Heat shock cognate 71 kDa protein OS=Mus musculus OX=10090 GN=Hspa8 PE=1 SV=1	Hspa8	1	2.30841e-22	87.892	3	NTTIPTK(1)QTQTFTTYSDNQPGVLIQVYEGER	-1.3738	0.951	1.343	1.261	0.667		0.705
	Q6PF93	269	K	0.616	0.00716201	Down	Phosphatidylinositol 3-kinase catalytic subunit type 3 OS=Mus musculus OX=10090 GN=Pik3c3 PE=1 SV=1	Pik3c3	1	3.46982e-08	77.325	3	VPDPQMSMENLVESK(1)HHK	-0.77466	1.002	1.203	1.157	0.704		0.677
	Q6P8X1	239	K	0.652	0.0114439	Down	Sorting nexin-6 OS=Mus musculus OX=10090 GN=Snx6 PE=1 SV=2	Snx6	1	1.56305e-05	101.48	2	SHK(1)SAADDYNR	0.44562	1.331		1.176	0.835	0.873	0.744
	Q6A026	228	K	0.561	0.00126161	Down	Sister chromatid cohesion protein PDS5 homolog A OS=Mus musculus OX=10090 GN=Pds5a PE=1 SV=3	Pds5a	1	2.85737e-15	187.33	2	QSFDLAK(1)VLLK	-0.893	1.33	1.187	1.301	0.806	0.671	0.665
	Q64737	982	K	0.423	0.00540344	Down	Trifunctional purine biosynthetic protein adenosine-3 OS=Mus musculus OX=10090 GN=Gart PE=1 SV=3	Gart	1	8.95867e-15	132.63	3	VAEHK(1)IFPAALQLVASGAVQLR	-0.90266	1.491	1.456	1.095	0.662	0.442	0.607
	Q62448	812	K	0.488	0.00214081	Down	Eukaryotic translation initiation factor 4 gamma 2 OS=Mus musculus OX=10090 GN=Eif4g2 PE=1 SV=2	Eif4g2	1	1.56369e-30	211.84	2	QLLLSFK(1)PVMQK	3.5235	1.39	1.464	1.122	0.576	0.655	0.709
	Q62426	39	K	0.653	0.0178558	Down	Cystatin-B OS=Mus musculus OX=10090 GN=Cstb PE=1 SV=1	Cstb	1	5.43654e-05	116.13	2	FDVFK(1)AISFK	-5.1907	1.457	1.253	1.044	0.895	0.758	0.798
	Q61879	1377	K	0.459	0.0224758	Down	Myosin-10 OS=Mus musculus OX=10090 GN=Myh10 PE=1 SV=2	Myh10	1	2.26336e-98	244.44	2	QVLALQSQLADTK(1)K	-1.21	1.558	1.296	1.23	0.651	0.399	0.826
	Q61753	69	K	0.46	0.00527915	Down	D-3-phosphoglycerate dehydrogenase OS=Mus musculus OX=10090 GN=Phgdh PE=1 SV=3	Phgdh	1	3.48588e-147	297.77	2	VTADVINAAEK(1)LQVVGR	-0.34018	1.42	1.424	1.313	0.733	0.472	0.709
	Q61699	221	K	0.662	0.000372751	Down	Heat shock protein 105 kDa OS=Mus musculus OX=10090 GN=Hsph1 PE=1 SV=2	Hsph1	1	6.99297e-22	163.93	2	LK(1)VLGTAFDPFLGGK	-2.7843	1.209	1.114	1.207	0.819	0.755	0.764
	Q61699	692	K	0.621	0.00427956	Down	Heat shock protein 105 kDa OS=Mus musculus OX=10090 GN=Hsph1 PE=1 SV=2	Hsph1	1	2.11698e-38	232.46	2	QAYIDK(1)LEELMK	-1.3297	1.134	1.358	1.121	0.827	0.718	0.697
	P62830	91	K	0.662	0.0190471	Down	60S ribosomal protein L23 OS=Mus musculus OX=10090 GN=Rpl23 PE=1 SV=1	Rpl23	1	1.37141e-75	140.3	3	RK(1)DGVFLYFEDNAGVIVNNK	0.8961	1.234	1.343	1.023	0.829	0.868	0.685
	Q61035	37	K	0.482	0.00952752	Down	Histidine--tRNA ligase, cytoplasmic OS=Mus musculus OX=10090 GN=Hars1 PE=1 SV=2	Hars1	1	7.60039e-38	189.13	2	ASAEQIEEEVTK(1)LLK	-1.3868	1.498	1.53	1.115	0.804	0.66	0.531
	Q61316	517	K	0.416	0.0412514	Down	Heat shock 70 kDa protein 4 OS=Mus musculus OX=10090 GN=Hspa4 PE=1 SV=1	Hspa4	1	8.26413e-34	110.9	2	SEESEEPMETDQNAK(1)EEEK	-4.0623	1.501	0.893	1.784	0.678	0.695	0.366
	Q3UKJ7	379	K	0.432	0.0250951	Down	WD40 repeat-containing protein SMU1 OS=Mus musculus OX=10090 GN=Smu1 PE=2 SV=2	Smu1	1	5.74855e-06	108.24	2	IWNMK(1)TTECSNTFK	0.2741	1.257	1.607	0.993	0.618	0.494
	P70388	583	K	0.642	0.00484149	Down	DNA repair protein RAD50 OS=Mus musculus OX=10090 GN=Rad50 PE=1 SV=1	Rad50	1	5.28903e-21	164.31	2	QLEDWLHSK(1)SK	-0.50164	1.145	1.326	1.16	0.87	0.761	0.7
	P80313	77	K	0.634	0.0301862	Down	T-complex protein 1 subunit eta OS=Mus musculus OX=10090 GN=Cct7 PE=1 SV=1	Cct7	1	1.4037e-16	129.04	3	LLDVVHPAAK(1)TLVDIAK	-0.79824	1.493	1.116	1.032	0.844	0.808	0.658
	P80313	236	K	0.603	0.0097401	Down	T-complex protein 1 subunit eta OS=Mus musculus OX=10090 GN=Cct7 PE=1 SV=1	Cct7	1	3.52316e-28	147.02	2	NPK(1)IALLNVELELK	-1.3689	1.351	1.345	1.012	0.731	0.816	0.689
	P80313	430	K	0.649	0.00607297	Down	T-complex protein 1 subunit eta OS=Mus musculus OX=10090 GN=Cct7 PE=1 SV=1	Cct7	1	1.8585e-06	96.946	2	TIPGK(1)QQLLIGAYAK	6.1417	1.302	1.272	1.034	0.832	0.768	0.742
	Q60864	533	K	0.525	0.000705664	Down	Stress-induced-phosphoprotein 1 OS=Mus musculus OX=10090 GN=Stip1 PE=1 SV=1	Stip1	1	1.4123e-33	211.84	2	IQK(1)LMDVGLIAIR	-2.1136	1.254	1.428	1.148	0.689	0.637	0.683
	P97496	828	K	0.544	0.0342885	Down	SWI/SNF complex subunit SMARCC1 OS=Mus musculus OX=10090 GN=Smarcc1 PE=1 SV=2	Smarcc1	1	2.95029e-09	96.313	2	EQDSDVSEDVK(1)PEEK	0.97062	1.581	1.454	0.881	0.715	0.7	0.717
	P97496	817	K	0.64	0.00384486	Down	SWI/SNF complex subunit SMARCC1 OS=Mus musculus OX=10090 GN=Smarcc1 PE=1 SV=2	Smarcc1	1	5.05564e-20	148.82	3	NTEK(1)EQDSDVSEDVKPEEK	0.88473	1.295	1.085	1.278	0.711	0.835	0.794
	P97855	374	K	0.555	0.00166839	Down	Ras GTPase-activating protein-binding protein 1 OS=Mus musculus OX=10090 GN=G3bp1 PE=1 SV=1	G3bp1	1	5.09857e-06	112.67	3	INSGGK(1)LPNFGFVVFDDSEPVQK	-1.5846	1.207	1.203	1.48	0.757	0.669	0.732
	P80315	143	K	0.592	0.00323425	Down	T-complex protein 1 subunit delta OS=Mus musculus OX=10090 GN=Cct4 PE=1 SV=3	Cct4	1	1.18116e-36	165.02	2	ALEK(1)GLEILTDMSR	1.0692	1.141	1.385	1.199	0.771	0.784	0.651
	Q00547	547	K	0.65	0.00202796	Down	Hyaluronan mediated motility receptor OS=Mus musculus OX=10090 GN=Hmmr PE=1 SV=4	Hmmr	1	2.18187e-47	191.95	2	DVTAQLESYK(1)SSTLK	5.9257	1.181	1.147	1.136	0.724	0.689	0.84
	Q01730	89	K	0.647	0.00310241	Down	Ras suppressor protein 1 OS=Mus musculus OX=10090 GN=Rsu1 PE=1 SV=3	Rsu1	1	2.65897e-05	129.72	2	LK(1)HLNLGMNR	1.1778	1.315	1.099	1.177	0.831	0.715	0.779
	Q05D44	640	K	0.158	0.00192691	Down	Eukaryotic translation initiation factor 5B OS=Mus musculus OX=10090 GN=Eif5b PE=1 SV=2	Eif5b	1	1.12633e-13	87.573	2	APIICVLGHVDTGK(1)TK	-1.6323	1.658	1.625	1.261		0.195	0.283
	Q05D44	1091	K	0.356	0.0332902	Down	Eukaryotic translation initiation factor 5B OS=Mus musculus OX=10090 GN=Eif5b PE=1 SV=2	Eif5b	1	0.000287796	86.243	2	MK(1)ILPQYIFNSR	5.8722	1.259	1.733			0.589	0.476
	Q05D44	1191	K	0.615	0.00154681	Down	Eukaryotic translation initiation factor 5B OS=Mus musculus OX=10090 GN=Eif5b PE=1 SV=2	Eif5b	1	1.29461e-10	138.23	2	QSIDALK(1)DWFR	-2.0289	1.323	1.21	1.186	0.844	0.705	0.739
	Q3TDN2	329	K	0.574	0.00257485	Down	FAS-associated factor 2 OS=Mus musculus OX=10090 GN=Faf2 PE=1 SV=2	Faf2	1	2.44618e-08	104.49	3	RKEEEVQQQK(1)LAEER	2.5259	1.4	1.078	1.23	0.753	0.701	0.674
cytoplasm,nucleus	Q9D4H2	194	K	0.421	0.0117778	Down	GRIP and coiled-coil domain-containing protein 1 OS=Mus musculus OX=10090 GN=Gcc1 PE=1 SV=2	Gcc1	1	0.0111419	56.202	2	MK(1)QDLEDANK	13.784	1.572		1.642	0.614		0.739
	Q9CQ39	131	K	0.607	0.00858528	Down	Mediator of RNA polymerase II transcription subunit 21 OS=Mus musculus OX=10090 GN=Med21 PE=1 SV=1	Med21	1	2.11422e-10	94.63	2	IQSALADIAQSQLK(1)TR	-0.033901	1.263	1.1	1.358	0.762		0.745
	Q99MN1	572	K	0.531	0.00388797	Down	Lysine--tRNA ligase OS=Mus musculus OX=10090 GN=Kars1 PE=1 SV=1	Kars1	1	1.18078e-06	108.2	2	EVLLFPAMK(1)PEDK	4.6767	1.221	1.595	1.2	0.653	0.774	0.707
	Q99JX7	315	K	0.63	0.0116336	Down	Nuclear RNA export factor 1 OS=Mus musculus OX=10090 GN=Nxf1 PE=1 SV=3	Nxf1	1	1.72422e-07	86.243	2	GLK(1)LEELWLDR	-1.9322	1.258	1.258	1.155	0.841	0.621	0.851
	Q9WVE8	448	K	0.53	0.00857682	Down	Protein kinase C and casein kinase substrate in neurons protein 2 OS=Mus musculus OX=10090 GN=Pacsin2 PE=1 SV=1	Pacsin2	1	1.59408e-26	90.828	3	ALYDYEGQEHDELSFK(1)AGDELTK	2.2252	1.357	1.529	1.166	0.716	0.585	0.848
	Q8CHG3	445	K	0.239	0.0108497	Down	GRIP and coiled-coil domain-containing protein 2 OS=Mus musculus OX=10090 GN=Gcc2 PE=1 SV=2	Gcc2	1	6.97859e-37	139.61	2	EVSELSETFISGSEK(1)EK	0.055327	1.899	1.871	1.494	0.214	0.371	0.675
	Q921Y2	11	K	0.631	0.0155437	Down	U3 small nucleolar ribonucleoprotein protein IMP3 OS=Mus musculus OX=10090 GN=Imp3 PE=2 SV=1	Imp3	1	0.00035165	113.7	2	FHEQK(1)LLK	-0.38972	1.153	0.979	1.238	0.692	0.726
	Q60598	79	K	0.656	0.0110455	Down	Src substrate cortactin OS=Mus musculus OX=10090 GN=Cttn PE=1 SV=2	Cttn	1	9.64143e-29	161.23	2	ELETGPK(1)ASHGYGGK	-4.9959	1.335	1.084	1.252	0.693	0.87	0.846
	Q5U5V2	168	K	0.58	0.0376551	Down	Hydroxylysine kinase OS=Mus musculus OX=10090 GN=Hykk PE=1 SV=2	Hykk	1	9.10779e-05	83.214	3	ALEEFHHPK(1)LSLFHR	1.1593	1.189		1.502	0.928	0.751	0.664
	Q02248	170	K	0.579	0.00437805	Down	Catenin beta-1 OS=Mus musculus OX=10090 GN=Ctnnb1 PE=1 SV=1	Ctnnb1	1	2.77153e-40	202.16	3	LLNDEDQVVVNK(1)AAVMVHQLSK	0.22746	1.309	1.492	1.087	0.757	0.732	0.762
	Q01853	217	K	0.646	0.00255362	Down	Transitional endoplasmic reticulum ATPase OS=Mus musculus OX=10090 GN=Vcp PE=1 SV=4	Vcp	1	1.99496e-58	205.09	2	QLAQIK(1)EMVELPLR	0.176	1.154	1.266	1.193	0.815	0.831	0.689
	P70268	499	K	0.6	0.01163	Down	Serine/threonine-protein kinase N1 OS=Mus musculus OX=10090 GN=Pkn1 PE=1 SV=3	Pkn1	1	0.00226907	78.178	2	IFSK(1)QQGK	0.95161	1.543	1.341	1.211		0.832	0.806
	Q80X90	340	K	0.578	0.0139919	Down	Filamin-B OS=Mus musculus OX=10090 GN=Flnb PE=1 SV=3	Flnb	1	1.79477e-35	88.421	3	VIVLFAGQHISK(1)SPFEVNVDK	-0.94831	1.132	1.305	1.222	0.792	0.537	0.786
endoplasmic reticulum	Q91YW3	150	K	0.466	0.0309092	Down	DnaJ homolog subfamily C member 3 OS=Mus musculus OX=10090 GN=Dnajc3 PE=1 SV=1	Dnajc3	1	3.66715e-05	82.437	2	EAESQLVK(1)ADEMQR	-1.8504	1.358	1.512			0.584	0.754
	Q91YQ5	117	K	0.602	0.00234179	Down	Dolichyl-diphosphooligosaccharide--protein glycosyltransferase subunit 1 OS=Mus musculus OX=10090 GN=Rpn1 PE=1 SV=1	Rpn1	1	1.7988e-08	85.081	2	FFTVK(1)LPVALDPGSK	-1.2307	1.313	1.353	1.159	0.818	0.684	0.802
	Q60715	72	K	0.594	0.0165134	Down	Prolyl 4-hydroxylase subunit alpha-1 OS=Mus musculus OX=10090 GN=P4ha1 PE=1 SV=2	P4ha1	1	1.40886e-13	118.26	3	LTSTATK(1)DPEGFVGHPVNAFK	2.0167	1.218	0.93	1.22	0.561	0.656	0.782
	P35564	552	K	0.261	0.000195915	Down	Calnexin OS=Mus musculus OX=10090 GN=Canx PE=1 SV=1	Canx	1	6.86943e-49	173.63	3	QK(1)SDAEEDGVTGSQDEEDSKPK	-2.529	1.904	1.484	1.659	0.412	0.504	0.399
	P20060	444	K	0.665	0.0475867	Down	Beta-hexosaminidase subunit beta OS=Mus musculus OX=10090 GN=Hexb PE=1 SV=2	Hexb	1	1.97644e-07	78.157	2	NYYK(1)VEPLNFEGSEK	5.7165	1.267	1.265		0.966	0.869	0.689
	Q99PL5	1077	K	0.599	6.83419e-05	Down	Ribosome-binding protein 1 OS=Mus musculus OX=10090 GN=Rrbp1 PE=1 SV=2	Rrbp1	1	1.50141e-29	155.34	3	QVLQLQASHK(1)ESEEALQK	0.94679	1.25	1.235	1.179	0.763	0.702	0.73
	Q99PL5	890	K	0.58	0.00966676	Down	Ribosome-binding protein 1 OS=Mus musculus OX=10090 GN=Rrbp1 PE=1 SV=2	Rrbp1	1	1.72466e-06	93.772	2	TGVIQDTWHK(1)ATQK	-1.203	1.265		1.181	0.739	0.68
	Q99PL5	1578	K	0.468	0.0447762	Down	Ribosome-binding protein 1 OS=Mus musculus OX=10090 GN=Rrbp1 PE=1 SV=2	Rrbp1	1	1.632e-09	159.11	2	TTQEQLTK(1)EK	-1.9607	1.183	1.419	1.345	0.934	0.564	0.348
	P08113	87	K	0.608	0.0329607	Down	Endoplasmin OS=Mus musculus OX=10090 GN=Hsp90b1 PE=1 SV=2	Hsp90b1	1	1.65615e-07	147.78	2	MMK(1)LIINSLYK	2.4741	1.031	1.281	1.368	0.562	0.844	0.833
	P20029	622	K	0.627	0.0015797	Down	Endoplasmic reticulum chaperone BiP OS=Mus musculus OX=10090 GN=Hspa5 PE=1 SV=3	Hspa5	0.943149	2.49256e-10	120.21	2	K(0.057)K(0.943)ELEEIVQPIISK	1.25	1.194	1.12	1.322	0.724	0.817	0.74
extracellular	Q9Z247	561	K	0.64	0.0276877	Down	Peptidyl-prolyl cis-trans isomerase FKBP9 OS=Mus musculus OX=10090 GN=Fkbp9 PE=1 SV=1	Fkbp9	1	0.00659774	93.561	2	LK(1)DQEAK	0.50925	1.206		1.38	0.727	0.807	0.949
	Q9D753	6	K	0.497	0.00706998	Down	Exosome complex component RRP43 OS=Mus musculus OX=10090 GN=Exosc8 PE=1 SV=1	Exosc8	1	2.57843e-08	99.276	2	AAGFK(1)TVEPLEYYR	-1.2811	1.525	1.296	1.232		0.73	0.612
	Q9CR98	99	K	0.661	0.0059539	Down	Protein FAM136A OS=Mus musculus OX=10090 GN=Fam136a PE=1 SV=1	Fam136a	1	5.72157e-26	180.81	2	DSMDAGTK(1)ELQVK	3.1645	1.155	1.207	1.457	0.877	0.851	0.795
	Q8R180	330	K	0.447	0.0413654	Down	ERO1-like protein alpha OS=Mus musculus OX=10090 GN=Ero1a PE=1 SV=2	Ero1a	1	5.01588e-14	71.471	3	VLPFFERPDFQLFTGNK(1)VQDAENK	2.1069	1.425		1.022	0.543		0.55
	Q8K297	140	K	0.634	0.00981804	Down	Procollagen galactosyltransferase 1 OS=Mus musculus OX=10090 GN=Colgalt1 PE=1 SV=2	Colgalt1	1	0.00095666	105.04	2	YEHVMK(1)LR	2.2543		1.162	1.415	0.79	0.837	0.824
	Q922Q4	276	K	0.359	0.00821215	Down	Pyrroline-5-carboxylate reductase 2 OS=Mus musculus OX=10090 GN=Pycr2 PE=1 SV=1	Pycr2	1	9.57944e-29	146.48	2	ELQSMADQEK(1)VSPAALK	-4.3608	2.005	1.644	1.262	0.473	0.495	0.793
	O89017	289	K	0.629	0.000516025	Down	Legumain OS=Mus musculus OX=10090 GN=Lgmn PE=1 SV=1	Lgmn	1	0.000601954	69.905	2	VMQFQGMK(1)HR	0.21323	1.079	1.14	1.095	0.677	0.713
	O89017	179	K	0.491	0.0160668	Down	Legumain OS=Mus musculus OX=10090 GN=Lgmn PE=1 SV=1	Lgmn	1	1.47985e-09	127.94	2	YMYEHK(1)MYQK	2.3656	1.224	1.318	1.295	0.423	0.693	0.768
	A2AQ19	270	K	0.491	0.0167927	Down	RNA polymerase-associated protein RTF1 homolog OS=Mus musculus OX=10090 GN=Rtf1 PE=1 SV=1	Rtf1	1	4.70557e-25	98.865	3	LTQIQESQVTSHNK(1)ER	2.2104	1.436		1.452	0.557	0.759	0.811
	Q8BHL8	125	K	0.629	0.0248844	Down	Proteasome inhibitor PI31 subunit OS=Mus musculus OX=10090 GN=Psmf1 PE=1 SV=1	Psmf1	1	0.00317528	60.892	2	TYK(1)NSEELR	1.3605	1.372	1.069	1.108	0.788		0.701
mitochondria	Q8R035	60	K	0.65	0.000388305	Down	Peptidyl-tRNA hydrolase ICT1, mitochondrial OS=Mus musculus OX=10090 GN=Mrpl58 PE=1 SV=1	Mrpl58	1	5.31599e-13	119.94	2	GADTAWK(1)VPEHAK	-1.6293	1.236	1.17	1.241	0.839	0.786	0.745
	Q9JKV1	386	K	0.648	0.00337337	Down	Proteasomal ubiquitin receptor ADRM1 OS=Mus musculus OX=10090 GN=Adrm1 PE=1 SV=2	Adrm1	1	1.455e-10	129.28	2	AMQNNAK(1)SDPK	0.032857	1.165	1.085	1.368	0.781	0.79	0.774
	Q9JIQ3	189	K	0.518	0.00179864	Down	Diablo homolog, mitochondrial OS=Mus musculus OX=10090 GN=Diablo PE=1 SV=2	Diablo	1	1.12568e-12	135.21	2	NHIQLVK(1)SQVQEVR	-2.7415	1.4	1.359	1.305	0.584	0.756	0.764
	Q9JIQ3	144	K	0.66	0.000768591	Down	Diablo homolog, mitochondrial OS=Mus musculus OX=10090 GN=Diablo PE=1 SV=2	Diablo	1	3.34751e-31	196.44	2	VEMTSK(1)QQEYLK	-0.76728	1.241	1.286	1.152	0.849	0.763	0.817
	Q9DC61	125	K	0.496	0.0357769	Down	Mitochondrial-processing peptidase subunit alpha OS=Mus musculus OX=10090 GN=Pmpca PE=1 SV=1	Pmpca	1	1.23763e-33	206.03	2	FDSK(1)DEILLTLEK	2.0958	1.119	1.767	1.121	0.611	0.881	0.495
	Q9D8T7	7	K	0.541	0.032614	Down	SRA stem-loop-interacting RNA-binding protein, mitochondrial OS=Mus musculus OX=10090 GN=Slirp PE=1 SV=2	Slirp	1	6.49024e-23	168.69	2	AASAIK(1)GLSALR	-4.3978	1.148	1.234	1.906	0.834	0.631	0.856
	Q9CY57	227	K	0.504	0.0318685	Down	Chromatin target of PRMT1 protein OS=Mus musculus OX=10090 GN=Chtop PE=1 SV=2	Chtop	1	3.94093e-16	149.02	2	EQLDNQLDAYMSK(1)TK	-0.84116	1.02	1.426	1.613	0.772	0.479	0.796
	Q99LC5	158	K	0.654	0.00651496	Down	Electron transfer flavoprotein subunit alpha, mitochondrial OS=Mus musculus OX=10090 GN=Etfa PE=1 SV=2	Etfa	1	9.05285e-25	144.2	2	TIYAGNALCTVK(1)CDEK	0.35087	1.208	1.274	1.084	0.788		0.766
	Q99L13	94	K	0.649	0.011513	Down	3-hydroxyisobutyrate dehydrogenase, mitochondrial OS=Mus musculus OX=10090 GN=Hibadh PE=1 SV=1	Hibadh	1	6.43695e-26	123.92	2	EAGEQVASSPAEVAEK(1)ADR	-2.3878	1.316	1.355	1.409	0.819	1.059	0.768
	Q99L13	78	K	0.514	0.0379848	Down	3-hydroxyisobutyrate dehydrogenase, mitochondrial OS=Mus musculus OX=10090 GN=Hibadh PE=1 SV=1	Hibadh	1	6.44188e-34	132.63	2	EFK(1)EAGEQVASSPAEVAEK	-10.802	1.448		1.569	0.795	0.956	0.577
	Q99J99	40	K	0.599	0.000220939	Down	3-mercaptopyruvate sulfurtransferase OS=Mus musculus OX=10090 GN=Mpst PE=1 SV=4	Mpst	1	1.30299e-07	108.93	2	LLDASWYLPK(1)LGR	-3.2884	1.199	1.301	1.328	0.738	0.803	0.753
	Q8CGK3	403	K	0.644	0.00604956	Down	Lon protease homolog, mitochondrial OS=Mus musculus OX=10090 GN=Lonp1 PE=1 SV=2	Lonp1	1	0.0001744	76.563	2	DDK(1)DAIEEK	1.0356	1.204	1.14	1.244	0.654	0.803	0.852
	Q8CAQ8	342	K	0.548	0.0111332	Down	MICOS complex subunit Mic60 OS=Mus musculus OX=10090 GN=Immt PE=1 SV=1	Immt	1	2.98638e-15	121.96	2	LHNMIVDLDNVVK(1)K	0.4797	1.341	1.219	1.221	0.88	0.56	0.631
	Q64433	86	K	0.657	0.014999	Down	10 kDa heat shock protein, mitochondrial OS=Mus musculus OX=10090 GN=Hspe1 PE=1 SV=2	Hspe1	1	2.45605e-22	203.52	2	VVLDDK(1)DYFLFR	1.9241	1.047	1.449	1.171	0.815	0.841	0.754
	Q2KN98	680	K	0.608	0.000472316	Down	Cytospin-A OS=Mus musculus OX=10090 GN=Specc1l PE=1 SV=1	Specc1l	1	0.00024508	85.716	2	SELEEK(1)DTER	1.8316	1.173	1.167	1.102		0.712	0.684
	P99027	21	K	0.645	0.00180041	Down	60S acidic ribosomal protein P2 OS=Mus musculus OX=10090 GN=Rplp2 PE=1 SV=3	Rplp2	1	4.75831e-25	100.6	2	YVASYLLAALGGNSSPSAK(1)DIK	1.1687	1.179	1.178	1.281	0.702	0.824	0.821
	P62305	80	K	0.23	0.00281348	Down	Small nuclear ribonucleoprotein E OS=Mus musculus OX=10090 GN=Snrpe PE=1 SV=1	Snrpe	1	2.99374e-32	200.82	2	IMLK(1)GDNITLLQSVSN	-4.8688	1.779	1.813	1.361	0.523	0.252	0.362
	P52825	544	K	0.486	0.000564016	Down	Carnitine O-palmitoyltransferase 2, mitochondrial OS=Mus musculus OX=10090 GN=Cpt2 PE=1 SV=2	Cpt2	1	0.000400231	67.887	3	YHGQLTK(1)EAAMGQGFDR	-8.631		1.407	1.562	0.727	0.742	0.696
	O55125	191	K	0.575	0.0242303	Down	Protein NipSnap homolog 1 OS=Mus musculus OX=10090 GN=Nipsnap1 PE=1 SV=1	Nipsnap1	0.980581	3.15165e-08	91.457	3	TYK(0.981)LK(0.019)PGTMIEWGNNWAR	0.24781	1.551	1.026	1.308	0.723	0.883	0.627
	E9Q7G0	610	K	0.579	0.0194811	Down	Nuclear mitotic apparatus protein 1 OS=Mus musculus OX=10090 GN=Numa1 PE=1 SV=1	Numa1	0.882499	4.12078e-20	143.25	3	EK(0.118)DAK(0.882)LESLQQQLQAANDAR	2.4348	1.514	0.977	1.264	0.734	0.797	0.645
	E9Q7G0	1585	K	0.552	0.00116269	Down	Nuclear mitotic apparatus protein 1 OS=Mus musculus OX=10090 GN=Numa1 PE=1 SV=1	Numa1	1	5.58077e-98	165.7	3	LQTQLNELQAQLSQK(1)EQAAEHYK	6.6614	1.268	1.312	1.241	0.806	0.653	0.652
	E9Q7G0	1548	K	0.627	0.0067827	Down	Nuclear mitotic apparatus protein 1 OS=Mus musculus OX=10090 GN=Numa1 PE=1 SV=1	Numa1	1	3.76506e-12	130.65	2	LTEHDQASK(1)VQQQK	-5.7703	1.297	1.084	1.269	0.829	0.801	0.659
	Q6PB66	639	K	0.57	0.00804561	Down	Leucine-rich PPR motif-containing protein, mitochondrial OS=Mus musculus OX=10090 GN=Lrpprc PE=1 SV=2	Lrpprc	1	3.0182e-16	133.93	3	GICNLLNTYHVPELIK(1)DIK	0.7977		1.503	1.194	0.761	0.792	0.751
	Q6PB66	1151	K	0.529	0.00128843	Down	Leucine-rich PPR motif-containing protein, mitochondrial OS=Mus musculus OX=10090 GN=Lrpprc PE=1 SV=2	Lrpprc	1	1.72269e-27	209.84	3	LIQALALK(1)GDVESIEAIQR	-3.7758	1.412	1.406	1.172	0.636	0.742	0.733
nucleus	Q6PAM1	377	K	0.62	0.0101112	Down	Alpha-taxilin OS=Mus musculus OX=10090 GN=Txlna PE=1 SV=1	Txlna	1	2.06068e-09	133.49	2	MCELMK(1)QQETHLK	-2.7595	1.219	1.255	1.272	0.694	0.946	0.684
	Q8BSN5	134	K	0.666	0.00461782	Down	PHD finger protein 23 OS=Mus musculus OX=10090 GN=Phf23 PE=2 SV=2	Phf23	1	5.30871e-12	138.71	2	LK(1)DSLFDLDGPK	1.282	1.172	1.315	1.132	0.736	0.888	0.785
	Q8BTM8	2240	K	0.642	4.55275e-05	Down	Filamin-A OS=Mus musculus OX=10090 GN=Flna PE=1 SV=5	Flna	1	1.00214e-09	107.15	3	GQHVPGSPFQFTVGPLGEGGAHK(1)VR	0.92225	1.153	1.194	1.219	0.766	0.784	0.74
	Q8BVY0	248	K	0.608	0.00837966	Down	Ribosomal L1 domain-containing protein 1 OS=Mus musculus OX=10090 GN=Rsl1d1 PE=1 SV=1	Rsl1d1	1	5.14983e-05	120.33	2	WQSVK(1)LLFLK	-6.3055	1.418	1.163	1.15	0.862	0.748	0.66
	Q8C5N3	651	K	0.658	0.0199054	Down	Pre-mRNA-splicing factor CWC22 homolog OS=Mus musculus OX=10090 GN=Cwc22 PE=1 SV=1	Cwc22	1	7.66738e-06	77.696	2	NTPK(1)VIVAQKPEAEQK	-3.86	1.13		1.374	0.881	0.829	0.76
	Q8C9B9	14	K	0.492	0.00803381	Down	Death-inducer obliterator 1 OS=Mus musculus OX=10090 GN=Dido1 PE=1 SV=4	Dido1	0.995788	1.78602e-05	86.135	3	GHLSNEEAPK(0.996)AIK(0.004)PTSK	0.62399	1.421		1.283	0.64	0.691
	Q8VE88	178	K	0.484	0.000459385	Down	Protein FAM114A2 OS=Mus musculus OX=10090 GN=Fam114a2 PE=1 SV=2	Fam114a2	1	2.24516e-24	144.51	2	SVISGGLDALEFIGK(1)K	-1.2756	1.472	1.353	1.249	0.631	0.724	0.617
	Q8CG47	562	K	0.279	0.000320563	Down	Structural maintenance of chromosomes protein 4 OS=Mus musculus OX=10090 GN=Smc4 PE=1 SV=1	Smc4	1	1.15441e-18	183.08	2	ELQK(1)LTQEEINLK	4.4578	1.61	1.802	1.249	0.434	0.445	0.422
	Q8K2Z4	845	K	0.639	0.0058915	Down	Condensin complex subunit 1 OS=Mus musculus OX=10090 GN=Ncapd2 PE=1 SV=2	Ncapd2	1	2.17783e-21	127.62	3	LQDMVTK(1)GFAHPDPLWIPFK	1.7882	1.201	1.306	1.133	0.89	0.739	0.697
	Q8R349	138	K	0.632	0.00978378	Down	Cell division cycle protein 16 homolog OS=Mus musculus OX=10090 GN=Cdc16 PE=1 SV=1	Cdc16	1	0.00185055	61.48	2	GK(1)IYDALDNR	5.6997	1.3		1.245	0.902	0.75	0.759
	Q8R349	423	K	0.491	0.00115913	Down	Cell division cycle protein 16 homolog OS=Mus musculus OX=10090 GN=Cdc16 PE=1 SV=1	Cdc16	1	2.83401e-08	124.06	2	TAEK(1)WFLDALEK	-0.31119	1.47	1.114	1.392	0.653	0.643	0.656
	Q8BLH7	405	K	0.63	0.0287515	Down	HIRA-interacting protein 3 OS=Mus musculus OX=10090 GN=Hirip3 PE=1 SV=1	Hirip3	1	8.88026e-38	179.21	2	EVSDSQAGQNTK(1)EER	-2.5383	1.166	0.997	1.315	0.68	0.781
	Q8BLH7	174	K	0.625	0.000453634	Down	HIRA-interacting protein 3 OS=Mus musculus OX=10090 GN=Hirip3 PE=1 SV=1	Hirip3	1	1.65949e-13	147.72	2	VTEEEEDMK(1)QEQK	-2.3419	1.221	1.128	1.313	0.772	0.761	0.757
	Q8VH51	305	K	0.557	0.0109493	Down	RNA-binding protein 39 OS=Mus musculus OX=10090 GN=Rbm39 PE=1 SV=2	Rbm39	1	6.01823e-05	90.689	2	GYGFITFSDSECAK(1)K	1.1214	1.584	1.131	1.188	0.696	0.832	0.645
	Q8CCI5	217	K	0.535	0.0154206	Down	RING1 and YY1-binding protein OS=Mus musculus OX=10090 GN=Rybp PE=1 SV=1	Rybp	1	6.29025e-19	167.59	2	SSTPK(1)GDMSAVNDESF	1.9326	1.076	1.359	1.349		0.744	0.606
	Q8BL66	503	K	0.594	0.0105955	Down	Early endosome antigen 1 OS=Mus musculus OX=10090 GN=Eea1 PE=1 SV=2	Eea1	1	2.0689e-08	117.41	3	QQHQEQQALQQSATAK(1)LR	3.1768	1.192	1.154	1.542	0.691	0.748	0.871
	Q80X50	101	K	0.6	0.036992	Down	Ubiquitin-associated protein 2-like OS=Mus musculus OX=10090 GN=Ubap2l PE=1 SV=1	Ubap2l	1	1.42688e-13	63.947	3	AINVLLEGNPDTHSWEMVGK(1)K	2.3027	1.405	1.222		0.731	0.846
	Q80X50	121	K	0.608	0.00338096	Down	Ubiquitin-associated protein 2-like OS=Mus musculus OX=10090 GN=Ubap2l PE=1 SV=1	Ubap2l	1	1.89762e-85	273.07	2	DGGQTESNEEGK(1)ENR	-3.9532	1.317	1.099	1.413	0.742	0.777	0.81
	Q80X50	26	K	0.538	0.0191287	Down	Ubiquitin-associated protein 2-like OS=Mus musculus OX=10090 GN=Ubap2l PE=1 SV=1	Ubap2l	1	6.69311e-12	93.649	3	GNWEQPQNQNQTQHK(1)QR	4.1671	1.545	1.113	1.233		0.657	0.739
	Q8BGE7	231	K	0.657	0.0336423	Down	Tripartite motif-containing protein 6 OS=Mus musculus OX=10090 GN=Trim6 PE=1 SV=1	Trim6	1	1.87291e-25	107.84	3	AEGDLIHQSQSLK(1)DLISDLEHR	-1.1754	1.269	1.149	1.17	0.996	0.73	0.632
	Q8BG05	29	K	0.506	0.00639133	Down	Heterogeneous nuclear ribonucleoprotein A3 OS=Mus musculus OX=10090 GN=Hnrnpa3 PE=1 SV=1	Hnrnpa3	1	2.20597e-11	186.27	3	RGEEGHDPK(1)EPEQLR	2.9471	1.47	1.248	1.178	0.777	0.525	0.668
	Q80X82	820	K	0.569	0.0268605	Down	Symplekin OS=Mus musculus OX=10090 GN=Sympk PE=1 SV=2	Sympk	1	1.66329e-09	96.313	3	LIHELAAVYTEAIADIK(1)R	-6.1628	1.306	1.436	0.944	0.849	0.612	0.638
	Q91VE6	194	K	0.56	0.00303217	Down	MKI67 FHA domain-interacting nucleolar phosphoprotein OS=Mus musculus OX=10090 GN=Nifk PE=1 SV=1	Nifk	1	8.9013e-10	126.48	2	GIDYSFPSLVLPK(1)PK	0.90061	1.281	1.504	1.118	0.751	0.693	0.742
	Q7TQK5	422	K	0.446	0.0384343	Down	Coiled-coil domain-containing protein 93 OS=Mus musculus OX=10090 GN=Ccdc93 PE=1 SV=1	Ccdc93	1	2.53055e-05	95.138	2	LQQEIETLK(1)AER	-7.4078	1.327		1.514		0.539	0.729
	Q7TPV4	1312	K	0.618	0.0115781	Down	Myb-binding protein 1A OS=Mus musculus OX=10090 GN=Mybbp1a PE=1 SV=2	Mybbp1a	1	1.91011e-05	136.06	2	SPHPQSALPK(1)K	0.65407	1.288	1.001	1.339	0.734	0.68	0.829
	Q7TNV0	335	K	0.587	0.0479036	Down	Protein DEK OS=Mus musculus OX=10090 GN=Dek PE=1 SV=1	Dek	0.998659	0.000906605	67.887	3	KPPTDEELK(0.001)ETVK(0.999)K	2.2768	1.273		1.221	0.644	0.82
	Q7TNV0	115	K	0.642	0.000264226	Down	Protein DEK OS=Mus musculus OX=10090 GN=Dek PE=1 SV=1	Dek	1	0.000674836	79.809	3	NLHK(1)LLYNRPGTVSSLK	-0.027171	1.293		1.244	0.801	0.835	0.807
	Q7JJ13	542	K	0.464	0.0158805	Down	Bromodomain-containing protein 2 OS=Mus musculus OX=10090 GN=Brd2 PE=1 SV=1	Brd2	1	7.67929e-06	63.947	3	AVHEQLAALSQGPISK(1)PK	0.34324	1.572	1.398		0.859	0.596	0.613
	Q6RT24	393	K	0.663	0.0343423	Down	Centromere-associated protein E OS=Mus musculus OX=10090 GN=Cenpe PE=1 SV=1	Cenpe	1	0.000609517	98.009	2	VQDEK(1)INNLK	1.484		1.195	1.14		0.832	0.716
	Q6PR54	2204	K	0.493	0.00449956	Down	Telomere-associated protein RIF1 OS=Mus musculus OX=10090 GN=Rif1 PE=1 SV=2	Rif1	1	5.42792e-06	73.305	3	HNTTSAK(1)GFLSPGSQSSK	2.7303	1.494		1.339	0.624	0.693	0.778
	Q6PR54	1369	K	0.594	0.0484834	Down	Telomere-associated protein RIF1 OS=Mus musculus OX=10090 GN=Rif1 PE=1 SV=2	Rif1	1	5.16262e-29	132.01	2	NVGINMESK(1)ESTASVVAR	2.633	1.501	0.95	1.277	0.933	0.612	0.669
	Q99MI1	279	K	0.567	0.0296053	Down	ELKS/Rab6-interacting/CAST family member 1 OS=Mus musculus OX=10090 GN=Erc1 PE=1 SV=1	Erc1	1	4.88001e-06	142.04	2	QAK(1)ELFLLR	-1.8221	1.22	1.619	1.077	0.572	0.834	0.813
	Q6PFD9	551	K	0.663	0.000417916	Down	Nuclear pore complex protein Nup98-Nup96 OS=Mus musculus OX=10090 GN=Nup98 PE=1 SV=2	Nup98	1	0.000432317	57.003	2	ALTTPTHYK(1)LTPR	-2.0673	1.178	1.215	1.245	0.844	0.816	0.751
	Q6PDQ2	1221	K	0.616	0.0452396	Down	Chromodomain-helicase-DNA-binding protein 4 OS=Mus musculus OX=10090 GN=Chd4 PE=1 SV=1	Chd4	1	1.55689e-19	88.796	2	FGTEELFK(1)DEATDGGGDNK	-2.603	1.192	0.981	1.55	0.923	0.675	0.697
	Q6PDQ2	1868	K	0.262	0.00629591	Down	Chromodomain-helicase-DNA-binding protein 4 OS=Mus musculus OX=10090 GN=Chd4 PE=1 SV=1	Chd4	1	6.42541e-38	189.13	2	QLEELLSDMK(1)ADVTR	-1.9301	1.576	1.717	1.089		0.417	0.347
	Q8BGS0	188	K	0.628	0.0307056	Down	Protein MAK16 homolog OS=Mus musculus OX=10090 GN=Mak16 PE=1 SV=1	Mak16	1	1.18659e-16	129.01	3	QDTYGDIYNFPIHAFDK(1)ALEK	0.92392	1.549	1.023	1.126	0.788	0.692	0.843
	Q91YK2	618	K	0.602	0.000971588	Down	Ribosomal RNA processing protein 1 homolog B OS=Mus musculus OX=10090 GN=Rrp1b PE=1 SV=2	Rrp1b	1	0.000731044	78.178	2	FLPK(1)PLFFR	-6.5355	1.274	1.161	1.306	0.818	0.699	0.734
	Q91YK2	376	K	0.641	0.0028787	Down	Ribosomal RNA processing protein 1 homolog B OS=Mus musculus OX=10090 GN=Rrp1b PE=1 SV=2	Rrp1b	1	2.38245e-17	117.77	3	GDTVSPAAEEDSGGHIHK(1)K	1.3307	1.279	1.072	1.299	0.757	0.825	0.757
	Q99JF8	14	K	0.439	0.00949848	Down	PC4 and SFRS1-interacting protein OS=Mus musculus OX=10090 GN=Psip1 PE=1 SV=1	Psip1	1	1.95557e-08	87.573	2	PGDLIFAK(1)MK	2.5959	1.409	1.438	1.262	0.413	0.748	0.641
	Q99JF8	89	K	0.588	0.00212536	Down	PC4 and SFRS1-interacting protein OS=Mus musculus OX=10090 GN=Psip1 PE=1 SV=1	Psip1	1	5.32186e-09	115.05	3	KGFNEGLWEIDNNPK(1)VK	-1.0948	1.324	1.163	1.253	0.8	0.757	0.643
	Q923A2	143	K	0.657	0.0274607	Down	Protein Spindly OS=Mus musculus OX=10090 GN=Spdl1 PE=1 SV=2	Spdl1	1	1.69916e-07	94.507	3	LDLQGELLAHK(1)SEELR	-0.31501	1.11	1.329	0.989	0.638	0.87	0.743
	Q9Z2V5	1140	K	0.642	0.0267579	Down	Histone deacetylase 6 OS=Mus musculus OX=10090 GN=Hdac6 PE=1 SV=3	Hdac6	1	9.09699e-06	79.889	3	NAAHQNK(1)FGEDMPHSH	1.6121	1.194	0.993	1.131		0.631	0.79
	Q9Z1D1	161	K	0.636	0.0146398	Down	Eukaryotic translation initiation factor 3 subunit G OS=Mus musculus OX=10090 GN=Eif3g PE=1 SV=2	Eif3g	1	0.000274643	77.358	3	ICK(1)GDHWTTR	0.46174	1.439	1.144		0.808	0.846	0.81
	Q9Z0Z7	380	K	0.35	0.0153694	Down	Krueppel-like factor 5 OS=Mus musculus OX=10090 GN=Klf5 PE=1 SV=2	Klf5	1	1.02561e-05	106.93	2	SSHLK(1)AHLR	-0.51234	1.483		1.677	0.488		0.617
	Q9WV70	246	K	0.64	0.00762019	Down	Nucleolar complex protein 2 homolog OS=Mus musculus OX=10090 GN=Noc2l PE=1 SV=2	Noc2l	1	1.2163e-46	176.45	2	LLLPSSSPLWGK(1)LR	-2.5217	1.202	1.262	1.16	0.738	0.907	0.674
	Q9WTX8	224	K	0.607	0.00660787	Down	Mitotic spindle assembly checkpoint protein MAD1 OS=Mus musculus OX=10090 GN=Mad1l1 PE=1 SV=1	Mad1l1	1	0.00149733	102.46	2	AEHEQK(1)IK	1.2286	1.331		1.27	0.765	0.876	0.726
	Q9WTQ5	174	K	0.497	0.0165148	Down	A-kinase anchor protein 12 OS=Mus musculus OX=10090 GN=Akap12 PE=1 SV=1	Akap12	0.999991	5.45173e-28	139.94	2	DKNEK(1)SDTVQLLTVK	-2.1558	1.435	1.568		0.91	0.701	0.628
	Q9WTQ5	475	K	0.623	0.0306948	Down	A-kinase anchor protein 12 OS=Mus musculus OX=10090 GN=Akap12 PE=1 SV=1	Akap12	1	1.05508e-35	175.48	3	MLPK(1)HPEGIVSEVEMLSSQER	-1.6956	1.116	1.677	1.127	0.809	0.869	0.766
	Q9WTQ5	449	K	0.443	0.028475	Down	A-kinase anchor protein 12 OS=Mus musculus OX=10090 GN=Akap12 PE=1 SV=1	Akap12	1	2.80548e-09	78.75	3	LAETQEVPQEAEPVEELMK(1)TK	-0.69998	1.53	1.839	1.226	1.01	0.52	0.504
	Q9R0L7	427	K	0.592	0.0312196	Down	A-kinase anchor protein 8-like OS=Mus musculus OX=10090 GN=Akap8l PE=1 SV=1	Akap8l	1	2.84486e-07	106.47	3	LPK(1)QTADFLQEYVTNK	0.54545	1.265	1.053	1.06	0.565	0.769
	Q9R020	95	K	0.663	0.000818127	Down	Zinc finger Ran-binding domain-containing protein 2 OS=Mus musculus OX=10090 GN=Zranb2 PE=1 SV=2	Zranb2	1	0.00304586	100.75	2	YAK(1)LEER	0.98259	1.229	1.1	1.254	0.79	0.82	0.767
	Q9R020	168	K	0.537	0.00727811	Down	Zinc finger Ran-binding domain-containing protein 2 OS=Mus musculus OX=10090 GN=Zranb2 PE=1 SV=2	Zranb2	1	1.07098e-13	122.66	2	YK(1)LDEDEDEDDADLSK	-3.1303	1.267	1.246	1.124	0.723	0.579
	Q9QXS1	2033	K	0.621	0.00905022	Down	Plectin OS=Mus musculus OX=10090 GN=Plec PE=1 SV=3	Plec	1	4.40796e-25	95.677	3	RLEEQAALHK(1)ADIEER	1.009	1.508	1.133	1.16	0.837	0.789	0.736
	Q9QXS1	2714	K	0.562	0.00913195	Down	Plectin OS=Mus musculus OX=10090 GN=Plec PE=1 SV=3	Plec	1	0.000257605	62.705	3	RK(1)QEELQHLEQQR	1.4322	1.269	1.201	1.356	0.635	0.798
	Q9JL35	152	K	0.475	0.002178	Down	High mobility group nucleosome-binding domain-containing protein 5 OS=Mus musculus OX=10090 GN=Hmgn5 PE=1 SV=2	Hmgn5	0.999991	8.67945e-38	133.34	3	DTGEEVEDGK(1)IEEEGLNEKPGTAK	0.91414	1.727	1.428	1.332	0.728	0.787	0.616
	Q9JL35	217	K	0.643	0.0293756	Down	High mobility group nucleosome-binding domain-containing protein 5 OS=Mus musculus OX=10090 GN=Hmgn5 PE=1 SV=2	Hmgn5	1	2.56478e-05	90.306	2	EQNK(1)EAEEDDGK	-0.70837	1.403	0.993	1.459	0.811	0.893	0.775
	Q9JL35	380	K	0.537	0.0320714	Down	High mobility group nucleosome-binding domain-containing protein 5 OS=Mus musculus OX=10090 GN=Hmgn5 PE=1 SV=2	Hmgn5	0.999876	7.96399e-16	57.22	3	KEEGEQEVAVDEGSDENK(1)VEAEEEGAENK	-1.7627		1.572	1.241	0.616	0.896	0.752
	Q9JIK5	459	K	0.584	0.000978652	Down	Nucleolar RNA helicase 2 OS=Mus musculus OX=10090 GN=Ddx21 PE=1 SV=3	Ddx21	1	3.81725e-55	116.9	3	DSEDNPQTLLFSATCPHWVFNVAK(1)K	-0.65855	1.31	1.27	1.197	0.811	0.667	0.727
	Q9JIK5	92	K	0.634	0.04726	Down	Nucleolar RNA helicase 2 OS=Mus musculus OX=10090 GN=Ddx21 PE=1 SV=3	Ddx21	1	6.72833e-23	127.07	3	KQEEEPQDDTASTSK(1)TSK	3.0938	1.116		1.424	0.678	0.863	0.873
	Q9ESZ8	488	K	0.39	0.0256598	Down	General transcription factor II-I OS=Mus musculus OX=10090 GN=Gtf2i PE=1 SV=3	Gtf2i	1	6.96824e-29	113.34	2	FAEALGSTEAK(1)AVPYQK	-3.3856	1.653	1.589	1.019	0.48	0.629
	Q9ER69	146	K	0.483	0.00436477	Down	Pre-mRNA-splicing regulator WTAP OS=Mus musculus OX=10090 GN=Wtap PE=1 SV=3	Wtap	1	4.26208e-32	111.6	3	DKLEQAQNELSAWK(1)FTPDSQTGK	2.3759	1.343	1.145	1.494	0.732	0.666	0.524
	Q9D902	272	K	0.651	0.00742201	Down	General transcription factor IIE subunit 2 OS=Mus musculus OX=10090 GN=Gtf2e2 PE=1 SV=2	Gtf2e2	1	2.2531e-05	108.5	3	FK(1)THNEHLAGVLK	0.64787	1.326		1.218	0.755	0.857	0.871
	Q9D8X2	32	K	0.598	0.0139199	Down	Coiled-coil domain-containing protein 124 OS=Mus musculus OX=10090 GN=Ccdc124 PE=1 SV=1	Ccdc124	1	5.56742e-08	126.21	2	QK(1)ELEDAYWK	3.0955	1.143	1.448	1.176	0.77		0.732
	Q9D8U8	290	K	0.645	0.0320741	Down	Sorting nexin-5 OS=Mus musculus OX=10090 GN=Snx5 PE=1 SV=1	Snx5	1	4.6724e-71	225.1	2	VSSDEDLK(1)LTELLR	6.5176	1.151	1.46	1.083	0.711	0.963	0.708
	Q9D6Z1	548	K	0.611	0.048226	Down	Nucleolar protein 56 OS=Mus musculus OX=10090 GN=Nop56 PE=1 SV=2	Nop56	1	5.40824e-46	179.21	2	EEVASEPEEAASPTTPK(1)K	-4.1941	1.216	0.972	1.524	0.936	0.639	0.693
	Q9D168	23	K	0.65	0.00535013	Down	Integrator complex subunit 12 OS=Mus musculus OX=10090 GN=Ints12 PE=1 SV=1	Ints12	1	0.000517378	85.716	2	ALGFLHSK(1)SK	-0.94782	1.4	1.272	1.101	0.77	0.818	0.866
	Q9D0I8	23	K	0.534	0.0336981	Down	mRNA turnover protein 4 homolog OS=Mus musculus OX=10090 GN=Mrto4 PE=1 SV=1	Mrto4	1	1.43873e-13	145.08	2	GLELK(1)QNLIEELR	1.1053	1.266	1.704	0.926	0.733	0.6	0.747
	Q9CZM2	5	K	0.621	0.0142581	Down	60S ribosomal protein L15 OS=Mus musculus OX=10090 GN=Rpl15 PE=1 SV=4	Rpl15	1	1.79735e-05	104.39	2	GAYK(1)YIQELWR	3.0532	1.168	1.365	1.176	0.936	0.671	0.697
	Q9CY58	228	K	0.653	0.0131549	Down	Plasminogen activator inhibitor 1 RNA-binding protein OS=Mus musculus OX=10090 GN=Serbp1 PE=1 SV=2	Serbp1	1	1.12628e-52	193.56	3	GGSGSHNWGTVK(1)DELTESPK	0.99551	1.279	1.081	1.293	0.923	0.696	0.767
	Q9CY58	211	K	0.657	0.00775816	Down	Plasminogen activator inhibitor 1 RNA-binding protein OS=Mus musculus OX=10090 GN=Serbp1 PE=1 SV=2	Serbp1	1	1.01573e-22	158.59	2	SSFSHYSGLK(1)HEDK	-3.7518	1.288	1.119	1.238	0.684	0.851	0.86
	Q9CXL3	87	K	0.539	0.0278435	Down	Uncharacterized protein C7orf50 homolog OS=Mus musculus OX=10090 PE=1 SV=3	--	1	1.69724e-29	178.51	2	EAGIAATQTAK(1)VQTLPAK	-1.5321	1.349	1.35	1.255	0.536	1	0.595
	Q9CX86	106	K	0.507	0.0203629	Down	Heterogeneous nuclear ribonucleoprotein A0 OS=Mus musculus OX=10090 GN=Hnrnpa0 PE=1 SV=1	Hnrnpa0	1	3.14386e-87	164.22	3	LFVGGLK(1)GDVAEGDLIEHFSQFGAVEK	-1.2187	1.15	1.421	1.041	0.686	0.535
	Q9CWL8	83	K	0.563	0.0429393	Down	Beta-catenin-like protein 1 OS=Mus musculus OX=10090 GN=Ctnnbl1 PE=1 SV=1	Ctnnbl1	1	1.24633e-67	134.31	3	LLQIIDRDGEEEEEEEEPLDESSVK(1)K	1.2218	1.292	1.337	1.096	0.93	0.698	0.468
	Q9CWL8	388	K	0.511	0.00962046	Down	Beta-catenin-like protein 1 OS=Mus musculus OX=10090 GN=Ctnnbl1 PE=1 SV=1	Ctnnbl1	1	0.000244731	83.438	2	TIFPLFMK(1)SPR	-5.4437	1.322	1.119	1.387	0.649	0.801	0.508
	Q9CRC8	141	K	0.361	0.00426885	Down	Leucine-rich repeat-containing protein 40 OS=Mus musculus OX=10090 GN=Lrrc40 PE=1 SV=2	Lrrc40	1	1.33616e-05	101.48	2	LK(1)ILPEEITSLK	1.4368	1.248	1.468	1.215		0.54	0.407
	Q99MR6	757	K	0.602	0.00771449	Down	Serrate RNA effector molecule homolog OS=Mus musculus OX=10090 GN=Srrt PE=1 SV=1	Srrt	1	1.53165e-20	157.74	2	EVAFFNNFLTDAK(1)R	0.8451	1.289		1.311	0.778	0.868	0.701
	Q99MR6	418	K	0.658	0.00386283	Down	Serrate RNA effector molecule homolog OS=Mus musculus OX=10090 GN=Srrt PE=1 SV=1	Srrt	1	7.47969e-08	132.39	3	PLHK(1)TCSLFMR	-0.45426	1.347	1.067	1.181	0.78	0.811	0.773
	Q99MD9	213	K	0.607	0.013161	Down	Nuclear autoantigenic sperm protein OS=Mus musculus OX=10090 GN=Nasp PE=1 SV=2	Nasp	1	2.14761e-09	81.618	3	QLTESSEEAK(1)EAAIPGLNEDEVASGK	2.0943	1.448		1.163	0.847	0.753	0.777
	Q6P5G6	423	K	0.579	0.0209815	Down	UBX domain-containing protein 7 OS=Mus musculus OX=10090 GN=Ubxn7 PE=1 SV=2	Ubxn7	1	0.000251879	81.335	2	HVQSK(1)GYPNER	1.2429	1.018	0.922	1.212	0.661	0.555
	Q99020	124	K	0.641	0.0026178	Down	Heterogeneous nuclear ribonucleoprotein A/B OS=Mus musculus OX=10090 GN=Hnrnpab PE=1 SV=1	Hnrnpab	1	2.67508e-37	196.38	2	GFGFILFK(1)DSSSVEK	-0.30094	1.346	1.188	1.129	0.843	0.732	0.773
	Q99020	271	K	0.582	0.00380301	Down	Heterogeneous nuclear ribonucleoprotein A/B OS=Mus musculus OX=10090 GN=Hnrnpab PE=1 SV=1	Hnrnpab	1	2.39342e-138	301.59	2	GSGGGQGSTNYGK(1)SQR	-3.3908	1.386	1.071	1.338	0.687	0.78	0.743
	Q99020	237	K	0.558	0.00294091	Down	Heterogeneous nuclear ribonucleoprotein A/B OS=Mus musculus OX=10090 GN=Hnrnpab PE=1 SV=1	Hnrnpab	1	6.21248e-38	146.48	2	VAQPK(1)EVYQQQQYGSGGR	-4.5274	1.415	1.222	1.218	0.824	0.637	0.691
	Q921N6	632	K	0.422	0.00254711	Down	Probable ATP-dependent RNA helicase DDX27 OS=Mus musculus OX=10090 GN=Ddx27 PE=1 SV=3	Ddx27	1	1.55242e-18	153.25	2	IAK(1)ALQEFDLALR	4.5575	1.314	1.681	1.128	0.523	0.602	0.614
	Q6P542	229	K	0.454	0.0130812	Down	ATP-binding cassette sub-family F member 1 OS=Mus musculus OX=10090 GN=Abcf1 PE=1 SV=1	Abcf1	1	3.32777e-33	201.66	2	EAEQGSGEEK(1)EEK	-1.0273	1.669	0.955	1.501	0.58	0.693	0.6
	Q6NZC7	721	K	0.468	0.0377914	Down	SEC23-interacting protein OS=Mus musculus OX=10090 GN=Sec23ip PE=1 SV=2	Sec23ip	1	1.12812e-13	117.41	2	AALAALTK(1)GQDESAPK	-1.183	1.324	1.499	1.229	0.354	0.723	0.819
	P50580	158	K	0.57	0.000149435	Down	Proliferation-associated protein 2G4 OS=Mus musculus OX=10090 GN=Pa2g4 PE=1 SV=3	Pa2g4	1	2.3776e-22	118.26	2	LVK(1)PGNQNTQVTEAWNK	-2.1217	1.293	1.183	1.233	0.71	0.739	0.665
	P50580	20	K	0.46	0.0478906	Down	Proliferation-associated protein 2G4 OS=Mus musculus OX=10090 GN=Pa2g4 PE=1 SV=3	Pa2g4	1	4.98013e-17	143.25	3	SGEDEQQEQTIAEDLVVTK(1)YK	1.8212	1.255	1.41	1.291	0.795	0.718	0.307
	P50580	51	K	0.638	0.0475226	Down	Proliferation-associated protein 2G4 OS=Mus musculus OX=10090 GN=Pa2g4 PE=1 SV=3	Pa2g4	1	7.34347e-75	192.49	3	SLVEASSSGVSVLSLCEK(1)GDAMIMEETGK	-1.9466	1.172	1.247	0.961	0.628	0.81
	Q6NZJ6	597	K	0.653	0.0235137	Down	Eukaryotic translation initiation factor 4 gamma 1 OS=Mus musculus OX=10090 GN=Eif4g1 PE=1 SV=1	Eif4g1	1	3.80658e-08	82.437	3	IHNAENIQPGEQK(1)YEYK	2.8923	1.255	1.104	1.312	0.635	0.908	0.855
	P49718	700	K	0.375	0.0008148	Down	DNA replication licensing factor MCM5 OS=Mus musculus OX=10090 GN=Mcm5 PE=1 SV=2	Mcm5	1	7.61361e-16	85.513	3	FAIGSQVSEHSIVQDFTK(1)QK	-0.17611	1.335	1.462	1.231	0.524		0.484
	P49718	625	K	0.545	0.00534752	Down	DNA replication licensing factor MCM5 OS=Mus musculus OX=10090 GN=Mcm5 PE=1 SV=2	Mcm5	1	0.00646501	67.507	2	IAEALSK(1)MK	-3.703	1.343	1.293		0.747	0.689
	P49025	756	K	0.614	0.00374739	Down	Citron Rho-interacting kinase OS=Mus musculus OX=10090 GN=Cit PE=1 SV=3	Cit	1	2.56361e-07	73.891	3	EAQVSAQHLEVHLK(1)QK	1.5957	1.354	1.159	1.211	0.668	0.833	0.787
	P49025	723	K	0.649	0.00390065	Down	Citron Rho-interacting kinase OS=Mus musculus OX=10090 GN=Cit PE=1 SV=3	Cit	0.999993	3.18521e-29	175.43	3	LKDDIQTK(1)SEQIQQMADK	0.72924	1.215	1.097	1.337	0.814	0.831	0.722
	P43275	136	K	0.601	0.00518022	Down	Histone H1.1 OS=Mus musculus OX=10090 GN=H1-1 PE=1 SV=2	H1-1	0.886737	0.000605812	86.243	2	K(0.155)PK(0.887)K(0.958)TAGAAAK	2.0434	1.346	1.264		0.799		0.769
	P43275	137	K	0.601	0.00518022	Down	Histone H1.1 OS=Mus musculus OX=10090 GN=H1-1 PE=1 SV=2	H1-1	0.958356	0.000605812	86.243	2	K(0.155)PK(0.887)K(0.958)TAGAAAK	2.0434	1.346	1.264		0.799		0.769
	P34152	1000	K	0.555	0.024326	Down	Focal adhesion kinase 1 OS=Mus musculus OX=10090 GN=Ptk2 PE=1 SV=4	Ptk2	1	2.66422e-29	175.68	2	LLNSDLGELISK(1)MK	-0.99853	1.363	1.457	1.087	0.919	0.696	0.555
	P31938	168	K	0.487	0.00709191	Down	Dual specificity mitogen-activated protein kinase kinase 1 OS=Mus musculus OX=10090 GN=Map2k1 PE=1 SV=2	Map2k1	1	2.65724e-09	135.24	2	IPEQILGK(1)VSIAVIK	0.50638	1.534		1.218	0.638	0.631	0.74
	P31266	80	K	0.432	0.0226263	Down	Recombining binding protein suppressor of hairless OS=Mus musculus OX=10090 GN=Rbpj PE=1 SV=1	Rbpj	1	4.06206e-59	208.35	2	GDQTVLILHAK(1)VAQK	-0.85009	1.522	1.606	1.032	0.487	0.462	0.847
	P27546	980	K	0.661	0.014687	Down	Microtubule-associated protein 4 OS=Mus musculus OX=10090 GN=Map4 PE=1 SV=3	Map4	1	4.40752e-05	88.734	2	VSYSHIQSK(1)CGSK	-1.7304	1.279		1.16	0.796	0.817
	P26231	199	K	0.604	0.00757446	Down	Catenin alpha-1 OS=Mus musculus OX=10090 GN=Ctnna1 PE=1 SV=1	Ctnna1	1	0.00189686	81.163	2	QQELK(1)DVGNR	0.31295	1.299		1.194		0.744	0.763
	P26043	556	K	0.664	0.0122936	Down	Radixin OS=Mus musculus OX=10090 GN=Rdx PE=1 SV=3	Rdx	1	5.95259e-16	137.39	2	TQNDVLHAENVK(1)AGR	-4.6081	1.281	1.095	1.246	0.68	0.828	0.897
	P23116	559	K	0.596	0.00309646	Down	Eukaryotic translation initiation factor 3 subunit A OS=Mus musculus OX=10090 GN=Eif3a PE=1 SV=5	Eif3a	1	7.29386e-05	73.502	3	EEQHQLAVNAYLK(1)NSR	0.94799	1.154	1.185	1.111	0.636	0.735
	P21619	128	K	0.665	0.0159947	Down	Lamin-B2 OS=Mus musculus OX=10090 GN=Lmnb2 PE=1 SV=2	Lmnb2	1	5.63709e-10	178.95	2	VK(1)DLESLFHR	-0.30841	1.28	1.082	1.262	0.95	0.732	0.728
	P53569	503	K	0.623	0.0380953	Down	CCAAT/enhancer-binding protein zeta OS=Mus musculus OX=10090 GN=Cebpz PE=1 SV=2	Cebpz	1	0.000122474	101.48	2	AYPYSQIGDDK(1)VR	7.2979	1.16	1.292			0.824	0.704
	P53569	401	K	0.314	0.0434006	Down	CCAAT/enhancer-binding protein zeta OS=Mus musculus OX=10090 GN=Cebpz PE=1 SV=2	Cebpz	1	2.90558e-08	110.91	3	IATK(1)ASHLLEVLLR	0.91037	1.686	1.536	0.775	0.47	0.368
	P20152	139	K	0.656	0.0496811	Down	Vimentin OS=Mus musculus OX=10090 GN=Vim PE=1 SV=3	Vim	1	1.10804e-84	236.42	2	ILLAELEQLK(1)GQGK	5.9027	1.137	1.468	1.041	0.638	0.936	0.816
	P20152	313	K	0.644	0.00118256	Down	Vimentin OS=Mus musculus OX=10090 GN=Vim PE=1 SV=3	Vim	1	3.89349e-20	170.69	2	QAK(1)QESNEYR	-0.59447	1.303	1.096	1.26	0.785	0.785	0.788
	P11103	249	K	0.643	0.00108664	Down	Poly [ADP-ribose] polymerase 1 OS=Mus musculus OX=10090 GN=Parp1 PE=1 SV=3	Parp1	1	4.78798e-47	222.48	2	AQNELIWNIK(1)DELK	1.0701	1.222	1.295	1.2	0.868	0.738	0.784
	P60843	54	K	0.417	0.0336627	Down	Eukaryotic initiation factor 4A-I OS=Mus musculus OX=10090 GN=Eif4a1 PE=1 SV=1	Eif4a1	1	2.41436e-11	98.167	2	GIYAYGFEK(1)PSAIQQR	-0.0098819	1.603	1.583	1.032	0.761	0.341	0.659
	P09405	698	K	0.582	0.000140212	Down	Nucleolin OS=Mus musculus OX=10090 GN=Ncl PE=1 SV=2	Ncl	1	9.69211e-11	147.78	2	GGGGDFK(1)PQGK	1.0917	1.323	1.195	1.316	0.74	0.77	0.723
	O88569	3	K	0.562	0.00207006	Down	Heterogeneous nuclear ribonucleoproteins A2/B1 OS=Mus musculus OX=10090 GN=Hnrnpa2b1 PE=1 SV=2	Hnrnpa2b1	1	1.03385e-16	145.95	2	MEK(1)TLETVPLER	3.7767	1.303	1.459	1.175	0.667	0.751	0.794
	O88271	233	K	0.594	0.0110436	Down	Craniofacial development protein 1 OS=Mus musculus OX=10090 GN=Cfdp1 PE=1 SV=1	Cfdp1	1	0.00120326	102.46	2	QK(1)MSTLEK	0.058468	1.335	1.146	1.226	0.662	0.806
	O08808	1110	K	0.64	0.00227156	Down	Protein diaphanous homolog 1 OS=Mus musculus OX=10090 GN=Diaph1 PE=1 SV=1	Diaph1	1	7.45667e-09	145.75	2	ELGDYFVFDPK(1)K	4.0063	1.285	1.213	1.17	0.806	0.846	0.696
	O08784	649	K	0.624	0.00377388	Down	Treacle protein OS=Mus musculus OX=10090 GN=Tcof1 PE=1 SV=1	Tcof1	1	2.73525e-20	118.26	3	AALGQGVAPVHTQK(1)TGPSVK	1.706	1.278	1.177	1.344	0.688	0.82	0.862
	O08784	691	K	0.55	0.0123086	Down	Treacle protein OS=Mus musculus OX=10090 GN=Tcof1 PE=1 SV=1	Tcof1	1	1.89973e-06	122.51	2	LPQAK(1)ANPPPTK	-0.57505	1.564	1.036	1.405	0.785	0.762	0.657
	F6ZDS4	928	K	0.613	0.015837	Down	Nucleoprotein TPR OS=Mus musculus OX=10090 GN=Tpr PE=1 SV=1	Tpr	0.929548	0.0105978	87.895	2	K(0.07)K(0.93)LENEVEQR	-0.34634	1.332	1.115	1.101	0.668	0.782
	F6ZDS4	326	K	0.644	0.0120261	Down	Nucleoprotein TPR OS=Mus musculus OX=10090 GN=Tpr PE=1 SV=1	Tpr	1	5.65448e-19	123.24	3	TSNEHLQK(1)HVEDLLTK	3.1825	1.354	1.217	1.081	0.875	0.805	0.673
	F6ZDS4	1421	K	0.64	0.00348457	Down	Nucleoprotein TPR OS=Mus musculus OX=10090 GN=Tpr PE=1 SV=1	Tpr	1	7.27495e-57	157.67	3	NQQLINQQK(1)DPDTEEYRK	-0.62174	1.275	1.203	1.176	0.682	0.793	0.863
	F6ZDS4	1625	K	0.633	7.91095e-05	Down	Nucleoprotein TPR OS=Mus musculus OX=10090 GN=Tpr PE=1 SV=1	Tpr	1	0.000291501	106.93	2	TWK(1)TLALAK	-1.6058	1.274	1.217	1.179	0.799	0.757	0.768
	F6ZDS4	1927	K	0.549	0.0222415	Down	Nucleoprotein TPR OS=Mus musculus OX=10090 GN=Tpr PE=1 SV=1	Tpr	1	2.3367e-49	91.39	3	TREEEEDSTMEAGDQVSEDTVEMPLPK(1)K	1.702	1.285		1.272	0.766		0.638
	E9Q6J5	748	K	0.575	0.0440411	Down	Biorientation of chromosomes in cell division protein 1-like 1 OS=Mus musculus OX=10090 GN=Bod1l PE=1 SV=1	Bod1l	1	1.38134e-12	94.119	3	GDSVHK(1)MSDETELHSSEK	1.8712	1.196	0.957	1.424		0.746	0.625
	E9PVX6	985	K	0.634	0.00717872	Down	Proliferation marker protein Ki-67 OS=Mus musculus OX=10090 GN=Mki67 PE=1 SV=1	Mki67	0.987032	2.74873e-07	67.887	3	EHFETPNPK(0.987)DK(0.013)PITEDR	2.0917	1.214	1.128	1.273	0.653	0.764	0.874
	E9PVX6	880	K	0.632	0.00757277	Down	Proliferation marker protein Ki-67 OS=Mus musculus OX=10090 GN=Mki67 PE=1 SV=1	Mki67	1	3.86168e-16	115.05	2	ESGELSEGSEK(1)TSAR	-1.4731	1.187	1.32	1.118	0.706	0.697	0.889
	E9PVX6	351	K	0.254	0.0311237	Down	Proliferation marker protein Ki-67 OS=Mus musculus OX=10090 GN=Mki67 PE=1 SV=1	Mki67	1	1.18812e-59	141.09	3	HSVNLDEGESAQAVHK(1)TVTPGK	-0.32852		1.634	1.867	0.483	0.617	0.236
	D3YZP9	149	K	0.549	0.000723485	Down	Coiled-coil domain-containing protein 6 OS=Mus musculus OX=10090 GN=Ccdc6 PE=1 SV=1	Ccdc6	1	8.60356e-28	104.47	4	LMQLQHEK(1)AELEQHLEQEQEFQVNK	0.12995	1.221	1.099	1.128	0.637		0.624
	A2APB8	566	K	0.598	0.0150653	Down	Targeting protein for Xklp2 OS=Mus musculus OX=10090 GN=Tpx2 PE=1 SV=1	Tpx2	1	3.28565e-12	176	3	FK(1)ALPVPHFDTINLPEK	-0.54975	1.228	0.945	1.067		0.624	0.668
	A2APB8	420	K	0.512	0.0231671	Down	Targeting protein for Xklp2 OS=Mus musculus OX=10090 GN=Tpx2 PE=1 SV=1	Tpx2	1	5.05239e-07	138.26	2	IFESGPILPK(1)R	-2.4845	1.094	1.163	1.103	0.694	0.453
	P16546	1519	K	0.515	0.0185374	Down	Spectrin alpha chain, non-erythrocytic 1 OS=Mus musculus OX=10090 GN=Sptan1 PE=1 SV=4	Sptan1	1	3.10335e-20	114.25	3	IAALQAFADQLIAVDHYAK(1)GDIANR	2.5961	1.693	1.316	1.017	0.581	0.736	0.756
	P56183	54	K	0.427	0.0125954	Down	Ribosomal RNA processing protein 1 homolog A OS=Mus musculus OX=10090 GN=Rrp1 PE=1 SV=2	Rrp1	1	3.57573e-16	157.74	2	ATGGFTPDELLK(1)VWK	-0.0077232	1.234	1.541	1.25	0.574	0.755	0.39
	P56183	117	K	0.6	0.00170324	Down	Ribosomal RNA processing protein 1 homolog A OS=Mus musculus OX=10090 GN=Rrp1 PE=1 SV=2	Rrp1	1	8.27124e-06	137.84	2	LDK(1)FYMLMR	-0.95578	1.154	1.089	1.165	0.646		0.717
	P52479	580	K	0.647	0.00630206	Down	Ubiquitin carboxyl-terminal hydrolase 10 OS=Mus musculus OX=10090 GN=Usp10 PE=1 SV=3	Usp10	1	1.36037e-36	154.66	2	GSEDEWEQVGPK(1)NK	0.81107	1.263	1.345	1.103	0.758	0.897	0.747
	P63254	22	K	0.666	0.000265816	Down	Cysteine-rich protein 1 OS=Mus musculus OX=10090 GN=Crip1 PE=1 SV=2	Crip1	1	3.47474e-19	195.58	3	VTSLGK(1)DWHRPCLK	0.74816	1.322	1.201	1.3	0.831	0.875	0.841
	Q6A068	76	K	0.328	0.00340917	Down	Cell division cycle 5-like protein OS=Mus musculus OX=10090 GN=Cdc5l PE=1 SV=2	Cdc5l	1	0.000464872	74.424	3	LLHLAK(1)LMPTQWR	-0.93007	1.767	1.533	1.106	0.454	0.589	0.403
	Q69ZC8	183	K	0.579	0.0172758	Down	GPALPP motifs-containing protein 1 OS=Mus musculus OX=10090 GN=Gpalpp1 PE=1 SV=2	Gpalpp1	0.999997	8.01724e-05	66.485	2	LTK(1)GDDDSSKPITR	-2.4959	1.359	1.079	1.704	0.837	0.806	0.755
	Q69ZC8	288	K	0.618	0.0241931	Down	GPALPP motifs-containing protein 1 OS=Mus musculus OX=10090 GN=Gpalpp1 PE=1 SV=2	Gpalpp1	1	1.85829e-07	127.94	2	SESLMDIHHK(1)K	-1.2257	1.098	1.401	1.518	0.794	0.98	0.707
	Q65Z40	321	K	0.665	0.0315393	Down	Wings apart-like protein homolog OS=Mus musculus OX=10090 GN=Wapl PE=1 SV=2	Wapl	1	4.53405e-14	117.8	3	SSQGASNFDK(1)LMDGTSQSLAK	1.2287	1.391	1.132		0.922	0.837	0.757
	Q64152	175	K	0.436	0.0254908	Down	Transcription factor BTF3 OS=Mus musculus OX=10090 GN=Btf3 PE=1 SV=3	Btf3	1	8.69632e-40	140.55	3	QSVDGK(1)APLATGEDDDDEVPDLVENFDEASK	2.4848	1.3	1.123	1.551	0.814	0.556	0.362
	Q9R210	273	K	0.529	0.000192801	Down	Transcription factor EB OS=Mus musculus OX=10090 GN=Tfeb PE=1 SV=2	Tfeb	1	0.00111945	106.93	2	WNK(1)GTILK	-1.1741	1.464	1.346	1.565	0.744	0.799	0.773
	Q62318	575	K	0.361	0.0112346	Down	Transcription intermediary factor 1-beta OS=Mus musculus OX=10090 GN=Trim28 PE=1 SV=3	Trim28	1	2.89317e-69	152.85	3	EEETEAAIGAPPAAPEGPETK(1)PVLMPLTEGPGAEGPR	2.5582	0.995	2.055	1.2	0.502	0.508	0.525
	Q62318	366	K	0.648	0.00869961	Down	Transcription intermediary factor 1-beta OS=Mus musculus OX=10090 GN=Trim28 PE=1 SV=3	Trim28	1	8.18748e-35	217.2	2	FASWALESDNNTALLLSK(1)K	-0.89789	1.304	1.245	1.035	0.723	0.737	0.863
	Q61792	27	K	0.637	0.0140835	Down	LIM and SH3 domain protein 1 OS=Mus musculus OX=10090 GN=Lasp1 PE=1 SV=1	Lasp1	1	7.80414e-08	110.58	2	YWHK(1)ACFHCETCK	-2.4214	1.255	1.075	1.278	0.628	0.835	0.835
	Q61235	221	K	0.66	0.00796066	Down	Beta-2-syntrophin OS=Mus musculus OX=10090 GN=Sntb2 PE=1 SV=2	Sntb2	1	0.00195764	69.905	2	HQNTTK(1)DR	0.90014	1.198		1.241	0.831		0.778
	Q60843	289	K	0.404	0.0378421	Down	Krueppel-like factor 2 OS=Mus musculus OX=10090 GN=Klf2 PE=1 SV=2	Klf2	1	1.02561e-05	106.93	2	SSHLK(1)AHLR	-0.51234	1.434		1.383	0.466		0.673
	Q60520	814	K	0.388	0.00329317	Down	Paired amphipathic helix protein Sin3a OS=Mus musculus OX=10090 GN=Sin3a PE=1 SV=3	Sin3a	1	6.74201e-17	103.23	3	IK(1)QIMHHFIPDLLFAQR	0.068967	1.302	1.461	1.115	0.474	0.53
	Q5DW34	220	K	0.6	0.00685725	Down	Histone-lysine N-methyltransferase EHMT1 OS=Mus musculus OX=10090 GN=Ehmt1 PE=1 SV=2	Ehmt1	1	0.00587309	61.577	3	SILGLHAASK(1)DHR	1.0087	1.131	1.133	1.345	0.738	0.705
	P63158	141	K	0.271	0.0277688	Down	High mobility group protein B1 OS=Mus musculus OX=10090 GN=Hmgb1 PE=1 SV=2	Hmgb1	1	7.30472e-37	146.75	2	LGEMWNNTAADDK(1)QPYEK	-2.9163	1.331	1.862	1.221	0.549		0.247
	Q569Z6	432	K	0.593	0.0219833	Down	Thyroid hormone receptor-associated protein 3 OS=Mus musculus OX=10090 GN=Thrap3 PE=1 SV=1	Thrap3	1	1.25609e-06	76.196	2	EELDEHDK(1)DK	-0.81925	1.421	1.259		0.671	0.902	0.811
	Q52KI8	231	K	0.366	0.0040503	Down	Serine/arginine repetitive matrix protein 1 OS=Mus musculus OX=10090 GN=Srrm1 PE=1 SV=2	Srrm1	1	1.36462e-146	236.37	2	MK(1)DSSVQEATSTSDILK	0.27815	1.49	1.369	1.593	0.521	0.711	0.397
	Q587J6	191	K	0.503	0.000522435	Down	LINE-1 type transposase domain-containing protein 1 OS=Mus musculus OX=10090 GN=L1td1 PE=2 SV=1	L1td1	1	1.21987e-13	123.24	2	APK(1)ESPPEGGAGATLR	-0.68509	1.338	1.342	1.278	0.663	0.739	0.588
	Q3UMU9	571	K	0.663	0.00586491	Down	Hepatoma-derived growth factor-related protein 2 OS=Mus musculus OX=10090 GN=Hdgfl2 PE=1 SV=1	Hdgfl2	1	8.3338e-91	248.76	2	ADNEK(1)LEEQPGEQAPR	-1.2293	1.269	1.273	1.037	0.744	0.838	0.792
	P70460	307	K	0.622	0.0022433	Down	Vasodilator-stimulated phosphoprotein OS=Mus musculus OX=10090 GN=Vasp PE=1 SV=4	Vasp	1	0.000106283	117.99	3	RPWEK(1)NSTTLPR	1.2092	1.356	1.107	1.231	0.751	0.818	0.73
	P97310	476	K	0.546	0.0272189	Down	DNA replication licensing factor MCM2 OS=Mus musculus OX=10090 GN=Mcm2 PE=1 SV=3	Mcm2	1	3.2798e-26	165.7	3	DQQIGEK(1)IFASIAPSIYGHEDIK	1.2625	1.547	1.415	0.985	0.739	0.838	0.578
	Q4VAA2	111	K	0.65	0.000581432	Down	Protein CDV3 OS=Mus musculus OX=10090 GN=Cdv3 PE=1 SV=2	Cdv3	1	2.65562e-126	318.94	2	DENEWK(1)EFEQR	1.3625	1.263	1.211	1.145	0.834	0.773	0.746
	Q08288	308	K	0.54	0.00309181	Down	Cell growth-regulating nucleolar protein OS=Mus musculus OX=10090 GN=Lyar PE=1 SV=2	Lyar	1	4.59232e-30	159.83	3	LPEQPEEGEAK(1)DHEAPSK	1.9706	1.149	1.152	1.502	0.641	0.689	0.723
	Q08943	413	K	0.536	0.0259616	Down	FACT complex subunit SSRP1 OS=Mus musculus OX=10090 GN=Ssrp1 PE=1 SV=2	Ssrp1	1	1.8066e-13	159.12	2	EEYGK(1)LFDFVNAK	5.957	1.161	1.666	1.082	0.643	0.869	0.585
	P97311	173	K	0.662	0.0123869	Down	DNA replication licensing factor MCM6 OS=Mus musculus OX=10090 GN=Mcm6 PE=1 SV=1	Mcm6	1	6.9263e-16	104.49	2	DVEQQFK(1)YTQPNICR	-1.5785		1.199	1.289	0.9	0.743	0.829
	Q3TKY6	390	K	0.501	0.00030551	Down	Spliceosome-associated protein CWC27 homolog OS=Mus musculus OX=10090 GN=Cwc27 PE=1 SV=1	Cwc27	1	3.18203e-48	196.42	2	EDQTLALLSQFK(1)SK	4.3826	1.322	1.333	1.212	0.648	0.589	0.702
	Q3TLH4	357	K	0.481	0.000618615	Down	Protein PRRC2C OS=Mus musculus OX=10090 GN=Prrc2c PE=1 SV=3	Prrc2c	1	1.69724e-29	142.03	2	ESSSEDQTAK(1)TPESTENR	-4.908	1.319	1.308	1.361	0.568	0.617	0.732
	Q3TLH4	544	K	0.662	0.00285149	Down	Protein PRRC2C OS=Mus musculus OX=10090 GN=Prrc2c PE=1 SV=3	Prrc2c	1	6.3239e-05	99.855	2	QQEK(1)ELEQQR	-0.49336	1.22	1.103	1.093		0.755	0.752
	Q3UEB3	173	K	0.183	0.000874731	Down	Poly(U)-binding-splicing factor PUF60 OS=Mus musculus OX=10090 GN=Puf60 PE=1 SV=2	Puf60	1	7.83811e-37	180.81	2	SIDMSWDSVTMK(1)HK	-0.53196	1.67	1.35	1.413		0.236	0.304
	Q3UJB9	1388	K	0.621	0.0034396	Down	Enhancer of mRNA-decapping protein 4 OS=Mus musculus OX=10090 GN=Edc4 PE=1 SV=2	Edc4	1	1.28182e-12	101.43	3	LFQFLQADPHNSLSK(1)AAR	-0.75226	1.408	1.095	1.31	0.805	0.794	0.768
	Q3UL36	122	K	0.493	0.012703	Down	Arginine and glutamate-rich protein 1 OS=Mus musculus OX=10090 GN=Arglu1 PE=1 SV=2	Arglu1	1	1.46949e-85	241.56	2	QQEIEEK(1)LIEEETAR	-0.87333	1.141	1.37	1.44	0.848	0.503	0.595
	Q0VGB7	246	K	0.652	0.0172571	Down	Serine/threonine-protein phosphatase 4 regulatory subunit 2 OS=Mus musculus OX=10090 GN=Ppp4r2 PE=1 SV=1	Ppp4r2	1	6.48461e-52	211.52	3	HPDEDAVESEEHEVK(1)R	1.5019	1.321	1.109	1.252	0.651	0.877	0.871
other | cytoskeleton	P97760	175	K	0.523	0.00848759	Down	DNA-directed RNA polymerase II subunit RPB3 OS=Mus musculus OX=10090 GN=Polr2c PE=1 SV=2	Polr2c	1	1.58053e-09	103.27	3	EHAK(1)WNPTAGVAFEYDPDNALR	2.7357	1.225	1.364	1.108		0.583	0.705
	Q61990	115	K	0.432	0.00325374	Down	Poly(rC)-binding protein 2 OS=Mus musculus OX=10090 GN=Pcbp2 PE=1 SV=1	Pcbp2	1	1.38597e-37	122.66	2	LVVPASQCGSLIGK(1)GGCK	-2.9241	1.461	1.144	1.336	0.589	0.545
	Q9JIF7	128	K	0.615	0.0368258	Down	Coatomer subunit beta OS=Mus musculus OX=10090 GN=Copb1 PE=1 SV=1	Copb1	1	1.18435e-11	132.9	2	LK(1)EAELLEPLMPAIR	-1.3114	1.285	1.445	1.031	0.948	0.614	0.75
other | peroxisome	Q9Z2I8	67	K	0.618	0.0090989	Down	Succinate--CoA ligase [GDP-forming] subunit beta, mitochondrial OS=Mus musculus OX=10090 GN=Suclg2 PE=1 SV=3	Suclg2	1	1.55093e-30	179.98	2	FFVANTAK(1)EALEAAK	5.0778	1.377	1.256		0.878	0.728	0.835
	Q3URD3	593	K	0.511	0.0316998	Down	Sarcolemmal membrane-associated protein OS=Mus musculus OX=10090 GN=Slmap PE=1 SV=2	Slmap	1	3.825e-08	108.5	2	DK(1)LLSAQDEILLLR	0.1604	1.429	1.387	1.244	0.85	0.532
plasma membrane	Q8VDM4	50	K	0.406	0.00119244	Down	26S proteasome non-ATPase regulatory subunit 2 OS=Mus musculus OX=10090 GN=Psmd2 PE=1 SV=1	Psmd2	1	1.68934e-127	200.45	3	DKEQELSEEDK(1)QLQDELEMLVER	-0.5311	1.613	1.294	1.236	0.616	0.484	0.58
	Q8BMK4	274	K	0.653	0.0280405	Down	Cytoskeleton-associated protein 4 OS=Mus musculus OX=10090 GN=Ckap4 PE=1 SV=2	Ckap4	1	0.00176634	59.731	2	DAVK(1)EVQASMMSR	0.1889		1.234	1.211	0.856		0.74
	Q8BMK4	291	K	0.506	0.016395	Down	Cytoskeleton-associated protein 4 OS=Mus musculus OX=10090 GN=Ckap4 PE=1 SV=2	Ckap4	1	1.66731e-25	94.905	3	ERDIEALK(1)SSLQTMESDVYTEVR	0.070596	1.735	1.11	1.227	0.692	0.567	0.803
	Q99NH0	1514	K	0.626	0.0263097	Down	Ankyrin repeat domain-containing protein 17 OS=Mus musculus OX=10090 GN=Ankrd17 PE=1 SV=2	Ankrd17	1	2.50209e-25	199.51	2	ENFELQAAQEK(1)EK	1.2862	1.235	1.268	1.094	0.862	0.567	0.824
	Q6PA06	314	K	0.658	0.0476895	Down	Atlastin-2 OS=Mus musculus OX=10090 GN=Atl2 PE=1 SV=1	Atl2	1	0.000230935	88.181	3	LK(1)DIDEDFKR	-0.25887	1.345	0.973	1.14	0.798		0.718
	Q99P72	1036	K	0.541	0.0259183	Down	Reticulon-4 OS=Mus musculus OX=10090 GN=Rtn4 PE=1 SV=2	Rtn4	1	8.5784e-19	87.727	2	GVIQAIQK(1)SDEGHPFR	-9.2018	1.39	1.631	0.993	0.644	0.661	0.867
	Q62351	39	K	0.613	0.0084319	Down	Transferrin receptor protein 1 OS=Mus musculus OX=10090 GN=Tfrc PE=1 SV=1	Tfrc	1	5.89826e-47	116.6	3	QVDGDNSHVEMK(1)LAADEEENADNNMK	0.77369	1.025	1.261	1.17	0.702		0.71
	Q571H0	1333	K	0.581	0.022948	Down	Nucleolar pre-ribosomal-associated protein 1 OS=Mus musculus OX=10090 GN=Urb1 PE=1 SV=2	Urb1	1	4.42238e-25	123.24	3	TK(1)DLHVLMDHLPNTLR	-1.2363	1.234	1.343	1.093	0.831	0.524	0.777
	Q3UMY5	271	K	0.661	0.00258065	Down	Echinoderm microtubule-associated protein-like 4 OS=Mus musculus OX=10090 GN=Eml4 PE=1 SV=1	Eml4	1	5.14983e-05	92.732	2	LK(1)LEWVYGYR	-2.1937		1.241	1.203	0.796		0.819
	P18572	189	K	0.576	0.000495505	Down	Basigin OS=Mus musculus OX=10090 GN=Bsg PE=1 SV=2	Bsg	1	2.2992e-35	102.1	3	VLQEDTLPDLHTK(1)YIVDADDR	1.1495	1.384	1.213	1.194	0.741	0.751	0.692
	Q6P5B0	1022	K	0.251	0.0196504	Down	RRP12-like protein OS=Mus musculus OX=10090 GN=Rrp12 PE=1 SV=1	Rrp12	1	1.06517e-05	82.437	3	FGFELVK(1)GLLPAEYHK	-5.2806	1.571	1.738		0.336	0.494
	Q9Z1F9	502	K	0.507	0.0375337	Down	SUMO-activating enzyme subunit 2 OS=Mus musculus OX=10090 GN=Uba2 PE=1 SV=1	Uba2	1	3.16853e-34	139.61	2	GTILISSEEGETEANNPK(1)K	-3.5395	1.375	1.356	0.969	0.725	0.525
