# Supplementary material for: Folate-deficiency induced acyl-CoA synthetase short-chain family member 2 increases lysine crotonylome involved in neural tube defects
Source: Front Mol Neurosci. 2023 Jan 20;15:1064509. doi: 10.3389/fnmol.2022.1064509 (PMC9895841; doi:10.3389/fnmol.2022.1064509)
Supplement: Supplementary file 13 [file Table_12.XLSX]

## Sheet: Q1
GO Terms Level 1	GO Terms Description	GO Terms Level	GO Terms ID	Mapping	Background	All Mapping	All Background	Fold Enrichment	Fisher's exact test p value	-log10(p value)	Related proteins
Cellular Component	transcription repressor complex	4	GO:0017053	4	36	70	4062	6.45	0.00314334	2.5	P31266 Q60520 Q6PDQ2 Q9Z2D8
	nuclear chromatin	9	GO:0000790	8	151	70	4062	3.07	0.00404145	2.39	P63158 Q60520 Q60843 Q62318 Q6PDQ2 Q6PR54 Q99JF8 Q9Z2D8
	Arp2/3 protein complex	8	GO:0005885	2	9	70	4062	12.9	0.00974694	2.01	Q9CVB6 Q9WV32
	chromatin	7	GO:0000785	9	217	70	4062	2.41	0.0113346	1.95	P63158 Q60520 Q60843 Q62318 Q6PDQ2 Q6PR54 Q99JF8 Q9CSN1 Q9Z2D8
	NuRD complex	12	GO:0016581	2	10	70	4062	11.61	0.0120488	1.92	Q6PDQ2 Q9Z2D8
	CHD-type complex	11	GO:0090545	2	10	70	4062	11.61	0.0120488	1.92	Q6PDQ2 Q9Z2D8
	histone deacetylase complex	9	GO:0000118	3	29	70	4062	6	0.0129969	1.89	Q60520 Q6PDQ2 Q9Z2D8
	U2-type catalytic step 2 spliceosome	9	GO:0071007	3	29	70	4062	6	0.0129969	1.89	P62305 Q6A068 Q9CSN1
Molecular Function	DNA binding	5	GO:0003677	17	420	57	3443	2.44	0.000281295	3.55	A2AQ19 P17182 P31266 P50580 P53569 P63158 Q60520 Q60843 Q61990 Q62318 Q6A068 Q6PDQ2 Q8CG47 Q99JF8 Q9ESZ8 Q9Z0Z7 Q9Z2D8
	repressing transcription factor binding	6	GO:0070491	4	25	57	3443	9.66	0.000659336	3.18	P31266 P63158 Q60520 Q6PDQ2
	supercoiled DNA binding	7	GO:0097100	2	5	57	3443	24.16	0.00260839	2.58	P63158 Q99JF8
	RNA polymerase II transcription factor binding	5	GO:0001085	4	40	57	3443	6.04	0.00396091	2.4	P31266 Q60520 Q61316 Q6PDQ2
	protein deacetylase activity	5	GO:0033558	3	20	57	3443	9.06	0.00401667	2.4	Q60520 Q6PDQ2 Q9Z2D8
	transcription regulator activity	2	GO:0140110	14	388	57	3443	2.18	0.00443503	2.35	A2AQ19 P17182 P31266 P50580 P53569 P63158 Q60520 Q60843 Q62318 Q6A068 Q99JF8 Q9CSN1 Q9ESZ8 Q9Z0Z7
	activating transcription factor binding	6	GO:0033613	3	21	57	3443	8.63	0.00463149	2.33	Q60520 Q61316 Q99JF8
	nucleic acid binding	4	GO:0003676	24	851	57	3443	1.7	0.00465585	2.33	A2AQ19 P60843 P17182 P26041 P31266 P50580 P53569 P63158 Q05D44 Q60520 Q60843 Q61879 Q61990 Q62318 Q62448 Q6A068 Q6P542 Q6PDQ2 Q8CG47 Q99JF8 Q9D753 Q9ESZ8 Q9Z0Z7 Q9Z2D8
Biological Process	myeloid dendritic cell activation	6	GO:0001773	2	3	69	3987	38.52	0.000875791	3.06	P31266 P63158
	chordate embryonic development	7	GO:0043009	11	218	69	3987	2.92	0.0011119	2.95	A2AQ19 P17182 P31266 P31938 Q60520 Q60843 Q61753 Q61879 Q62318 Q64152 Q9Z2D8
	regulation of gene expression	6	GO:0010468	33	1199	69	3987	1.59	0.00206234	2.69	A2AQ19 O89017 P60843 P17182 P26041 P31266 P31938 P50580 P53569 P63158 Q05D44 Q3UKJ7 Q60520 Q60843 Q61316 Q61753 Q62318 Q62448 Q6A068 Q6P542 Q6PDQ2 Q6PR54 Q7JJ13 Q8R5H1 Q91YW3 Q99JF8 Q9CSN1 Q9D753 Q9ER69 Q9ESZ8 Q9JL35 Q9Z0Z7 Q9Z2D8
	inflammatory response to antigenic stimulus	6	GO:0002437	2	5	69	3987	23.11	0.00285435	2.54	P31266 P63158
	respiratory tube development	7	GO:0030323	4	40	69	3987	5.78	0.00469688	2.33	P31266 P31938 P63158 Q60843
	cellular response to ketone	6	GO:1901655	4	40	69	3987	5.78	0.00469688	2.33	P26041 Q60843 Q6A068 Q9CVB6
	regulation of vasculature development	6	GO:1901342	5	67	69	3987	4.31	0.00564679	2.25	P63158 Q60843 Q61316 Q9ESZ8 Q9Z0Z7
	respiratory system development	6	GO:0060541	4	45	69	3987	5.14	0.00717733	2.14	P31266 P31938 P63158 Q60843
	negative regulation of vasculature development	7	GO:1901343	3	24	69	3987	7.22	0.00774037	2.11	Q60843 Q9ESZ8 Q9Z0Z7
	positive regulation of gene expression	7	GO:0010628	18	580	69	3987	1.79	0.00951103	2.02	A2AQ19 P26041 P31266 P31938 P53569 P63158 Q60520 Q60843 Q61316 Q62318 Q62448 Q6A068 Q6P542 Q91YW3 Q99JF8 Q9CSN1 Q9JL35 Q9Z0Z7
	negative regulation of gene expression	7	GO:0010629	17	540	69	3987	1.82	0.0116943	1.93	A2AQ19 O89017 P17182 P31266 P31938 P50580 P63158 Q60520 Q60843 Q61316 Q62318 Q6PDQ2 Q6PR54 Q9CSN1 Q9D753 Q9Z0Z7 Q9Z2D8
	regulation of angiogenesis	7	GO:0045765	4	59	69	3987	3.92	0.018303	1.74	P63158 Q60843 Q61316 Q9ESZ8
	macromolecule deacylation	6	GO:0098732	3	33	69	3987	5.25	0.0186805	1.73	Q60520 Q6PDQ2 Q9Z2D8
	cellular response to oxidative stress	6	GO:0034599	5	92	69	3987	3.14	0.0206438	1.69	Q60520 Q60843 Q8R180 Q922Q4 Q9CVB6

## Sheet: Q1 GO2Protein
GO Terms Level 1	GO Terms ID	GO Terms Level	GO Terms Description	Fold Enrichment	Fisher's exact test p value	Protein accession	Position	Amino acid	Case/Con_F Ratio	Case/Con_F P value	Category	Protein description	Gene name	Localization probability	PEP	Score	Charge	Modified sequence	Mass error [ppm]	Con_F1	Con_F2	Con_F3	Case1	Case2	Case3
Biological Process	GO:1904018	7	positive regulation of vasculature development	3.04	0.139592	Q61316	517	K	0.416	0.0412514	Q1	Heat shock 70 kDa protein 4 OS=Mus musculus OX=10090 GN=Hspa4 PE=1 SV=1	Hspa4	1	8.26413e-34	110.9	2	SEESEEPMETDQNAK(1)EEEK	-4.0623	1.501	0.893	1.784	0.678	0.695	0.366
Biological Process	GO:0055085	5	transmembrane transport	1.41	0.40235	P52825	544	K	0.486	0.000564016	Q1	Carnitine O-palmitoyltransferase 2, mitochondrial OS=Mus musculus OX=10090 GN=Cpt2 PE=1 SV=2	Cpt2	1	0.000400231	67.887	3	YHGQLTK(1)EAAMGQGFDR	-8.631		1.407	1.562	0.727	0.742	0.696
Biological Process	GO:0055085	5	transmembrane transport	1.41	0.40235	P50518	33	K	0.3	0.0100373	Q1	V-type proton ATPase subunit E 1 OS=Mus musculus OX=10090 GN=Atp6v1e1 PE=1 SV=2	Atp6v1e1	1	2.12503e-41	178.03	2	AEEIDAK(1)AEEEFNIEK	0.18806	2.426	1.763	1.154	0.691	0.445	0.468
Biological Process	GO:0032147	12	activation of protein kinase activity	1.46	0.399132	P63158	141	K	0.271	0.0277688	Q1	High mobility group protein B1 OS=Mus musculus OX=10090 GN=Hmgb1 PE=1 SV=2	Hmgb1	1	7.30472e-37	146.75	2	LGEMWNNTAADDK(1)QPYEK	-2.9163	1.331	1.862	1.221	0.549		0.247
Biological Process	GO:0032147	12	activation of protein kinase activity	1.46	0.399132	P31938	168	K	0.487	0.00709191	Q1	Dual specificity mitogen-activated protein kinase kinase 1 OS=Mus musculus OX=10090 GN=Map2k1 PE=1 SV=2	Map2k1	1	2.65724e-09	135.24	2	IPEQILGK(1)VSIAVIK	0.50638	1.534		1.218	0.638	0.631	0.74
Biological Process	GO:0051223	7	regulation of protein transport	1.43	0.39758	Q9CVB6	275	K	0.06	3.1064e-05	Q1	Actin-related protein 2/3 complex subunit 2 OS=Mus musculus OX=10090 GN=Arpc2 PE=1 SV=3	Arpc2	1	0.000604783	90.263	2	TSDFLK(1)VLNR	0.080215	2.275	2.291		0.15	0.125	0.137
Biological Process	GO:0051223	7	regulation of protein transport	1.43	0.39758	Q8CHG3	445	K	0.239	0.0108497	Q1	GRIP and coiled-coil domain-containing protein 2 OS=Mus musculus OX=10090 GN=Gcc2 PE=1 SV=2	Gcc2	1	6.97859e-37	139.61	2	EVSELSETFISGSEK(1)EK	0.055327	1.899	1.871	1.494	0.214	0.371	0.675
Biological Process	GO:0051223	7	regulation of protein transport	1.43	0.39758	Q62318	575	K	0.361	0.0112346	Q1	Transcription intermediary factor 1-beta OS=Mus musculus OX=10090 GN=Trim28 PE=1 SV=3	Trim28	1	2.89317e-69	152.85	3	EEETEAAIGAPPAAPEGPETK(1)PVLMPLTEGPGAEGPR	2.5582	0.995	2.055	1.2	0.502	0.508	0.525
Biological Process	GO:0051223	7	regulation of protein transport	1.43	0.39758	Q61879	1377	K	0.459	0.0224758	Q1	Myosin-10 OS=Mus musculus OX=10090 GN=Myh10 PE=1 SV=2	Myh10	1	2.26336e-98	244.44	2	QVLALQSQLADTK(1)K	-1.21	1.558	1.296	1.23	0.651	0.399	0.826
Biological Process	GO:0051223	7	regulation of protein transport	1.43	0.39758	P63158	141	K	0.271	0.0277688	Q1	High mobility group protein B1 OS=Mus musculus OX=10090 GN=Hmgb1 PE=1 SV=2	Hmgb1	1	7.30472e-37	146.75	2	LGEMWNNTAADDK(1)QPYEK	-2.9163	1.331	1.862	1.221	0.549		0.247
Biological Process	GO:0051674	3	localization of cell	1.44	0.396056	Q9CZX8	111	K	0.429	0.0130628	Q1	40S ribosomal protein S19 OS=Mus musculus OX=10090 GN=Rps19 PE=1 SV=3	Rps19	1	2.32724e-18	142.51	2	VLQALEGLK(1)MVEK	3.648	1.201	1.741	1.192	0.424	0.653	0.698
Biological Process	GO:0051674	3	localization of cell	1.44	0.396056	Q61879	1377	K	0.459	0.0224758	Q1	Myosin-10 OS=Mus musculus OX=10090 GN=Myh10 PE=1 SV=2	Myh10	1	2.26336e-98	244.44	2	QVLALQSQLADTK(1)K	-1.21	1.558	1.296	1.23	0.651	0.399	0.826
Biological Process	GO:0051674	3	localization of cell	1.44	0.396056	P63158	141	K	0.271	0.0277688	Q1	High mobility group protein B1 OS=Mus musculus OX=10090 GN=Hmgb1 PE=1 SV=2	Hmgb1	1	7.30472e-37	146.75	2	LGEMWNNTAADDK(1)QPYEK	-2.9163	1.331	1.862	1.221	0.549		0.247
Biological Process	GO:0051674	3	localization of cell	1.44	0.396056	P31938	168	K	0.487	0.00709191	Q1	Dual specificity mitogen-activated protein kinase kinase 1 OS=Mus musculus OX=10090 GN=Map2k1 PE=1 SV=2	Map2k1	1	2.65724e-09	135.24	2	IPEQILGK(1)VSIAVIK	0.50638	1.534		1.218	0.638	0.631	0.74
Biological Process	GO:0051674	3	localization of cell	1.44	0.396056	P26041	237	K	0.493	0.000466585	Q1	Moesin OS=Mus musculus OX=10090 GN=Msn PE=1 SV=3	Msn	1	9.47922e-05	103.76	2	LTPK(1)IGFPWSEIR	-2.8391	1.358	1.665	1.372	0.731	0.727	0.708
Biological Process	GO:0048870	4	cell motility	1.44	0.396056	Q9CZX8	111	K	0.429	0.0130628	Q1	40S ribosomal protein S19 OS=Mus musculus OX=10090 GN=Rps19 PE=1 SV=3	Rps19	1	2.32724e-18	142.51	2	VLQALEGLK(1)MVEK	3.648	1.201	1.741	1.192	0.424	0.653	0.698
Biological Process	GO:0048870	4	cell motility	1.44	0.396056	Q61879	1377	K	0.459	0.0224758	Q1	Myosin-10 OS=Mus musculus OX=10090 GN=Myh10 PE=1 SV=2	Myh10	1	2.26336e-98	244.44	2	QVLALQSQLADTK(1)K	-1.21	1.558	1.296	1.23	0.651	0.399	0.826
Biological Process	GO:0048870	4	cell motility	1.44	0.396056	P63158	141	K	0.271	0.0277688	Q1	High mobility group protein B1 OS=Mus musculus OX=10090 GN=Hmgb1 PE=1 SV=2	Hmgb1	1	7.30472e-37	146.75	2	LGEMWNNTAADDK(1)QPYEK	-2.9163	1.331	1.862	1.221	0.549		0.247
Biological Process	GO:0048870	4	cell motility	1.44	0.396056	P31938	168	K	0.487	0.00709191	Q1	Dual specificity mitogen-activated protein kinase kinase 1 OS=Mus musculus OX=10090 GN=Map2k1 PE=1 SV=2	Map2k1	1	2.65724e-09	135.24	2	IPEQILGK(1)VSIAVIK	0.50638	1.534		1.218	0.638	0.631	0.74
Biological Process	GO:0048870	4	cell motility	1.44	0.396056	P26041	237	K	0.493	0.000466585	Q1	Moesin OS=Mus musculus OX=10090 GN=Msn PE=1 SV=3	Msn	1	9.47922e-05	103.76	2	LTPK(1)IGFPWSEIR	-2.8391	1.358	1.665	1.372	0.731	0.727	0.708
Biological Process	GO:0050896	2	response to stimulus	1.12	0.393144	Q9Z0Z7	380	K	0.35	0.0153694	Q1	Krueppel-like factor 5 OS=Mus musculus OX=10090 GN=Klf5 PE=1 SV=2	Klf5	1	1.02561e-05	106.93	2	SSHLK(1)AHLR	-0.51234	1.483		1.677	0.488		0.617
Biological Process	GO:0050896	2	response to stimulus	1.12	0.393144	Q9WV32	326	K	0.281	0.0374274	Q1	Actin-related protein 2/3 complex subunit 1B OS=Mus musculus OX=10090 GN=Arpc1b PE=1 SV=4	Arpc1b	1	2.2222e-16	75.024	3	ASSEGGAATGAGLDSLHK(1)NSVSQISVLSGGK	2.5421	1.56	1.599		0.557		0.332
Biological Process	GO:0050896	2	response to stimulus	1.12	0.393144	Q9WTQ5	449	K	0.443	0.028475	Q1	A-kinase anchor protein 12 OS=Mus musculus OX=10090 GN=Akap12 PE=1 SV=1	Akap12	1	2.80548e-09	78.75	3	LAETQEVPQEAEPVEELMK(1)TK	-0.69998	1.53	1.839	1.226	1.01	0.52	0.504
Biological Process	GO:0050896	2	response to stimulus	1.12	0.393144	Q9WTQ5	174	K	0.497	0.0165148	Q1	A-kinase anchor protein 12 OS=Mus musculus OX=10090 GN=Akap12 PE=1 SV=1	Akap12	0.999991	5.45173e-28	139.94	2	DKNEK(1)SDTVQLLTVK	-2.1558	1.435	1.568		0.91	0.701	0.628
Biological Process	GO:0055085	5	transmembrane transport	1.41	0.40235	Q6P542	229	K	0.454	0.0130812	Q1	ATP-binding cassette sub-family F member 1 OS=Mus musculus OX=10090 GN=Abcf1 PE=1 SV=1	Abcf1	1	3.32777e-33	201.66	2	EAEQGSGEEK(1)EEK	-1.0273	1.669	0.955	1.501	0.58	0.693	0.6
Biological Process	GO:0055085	5	transmembrane transport	1.41	0.40235	Q8R180	330	K	0.447	0.0413654	Q1	ERO1-like protein alpha OS=Mus musculus OX=10090 GN=Ero1a PE=1 SV=2	Ero1a	1	5.01588e-14	71.471	3	VLPFFERPDFQLFTGNK(1)VQDAENK	2.1069	1.425		1.022	0.543		0.55
Biological Process	GO:0055085	5	transmembrane transport	1.41	0.40235	Q9DC61	125	K	0.496	0.0357769	Q1	Mitochondrial-processing peptidase subunit alpha OS=Mus musculus OX=10090 GN=Pmpca PE=1 SV=1	Pmpca	1	1.23763e-33	206.03	2	FDSK(1)DEILLTLEK	2.0958	1.119	1.767	1.121	0.611	0.881	0.495
Biological Process	GO:0009893	5	positive regulation of metabolic process	1.19	0.403315	A2AQ19	270	K	0.491	0.0167927	Q1	RNA polymerase-associated protein RTF1 homolog OS=Mus musculus OX=10090 GN=Rtf1 PE=1 SV=1	Rtf1	1	4.70557e-25	98.865	3	LTQIQESQVTSHNK(1)ER	2.2104	1.436		1.452	0.557	0.759	0.811
Biological Process	GO:0048468	5	cell development	1.27	0.404602	Q60843	289	K	0.404	0.0378421	Q1	Krueppel-like factor 2 OS=Mus musculus OX=10090 GN=Klf2 PE=1 SV=2	Klf2	1	1.02561e-05	106.93	2	SSHLK(1)AHLR	-0.51234	1.434		1.383	0.466		0.673
Biological Process	GO:0048468	5	cell development	1.27	0.404602	P63158	141	K	0.271	0.0277688	Q1	High mobility group protein B1 OS=Mus musculus OX=10090 GN=Hmgb1 PE=1 SV=2	Hmgb1	1	7.30472e-37	146.75	2	LGEMWNNTAADDK(1)QPYEK	-2.9163	1.331	1.862	1.221	0.549		0.247
Biological Process	GO:0048468	5	cell development	1.27	0.404602	P31938	168	K	0.487	0.00709191	Q1	Dual specificity mitogen-activated protein kinase kinase 1 OS=Mus musculus OX=10090 GN=Map2k1 PE=1 SV=2	Map2k1	1	2.65724e-09	135.24	2	IPEQILGK(1)VSIAVIK	0.50638	1.534		1.218	0.638	0.631	0.74
Biological Process	GO:0048468	5	cell development	1.27	0.404602	P26041	237	K	0.493	0.000466585	Q1	Moesin OS=Mus musculus OX=10090 GN=Msn PE=1 SV=3	Msn	1	9.47922e-05	103.76	2	LTPK(1)IGFPWSEIR	-2.8391	1.358	1.665	1.372	0.731	0.727	0.708
Biological Process	GO:0009893	5	positive regulation of metabolic process	1.19	0.403315	Q9Z0Z7	380	K	0.35	0.0153694	Q1	Krueppel-like factor 5 OS=Mus musculus OX=10090 GN=Klf5 PE=1 SV=2	Klf5	1	1.02561e-05	106.93	2	SSHLK(1)AHLR	-0.51234	1.483		1.677	0.488		0.617
Biological Process	GO:0009893	5	positive regulation of metabolic process	1.19	0.403315	Q9JL35	152	K	0.475	0.002178	Q1	High mobility group nucleosome-binding domain-containing protein 5 OS=Mus musculus OX=10090 GN=Hmgn5 PE=1 SV=2	Hmgn5	0.999991	8.67945e-38	133.34	3	DTGEEVEDGK(1)IEEEGLNEKPGTAK	0.91414	1.727	1.428	1.332	0.728	0.787	0.616
Biological Process	GO:0009893	5	positive regulation of metabolic process	1.19	0.403315	Q9CZX8	111	K	0.429	0.0130628	Q1	40S ribosomal protein S19 OS=Mus musculus OX=10090 GN=Rps19 PE=1 SV=3	Rps19	1	2.32724e-18	142.51	2	VLQALEGLK(1)MVEK	3.648	1.201	1.741	1.192	0.424	0.653	0.698
Biological Process	GO:0009893	5	positive regulation of metabolic process	1.19	0.403315	Q9CSN1	452	K	0.486	0.000105229	Q1	SNW domain-containing protein 1 OS=Mus musculus OX=10090 GN=Snw1 PE=1 SV=3	Snw1	1	7.92152e-09	74.62	2	PSK(1)NLDK	0.52071	1.166	1.191	1.248	0.581		0.587
Biological Process	GO:0009893	5	positive regulation of metabolic process	1.19	0.403315	Q99JF8	14	K	0.439	0.00949848	Q1	PC4 and SFRS1-interacting protein OS=Mus musculus OX=10090 GN=Psip1 PE=1 SV=1	Psip1	1	1.95557e-08	87.573	2	PGDLIFAK(1)MK	2.5959	1.409	1.438	1.262	0.413	0.748	0.641
Biological Process	GO:0009893	5	positive regulation of metabolic process	1.19	0.403315	Q91YW3	150	K	0.466	0.0309092	Q1	DnaJ homolog subfamily C member 3 OS=Mus musculus OX=10090 GN=Dnajc3 PE=1 SV=1	Dnajc3	1	3.66715e-05	82.437	2	EAESQLVK(1)ADEMQR	-1.8504	1.358	1.512			0.584	0.754
Biological Process	GO:0009893	5	positive regulation of metabolic process	1.19	0.403315	Q6PR54	2204	K	0.493	0.00449956	Q1	Telomere-associated protein RIF1 OS=Mus musculus OX=10090 GN=Rif1 PE=1 SV=2	Rif1	1	5.42792e-06	73.305	3	HNTTSAK(1)GFLSPGSQSSK	2.7303	1.494		1.339	0.624	0.693	0.778
Biological Process	GO:0050896	2	response to stimulus	1.12	0.393144	Q9QXZ0	1210	K	0.461	0.0121549	Q1	Microtubule-actin cross-linking factor 1 OS=Mus musculus OX=10090 GN=Macf1 PE=1 SV=2	Macf1	1	7.2559e-09	122.2	2	DK(1)NSVFSVLDEEITK	-3.4117	1.299	1.566	1.201	0.825	0.468	0.581
Biological Process	GO:0009893	5	positive regulation of metabolic process	1.19	0.403315	Q6P542	229	K	0.454	0.0130812	Q1	ATP-binding cassette sub-family F member 1 OS=Mus musculus OX=10090 GN=Abcf1 PE=1 SV=1	Abcf1	1	3.32777e-33	201.66	2	EAEQGSGEEK(1)EEK	-1.0273	1.669	0.955	1.501	0.58	0.693	0.6
Biological Process	GO:0009893	5	positive regulation of metabolic process	1.19	0.403315	Q62448	812	K	0.488	0.00214081	Q1	Eukaryotic translation initiation factor 4 gamma 2 OS=Mus musculus OX=10090 GN=Eif4g2 PE=1 SV=2	Eif4g2	1	1.56369e-30	211.84	2	QLLLSFK(1)PVMQK	3.5235	1.39	1.464	1.122	0.576	0.655	0.709
Biological Process	GO:0009893	5	positive regulation of metabolic process	1.19	0.403315	Q62318	575	K	0.361	0.0112346	Q1	Transcription intermediary factor 1-beta OS=Mus musculus OX=10090 GN=Trim28 PE=1 SV=3	Trim28	1	2.89317e-69	152.85	3	EEETEAAIGAPPAAPEGPETK(1)PVLMPLTEGPGAEGPR	2.5582	0.995	2.055	1.2	0.502	0.508	0.525
Biological Process	GO:0009893	5	positive regulation of metabolic process	1.19	0.403315	Q61316	517	K	0.416	0.0412514	Q1	Heat shock 70 kDa protein 4 OS=Mus musculus OX=10090 GN=Hspa4 PE=1 SV=1	Hspa4	1	8.26413e-34	110.9	2	SEESEEPMETDQNAK(1)EEEK	-4.0623	1.501	0.893	1.784	0.678	0.695	0.366
Biological Process	GO:0009893	5	positive regulation of metabolic process	1.19	0.403315	Q60843	289	K	0.404	0.0378421	Q1	Krueppel-like factor 2 OS=Mus musculus OX=10090 GN=Klf2 PE=1 SV=2	Klf2	1	1.02561e-05	106.93	2	SSHLK(1)AHLR	-0.51234	1.434		1.383	0.466		0.673
Biological Process	GO:0009893	5	positive regulation of metabolic process	1.19	0.403315	Q60520	814	K	0.388	0.00329317	Q1	Paired amphipathic helix protein Sin3a OS=Mus musculus OX=10090 GN=Sin3a PE=1 SV=3	Sin3a	1	6.74201e-17	103.23	3	IK(1)QIMHHFIPDLLFAQR	0.068967	1.302	1.461	1.115	0.474	0.53
Biological Process	GO:0009893	5	positive regulation of metabolic process	1.19	0.403315	P63158	141	K	0.271	0.0277688	Q1	High mobility group protein B1 OS=Mus musculus OX=10090 GN=Hmgb1 PE=1 SV=2	Hmgb1	1	7.30472e-37	146.75	2	LGEMWNNTAADDK(1)QPYEK	-2.9163	1.331	1.862	1.221	0.549		0.247
Biological Process	GO:0009893	5	positive regulation of metabolic process	1.19	0.403315	P53569	401	K	0.314	0.0434006	Q1	CCAAT/enhancer-binding protein zeta OS=Mus musculus OX=10090 GN=Cebpz PE=1 SV=2	Cebpz	1	2.90558e-08	110.91	3	IATK(1)ASHLLEVLLR	0.91037	1.686	1.536	0.775	0.47	0.368
Biological Process	GO:0009893	5	positive regulation of metabolic process	1.19	0.403315	P31938	168	K	0.487	0.00709191	Q1	Dual specificity mitogen-activated protein kinase kinase 1 OS=Mus musculus OX=10090 GN=Map2k1 PE=1 SV=2	Map2k1	1	2.65724e-09	135.24	2	IPEQILGK(1)VSIAVIK	0.50638	1.534		1.218	0.638	0.631	0.74
Biological Process	GO:0009893	5	positive regulation of metabolic process	1.19	0.403315	P31266	80	K	0.432	0.0226263	Q1	Recombining binding protein suppressor of hairless OS=Mus musculus OX=10090 GN=Rbpj PE=1 SV=1	Rbpj	1	4.06206e-59	208.35	2	GDQTVLILHAK(1)VAQK	-0.85009	1.522	1.606	1.032	0.487	0.462	0.847
Biological Process	GO:0009893	5	positive regulation of metabolic process	1.19	0.403315	P26041	237	K	0.493	0.000466585	Q1	Moesin OS=Mus musculus OX=10090 GN=Msn PE=1 SV=3	Msn	1	9.47922e-05	103.76	2	LTPK(1)IGFPWSEIR	-2.8391	1.358	1.665	1.372	0.731	0.727	0.708
Biological Process	GO:0009893	5	positive regulation of metabolic process	1.19	0.403315	O89017	179	K	0.491	0.0160668	Q1	Legumain OS=Mus musculus OX=10090 GN=Lgmn PE=1 SV=1	Lgmn	1	1.47985e-09	127.94	2	YMYEHK(1)MYQK	2.3656	1.224	1.318	1.295	0.423	0.693	0.768
Biological Process	GO:0009893	5	positive regulation of metabolic process	1.19	0.403315	Q6A068	76	K	0.328	0.00340917	Q1	Cell division cycle 5-like protein OS=Mus musculus OX=10090 GN=Cdc5l PE=1 SV=2	Cdc5l	1	0.000464872	74.424	3	LLHLAK(1)LMPTQWR	-0.93007	1.767	1.533	1.106	0.454	0.589	0.403
Biological Process	GO:0048468	5	cell development	1.27	0.404602	Q61753	69	K	0.46	0.00527915	Q1	D-3-phosphoglycerate dehydrogenase OS=Mus musculus OX=10090 GN=Phgdh PE=1 SV=3	Phgdh	1	3.48588e-147	297.77	2	VTADVINAAEK(1)LQVVGR	-0.34018	1.42	1.424	1.313	0.733	0.472	0.709
Biological Process	GO:0050896	2	response to stimulus	1.12	0.393144	Q9CZX8	111	K	0.429	0.0130628	Q1	40S ribosomal protein S19 OS=Mus musculus OX=10090 GN=Rps19 PE=1 SV=3	Rps19	1	2.32724e-18	142.51	2	VLQALEGLK(1)MVEK	3.648	1.201	1.741	1.192	0.424	0.653	0.698
Biological Process	GO:0050896	2	response to stimulus	1.12	0.393144	Q9CSN1	452	K	0.486	0.000105229	Q1	SNW domain-containing protein 1 OS=Mus musculus OX=10090 GN=Snw1 PE=1 SV=3	Snw1	1	7.92152e-09	74.62	2	PSK(1)NLDK	0.52071	1.166	1.191	1.248	0.581		0.587
Biological Process	GO:0051321	4	meiotic cell cycle	1.48	0.39297	E9PVX6	351	K	0.254	0.0311237	Q1	Proliferation marker protein Ki-67 OS=Mus musculus OX=10090 GN=Mki67 PE=1 SV=1	Mki67	1	1.18812e-59	141.09	3	HSVNLDEGESAQAVHK(1)TVTPGK	-0.32852		1.634	1.867	0.483	0.617	0.236
Biological Process	GO:0007399	6	nervous system development	0.71	0.388237	Q9CSN1	452	K	0.486	0.000105229	Q1	SNW domain-containing protein 1 OS=Mus musculus OX=10090 GN=Snw1 PE=1 SV=3	Snw1	1	7.92152e-09	74.62	2	PSK(1)NLDK	0.52071	1.166	1.191	1.248	0.581		0.587
Biological Process	GO:0007399	6	nervous system development	0.71	0.388237	Q62448	812	K	0.488	0.00214081	Q1	Eukaryotic translation initiation factor 4 gamma 2 OS=Mus musculus OX=10090 GN=Eif4g2 PE=1 SV=2	Eif4g2	1	1.56369e-30	211.84	2	QLLLSFK(1)PVMQK	3.5235	1.39	1.464	1.122	0.576	0.655	0.709
Biological Process	GO:0007399	6	nervous system development	0.71	0.388237	Q61879	1377	K	0.459	0.0224758	Q1	Myosin-10 OS=Mus musculus OX=10090 GN=Myh10 PE=1 SV=2	Myh10	1	2.26336e-98	244.44	2	QVLALQSQLADTK(1)K	-1.21	1.558	1.296	1.23	0.651	0.399	0.826
Biological Process	GO:0007399	6	nervous system development	0.71	0.388237	Q61753	69	K	0.46	0.00527915	Q1	D-3-phosphoglycerate dehydrogenase OS=Mus musculus OX=10090 GN=Phgdh PE=1 SV=3	Phgdh	1	3.48588e-147	297.77	2	VTADVINAAEK(1)LQVVGR	-0.34018	1.42	1.424	1.313	0.733	0.472	0.709
Biological Process	GO:0007399	6	nervous system development	0.71	0.388237	P63158	141	K	0.271	0.0277688	Q1	High mobility group protein B1 OS=Mus musculus OX=10090 GN=Hmgb1 PE=1 SV=2	Hmgb1	1	7.30472e-37	146.75	2	LGEMWNNTAADDK(1)QPYEK	-2.9163	1.331	1.862	1.221	0.549		0.247
Biological Process	GO:0007399	6	nervous system development	0.71	0.388237	P31938	168	K	0.487	0.00709191	Q1	Dual specificity mitogen-activated protein kinase kinase 1 OS=Mus musculus OX=10090 GN=Map2k1 PE=1 SV=2	Map2k1	1	2.65724e-09	135.24	2	IPEQILGK(1)VSIAVIK	0.50638	1.534		1.218	0.638	0.631	0.74
Biological Process	GO:0007399	6	nervous system development	0.71	0.388237	P31266	80	K	0.432	0.0226263	Q1	Recombining binding protein suppressor of hairless OS=Mus musculus OX=10090 GN=Rbpj PE=1 SV=1	Rbpj	1	4.06206e-59	208.35	2	GDQTVLILHAK(1)VAQK	-0.85009	1.522	1.606	1.032	0.487	0.462	0.847
Biological Process	GO:0070727	4	cellular macromolecule localization	0.7	0.388191	Q9QXZ0	1210	K	0.461	0.0121549	Q1	Microtubule-actin cross-linking factor 1 OS=Mus musculus OX=10090 GN=Macf1 PE=1 SV=2	Macf1	1	7.2559e-09	122.2	2	DK(1)NSVFSVLDEEITK	-3.4117	1.299	1.566	1.201	0.825	0.468	0.581
Biological Process	GO:0070727	4	cellular macromolecule localization	0.7	0.388191	Q9DC61	125	K	0.496	0.0357769	Q1	Mitochondrial-processing peptidase subunit alpha OS=Mus musculus OX=10090 GN=Pmpca PE=1 SV=1	Pmpca	1	1.23763e-33	206.03	2	FDSK(1)DEILLTLEK	2.0958	1.119	1.767	1.121	0.611	0.881	0.495
Biological Process	GO:0070727	4	cellular macromolecule localization	0.7	0.388191	Q8CHG3	445	K	0.239	0.0108497	Q1	GRIP and coiled-coil domain-containing protein 2 OS=Mus musculus OX=10090 GN=Gcc2 PE=1 SV=2	Gcc2	1	6.97859e-37	139.61	2	EVSELSETFISGSEK(1)EK	0.055327	1.899	1.871	1.494	0.214	0.371	0.675
Biological Process	GO:0070727	4	cellular macromolecule localization	0.7	0.388191	Q6NZC7	721	K	0.468	0.0377914	Q1	SEC23-interacting protein OS=Mus musculus OX=10090 GN=Sec23ip PE=1 SV=2	Sec23ip	1	1.12812e-13	117.41	2	AALAALTK(1)GQDESAPK	-1.183	1.324	1.499	1.229	0.354	0.723	0.819
Biological Process	GO:0070727	4	cellular macromolecule localization	0.7	0.388191	Q61316	517	K	0.416	0.0412514	Q1	Heat shock 70 kDa protein 4 OS=Mus musculus OX=10090 GN=Hspa4 PE=1 SV=1	Hspa4	1	8.26413e-34	110.9	2	SEESEEPMETDQNAK(1)EEEK	-4.0623	1.501	0.893	1.784	0.678	0.695	0.366
Biological Process	GO:0070727	4	cellular macromolecule localization	0.7	0.388191	Q60520	814	K	0.388	0.00329317	Q1	Paired amphipathic helix protein Sin3a OS=Mus musculus OX=10090 GN=Sin3a PE=1 SV=3	Sin3a	1	6.74201e-17	103.23	3	IK(1)QIMHHFIPDLLFAQR	0.068967	1.302	1.461	1.115	0.474	0.53
Biological Process	GO:0070727	4	cellular macromolecule localization	0.7	0.388191	Q52KI8	231	K	0.366	0.0040503	Q1	Serine/arginine repetitive matrix protein 1 OS=Mus musculus OX=10090 GN=Srrm1 PE=1 SV=2	Srrm1	1	1.36462e-146	236.37	2	MK(1)DSSVQEATSTSDILK	0.27815	1.49	1.369	1.593	0.521	0.711	0.397
Biological Process	GO:0034613	5	cellular protein localization	0.71	0.387853	Q9QXZ0	1210	K	0.461	0.0121549	Q1	Microtubule-actin cross-linking factor 1 OS=Mus musculus OX=10090 GN=Macf1 PE=1 SV=2	Macf1	1	7.2559e-09	122.2	2	DK(1)NSVFSVLDEEITK	-3.4117	1.299	1.566	1.201	0.825	0.468	0.581
Biological Process	GO:0034613	5	cellular protein localization	0.71	0.387853	Q9DC61	125	K	0.496	0.0357769	Q1	Mitochondrial-processing peptidase subunit alpha OS=Mus musculus OX=10090 GN=Pmpca PE=1 SV=1	Pmpca	1	1.23763e-33	206.03	2	FDSK(1)DEILLTLEK	2.0958	1.119	1.767	1.121	0.611	0.881	0.495
Biological Process	GO:0034613	5	cellular protein localization	0.71	0.387853	Q8CHG3	445	K	0.239	0.0108497	Q1	GRIP and coiled-coil domain-containing protein 2 OS=Mus musculus OX=10090 GN=Gcc2 PE=1 SV=2	Gcc2	1	6.97859e-37	139.61	2	EVSELSETFISGSEK(1)EK	0.055327	1.899	1.871	1.494	0.214	0.371	0.675
Biological Process	GO:0034613	5	cellular protein localization	0.71	0.387853	Q6NZC7	721	K	0.468	0.0377914	Q1	SEC23-interacting protein OS=Mus musculus OX=10090 GN=Sec23ip PE=1 SV=2	Sec23ip	1	1.12812e-13	117.41	2	AALAALTK(1)GQDESAPK	-1.183	1.324	1.499	1.229	0.354	0.723	0.819
Biological Process	GO:0034613	5	cellular protein localization	0.71	0.387853	Q61316	517	K	0.416	0.0412514	Q1	Heat shock 70 kDa protein 4 OS=Mus musculus OX=10090 GN=Hspa4 PE=1 SV=1	Hspa4	1	8.26413e-34	110.9	2	SEESEEPMETDQNAK(1)EEEK	-4.0623	1.501	0.893	1.784	0.678	0.695	0.366
Biological Process	GO:0034613	5	cellular protein localization	0.71	0.387853	Q60520	814	K	0.388	0.00329317	Q1	Paired amphipathic helix protein Sin3a OS=Mus musculus OX=10090 GN=Sin3a PE=1 SV=3	Sin3a	1	6.74201e-17	103.23	3	IK(1)QIMHHFIPDLLFAQR	0.068967	1.302	1.461	1.115	0.474	0.53
Biological Process	GO:0034613	5	cellular protein localization	0.71	0.387853	Q52KI8	231	K	0.366	0.0040503	Q1	Serine/arginine repetitive matrix protein 1 OS=Mus musculus OX=10090 GN=Srrm1 PE=1 SV=2	Srrm1	1	1.36462e-146	236.37	2	MK(1)DSSVQEATSTSDILK	0.27815	1.49	1.369	1.593	0.521	0.711	0.397
Biological Process	GO:0051495	8	positive regulation of cytoskeleton organization	1.5	0.386781	Q9WV32	326	K	0.281	0.0374274	Q1	Actin-related protein 2/3 complex subunit 1B OS=Mus musculus OX=10090 GN=Arpc1b PE=1 SV=4	Arpc1b	1	2.2222e-16	75.024	3	ASSEGGAATGAGLDSLHK(1)NSVSQISVLSGGK	2.5421	1.56	1.599		0.557		0.332
Biological Process	GO:0051321	4	meiotic cell cycle	1.48	0.39297	Q8CG47	562	K	0.279	0.000320563	Q1	Structural maintenance of chromosomes protein 4 OS=Mus musculus OX=10090 GN=Smc4 PE=1 SV=1	Smc4	1	1.15441e-18	183.08	2	ELQK(1)LTQEEINLK	4.4578	1.61	1.802	1.249	0.434	0.445	0.422
Biological Process	GO:0050896	2	response to stimulus	1.12	0.393144	O89017	179	K	0.491	0.0160668	Q1	Legumain OS=Mus musculus OX=10090 GN=Lgmn PE=1 SV=1	Lgmn	1	1.47985e-09	127.94	2	YMYEHK(1)MYQK	2.3656	1.224	1.318	1.295	0.423	0.693	0.768
Biological Process	GO:0050896	2	response to stimulus	1.12	0.393144	P17182	193	K	0.347	0.013777	Q1	Alpha-enolase OS=Mus musculus OX=10090 GN=Eno1 PE=1 SV=3	Eno1	1	1.46989e-11	130.99	2	IGAEVYHNLK(1)NVIK	-2.4748	1.874	1.572		0.541	0.47	0.783
Biological Process	GO:0050896	2	response to stimulus	1.12	0.393144	P26041	237	K	0.493	0.000466585	Q1	Moesin OS=Mus musculus OX=10090 GN=Msn PE=1 SV=3	Msn	1	9.47922e-05	103.76	2	LTPK(1)IGFPWSEIR	-2.8391	1.358	1.665	1.372	0.731	0.727	0.708
Biological Process	GO:0050896	2	response to stimulus	1.12	0.393144	Q9CRC8	141	K	0.361	0.00426885	Q1	Leucine-rich repeat-containing protein 40 OS=Mus musculus OX=10090 GN=Lrrc40 PE=1 SV=2	Lrrc40	1	1.33616e-05	101.48	2	LK(1)ILPEEITSLK	1.4368	1.248	1.468	1.215		0.54	0.407
Biological Process	GO:0050896	2	response to stimulus	1.12	0.393144	Q99PL5	1578	K	0.468	0.0447762	Q1	Ribosome-binding protein 1 OS=Mus musculus OX=10090 GN=Rrbp1 PE=1 SV=2	Rrbp1	1	1.632e-09	159.11	2	TTQEQLTK(1)EK	-1.9607	1.183	1.419	1.345	0.934	0.564	0.348
Biological Process	GO:0050896	2	response to stimulus	1.12	0.393144	Q99JF8	14	K	0.439	0.00949848	Q1	PC4 and SFRS1-interacting protein OS=Mus musculus OX=10090 GN=Psip1 PE=1 SV=1	Psip1	1	1.95557e-08	87.573	2	PGDLIFAK(1)MK	2.5959	1.409	1.438	1.262	0.413	0.748	0.641
Biological Process	GO:0050896	2	response to stimulus	1.12	0.393144	Q922Q4	276	K	0.359	0.00821215	Q1	Pyrroline-5-carboxylate reductase 2 OS=Mus musculus OX=10090 GN=Pycr2 PE=1 SV=1	Pycr2	1	9.57944e-29	146.48	2	ELQSMADQEK(1)VSPAALK	-4.3608	2.005	1.644	1.262	0.473	0.495	0.793
Biological Process	GO:0050896	2	response to stimulus	1.12	0.393144	Q91YW3	150	K	0.466	0.0309092	Q1	DnaJ homolog subfamily C member 3 OS=Mus musculus OX=10090 GN=Dnajc3 PE=1 SV=1	Dnajc3	1	3.66715e-05	82.437	2	EAESQLVK(1)ADEMQR	-1.8504	1.358	1.512			0.584	0.754
Biological Process	GO:0050896	2	response to stimulus	1.12	0.393144	Q8VDM4	50	K	0.406	0.00119244	Q1	26S proteasome non-ATPase regulatory subunit 2 OS=Mus musculus OX=10090 GN=Psmd2 PE=1 SV=1	Psmd2	1	1.68934e-127	200.45	3	DKEQELSEEDK(1)QLQDELEMLVER	-0.5311	1.613	1.294	1.236	0.616	0.484	0.58
Biological Process	GO:0050896	2	response to stimulus	1.12	0.393144	Q8R5H1	758	K	0.392	0.00619974	Q1	Ubiquitin carboxyl-terminal hydrolase 15 OS=Mus musculus OX=10090 GN=Usp15 PE=1 SV=1	Usp15	1	8.66236e-07	117.45	2	SFLALDWDPDLK(1)K	-0.98175	1.598	1.63	1.063	0.658	0.454	0.57
Biological Process	GO:0050896	2	response to stimulus	1.12	0.393144	Q8R180	330	K	0.447	0.0413654	Q1	ERO1-like protein alpha OS=Mus musculus OX=10090 GN=Ero1a PE=1 SV=2	Ero1a	1	5.01588e-14	71.471	3	VLPFFERPDFQLFTGNK(1)VQDAENK	2.1069	1.425		1.022	0.543		0.55
Biological Process	GO:0050896	2	response to stimulus	1.12	0.393144	Q8CG47	562	K	0.279	0.000320563	Q1	Structural maintenance of chromosomes protein 4 OS=Mus musculus OX=10090 GN=Smc4 PE=1 SV=1	Smc4	1	1.15441e-18	183.08	2	ELQK(1)LTQEEINLK	4.4578	1.61	1.802	1.249	0.434	0.445	0.422
Biological Process	GO:0050896	2	response to stimulus	1.12	0.393144	Q8C9B9	14	K	0.492	0.00803381	Q1	Death-inducer obliterator 1 OS=Mus musculus OX=10090 GN=Dido1 PE=1 SV=4	Dido1	0.995788	1.78602e-05	86.135	3	GHLSNEEAPK(0.996)AIK(0.004)PTSK	0.62399	1.421		1.283	0.64	0.691
Biological Process	GO:0050896	2	response to stimulus	1.12	0.393144	Q6PR54	2204	K	0.493	0.00449956	Q1	Telomere-associated protein RIF1 OS=Mus musculus OX=10090 GN=Rif1 PE=1 SV=2	Rif1	1	5.42792e-06	73.305	3	HNTTSAK(1)GFLSPGSQSSK	2.7303	1.494		1.339	0.624	0.693	0.778
Biological Process	GO:0050896	2	response to stimulus	1.12	0.393144	Q9CVB6	275	K	0.06	3.1064e-05	Q1	Actin-related protein 2/3 complex subunit 2 OS=Mus musculus OX=10090 GN=Arpc2 PE=1 SV=3	Arpc2	1	0.000604783	90.263	2	TSDFLK(1)VLNR	0.080215	2.275	2.291		0.15	0.125	0.137
Biological Process	GO:0050896	2	response to stimulus	1.12	0.393144	Q6P542	229	K	0.454	0.0130812	Q1	ATP-binding cassette sub-family F member 1 OS=Mus musculus OX=10090 GN=Abcf1 PE=1 SV=1	Abcf1	1	3.32777e-33	201.66	2	EAEQGSGEEK(1)EEK	-1.0273	1.669	0.955	1.501	0.58	0.693	0.6
Biological Process	GO:0050896	2	response to stimulus	1.12	0.393144	Q64737	982	K	0.423	0.00540344	Q1	Trifunctional purine biosynthetic protein adenosine-3 OS=Mus musculus OX=10090 GN=Gart PE=1 SV=3	Gart	1	8.95867e-15	132.63	3	VAEHK(1)IFPAALQLVASGAVQLR	-0.90266	1.491	1.456	1.095	0.662	0.442	0.607
Biological Process	GO:0050896	2	response to stimulus	1.12	0.393144	Q62318	575	K	0.361	0.0112346	Q1	Transcription intermediary factor 1-beta OS=Mus musculus OX=10090 GN=Trim28 PE=1 SV=3	Trim28	1	2.89317e-69	152.85	3	EEETEAAIGAPPAAPEGPETK(1)PVLMPLTEGPGAEGPR	2.5582	0.995	2.055	1.2	0.502	0.508	0.525
Biological Process	GO:0050896	2	response to stimulus	1.12	0.393144	Q61879	1377	K	0.459	0.0224758	Q1	Myosin-10 OS=Mus musculus OX=10090 GN=Myh10 PE=1 SV=2	Myh10	1	2.26336e-98	244.44	2	QVLALQSQLADTK(1)K	-1.21	1.558	1.296	1.23	0.651	0.399	0.826
Biological Process	GO:0050896	2	response to stimulus	1.12	0.393144	Q61753	69	K	0.46	0.00527915	Q1	D-3-phosphoglycerate dehydrogenase OS=Mus musculus OX=10090 GN=Phgdh PE=1 SV=3	Phgdh	1	3.48588e-147	297.77	2	VTADVINAAEK(1)LQVVGR	-0.34018	1.42	1.424	1.313	0.733	0.472	0.709
Biological Process	GO:0050896	2	response to stimulus	1.12	0.393144	Q61316	517	K	0.416	0.0412514	Q1	Heat shock 70 kDa protein 4 OS=Mus musculus OX=10090 GN=Hspa4 PE=1 SV=1	Hspa4	1	8.26413e-34	110.9	2	SEESEEPMETDQNAK(1)EEEK	-4.0623	1.501	0.893	1.784	0.678	0.695	0.366
Biological Process	GO:0050896	2	response to stimulus	1.12	0.393144	Q60843	289	K	0.404	0.0378421	Q1	Krueppel-like factor 2 OS=Mus musculus OX=10090 GN=Klf2 PE=1 SV=2	Klf2	1	1.02561e-05	106.93	2	SSHLK(1)AHLR	-0.51234	1.434		1.383	0.466		0.673
Biological Process	GO:0050896	2	response to stimulus	1.12	0.393144	Q60520	814	K	0.388	0.00329317	Q1	Paired amphipathic helix protein Sin3a OS=Mus musculus OX=10090 GN=Sin3a PE=1 SV=3	Sin3a	1	6.74201e-17	103.23	3	IK(1)QIMHHFIPDLLFAQR	0.068967	1.302	1.461	1.115	0.474	0.53
Biological Process	GO:0050896	2	response to stimulus	1.12	0.393144	P63158	141	K	0.271	0.0277688	Q1	High mobility group protein B1 OS=Mus musculus OX=10090 GN=Hmgb1 PE=1 SV=2	Hmgb1	1	7.30472e-37	146.75	2	LGEMWNNTAADDK(1)QPYEK	-2.9163	1.331	1.862	1.221	0.549		0.247
Biological Process	GO:0050896	2	response to stimulus	1.12	0.393144	P35564	552	K	0.261	0.000195915	Q1	Calnexin OS=Mus musculus OX=10090 GN=Canx PE=1 SV=1	Canx	1	6.86943e-49	173.63	3	QK(1)SDAEEDGVTGSQDEEDSKPK	-2.529	1.904	1.484	1.659	0.412	0.504	0.399
Biological Process	GO:0050896	2	response to stimulus	1.12	0.393144	P31938	168	K	0.487	0.00709191	Q1	Dual specificity mitogen-activated protein kinase kinase 1 OS=Mus musculus OX=10090 GN=Map2k1 PE=1 SV=2	Map2k1	1	2.65724e-09	135.24	2	IPEQILGK(1)VSIAVIK	0.50638	1.534		1.218	0.638	0.631	0.74
Biological Process	GO:0050896	2	response to stimulus	1.12	0.393144	P31266	80	K	0.432	0.0226263	Q1	Recombining binding protein suppressor of hairless OS=Mus musculus OX=10090 GN=Rbpj PE=1 SV=1	Rbpj	1	4.06206e-59	208.35	2	GDQTVLILHAK(1)VAQK	-0.85009	1.522	1.606	1.032	0.487	0.462	0.847
Biological Process	GO:0050896	2	response to stimulus	1.12	0.393144	Q6A068	76	K	0.328	0.00340917	Q1	Cell division cycle 5-like protein OS=Mus musculus OX=10090 GN=Cdc5l PE=1 SV=2	Cdc5l	1	0.000464872	74.424	3	LLHLAK(1)LMPTQWR	-0.93007	1.767	1.533	1.106	0.454	0.589	0.403
Biological Process	GO:0051495	8	positive regulation of cytoskeleton organization	1.5	0.386781	Q9CVB6	275	K	0.06	3.1064e-05	Q1	Actin-related protein 2/3 complex subunit 2 OS=Mus musculus OX=10090 GN=Arpc2 PE=1 SV=3	Arpc2	1	0.000604783	90.263	2	TSDFLK(1)VLNR	0.080215	2.275	2.291		0.15	0.125	0.137
Biological Process	GO:0048468	5	cell development	1.27	0.404602	Q61879	1377	K	0.459	0.0224758	Q1	Myosin-10 OS=Mus musculus OX=10090 GN=Myh10 PE=1 SV=2	Myh10	1	2.26336e-98	244.44	2	QVLALQSQLADTK(1)K	-1.21	1.558	1.296	1.23	0.651	0.399	0.826
Biological Process	GO:0048468	5	cell development	1.27	0.404602	Q9Z0Z7	380	K	0.35	0.0153694	Q1	Krueppel-like factor 5 OS=Mus musculus OX=10090 GN=Klf5 PE=1 SV=2	Klf5	1	1.02561e-05	106.93	2	SSHLK(1)AHLR	-0.51234	1.483		1.677	0.488		0.617
Biological Process	GO:0065007	2	biological regulation	1.08	0.431816	A2AQ19	270	K	0.491	0.0167927	Q1	RNA polymerase-associated protein RTF1 homolog OS=Mus musculus OX=10090 GN=Rtf1 PE=1 SV=1	Rtf1	1	4.70557e-25	98.865	3	LTQIQESQVTSHNK(1)ER	2.2104	1.436		1.452	0.557	0.759	0.811
Biological Process	GO:0030182	9	neuron differentiation	1.31	0.43017	Q61879	1377	K	0.459	0.0224758	Q1	Myosin-10 OS=Mus musculus OX=10090 GN=Myh10 PE=1 SV=2	Myh10	1	2.26336e-98	244.44	2	QVLALQSQLADTK(1)K	-1.21	1.558	1.296	1.23	0.651	0.399	0.826
Biological Process	GO:0030182	9	neuron differentiation	1.31	0.43017	Q61753	69	K	0.46	0.00527915	Q1	D-3-phosphoglycerate dehydrogenase OS=Mus musculus OX=10090 GN=Phgdh PE=1 SV=3	Phgdh	1	3.48588e-147	297.77	2	VTADVINAAEK(1)LQVVGR	-0.34018	1.42	1.424	1.313	0.733	0.472	0.709
Biological Process	GO:0030182	9	neuron differentiation	1.31	0.43017	P63158	141	K	0.271	0.0277688	Q1	High mobility group protein B1 OS=Mus musculus OX=10090 GN=Hmgb1 PE=1 SV=2	Hmgb1	1	7.30472e-37	146.75	2	LGEMWNNTAADDK(1)QPYEK	-2.9163	1.331	1.862	1.221	0.549		0.247
Biological Process	GO:0030182	9	neuron differentiation	1.31	0.43017	P31938	168	K	0.487	0.00709191	Q1	Dual specificity mitogen-activated protein kinase kinase 1 OS=Mus musculus OX=10090 GN=Map2k1 PE=1 SV=2	Map2k1	1	2.65724e-09	135.24	2	IPEQILGK(1)VSIAVIK	0.50638	1.534		1.218	0.638	0.631	0.74
Biological Process	GO:0030182	9	neuron differentiation	1.31	0.43017	P31266	80	K	0.432	0.0226263	Q1	Recombining binding protein suppressor of hairless OS=Mus musculus OX=10090 GN=Rbpj PE=1 SV=1	Rbpj	1	4.06206e-59	208.35	2	GDQTVLILHAK(1)VAQK	-0.85009	1.522	1.606	1.032	0.487	0.462	0.847
Biological Process	GO:1903827	6	regulation of cellular protein localization	1.35	0.418308	Q9CVB6	275	K	0.06	3.1064e-05	Q1	Actin-related protein 2/3 complex subunit 2 OS=Mus musculus OX=10090 GN=Arpc2 PE=1 SV=3	Arpc2	1	0.000604783	90.263	2	TSDFLK(1)VLNR	0.080215	2.275	2.291		0.15	0.125	0.137
Biological Process	GO:1903827	6	regulation of cellular protein localization	1.35	0.418308	Q8CHG3	445	K	0.239	0.0108497	Q1	GRIP and coiled-coil domain-containing protein 2 OS=Mus musculus OX=10090 GN=Gcc2 PE=1 SV=2	Gcc2	1	6.97859e-37	139.61	2	EVSELSETFISGSEK(1)EK	0.055327	1.899	1.871	1.494	0.214	0.371	0.675
Biological Process	GO:1903827	6	regulation of cellular protein localization	1.35	0.418308	Q62318	575	K	0.361	0.0112346	Q1	Transcription intermediary factor 1-beta OS=Mus musculus OX=10090 GN=Trim28 PE=1 SV=3	Trim28	1	2.89317e-69	152.85	3	EEETEAAIGAPPAAPEGPETK(1)PVLMPLTEGPGAEGPR	2.5582	0.995	2.055	1.2	0.502	0.508	0.525
Biological Process	GO:1903827	6	regulation of cellular protein localization	1.35	0.418308	Q60520	814	K	0.388	0.00329317	Q1	Paired amphipathic helix protein Sin3a OS=Mus musculus OX=10090 GN=Sin3a PE=1 SV=3	Sin3a	1	6.74201e-17	103.23	3	IK(1)QIMHHFIPDLLFAQR	0.068967	1.302	1.461	1.115	0.474	0.53
Biological Process	GO:1903827	6	regulation of cellular protein localization	1.35	0.418308	P26041	237	K	0.493	0.000466585	Q1	Moesin OS=Mus musculus OX=10090 GN=Msn PE=1 SV=3	Msn	1	9.47922e-05	103.76	2	LTPK(1)IGFPWSEIR	-2.8391	1.358	1.665	1.372	0.731	0.727	0.708
Biological Process	GO:0030163	6	protein catabolic process	1.37	0.412729	Q91YW3	150	K	0.466	0.0309092	Q1	DnaJ homolog subfamily C member 3 OS=Mus musculus OX=10090 GN=Dnajc3 PE=1 SV=1	Dnajc3	1	3.66715e-05	82.437	2	EAESQLVK(1)ADEMQR	-1.8504	1.358	1.512			0.584	0.754
Biological Process	GO:0030163	6	protein catabolic process	1.37	0.412729	Q8VDM4	50	K	0.406	0.00119244	Q1	26S proteasome non-ATPase regulatory subunit 2 OS=Mus musculus OX=10090 GN=Psmd2 PE=1 SV=1	Psmd2	1	1.68934e-127	200.45	3	DKEQELSEEDK(1)QLQDELEMLVER	-0.5311	1.613	1.294	1.236	0.616	0.484	0.58
Biological Process	GO:0030163	6	protein catabolic process	1.37	0.412729	Q8R349	423	K	0.491	0.00115913	Q1	Cell division cycle protein 16 homolog OS=Mus musculus OX=10090 GN=Cdc16 PE=1 SV=1	Cdc16	1	2.83401e-08	124.06	2	TAEK(1)WFLDALEK	-0.31119	1.47	1.114	1.392	0.653	0.643	0.656
Biological Process	GO:0030163	6	protein catabolic process	1.37	0.412729	Q61990	115	K	0.432	0.00325374	Q1	Poly(rC)-binding protein 2 OS=Mus musculus OX=10090 GN=Pcbp2 PE=1 SV=1	Pcbp2	1	1.38597e-37	122.66	2	LVVPASQCGSLIGK(1)GGCK	-2.9241	1.461	1.144	1.336	0.589	0.545
Biological Process	GO:0030163	6	protein catabolic process	1.37	0.412729	O89017	179	K	0.491	0.0160668	Q1	Legumain OS=Mus musculus OX=10090 GN=Lgmn PE=1 SV=1	Lgmn	1	1.47985e-09	127.94	2	YMYEHK(1)MYQK	2.3656	1.224	1.318	1.295	0.423	0.693	0.768
Biological Process	GO:0031344	6	regulation of cell projection organization	1.38	0.40915	Q9Z0Z7	380	K	0.35	0.0153694	Q1	Krueppel-like factor 5 OS=Mus musculus OX=10090 GN=Klf5 PE=1 SV=2	Klf5	1	1.02561e-05	106.93	2	SSHLK(1)AHLR	-0.51234	1.483		1.677	0.488		0.617
Biological Process	GO:0031344	6	regulation of cell projection organization	1.38	0.40915	Q9CVB6	275	K	0.06	3.1064e-05	Q1	Actin-related protein 2/3 complex subunit 2 OS=Mus musculus OX=10090 GN=Arpc2 PE=1 SV=3	Arpc2	1	0.000604783	90.263	2	TSDFLK(1)VLNR	0.080215	2.275	2.291		0.15	0.125	0.137
Biological Process	GO:0031344	6	regulation of cell projection organization	1.38	0.40915	Q62448	812	K	0.488	0.00214081	Q1	Eukaryotic translation initiation factor 4 gamma 2 OS=Mus musculus OX=10090 GN=Eif4g2 PE=1 SV=2	Eif4g2	1	1.56369e-30	211.84	2	QLLLSFK(1)PVMQK	3.5235	1.39	1.464	1.122	0.576	0.655	0.709
Biological Process	GO:0031344	6	regulation of cell projection organization	1.38	0.40915	P31938	168	K	0.487	0.00709191	Q1	Dual specificity mitogen-activated protein kinase kinase 1 OS=Mus musculus OX=10090 GN=Map2k1 PE=1 SV=2	Map2k1	1	2.65724e-09	135.24	2	IPEQILGK(1)VSIAVIK	0.50638	1.534		1.218	0.638	0.631	0.74
Biological Process	GO:0031344	6	regulation of cell projection organization	1.38	0.40915	P31266	80	K	0.432	0.0226263	Q1	Recombining binding protein suppressor of hairless OS=Mus musculus OX=10090 GN=Rbpj PE=1 SV=1	Rbpj	1	4.06206e-59	208.35	2	GDQTVLILHAK(1)VAQK	-0.85009	1.522	1.606	1.032	0.487	0.462	0.847
Biological Process	GO:0009058	3	biosynthetic process	1.16	0.408701	Q9Z0Z7	380	K	0.35	0.0153694	Q1	Krueppel-like factor 5 OS=Mus musculus OX=10090 GN=Klf5 PE=1 SV=2	Klf5	1	1.02561e-05	106.93	2	SSHLK(1)AHLR	-0.51234	1.483		1.677	0.488		0.617
Biological Process	GO:0009058	3	biosynthetic process	1.16	0.408701	Q9D0R2	305	K	0.479	0.0032279	Q1	Threonine--tRNA ligase 1, cytoplasmic OS=Mus musculus OX=10090 GN=Tars1 PE=1 SV=2	Tars1	1	1.81383e-05	96.957	2	IYGISFPDPK(1)LLK	-1.9366	1.366	1.403	1.225	0.513	0.749	0.653
Biological Process	GO:0065007	2	biological regulation	1.08	0.431816	E9PVX6	351	K	0.254	0.0311237	Q1	Proliferation marker protein Ki-67 OS=Mus musculus OX=10090 GN=Mki67 PE=1 SV=1	Mki67	1	1.18812e-59	141.09	3	HSVNLDEGESAQAVHK(1)TVTPGK	-0.32852		1.634	1.867	0.483	0.617	0.236
Biological Process	GO:0065007	2	biological regulation	1.08	0.431816	O89017	179	K	0.491	0.0160668	Q1	Legumain OS=Mus musculus OX=10090 GN=Lgmn PE=1 SV=1	Lgmn	1	1.47985e-09	127.94	2	YMYEHK(1)MYQK	2.3656	1.224	1.318	1.295	0.423	0.693	0.768
Biological Process	GO:0065007	2	biological regulation	1.08	0.431816	P60843	54	K	0.417	0.0336627	Q1	Eukaryotic initiation factor 4A-I OS=Mus musculus OX=10090 GN=Eif4a1 PE=1 SV=1	Eif4a1	1	2.41436e-11	98.167	2	GIYAYGFEK(1)PSAIQQR	-0.0098819	1.603	1.583	1.032	0.761	0.341	0.659
Biological Process	GO:0065007	2	biological regulation	1.08	0.431816	P17182	193	K	0.347	0.013777	Q1	Alpha-enolase OS=Mus musculus OX=10090 GN=Eno1 PE=1 SV=3	Eno1	1	1.46989e-11	130.99	2	IGAEVYHNLK(1)NVIK	-2.4748	1.874	1.572		0.541	0.47	0.783
Biological Process	GO:0065007	2	biological regulation	1.08	0.431816	Q6PDQ2	1868	K	0.262	0.00629591	Q1	Chromodomain-helicase-DNA-binding protein 4 OS=Mus musculus OX=10090 GN=Chd4 PE=1 SV=1	Chd4	1	6.42541e-38	189.13	2	QLEELLSDMK(1)ADVTR	-1.9301	1.576	1.717	1.089		0.417	0.347
Biological Process	GO:0065007	2	biological regulation	1.08	0.431816	Q6P542	229	K	0.454	0.0130812	Q1	ATP-binding cassette sub-family F member 1 OS=Mus musculus OX=10090 GN=Abcf1 PE=1 SV=1	Abcf1	1	3.32777e-33	201.66	2	EAEQGSGEEK(1)EEK	-1.0273	1.669	0.955	1.501	0.58	0.693	0.6
Biological Process	GO:0065007	2	biological regulation	1.08	0.431816	Q6A068	76	K	0.328	0.00340917	Q1	Cell division cycle 5-like protein OS=Mus musculus OX=10090 GN=Cdc5l PE=1 SV=2	Cdc5l	1	0.000464872	74.424	3	LLHLAK(1)LMPTQWR	-0.93007	1.767	1.533	1.106	0.454	0.589	0.403
Biological Process	GO:0065007	2	biological regulation	1.08	0.431816	Q64737	982	K	0.423	0.00540344	Q1	Trifunctional purine biosynthetic protein adenosine-3 OS=Mus musculus OX=10090 GN=Gart PE=1 SV=3	Gart	1	8.95867e-15	132.63	3	VAEHK(1)IFPAALQLVASGAVQLR	-0.90266	1.491	1.456	1.095	0.662	0.442	0.607
Biological Process	GO:0065007	2	biological regulation	1.08	0.431816	Q62448	812	K	0.488	0.00214081	Q1	Eukaryotic translation initiation factor 4 gamma 2 OS=Mus musculus OX=10090 GN=Eif4g2 PE=1 SV=2	Eif4g2	1	1.56369e-30	211.84	2	QLLLSFK(1)PVMQK	3.5235	1.39	1.464	1.122	0.576	0.655	0.709
Biological Process	GO:0065007	2	biological regulation	1.08	0.431816	Q62318	575	K	0.361	0.0112346	Q1	Transcription intermediary factor 1-beta OS=Mus musculus OX=10090 GN=Trim28 PE=1 SV=3	Trim28	1	2.89317e-69	152.85	3	EEETEAAIGAPPAAPEGPETK(1)PVLMPLTEGPGAEGPR	2.5582	0.995	2.055	1.2	0.502	0.508	0.525
Biological Process	GO:0065007	2	biological regulation	1.08	0.431816	Q61990	115	K	0.432	0.00325374	Q1	Poly(rC)-binding protein 2 OS=Mus musculus OX=10090 GN=Pcbp2 PE=1 SV=1	Pcbp2	1	1.38597e-37	122.66	2	LVVPASQCGSLIGK(1)GGCK	-2.9241	1.461	1.144	1.336	0.589	0.545
Biological Process	GO:0065007	2	biological regulation	1.08	0.431816	Q61879	1377	K	0.459	0.0224758	Q1	Myosin-10 OS=Mus musculus OX=10090 GN=Myh10 PE=1 SV=2	Myh10	1	2.26336e-98	244.44	2	QVLALQSQLADTK(1)K	-1.21	1.558	1.296	1.23	0.651	0.399	0.826
Biological Process	GO:0065007	2	biological regulation	1.08	0.431816	Q61753	69	K	0.46	0.00527915	Q1	D-3-phosphoglycerate dehydrogenase OS=Mus musculus OX=10090 GN=Phgdh PE=1 SV=3	Phgdh	1	3.48588e-147	297.77	2	VTADVINAAEK(1)LQVVGR	-0.34018	1.42	1.424	1.313	0.733	0.472	0.709
Biological Process	GO:0065007	2	biological regulation	1.08	0.431816	Q61316	517	K	0.416	0.0412514	Q1	Heat shock 70 kDa protein 4 OS=Mus musculus OX=10090 GN=Hspa4 PE=1 SV=1	Hspa4	1	8.26413e-34	110.9	2	SEESEEPMETDQNAK(1)EEEK	-4.0623	1.501	0.893	1.784	0.678	0.695	0.366
Biological Process	GO:0065007	2	biological regulation	1.08	0.431816	Q60843	289	K	0.404	0.0378421	Q1	Krueppel-like factor 2 OS=Mus musculus OX=10090 GN=Klf2 PE=1 SV=2	Klf2	1	1.02561e-05	106.93	2	SSHLK(1)AHLR	-0.51234	1.434		1.383	0.466		0.673
Biological Process	GO:0009058	3	biosynthetic process	1.16	0.408701	Q99PL5	1578	K	0.468	0.0447762	Q1	Ribosome-binding protein 1 OS=Mus musculus OX=10090 GN=Rrbp1 PE=1 SV=2	Rrbp1	1	1.632e-09	159.11	2	TTQEQLTK(1)EK	-1.9607	1.183	1.419	1.345	0.934	0.564	0.348
Biological Process	GO:0065007	2	biological regulation	1.08	0.431816	Q60520	814	K	0.388	0.00329317	Q1	Paired amphipathic helix protein Sin3a OS=Mus musculus OX=10090 GN=Sin3a PE=1 SV=3	Sin3a	1	6.74201e-17	103.23	3	IK(1)QIMHHFIPDLLFAQR	0.068967	1.302	1.461	1.115	0.474	0.53
Biological Process	GO:0065007	2	biological regulation	1.08	0.431816	Q05D44	1091	K	0.356	0.0332902	Q1	Eukaryotic translation initiation factor 5B OS=Mus musculus OX=10090 GN=Eif5b PE=1 SV=2	Eif5b	1	0.000287796	86.243	2	MK(1)ILPQYIFNSR	5.8722	1.259	1.733			0.589	0.476
Biological Process	GO:0065007	2	biological regulation	1.08	0.431816	Q05D44	640	K	0.158	0.00192691	Q1	Eukaryotic translation initiation factor 5B OS=Mus musculus OX=10090 GN=Eif5b PE=1 SV=2	Eif5b	1	1.12633e-13	87.573	2	APIICVLGHVDTGK(1)TK	-1.6323	1.658	1.625	1.261		0.195	0.283
Biological Process	GO:0065007	2	biological regulation	1.08	0.431816	P63158	141	K	0.271	0.0277688	Q1	High mobility group protein B1 OS=Mus musculus OX=10090 GN=Hmgb1 PE=1 SV=2	Hmgb1	1	7.30472e-37	146.75	2	LGEMWNNTAADDK(1)QPYEK	-2.9163	1.331	1.862	1.221	0.549		0.247
Biological Process	GO:0065007	2	biological regulation	1.08	0.431816	P59470	324	K	0.4	0.0341062	Q1	DNA-directed RNA polymerase III subunit RPC2 OS=Mus musculus OX=10090 GN=Polr3b PE=1 SV=2	Polr3b	1	2.81482e-27	153.05	3	ELLASTILTHVPVK(1)EFNFR	-6.4158	1.487	1.42	0.845		0.535	0.465
Biological Process	GO:0065007	2	biological regulation	1.08	0.431816	P53569	401	K	0.314	0.0434006	Q1	CCAAT/enhancer-binding protein zeta OS=Mus musculus OX=10090 GN=Cebpz PE=1 SV=2	Cebpz	1	2.90558e-08	110.91	3	IATK(1)ASHLLEVLLR	0.91037	1.686	1.536	0.775	0.47	0.368
Biological Process	GO:0065007	2	biological regulation	1.08	0.431816	P52825	544	K	0.486	0.000564016	Q1	Carnitine O-palmitoyltransferase 2, mitochondrial OS=Mus musculus OX=10090 GN=Cpt2 PE=1 SV=2	Cpt2	1	0.000400231	67.887	3	YHGQLTK(1)EAAMGQGFDR	-8.631		1.407	1.562	0.727	0.742	0.696
Biological Process	GO:0065007	2	biological regulation	1.08	0.431816	P50580	20	K	0.46	0.0478906	Q1	Proliferation-associated protein 2G4 OS=Mus musculus OX=10090 GN=Pa2g4 PE=1 SV=3	Pa2g4	1	4.98013e-17	143.25	3	SGEDEQQEQTIAEDLVVTK(1)YK	1.8212	1.255	1.41	1.291	0.795	0.718	0.307
Biological Process	GO:0065007	2	biological regulation	1.08	0.431816	P35564	552	K	0.261	0.000195915	Q1	Calnexin OS=Mus musculus OX=10090 GN=Canx PE=1 SV=1	Canx	1	6.86943e-49	173.63	3	QK(1)SDAEEDGVTGSQDEEDSKPK	-2.529	1.904	1.484	1.659	0.412	0.504	0.399
Biological Process	GO:0065007	2	biological regulation	1.08	0.431816	P31938	168	K	0.487	0.00709191	Q1	Dual specificity mitogen-activated protein kinase kinase 1 OS=Mus musculus OX=10090 GN=Map2k1 PE=1 SV=2	Map2k1	1	2.65724e-09	135.24	2	IPEQILGK(1)VSIAVIK	0.50638	1.534		1.218	0.638	0.631	0.74
Biological Process	GO:0065007	2	biological regulation	1.08	0.431816	P31266	80	K	0.432	0.0226263	Q1	Recombining binding protein suppressor of hairless OS=Mus musculus OX=10090 GN=Rbpj PE=1 SV=1	Rbpj	1	4.06206e-59	208.35	2	GDQTVLILHAK(1)VAQK	-0.85009	1.522	1.606	1.032	0.487	0.462	0.847
Biological Process	GO:0065007	2	biological regulation	1.08	0.431816	P26041	237	K	0.493	0.000466585	Q1	Moesin OS=Mus musculus OX=10090 GN=Msn PE=1 SV=3	Msn	1	9.47922e-05	103.76	2	LTPK(1)IGFPWSEIR	-2.8391	1.358	1.665	1.372	0.731	0.727	0.708
Biological Process	GO:0065007	2	biological regulation	1.08	0.431816	Q3UKJ7	379	K	0.432	0.0250951	Q1	WD40 repeat-containing protein SMU1 OS=Mus musculus OX=10090 GN=Smu1 PE=2 SV=2	Smu1	1	5.74855e-06	108.24	2	IWNMK(1)TTECSNTFK	0.2741	1.257	1.607	0.993	0.618	0.494
Biological Process	GO:0048468	5	cell development	1.27	0.404602	Q6NZC7	721	K	0.468	0.0377914	Q1	SEC23-interacting protein OS=Mus musculus OX=10090 GN=Sec23ip PE=1 SV=2	Sec23ip	1	1.12812e-13	117.41	2	AALAALTK(1)GQDESAPK	-1.183	1.324	1.499	1.229	0.354	0.723	0.819
Biological Process	GO:0009058	3	biosynthetic process	1.16	0.408701	Q922Q4	276	K	0.359	0.00821215	Q1	Pyrroline-5-carboxylate reductase 2 OS=Mus musculus OX=10090 GN=Pycr2 PE=1 SV=1	Pycr2	1	9.57944e-29	146.48	2	ELQSMADQEK(1)VSPAALK	-4.3608	2.005	1.644	1.262	0.473	0.495	0.793
Biological Process	GO:0009058	3	biosynthetic process	1.16	0.408701	Q6A068	76	K	0.328	0.00340917	Q1	Cell division cycle 5-like protein OS=Mus musculus OX=10090 GN=Cdc5l PE=1 SV=2	Cdc5l	1	0.000464872	74.424	3	LLHLAK(1)LMPTQWR	-0.93007	1.767	1.533	1.106	0.454	0.589	0.403
Biological Process	GO:1901576	4	organic substance biosynthetic process	1.18	0.405298	Q922Q4	276	K	0.359	0.00821215	Q1	Pyrroline-5-carboxylate reductase 2 OS=Mus musculus OX=10090 GN=Pycr2 PE=1 SV=1	Pycr2	1	9.57944e-29	146.48	2	ELQSMADQEK(1)VSPAALK	-4.3608	2.005	1.644	1.262	0.473	0.495	0.793
Biological Process	GO:1901576	4	organic substance biosynthetic process	1.18	0.405298	Q6P542	229	K	0.454	0.0130812	Q1	ATP-binding cassette sub-family F member 1 OS=Mus musculus OX=10090 GN=Abcf1 PE=1 SV=1	Abcf1	1	3.32777e-33	201.66	2	EAEQGSGEEK(1)EEK	-1.0273	1.669	0.955	1.501	0.58	0.693	0.6
Biological Process	GO:1901576	4	organic substance biosynthetic process	1.18	0.405298	Q6A068	76	K	0.328	0.00340917	Q1	Cell division cycle 5-like protein OS=Mus musculus OX=10090 GN=Cdc5l PE=1 SV=2	Cdc5l	1	0.000464872	74.424	3	LLHLAK(1)LMPTQWR	-0.93007	1.767	1.533	1.106	0.454	0.589	0.403
Biological Process	GO:1901576	4	organic substance biosynthetic process	1.18	0.405298	Q64737	982	K	0.423	0.00540344	Q1	Trifunctional purine biosynthetic protein adenosine-3 OS=Mus musculus OX=10090 GN=Gart PE=1 SV=3	Gart	1	8.95867e-15	132.63	3	VAEHK(1)IFPAALQLVASGAVQLR	-0.90266	1.491	1.456	1.095	0.662	0.442	0.607
Biological Process	GO:1901576	4	organic substance biosynthetic process	1.18	0.405298	Q64152	175	K	0.436	0.0254908	Q1	Transcription factor BTF3 OS=Mus musculus OX=10090 GN=Btf3 PE=1 SV=3	Btf3	1	8.69632e-40	140.55	3	QSVDGK(1)APLATGEDDDDEVPDLVENFDEASK	2.4848	1.3	1.123	1.551	0.814	0.556	0.362
Biological Process	GO:1901576	4	organic substance biosynthetic process	1.18	0.405298	Q62448	812	K	0.488	0.00214081	Q1	Eukaryotic translation initiation factor 4 gamma 2 OS=Mus musculus OX=10090 GN=Eif4g2 PE=1 SV=2	Eif4g2	1	1.56369e-30	211.84	2	QLLLSFK(1)PVMQK	3.5235	1.39	1.464	1.122	0.576	0.655	0.709
Biological Process	GO:1901576	4	organic substance biosynthetic process	1.18	0.405298	Q62318	575	K	0.361	0.0112346	Q1	Transcription intermediary factor 1-beta OS=Mus musculus OX=10090 GN=Trim28 PE=1 SV=3	Trim28	1	2.89317e-69	152.85	3	EEETEAAIGAPPAAPEGPETK(1)PVLMPLTEGPGAEGPR	2.5582	0.995	2.055	1.2	0.502	0.508	0.525
Biological Process	GO:1901576	4	organic substance biosynthetic process	1.18	0.405298	Q61753	69	K	0.46	0.00527915	Q1	D-3-phosphoglycerate dehydrogenase OS=Mus musculus OX=10090 GN=Phgdh PE=1 SV=3	Phgdh	1	3.48588e-147	297.77	2	VTADVINAAEK(1)LQVVGR	-0.34018	1.42	1.424	1.313	0.733	0.472	0.709
Biological Process	GO:1901576	4	organic substance biosynthetic process	1.18	0.405298	Q61035	37	K	0.482	0.00952752	Q1	Histidine--tRNA ligase, cytoplasmic OS=Mus musculus OX=10090 GN=Hars1 PE=1 SV=2	Hars1	1	7.60039e-38	189.13	2	ASAEQIEEEVTK(1)LLK	-1.3868	1.498	1.53	1.115	0.804	0.66	0.531
Biological Process	GO:1901576	4	organic substance biosynthetic process	1.18	0.405298	Q60520	814	K	0.388	0.00329317	Q1	Paired amphipathic helix protein Sin3a OS=Mus musculus OX=10090 GN=Sin3a PE=1 SV=3	Sin3a	1	6.74201e-17	103.23	3	IK(1)QIMHHFIPDLLFAQR	0.068967	1.302	1.461	1.115	0.474	0.53
Biological Process	GO:1901576	4	organic substance biosynthetic process	1.18	0.405298	Q05D44	1091	K	0.356	0.0332902	Q1	Eukaryotic translation initiation factor 5B OS=Mus musculus OX=10090 GN=Eif5b PE=1 SV=2	Eif5b	1	0.000287796	86.243	2	MK(1)ILPQYIFNSR	5.8722	1.259	1.733			0.589	0.476
Biological Process	GO:1901576	4	organic substance biosynthetic process	1.18	0.405298	Q05D44	640	K	0.158	0.00192691	Q1	Eukaryotic translation initiation factor 5B OS=Mus musculus OX=10090 GN=Eif5b PE=1 SV=2	Eif5b	1	1.12633e-13	87.573	2	APIICVLGHVDTGK(1)TK	-1.6323	1.658	1.625	1.261		0.195	0.283
Biological Process	GO:1901576	4	organic substance biosynthetic process	1.18	0.405298	P62305	80	K	0.23	0.00281348	Q1	Small nuclear ribonucleoprotein E OS=Mus musculus OX=10090 GN=Snrpe PE=1 SV=1	Snrpe	1	2.99374e-32	200.82	2	IMLK(1)GDNITLLQSVSN	-4.8688	1.779	1.813	1.361	0.523	0.252	0.362
Biological Process	GO:1901576	4	organic substance biosynthetic process	1.18	0.405298	P53569	401	K	0.314	0.0434006	Q1	CCAAT/enhancer-binding protein zeta OS=Mus musculus OX=10090 GN=Cebpz PE=1 SV=2	Cebpz	1	2.90558e-08	110.91	3	IATK(1)ASHLLEVLLR	0.91037	1.686	1.536	0.775	0.47	0.368
Biological Process	GO:1901576	4	organic substance biosynthetic process	1.18	0.405298	P49718	700	K	0.375	0.0008148	Q1	DNA replication licensing factor MCM5 OS=Mus musculus OX=10090 GN=Mcm5 PE=1 SV=2	Mcm5	1	7.61361e-16	85.513	3	FAIGSQVSEHSIVQDFTK(1)QK	-0.17611	1.335	1.462	1.231	0.524		0.484
Biological Process	GO:1901576	4	organic substance biosynthetic process	1.18	0.405298	P31266	80	K	0.432	0.0226263	Q1	Recombining binding protein suppressor of hairless OS=Mus musculus OX=10090 GN=Rbpj PE=1 SV=1	Rbpj	1	4.06206e-59	208.35	2	GDQTVLILHAK(1)VAQK	-0.85009	1.522	1.606	1.032	0.487	0.462	0.847
Biological Process	GO:1901576	4	organic substance biosynthetic process	1.18	0.405298	P17182	193	K	0.347	0.013777	Q1	Alpha-enolase OS=Mus musculus OX=10090 GN=Eno1 PE=1 SV=3	Eno1	1	1.46989e-11	130.99	2	IGAEVYHNLK(1)NVIK	-2.4748	1.874	1.572		0.541	0.47	0.783
Biological Process	GO:1901576	4	organic substance biosynthetic process	1.18	0.405298	P60843	54	K	0.417	0.0336627	Q1	Eukaryotic initiation factor 4A-I OS=Mus musculus OX=10090 GN=Eif4a1 PE=1 SV=1	Eif4a1	1	2.41436e-11	98.167	2	GIYAYGFEK(1)PSAIQQR	-0.0098819	1.603	1.583	1.032	0.761	0.341	0.659
Biological Process	GO:1901576	4	organic substance biosynthetic process	1.18	0.405298	A2AQ19	270	K	0.491	0.0167927	Q1	RNA polymerase-associated protein RTF1 homolog OS=Mus musculus OX=10090 GN=Rtf1 PE=1 SV=1	Rtf1	1	4.70557e-25	98.865	3	LTQIQESQVTSHNK(1)ER	2.2104	1.436		1.452	0.557	0.759	0.811
Biological Process	GO:0042325	8	regulation of phosphorylation	0.61	0.405239	Q91YW3	150	K	0.466	0.0309092	Q1	DnaJ homolog subfamily C member 3 OS=Mus musculus OX=10090 GN=Dnajc3 PE=1 SV=1	Dnajc3	1	3.66715e-05	82.437	2	EAESQLVK(1)ADEMQR	-1.8504	1.358	1.512			0.584	0.754
Biological Process	GO:0042325	8	regulation of phosphorylation	0.61	0.405239	Q61316	517	K	0.416	0.0412514	Q1	Heat shock 70 kDa protein 4 OS=Mus musculus OX=10090 GN=Hspa4 PE=1 SV=1	Hspa4	1	8.26413e-34	110.9	2	SEESEEPMETDQNAK(1)EEEK	-4.0623	1.501	0.893	1.784	0.678	0.695	0.366
Biological Process	GO:0042325	8	regulation of phosphorylation	0.61	0.405239	P63158	141	K	0.271	0.0277688	Q1	High mobility group protein B1 OS=Mus musculus OX=10090 GN=Hmgb1 PE=1 SV=2	Hmgb1	1	7.30472e-37	146.75	2	LGEMWNNTAADDK(1)QPYEK	-2.9163	1.331	1.862	1.221	0.549		0.247
Biological Process	GO:0042325	8	regulation of phosphorylation	0.61	0.405239	P31938	168	K	0.487	0.00709191	Q1	Dual specificity mitogen-activated protein kinase kinase 1 OS=Mus musculus OX=10090 GN=Map2k1 PE=1 SV=2	Map2k1	1	2.65724e-09	135.24	2	IPEQILGK(1)VSIAVIK	0.50638	1.534		1.218	0.638	0.631	0.74
Biological Process	GO:1901576	4	organic substance biosynthetic process	1.18	0.405298	Q99PL5	1578	K	0.468	0.0447762	Q1	Ribosome-binding protein 1 OS=Mus musculus OX=10090 GN=Rrbp1 PE=1 SV=2	Rrbp1	1	1.632e-09	159.11	2	TTQEQLTK(1)EK	-1.9607	1.183	1.419	1.345	0.934	0.564	0.348
Biological Process	GO:1901576	4	organic substance biosynthetic process	1.18	0.405298	Q9D0R2	305	K	0.479	0.0032279	Q1	Threonine--tRNA ligase 1, cytoplasmic OS=Mus musculus OX=10090 GN=Tars1 PE=1 SV=2	Tars1	1	1.81383e-05	96.957	2	IYGISFPDPK(1)LLK	-1.9366	1.366	1.403	1.225	0.513	0.749	0.653
Biological Process	GO:1901576	4	organic substance biosynthetic process	1.18	0.405298	Q9Z0Z7	380	K	0.35	0.0153694	Q1	Krueppel-like factor 5 OS=Mus musculus OX=10090 GN=Klf5 PE=1 SV=2	Klf5	1	1.02561e-05	106.93	2	SSHLK(1)AHLR	-0.51234	1.483		1.677	0.488		0.617
Biological Process	GO:0009605	3	response to external stimulus	0.61	0.405572	P31266	80	K	0.432	0.0226263	Q1	Recombining binding protein suppressor of hairless OS=Mus musculus OX=10090 GN=Rbpj PE=1 SV=1	Rbpj	1	4.06206e-59	208.35	2	GDQTVLILHAK(1)VAQK	-0.85009	1.522	1.606	1.032	0.487	0.462	0.847
Biological Process	GO:0009058	3	biosynthetic process	1.16	0.408701	Q64737	982	K	0.423	0.00540344	Q1	Trifunctional purine biosynthetic protein adenosine-3 OS=Mus musculus OX=10090 GN=Gart PE=1 SV=3	Gart	1	8.95867e-15	132.63	3	VAEHK(1)IFPAALQLVASGAVQLR	-0.90266	1.491	1.456	1.095	0.662	0.442	0.607
Biological Process	GO:0009058	3	biosynthetic process	1.16	0.408701	Q64152	175	K	0.436	0.0254908	Q1	Transcription factor BTF3 OS=Mus musculus OX=10090 GN=Btf3 PE=1 SV=3	Btf3	1	8.69632e-40	140.55	3	QSVDGK(1)APLATGEDDDDEVPDLVENFDEASK	2.4848	1.3	1.123	1.551	0.814	0.556	0.362
Biological Process	GO:0009058	3	biosynthetic process	1.16	0.408701	Q62448	812	K	0.488	0.00214081	Q1	Eukaryotic translation initiation factor 4 gamma 2 OS=Mus musculus OX=10090 GN=Eif4g2 PE=1 SV=2	Eif4g2	1	1.56369e-30	211.84	2	QLLLSFK(1)PVMQK	3.5235	1.39	1.464	1.122	0.576	0.655	0.709
Biological Process	GO:0009058	3	biosynthetic process	1.16	0.408701	Q62318	575	K	0.361	0.0112346	Q1	Transcription intermediary factor 1-beta OS=Mus musculus OX=10090 GN=Trim28 PE=1 SV=3	Trim28	1	2.89317e-69	152.85	3	EEETEAAIGAPPAAPEGPETK(1)PVLMPLTEGPGAEGPR	2.5582	0.995	2.055	1.2	0.502	0.508	0.525
Biological Process	GO:0009058	3	biosynthetic process	1.16	0.408701	Q61753	69	K	0.46	0.00527915	Q1	D-3-phosphoglycerate dehydrogenase OS=Mus musculus OX=10090 GN=Phgdh PE=1 SV=3	Phgdh	1	3.48588e-147	297.77	2	VTADVINAAEK(1)LQVVGR	-0.34018	1.42	1.424	1.313	0.733	0.472	0.709
Biological Process	GO:0009058	3	biosynthetic process	1.16	0.408701	Q61035	37	K	0.482	0.00952752	Q1	Histidine--tRNA ligase, cytoplasmic OS=Mus musculus OX=10090 GN=Hars1 PE=1 SV=2	Hars1	1	7.60039e-38	189.13	2	ASAEQIEEEVTK(1)LLK	-1.3868	1.498	1.53	1.115	0.804	0.66	0.531
Biological Process	GO:0009058	3	biosynthetic process	1.16	0.408701	Q60520	814	K	0.388	0.00329317	Q1	Paired amphipathic helix protein Sin3a OS=Mus musculus OX=10090 GN=Sin3a PE=1 SV=3	Sin3a	1	6.74201e-17	103.23	3	IK(1)QIMHHFIPDLLFAQR	0.068967	1.302	1.461	1.115	0.474	0.53
Biological Process	GO:0009058	3	biosynthetic process	1.16	0.408701	Q05D44	1091	K	0.356	0.0332902	Q1	Eukaryotic translation initiation factor 5B OS=Mus musculus OX=10090 GN=Eif5b PE=1 SV=2	Eif5b	1	0.000287796	86.243	2	MK(1)ILPQYIFNSR	5.8722	1.259	1.733			0.589	0.476
Biological Process	GO:0009058	3	biosynthetic process	1.16	0.408701	Q05D44	640	K	0.158	0.00192691	Q1	Eukaryotic translation initiation factor 5B OS=Mus musculus OX=10090 GN=Eif5b PE=1 SV=2	Eif5b	1	1.12633e-13	87.573	2	APIICVLGHVDTGK(1)TK	-1.6323	1.658	1.625	1.261		0.195	0.283
Biological Process	GO:0009058	3	biosynthetic process	1.16	0.408701	P62305	80	K	0.23	0.00281348	Q1	Small nuclear ribonucleoprotein E OS=Mus musculus OX=10090 GN=Snrpe PE=1 SV=1	Snrpe	1	2.99374e-32	200.82	2	IMLK(1)GDNITLLQSVSN	-4.8688	1.779	1.813	1.361	0.523	0.252	0.362
Biological Process	GO:0009058	3	biosynthetic process	1.16	0.408701	P53569	401	K	0.314	0.0434006	Q1	CCAAT/enhancer-binding protein zeta OS=Mus musculus OX=10090 GN=Cebpz PE=1 SV=2	Cebpz	1	2.90558e-08	110.91	3	IATK(1)ASHLLEVLLR	0.91037	1.686	1.536	0.775	0.47	0.368
Biological Process	GO:0009058	3	biosynthetic process	1.16	0.408701	Q6P542	229	K	0.454	0.0130812	Q1	ATP-binding cassette sub-family F member 1 OS=Mus musculus OX=10090 GN=Abcf1 PE=1 SV=1	Abcf1	1	3.32777e-33	201.66	2	EAEQGSGEEK(1)EEK	-1.0273	1.669	0.955	1.501	0.58	0.693	0.6
Biological Process	GO:0009058	3	biosynthetic process	1.16	0.408701	P49718	700	K	0.375	0.0008148	Q1	DNA replication licensing factor MCM5 OS=Mus musculus OX=10090 GN=Mcm5 PE=1 SV=2	Mcm5	1	7.61361e-16	85.513	3	FAIGSQVSEHSIVQDFTK(1)QK	-0.17611	1.335	1.462	1.231	0.524		0.484
Biological Process	GO:0009058	3	biosynthetic process	1.16	0.408701	P17182	193	K	0.347	0.013777	Q1	Alpha-enolase OS=Mus musculus OX=10090 GN=Eno1 PE=1 SV=3	Eno1	1	1.46989e-11	130.99	2	IGAEVYHNLK(1)NVIK	-2.4748	1.874	1.572		0.541	0.47	0.783
Biological Process	GO:0009058	3	biosynthetic process	1.16	0.408701	P60843	54	K	0.417	0.0336627	Q1	Eukaryotic initiation factor 4A-I OS=Mus musculus OX=10090 GN=Eif4a1 PE=1 SV=1	Eif4a1	1	2.41436e-11	98.167	2	GIYAYGFEK(1)PSAIQQR	-0.0098819	1.603	1.583	1.032	0.761	0.341	0.659
Biological Process	GO:0009058	3	biosynthetic process	1.16	0.408701	A2AQ19	270	K	0.491	0.0167927	Q1	RNA polymerase-associated protein RTF1 homolog OS=Mus musculus OX=10090 GN=Rtf1 PE=1 SV=1	Rtf1	1	4.70557e-25	98.865	3	LTQIQESQVTSHNK(1)ER	2.2104	1.436		1.452	0.557	0.759	0.811
Biological Process	GO:0090087	6	regulation of peptide transport	1.39	0.407405	Q9CVB6	275	K	0.06	3.1064e-05	Q1	Actin-related protein 2/3 complex subunit 2 OS=Mus musculus OX=10090 GN=Arpc2 PE=1 SV=3	Arpc2	1	0.000604783	90.263	2	TSDFLK(1)VLNR	0.080215	2.275	2.291		0.15	0.125	0.137
Biological Process	GO:0090087	6	regulation of peptide transport	1.39	0.407405	Q8CHG3	445	K	0.239	0.0108497	Q1	GRIP and coiled-coil domain-containing protein 2 OS=Mus musculus OX=10090 GN=Gcc2 PE=1 SV=2	Gcc2	1	6.97859e-37	139.61	2	EVSELSETFISGSEK(1)EK	0.055327	1.899	1.871	1.494	0.214	0.371	0.675
Biological Process	GO:0090087	6	regulation of peptide transport	1.39	0.407405	Q62318	575	K	0.361	0.0112346	Q1	Transcription intermediary factor 1-beta OS=Mus musculus OX=10090 GN=Trim28 PE=1 SV=3	Trim28	1	2.89317e-69	152.85	3	EEETEAAIGAPPAAPEGPETK(1)PVLMPLTEGPGAEGPR	2.5582	0.995	2.055	1.2	0.502	0.508	0.525
Biological Process	GO:0090087	6	regulation of peptide transport	1.39	0.407405	Q61879	1377	K	0.459	0.0224758	Q1	Myosin-10 OS=Mus musculus OX=10090 GN=Myh10 PE=1 SV=2	Myh10	1	2.26336e-98	244.44	2	QVLALQSQLADTK(1)K	-1.21	1.558	1.296	1.23	0.651	0.399	0.826
Biological Process	GO:0090087	6	regulation of peptide transport	1.39	0.407405	P63158	141	K	0.271	0.0277688	Q1	High mobility group protein B1 OS=Mus musculus OX=10090 GN=Hmgb1 PE=1 SV=2	Hmgb1	1	7.30472e-37	146.75	2	LGEMWNNTAADDK(1)QPYEK	-2.9163	1.331	1.862	1.221	0.549		0.247
Biological Process	GO:0009605	3	response to external stimulus	0.61	0.405572	Q9CZX8	111	K	0.429	0.0130628	Q1	40S ribosomal protein S19 OS=Mus musculus OX=10090 GN=Rps19 PE=1 SV=3	Rps19	1	2.32724e-18	142.51	2	VLQALEGLK(1)MVEK	3.648	1.201	1.741	1.192	0.424	0.653	0.698
Biological Process	GO:0009605	3	response to external stimulus	0.61	0.405572	Q61879	1377	K	0.459	0.0224758	Q1	Myosin-10 OS=Mus musculus OX=10090 GN=Myh10 PE=1 SV=2	Myh10	1	2.26336e-98	244.44	2	QVLALQSQLADTK(1)K	-1.21	1.558	1.296	1.23	0.651	0.399	0.826
Biological Process	GO:0009605	3	response to external stimulus	0.61	0.405572	P63158	141	K	0.271	0.0277688	Q1	High mobility group protein B1 OS=Mus musculus OX=10090 GN=Hmgb1 PE=1 SV=2	Hmgb1	1	7.30472e-37	146.75	2	LGEMWNNTAADDK(1)QPYEK	-2.9163	1.331	1.862	1.221	0.549		0.247
Biological Process	GO:0009058	3	biosynthetic process	1.16	0.408701	P31266	80	K	0.432	0.0226263	Q1	Recombining binding protein suppressor of hairless OS=Mus musculus OX=10090 GN=Rbpj PE=1 SV=1	Rbpj	1	4.06206e-59	208.35	2	GDQTVLILHAK(1)VAQK	-0.85009	1.522	1.606	1.032	0.487	0.462	0.847
Biological Process	GO:0060548	6	negative regulation of cell death	1.34	0.384511	Q9JL35	152	K	0.475	0.002178	Q1	High mobility group nucleosome-binding domain-containing protein 5 OS=Mus musculus OX=10090 GN=Hmgn5 PE=1 SV=2	Hmgn5	0.999991	8.67945e-38	133.34	3	DTGEEVEDGK(1)IEEEGLNEKPGTAK	0.91414	1.727	1.428	1.332	0.728	0.787	0.616
Biological Process	GO:0060548	6	negative regulation of cell death	1.34	0.384511	Q91YW3	150	K	0.466	0.0309092	Q1	DnaJ homolog subfamily C member 3 OS=Mus musculus OX=10090 GN=Dnajc3 PE=1 SV=1	Dnajc3	1	3.66715e-05	82.437	2	EAESQLVK(1)ADEMQR	-1.8504	1.358	1.512			0.584	0.754
Biological Process	GO:0060548	6	negative regulation of cell death	1.34	0.384511	Q61316	517	K	0.416	0.0412514	Q1	Heat shock 70 kDa protein 4 OS=Mus musculus OX=10090 GN=Hspa4 PE=1 SV=1	Hspa4	1	8.26413e-34	110.9	2	SEESEEPMETDQNAK(1)EEEK	-4.0623	1.501	0.893	1.784	0.678	0.695	0.366
Biological Process	GO:0010952	10	positive regulation of peptidase activity	1.7	0.330032	O89017	179	K	0.491	0.0160668	Q1	Legumain OS=Mus musculus OX=10090 GN=Lgmn PE=1 SV=1	Lgmn	1	1.47985e-09	127.94	2	YMYEHK(1)MYQK	2.3656	1.224	1.318	1.295	0.423	0.693	0.768
Biological Process	GO:0045595	5	regulation of cell differentiation	1.33	0.327844	Q9Z0Z7	380	K	0.35	0.0153694	Q1	Krueppel-like factor 5 OS=Mus musculus OX=10090 GN=Klf5 PE=1 SV=2	Klf5	1	1.02561e-05	106.93	2	SSHLK(1)AHLR	-0.51234	1.483		1.677	0.488		0.617
Biological Process	GO:0045595	5	regulation of cell differentiation	1.33	0.327844	Q9CZX8	111	K	0.429	0.0130628	Q1	40S ribosomal protein S19 OS=Mus musculus OX=10090 GN=Rps19 PE=1 SV=3	Rps19	1	2.32724e-18	142.51	2	VLQALEGLK(1)MVEK	3.648	1.201	1.741	1.192	0.424	0.653	0.698
Biological Process	GO:0045595	5	regulation of cell differentiation	1.33	0.327844	Q9CVB6	275	K	0.06	3.1064e-05	Q1	Actin-related protein 2/3 complex subunit 2 OS=Mus musculus OX=10090 GN=Arpc2 PE=1 SV=3	Arpc2	1	0.000604783	90.263	2	TSDFLK(1)VLNR	0.080215	2.275	2.291		0.15	0.125	0.137
Biological Process	GO:0045595	5	regulation of cell differentiation	1.33	0.327844	Q9CSN1	452	K	0.486	0.000105229	Q1	SNW domain-containing protein 1 OS=Mus musculus OX=10090 GN=Snw1 PE=1 SV=3	Snw1	1	7.92152e-09	74.62	2	PSK(1)NLDK	0.52071	1.166	1.191	1.248	0.581		0.587
Biological Process	GO:0045595	5	regulation of cell differentiation	1.33	0.327844	Q62448	812	K	0.488	0.00214081	Q1	Eukaryotic translation initiation factor 4 gamma 2 OS=Mus musculus OX=10090 GN=Eif4g2 PE=1 SV=2	Eif4g2	1	1.56369e-30	211.84	2	QLLLSFK(1)PVMQK	3.5235	1.39	1.464	1.122	0.576	0.655	0.709
Biological Process	GO:0045595	5	regulation of cell differentiation	1.33	0.327844	Q60520	814	K	0.388	0.00329317	Q1	Paired amphipathic helix protein Sin3a OS=Mus musculus OX=10090 GN=Sin3a PE=1 SV=3	Sin3a	1	6.74201e-17	103.23	3	IK(1)QIMHHFIPDLLFAQR	0.068967	1.302	1.461	1.115	0.474	0.53
Biological Process	GO:0045595	5	regulation of cell differentiation	1.33	0.327844	P63158	141	K	0.271	0.0277688	Q1	High mobility group protein B1 OS=Mus musculus OX=10090 GN=Hmgb1 PE=1 SV=2	Hmgb1	1	7.30472e-37	146.75	2	LGEMWNNTAADDK(1)QPYEK	-2.9163	1.331	1.862	1.221	0.549		0.247
Biological Process	GO:0045595	5	regulation of cell differentiation	1.33	0.327844	P50580	20	K	0.46	0.0478906	Q1	Proliferation-associated protein 2G4 OS=Mus musculus OX=10090 GN=Pa2g4 PE=1 SV=3	Pa2g4	1	4.98013e-17	143.25	3	SGEDEQQEQTIAEDLVVTK(1)YK	1.8212	1.255	1.41	1.291	0.795	0.718	0.307
Biological Process	GO:0045595	5	regulation of cell differentiation	1.33	0.327844	P31938	168	K	0.487	0.00709191	Q1	Dual specificity mitogen-activated protein kinase kinase 1 OS=Mus musculus OX=10090 GN=Map2k1 PE=1 SV=2	Map2k1	1	2.65724e-09	135.24	2	IPEQILGK(1)VSIAVIK	0.50638	1.534		1.218	0.638	0.631	0.74
Biological Process	GO:0045595	5	regulation of cell differentiation	1.33	0.327844	P31266	80	K	0.432	0.0226263	Q1	Recombining binding protein suppressor of hairless OS=Mus musculus OX=10090 GN=Rbpj PE=1 SV=1	Rbpj	1	4.06206e-59	208.35	2	GDQTVLILHAK(1)VAQK	-0.85009	1.522	1.606	1.032	0.487	0.462	0.847
Biological Process	GO:0044249	4	cellular biosynthetic process	1.21	0.327794	Q9Z0Z7	380	K	0.35	0.0153694	Q1	Krueppel-like factor 5 OS=Mus musculus OX=10090 GN=Klf5 PE=1 SV=2	Klf5	1	1.02561e-05	106.93	2	SSHLK(1)AHLR	-0.51234	1.483		1.677	0.488		0.617
Biological Process	GO:0044249	4	cellular biosynthetic process	1.21	0.327794	Q9D0R2	305	K	0.479	0.0032279	Q1	Threonine--tRNA ligase 1, cytoplasmic OS=Mus musculus OX=10090 GN=Tars1 PE=1 SV=2	Tars1	1	1.81383e-05	96.957	2	IYGISFPDPK(1)LLK	-1.9366	1.366	1.403	1.225	0.513	0.749	0.653
Biological Process	GO:0044249	4	cellular biosynthetic process	1.21	0.327794	Q99PL5	1578	K	0.468	0.0447762	Q1	Ribosome-binding protein 1 OS=Mus musculus OX=10090 GN=Rrbp1 PE=1 SV=2	Rrbp1	1	1.632e-09	159.11	2	TTQEQLTK(1)EK	-1.9607	1.183	1.419	1.345	0.934	0.564	0.348
Biological Process	GO:0044249	4	cellular biosynthetic process	1.21	0.327794	Q922Q4	276	K	0.359	0.00821215	Q1	Pyrroline-5-carboxylate reductase 2 OS=Mus musculus OX=10090 GN=Pycr2 PE=1 SV=1	Pycr2	1	9.57944e-29	146.48	2	ELQSMADQEK(1)VSPAALK	-4.3608	2.005	1.644	1.262	0.473	0.495	0.793
Biological Process	GO:0044249	4	cellular biosynthetic process	1.21	0.327794	Q6P542	229	K	0.454	0.0130812	Q1	ATP-binding cassette sub-family F member 1 OS=Mus musculus OX=10090 GN=Abcf1 PE=1 SV=1	Abcf1	1	3.32777e-33	201.66	2	EAEQGSGEEK(1)EEK	-1.0273	1.669	0.955	1.501	0.58	0.693	0.6
Biological Process	GO:0044249	4	cellular biosynthetic process	1.21	0.327794	Q6A068	76	K	0.328	0.00340917	Q1	Cell division cycle 5-like protein OS=Mus musculus OX=10090 GN=Cdc5l PE=1 SV=2	Cdc5l	1	0.000464872	74.424	3	LLHLAK(1)LMPTQWR	-0.93007	1.767	1.533	1.106	0.454	0.589	0.403
Biological Process	GO:0044249	4	cellular biosynthetic process	1.21	0.327794	Q64737	982	K	0.423	0.00540344	Q1	Trifunctional purine biosynthetic protein adenosine-3 OS=Mus musculus OX=10090 GN=Gart PE=1 SV=3	Gart	1	8.95867e-15	132.63	3	VAEHK(1)IFPAALQLVASGAVQLR	-0.90266	1.491	1.456	1.095	0.662	0.442	0.607
Biological Process	GO:0044249	4	cellular biosynthetic process	1.21	0.327794	Q64152	175	K	0.436	0.0254908	Q1	Transcription factor BTF3 OS=Mus musculus OX=10090 GN=Btf3 PE=1 SV=3	Btf3	1	8.69632e-40	140.55	3	QSVDGK(1)APLATGEDDDDEVPDLVENFDEASK	2.4848	1.3	1.123	1.551	0.814	0.556	0.362
Biological Process	GO:0044249	4	cellular biosynthetic process	1.21	0.327794	Q62448	812	K	0.488	0.00214081	Q1	Eukaryotic translation initiation factor 4 gamma 2 OS=Mus musculus OX=10090 GN=Eif4g2 PE=1 SV=2	Eif4g2	1	1.56369e-30	211.84	2	QLLLSFK(1)PVMQK	3.5235	1.39	1.464	1.122	0.576	0.655	0.709
Biological Process	GO:0044249	4	cellular biosynthetic process	1.21	0.327794	Q62318	575	K	0.361	0.0112346	Q1	Transcription intermediary factor 1-beta OS=Mus musculus OX=10090 GN=Trim28 PE=1 SV=3	Trim28	1	2.89317e-69	152.85	3	EEETEAAIGAPPAAPEGPETK(1)PVLMPLTEGPGAEGPR	2.5582	0.995	2.055	1.2	0.502	0.508	0.525
Biological Process	GO:0044249	4	cellular biosynthetic process	1.21	0.327794	Q61753	69	K	0.46	0.00527915	Q1	D-3-phosphoglycerate dehydrogenase OS=Mus musculus OX=10090 GN=Phgdh PE=1 SV=3	Phgdh	1	3.48588e-147	297.77	2	VTADVINAAEK(1)LQVVGR	-0.34018	1.42	1.424	1.313	0.733	0.472	0.709
Biological Process	GO:0044249	4	cellular biosynthetic process	1.21	0.327794	Q61035	37	K	0.482	0.00952752	Q1	Histidine--tRNA ligase, cytoplasmic OS=Mus musculus OX=10090 GN=Hars1 PE=1 SV=2	Hars1	1	7.60039e-38	189.13	2	ASAEQIEEEVTK(1)LLK	-1.3868	1.498	1.53	1.115	0.804	0.66	0.531
Biological Process	GO:0010952	10	positive regulation of peptidase activity	1.7	0.330032	P63158	141	K	0.271	0.0277688	Q1	High mobility group protein B1 OS=Mus musculus OX=10090 GN=Hmgb1 PE=1 SV=2	Hmgb1	1	7.30472e-37	146.75	2	LGEMWNNTAADDK(1)QPYEK	-2.9163	1.331	1.862	1.221	0.549		0.247
Biological Process	GO:1903311	8	regulation of mRNA metabolic process	1.53	0.332432	Q3UKJ7	379	K	0.432	0.0250951	Q1	WD40 repeat-containing protein SMU1 OS=Mus musculus OX=10090 GN=Smu1 PE=2 SV=2	Smu1	1	5.74855e-06	108.24	2	IWNMK(1)TTECSNTFK	0.2741	1.257	1.607	0.993	0.618	0.494
Biological Process	GO:1903311	8	regulation of mRNA metabolic process	1.53	0.332432	Q9CSN1	452	K	0.486	0.000105229	Q1	SNW domain-containing protein 1 OS=Mus musculus OX=10090 GN=Snw1 PE=1 SV=3	Snw1	1	7.92152e-09	74.62	2	PSK(1)NLDK	0.52071	1.166	1.191	1.248	0.581		0.587
Biological Process	GO:1903311	8	regulation of mRNA metabolic process	1.53	0.332432	Q9D753	6	K	0.497	0.00706998	Q1	Exosome complex component RRP43 OS=Mus musculus OX=10090 GN=Exosc8 PE=1 SV=1	Exosc8	1	2.57843e-08	99.276	2	AAGFK(1)TVEPLEYYR	-1.2811	1.525	1.296	1.232		0.73	0.612
Biological Process	GO:1901701	5	cellular response to oxygen-containing compound	1.39	0.345245	Q60520	814	K	0.388	0.00329317	Q1	Paired amphipathic helix protein Sin3a OS=Mus musculus OX=10090 GN=Sin3a PE=1 SV=3	Sin3a	1	6.74201e-17	103.23	3	IK(1)QIMHHFIPDLLFAQR	0.068967	1.302	1.461	1.115	0.474	0.53
Biological Process	GO:1901701	5	cellular response to oxygen-containing compound	1.39	0.345245	P26041	237	K	0.493	0.000466585	Q1	Moesin OS=Mus musculus OX=10090 GN=Msn PE=1 SV=3	Msn	1	9.47922e-05	103.76	2	LTPK(1)IGFPWSEIR	-2.8391	1.358	1.665	1.372	0.731	0.727	0.708
Biological Process	GO:1901701	5	cellular response to oxygen-containing compound	1.39	0.345245	O89017	179	K	0.491	0.0160668	Q1	Legumain OS=Mus musculus OX=10090 GN=Lgmn PE=1 SV=1	Lgmn	1	1.47985e-09	127.94	2	YMYEHK(1)MYQK	2.3656	1.224	1.318	1.295	0.423	0.693	0.768
Biological Process	GO:0048193	6	Golgi vesicle transport	1.49	0.343197	Q9QXZ0	1210	K	0.461	0.0121549	Q1	Microtubule-actin cross-linking factor 1 OS=Mus musculus OX=10090 GN=Macf1 PE=1 SV=2	Macf1	1	7.2559e-09	122.2	2	DK(1)NSVFSVLDEEITK	-3.4117	1.299	1.566	1.201	0.825	0.468	0.581
Biological Process	GO:0048193	6	Golgi vesicle transport	1.49	0.343197	Q8CHG3	445	K	0.239	0.0108497	Q1	GRIP and coiled-coil domain-containing protein 2 OS=Mus musculus OX=10090 GN=Gcc2 PE=1 SV=2	Gcc2	1	6.97859e-37	139.61	2	EVSELSETFISGSEK(1)EK	0.055327	1.899	1.871	1.494	0.214	0.371	0.675
Biological Process	GO:0048193	6	Golgi vesicle transport	1.49	0.343197	Q7TQK5	422	K	0.446	0.0384343	Q1	Coiled-coil domain-containing protein 93 OS=Mus musculus OX=10090 GN=Ccdc93 PE=1 SV=1	Ccdc93	1	2.53055e-05	95.138	2	LQQEIETLK(1)AER	-7.4078	1.327		1.514		0.539	0.729
Biological Process	GO:0048193	6	Golgi vesicle transport	1.49	0.343197	Q6NZC7	721	K	0.468	0.0377914	Q1	SEC23-interacting protein OS=Mus musculus OX=10090 GN=Sec23ip PE=1 SV=2	Sec23ip	1	1.12812e-13	117.41	2	AALAALTK(1)GQDESAPK	-1.183	1.324	1.499	1.229	0.354	0.723	0.819
Biological Process	GO:0002757	8	immune response-activating signal transduction	1.65	0.342785	Q9WV32	326	K	0.281	0.0374274	Q1	Actin-related protein 2/3 complex subunit 1B OS=Mus musculus OX=10090 GN=Arpc1b PE=1 SV=4	Arpc1b	1	2.2222e-16	75.024	3	ASSEGGAATGAGLDSLHK(1)NSVSQISVLSGGK	2.5421	1.56	1.599		0.557		0.332
Biological Process	GO:0002757	8	immune response-activating signal transduction	1.65	0.342785	P63158	141	K	0.271	0.0277688	Q1	High mobility group protein B1 OS=Mus musculus OX=10090 GN=Hmgb1 PE=1 SV=2	Hmgb1	1	7.30472e-37	146.75	2	LGEMWNNTAADDK(1)QPYEK	-2.9163	1.331	1.862	1.221	0.549		0.247
Biological Process	GO:0023014	9	signal transduction by protein phosphorylation	1.65	0.342785	P31938	168	K	0.487	0.00709191	Q1	Dual specificity mitogen-activated protein kinase kinase 1 OS=Mus musculus OX=10090 GN=Map2k1 PE=1 SV=2	Map2k1	1	2.65724e-09	135.24	2	IPEQILGK(1)VSIAVIK	0.50638	1.534		1.218	0.638	0.631	0.74
Biological Process	GO:0023014	9	signal transduction by protein phosphorylation	1.65	0.342785	P17182	193	K	0.347	0.013777	Q1	Alpha-enolase OS=Mus musculus OX=10090 GN=Eno1 PE=1 SV=3	Eno1	1	1.46989e-11	130.99	2	IGAEVYHNLK(1)NVIK	-2.4748	1.874	1.572		0.541	0.47	0.783
Biological Process	GO:0044249	4	cellular biosynthetic process	1.21	0.327794	Q60520	814	K	0.388	0.00329317	Q1	Paired amphipathic helix protein Sin3a OS=Mus musculus OX=10090 GN=Sin3a PE=1 SV=3	Sin3a	1	6.74201e-17	103.23	3	IK(1)QIMHHFIPDLLFAQR	0.068967	1.302	1.461	1.115	0.474	0.53
Biological Process	GO:0045787	6	positive regulation of cell cycle	1.5	0.340458	Q9JL35	152	K	0.475	0.002178	Q1	High mobility group nucleosome-binding domain-containing protein 5 OS=Mus musculus OX=10090 GN=Hmgn5 PE=1 SV=2	Hmgn5	0.999991	8.67945e-38	133.34	3	DTGEEVEDGK(1)IEEEGLNEKPGTAK	0.91414	1.727	1.428	1.332	0.728	0.787	0.616
Biological Process	GO:0045787	6	positive regulation of cell cycle	1.5	0.340458	P63158	141	K	0.271	0.0277688	Q1	High mobility group protein B1 OS=Mus musculus OX=10090 GN=Hmgb1 PE=1 SV=2	Hmgb1	1	7.30472e-37	146.75	2	LGEMWNNTAADDK(1)QPYEK	-2.9163	1.331	1.862	1.221	0.549		0.247
Biological Process	GO:0045787	6	positive regulation of cell cycle	1.5	0.340458	O89017	179	K	0.491	0.0160668	Q1	Legumain OS=Mus musculus OX=10090 GN=Lgmn PE=1 SV=1	Lgmn	1	1.47985e-09	127.94	2	YMYEHK(1)MYQK	2.3656	1.224	1.318	1.295	0.423	0.693	0.768
Biological Process	GO:0022618	8	ribonucleoprotein complex assembly	1.51	0.337751	Q9CZX8	111	K	0.429	0.0130628	Q1	40S ribosomal protein S19 OS=Mus musculus OX=10090 GN=Rps19 PE=1 SV=3	Rps19	1	2.32724e-18	142.51	2	VLQALEGLK(1)MVEK	3.648	1.201	1.741	1.192	0.424	0.653	0.698
Biological Process	GO:0022618	8	ribonucleoprotein complex assembly	1.51	0.337751	Q9CSN1	452	K	0.486	0.000105229	Q1	SNW domain-containing protein 1 OS=Mus musculus OX=10090 GN=Snw1 PE=1 SV=3	Snw1	1	7.92152e-09	74.62	2	PSK(1)NLDK	0.52071	1.166	1.191	1.248	0.581		0.587
Biological Process	GO:0022618	8	ribonucleoprotein complex assembly	1.51	0.337751	Q99JF8	14	K	0.439	0.00949848	Q1	PC4 and SFRS1-interacting protein OS=Mus musculus OX=10090 GN=Psip1 PE=1 SV=1	Psip1	1	1.95557e-08	87.573	2	PGDLIFAK(1)MK	2.5959	1.409	1.438	1.262	0.413	0.748	0.641
Biological Process	GO:0022618	8	ribonucleoprotein complex assembly	1.51	0.337751	P62305	80	K	0.23	0.00281348	Q1	Small nuclear ribonucleoprotein E OS=Mus musculus OX=10090 GN=Snrpe PE=1 SV=1	Snrpe	1	2.99374e-32	200.82	2	IMLK(1)GDNITLLQSVSN	-4.8688	1.779	1.813	1.361	0.523	0.252	0.362
Biological Process	GO:0019882	3	antigen processing and presentation	1.67	0.336417	P35564	552	K	0.261	0.000195915	Q1	Calnexin OS=Mus musculus OX=10090 GN=Canx PE=1 SV=1	Canx	1	6.86943e-49	173.63	3	QK(1)SDAEEDGVTGSQDEEDSKPK	-2.529	1.904	1.484	1.659	0.412	0.504	0.399
Biological Process	GO:0019882	3	antigen processing and presentation	1.67	0.336417	O89017	179	K	0.491	0.0160668	Q1	Legumain OS=Mus musculus OX=10090 GN=Lgmn PE=1 SV=1	Lgmn	1	1.47985e-09	127.94	2	YMYEHK(1)MYQK	2.3656	1.224	1.318	1.295	0.423	0.693	0.768
Biological Process	GO:0035966	5	response to topologically incorrect protein	1.67	0.336417	Q91YW3	150	K	0.466	0.0309092	Q1	DnaJ homolog subfamily C member 3 OS=Mus musculus OX=10090 GN=Dnajc3 PE=1 SV=1	Dnajc3	1	3.66715e-05	82.437	2	EAESQLVK(1)ADEMQR	-1.8504	1.358	1.512			0.584	0.754
Biological Process	GO:0035966	5	response to topologically incorrect protein	1.67	0.336417	Q8R180	330	K	0.447	0.0413654	Q1	ERO1-like protein alpha OS=Mus musculus OX=10090 GN=Ero1a PE=1 SV=2	Ero1a	1	5.01588e-14	71.471	3	VLPFFERPDFQLFTGNK(1)VQDAENK	2.1069	1.425		1.022	0.543		0.55
Biological Process	GO:1903311	8	regulation of mRNA metabolic process	1.53	0.332432	Q9ER69	146	K	0.483	0.00436477	Q1	Pre-mRNA-splicing regulator WTAP OS=Mus musculus OX=10090 GN=Wtap PE=1 SV=3	Wtap	1	4.26208e-32	111.6	3	DKLEQAQNELSAWK(1)FTPDSQTGK	2.3759	1.343	1.145	1.494	0.732	0.666	0.524
Biological Process	GO:0045787	6	positive regulation of cell cycle	1.5	0.340458	Q60520	814	K	0.388	0.00329317	Q1	Paired amphipathic helix protein Sin3a OS=Mus musculus OX=10090 GN=Sin3a PE=1 SV=3	Sin3a	1	6.74201e-17	103.23	3	IK(1)QIMHHFIPDLLFAQR	0.068967	1.302	1.461	1.115	0.474	0.53
Biological Process	GO:1901701	5	cellular response to oxygen-containing compound	1.39	0.345245	Q60843	289	K	0.404	0.0378421	Q1	Krueppel-like factor 2 OS=Mus musculus OX=10090 GN=Klf2 PE=1 SV=2	Klf2	1	1.02561e-05	106.93	2	SSHLK(1)AHLR	-0.51234	1.434		1.383	0.466		0.673
Biological Process	GO:0044249	4	cellular biosynthetic process	1.21	0.327794	Q05D44	1091	K	0.356	0.0332902	Q1	Eukaryotic translation initiation factor 5B OS=Mus musculus OX=10090 GN=Eif5b PE=1 SV=2	Eif5b	1	0.000287796	86.243	2	MK(1)ILPQYIFNSR	5.8722	1.259	1.733			0.589	0.476
Biological Process	GO:0044249	4	cellular biosynthetic process	1.21	0.327794	P62305	80	K	0.23	0.00281348	Q1	Small nuclear ribonucleoprotein E OS=Mus musculus OX=10090 GN=Snrpe PE=1 SV=1	Snrpe	1	2.99374e-32	200.82	2	IMLK(1)GDNITLLQSVSN	-4.8688	1.779	1.813	1.361	0.523	0.252	0.362
Biological Process	GO:0071229	5	cellular response to acid chemical	1.75	0.317218	Q9CSN1	452	K	0.486	0.000105229	Q1	SNW domain-containing protein 1 OS=Mus musculus OX=10090 GN=Snw1 PE=1 SV=3	Snw1	1	7.92152e-09	74.62	2	PSK(1)NLDK	0.52071	1.166	1.191	1.248	0.581		0.587
Biological Process	GO:0071229	5	cellular response to acid chemical	1.75	0.317218	Q60843	289	K	0.404	0.0378421	Q1	Krueppel-like factor 2 OS=Mus musculus OX=10090 GN=Klf2 PE=1 SV=2	Klf2	1	1.02561e-05	106.93	2	SSHLK(1)AHLR	-0.51234	1.434		1.383	0.466		0.673
Biological Process	GO:0001654	8	eye development	1.75	0.317218	Q61879	1377	K	0.459	0.0224758	Q1	Myosin-10 OS=Mus musculus OX=10090 GN=Myh10 PE=1 SV=2	Myh10	1	2.26336e-98	244.44	2	QVLALQSQLADTK(1)K	-1.21	1.558	1.296	1.23	0.651	0.399	0.826
Biological Process	GO:0001654	8	eye development	1.75	0.317218	P63158	141	K	0.271	0.0277688	Q1	High mobility group protein B1 OS=Mus musculus OX=10090 GN=Hmgb1 PE=1 SV=2	Hmgb1	1	7.30472e-37	146.75	2	LGEMWNNTAADDK(1)QPYEK	-2.9163	1.331	1.862	1.221	0.549		0.247
Biological Process	GO:0002064	7	epithelial cell development	1.78	0.310791	Q9Z0Z7	380	K	0.35	0.0153694	Q1	Krueppel-like factor 5 OS=Mus musculus OX=10090 GN=Klf5 PE=1 SV=2	Klf5	1	1.02561e-05	106.93	2	SSHLK(1)AHLR	-0.51234	1.483		1.677	0.488		0.617
Biological Process	GO:0002064	7	epithelial cell development	1.78	0.310791	P26041	237	K	0.493	0.000466585	Q1	Moesin OS=Mus musculus OX=10090 GN=Msn PE=1 SV=3	Msn	1	9.47922e-05	103.76	2	LTPK(1)IGFPWSEIR	-2.8391	1.358	1.665	1.372	0.731	0.727	0.708
Biological Process	GO:0030832	9	regulation of actin filament length	1.78	0.310791	Q9WV32	326	K	0.281	0.0374274	Q1	Actin-related protein 2/3 complex subunit 1B OS=Mus musculus OX=10090 GN=Arpc1b PE=1 SV=4	Arpc1b	1	2.2222e-16	75.024	3	ASSEGGAATGAGLDSLHK(1)NSVSQISVLSGGK	2.5421	1.56	1.599		0.557		0.332
Biological Process	GO:0030832	9	regulation of actin filament length	1.78	0.310791	Q9CVB6	275	K	0.06	3.1064e-05	Q1	Actin-related protein 2/3 complex subunit 2 OS=Mus musculus OX=10090 GN=Arpc2 PE=1 SV=3	Arpc2	1	0.000604783	90.263	2	TSDFLK(1)VLNR	0.080215	2.275	2.291		0.15	0.125	0.137
Biological Process	GO:0050867	6	positive regulation of cell activation	1.78	0.310791	Q6PR54	2204	K	0.493	0.00449956	Q1	Telomere-associated protein RIF1 OS=Mus musculus OX=10090 GN=Rif1 PE=1 SV=2	Rif1	1	5.42792e-06	73.305	3	HNTTSAK(1)GFLSPGSQSSK	2.7303	1.494		1.339	0.624	0.693	0.778
Biological Process	GO:0050867	6	positive regulation of cell activation	1.78	0.310791	P63158	141	K	0.271	0.0277688	Q1	High mobility group protein B1 OS=Mus musculus OX=10090 GN=Hmgb1 PE=1 SV=2	Hmgb1	1	7.30472e-37	146.75	2	LGEMWNNTAADDK(1)QPYEK	-2.9163	1.331	1.862	1.221	0.549		0.247
Biological Process	GO:0050714	9	positive regulation of protein secretion	1.81	0.304353	Q61879	1377	K	0.459	0.0224758	Q1	Myosin-10 OS=Mus musculus OX=10090 GN=Myh10 PE=1 SV=2	Myh10	1	2.26336e-98	244.44	2	QVLALQSQLADTK(1)K	-1.21	1.558	1.296	1.23	0.651	0.399	0.826
Biological Process	GO:0050714	9	positive regulation of protein secretion	1.81	0.304353	P63158	141	K	0.271	0.0277688	Q1	High mobility group protein B1 OS=Mus musculus OX=10090 GN=Hmgb1 PE=1 SV=2	Hmgb1	1	7.30472e-37	146.75	2	LGEMWNNTAADDK(1)QPYEK	-2.9163	1.331	1.862	1.221	0.549		0.247
Biological Process	GO:0043603	5	cellular amide metabolic process	1.36	0.302444	Q9JL35	152	K	0.475	0.002178	Q1	High mobility group nucleosome-binding domain-containing protein 5 OS=Mus musculus OX=10090 GN=Hmgn5 PE=1 SV=2	Hmgn5	0.999991	8.67945e-38	133.34	3	DTGEEVEDGK(1)IEEEGLNEKPGTAK	0.91414	1.727	1.428	1.332	0.728	0.787	0.616
Biological Process	GO:0043603	5	cellular amide metabolic process	1.36	0.302444	Q9D0R2	305	K	0.479	0.0032279	Q1	Threonine--tRNA ligase 1, cytoplasmic OS=Mus musculus OX=10090 GN=Tars1 PE=1 SV=2	Tars1	1	1.81383e-05	96.957	2	IYGISFPDPK(1)LLK	-1.9366	1.366	1.403	1.225	0.513	0.749	0.653
Biological Process	GO:0043603	5	cellular amide metabolic process	1.36	0.302444	Q99PL5	1578	K	0.468	0.0447762	Q1	Ribosome-binding protein 1 OS=Mus musculus OX=10090 GN=Rrbp1 PE=1 SV=2	Rrbp1	1	1.632e-09	159.11	2	TTQEQLTK(1)EK	-1.9607	1.183	1.419	1.345	0.934	0.564	0.348
Biological Process	GO:0043603	5	cellular amide metabolic process	1.36	0.302444	Q6P542	229	K	0.454	0.0130812	Q1	ATP-binding cassette sub-family F member 1 OS=Mus musculus OX=10090 GN=Abcf1 PE=1 SV=1	Abcf1	1	3.32777e-33	201.66	2	EAEQGSGEEK(1)EEK	-1.0273	1.669	0.955	1.501	0.58	0.693	0.6
Biological Process	GO:0043603	5	cellular amide metabolic process	1.36	0.302444	Q64737	982	K	0.423	0.00540344	Q1	Trifunctional purine biosynthetic protein adenosine-3 OS=Mus musculus OX=10090 GN=Gart PE=1 SV=3	Gart	1	8.95867e-15	132.63	3	VAEHK(1)IFPAALQLVASGAVQLR	-0.90266	1.491	1.456	1.095	0.662	0.442	0.607
Biological Process	GO:0043603	5	cellular amide metabolic process	1.36	0.302444	Q62448	812	K	0.488	0.00214081	Q1	Eukaryotic translation initiation factor 4 gamma 2 OS=Mus musculus OX=10090 GN=Eif4g2 PE=1 SV=2	Eif4g2	1	1.56369e-30	211.84	2	QLLLSFK(1)PVMQK	3.5235	1.39	1.464	1.122	0.576	0.655	0.709
Biological Process	GO:0043603	5	cellular amide metabolic process	1.36	0.302444	Q61035	37	K	0.482	0.00952752	Q1	Histidine--tRNA ligase, cytoplasmic OS=Mus musculus OX=10090 GN=Hars1 PE=1 SV=2	Hars1	1	7.60039e-38	189.13	2	ASAEQIEEEVTK(1)LLK	-1.3868	1.498	1.53	1.115	0.804	0.66	0.531
Biological Process	GO:0043603	5	cellular amide metabolic process	1.36	0.302444	Q05D44	1091	K	0.356	0.0332902	Q1	Eukaryotic translation initiation factor 5B OS=Mus musculus OX=10090 GN=Eif5b PE=1 SV=2	Eif5b	1	0.000287796	86.243	2	MK(1)ILPQYIFNSR	5.8722	1.259	1.733			0.589	0.476
Biological Process	GO:0043603	5	cellular amide metabolic process	1.36	0.302444	Q05D44	640	K	0.158	0.00192691	Q1	Eukaryotic translation initiation factor 5B OS=Mus musculus OX=10090 GN=Eif5b PE=1 SV=2	Eif5b	1	1.12633e-13	87.573	2	APIICVLGHVDTGK(1)TK	-1.6323	1.658	1.625	1.261		0.195	0.283
Biological Process	GO:0043603	5	cellular amide metabolic process	1.36	0.302444	P60843	54	K	0.417	0.0336627	Q1	Eukaryotic initiation factor 4A-I OS=Mus musculus OX=10090 GN=Eif4a1 PE=1 SV=1	Eif4a1	1	2.41436e-11	98.167	2	GIYAYGFEK(1)PSAIQQR	-0.0098819	1.603	1.583	1.032	0.761	0.341	0.659
Biological Process	GO:0071363	6	cellular response to growth factor stimulus	1.67	0.301466	Q9CVB6	275	K	0.06	3.1064e-05	Q1	Actin-related protein 2/3 complex subunit 2 OS=Mus musculus OX=10090 GN=Arpc2 PE=1 SV=3	Arpc2	1	0.000604783	90.263	2	TSDFLK(1)VLNR	0.080215	2.275	2.291		0.15	0.125	0.137
Biological Process	GO:0006364	10	rRNA processing	1.59	0.317312	P56183	54	K	0.427	0.0125954	Q1	Ribosomal RNA processing protein 1 homolog A OS=Mus musculus OX=10090 GN=Rrp1 PE=1 SV=2	Rrp1	1	3.57573e-16	157.74	2	ATGGFTPDELLK(1)VWK	-0.0077232	1.234	1.541	1.25	0.574	0.755	0.39
Biological Process	GO:0006364	10	rRNA processing	1.59	0.317312	Q921N6	632	K	0.422	0.00254711	Q1	Probable ATP-dependent RNA helicase DDX27 OS=Mus musculus OX=10090 GN=Ddx27 PE=1 SV=3	Ddx27	1	1.55242e-18	153.25	2	IAK(1)ALQEFDLALR	4.5575	1.314	1.681	1.128	0.523	0.602	0.614
Biological Process	GO:0006364	10	rRNA processing	1.59	0.317312	Q9CZX8	111	K	0.429	0.0130628	Q1	40S ribosomal protein S19 OS=Mus musculus OX=10090 GN=Rps19 PE=1 SV=3	Rps19	1	2.32724e-18	142.51	2	VLQALEGLK(1)MVEK	3.648	1.201	1.741	1.192	0.424	0.653	0.698
Biological Process	GO:0006364	10	rRNA processing	1.59	0.317312	Q9D753	6	K	0.497	0.00706998	Q1	Exosome complex component RRP43 OS=Mus musculus OX=10090 GN=Exosc8 PE=1 SV=1	Exosc8	1	2.57843e-08	99.276	2	AAGFK(1)TVEPLEYYR	-1.2811	1.525	1.296	1.232		0.73	0.612
Biological Process	GO:0044249	4	cellular biosynthetic process	1.21	0.327794	P53569	401	K	0.314	0.0434006	Q1	CCAAT/enhancer-binding protein zeta OS=Mus musculus OX=10090 GN=Cebpz PE=1 SV=2	Cebpz	1	2.90558e-08	110.91	3	IATK(1)ASHLLEVLLR	0.91037	1.686	1.536	0.775	0.47	0.368
Biological Process	GO:0044249	4	cellular biosynthetic process	1.21	0.327794	P49718	700	K	0.375	0.0008148	Q1	DNA replication licensing factor MCM5 OS=Mus musculus OX=10090 GN=Mcm5 PE=1 SV=2	Mcm5	1	7.61361e-16	85.513	3	FAIGSQVSEHSIVQDFTK(1)QK	-0.17611	1.335	1.462	1.231	0.524		0.484
Biological Process	GO:0044249	4	cellular biosynthetic process	1.21	0.327794	P31266	80	K	0.432	0.0226263	Q1	Recombining binding protein suppressor of hairless OS=Mus musculus OX=10090 GN=Rbpj PE=1 SV=1	Rbpj	1	4.06206e-59	208.35	2	GDQTVLILHAK(1)VAQK	-0.85009	1.522	1.606	1.032	0.487	0.462	0.847
Biological Process	GO:0044249	4	cellular biosynthetic process	1.21	0.327794	P17182	193	K	0.347	0.013777	Q1	Alpha-enolase OS=Mus musculus OX=10090 GN=Eno1 PE=1 SV=3	Eno1	1	1.46989e-11	130.99	2	IGAEVYHNLK(1)NVIK	-2.4748	1.874	1.572		0.541	0.47	0.783
Biological Process	GO:0044249	4	cellular biosynthetic process	1.21	0.327794	P60843	54	K	0.417	0.0336627	Q1	Eukaryotic initiation factor 4A-I OS=Mus musculus OX=10090 GN=Eif4a1 PE=1 SV=1	Eif4a1	1	2.41436e-11	98.167	2	GIYAYGFEK(1)PSAIQQR	-0.0098819	1.603	1.583	1.032	0.761	0.341	0.659
Biological Process	GO:0044249	4	cellular biosynthetic process	1.21	0.327794	A2AQ19	270	K	0.491	0.0167927	Q1	RNA polymerase-associated protein RTF1 homolog OS=Mus musculus OX=10090 GN=Rtf1 PE=1 SV=1	Rtf1	1	4.70557e-25	98.865	3	LTQIQESQVTSHNK(1)ER	2.2104	1.436		1.452	0.557	0.759	0.811
Biological Process	GO:0006753	7	nucleoside phosphate metabolic process	0.44	0.324231	Q64737	982	K	0.423	0.00540344	Q1	Trifunctional purine biosynthetic protein adenosine-3 OS=Mus musculus OX=10090 GN=Gart PE=1 SV=3	Gart	1	8.95867e-15	132.63	3	VAEHK(1)IFPAALQLVASGAVQLR	-0.90266	1.491	1.456	1.095	0.662	0.442	0.607
Biological Process	GO:0006753	7	nucleoside phosphate metabolic process	0.44	0.324231	P17182	193	K	0.347	0.013777	Q1	Alpha-enolase OS=Mus musculus OX=10090 GN=Eno1 PE=1 SV=3	Eno1	1	1.46989e-11	130.99	2	IGAEVYHNLK(1)NVIK	-2.4748	1.874	1.572		0.541	0.47	0.783
Biological Process	GO:0002793	8	positive regulation of peptide secretion	1.72	0.323632	Q61879	1377	K	0.459	0.0224758	Q1	Myosin-10 OS=Mus musculus OX=10090 GN=Myh10 PE=1 SV=2	Myh10	1	2.26336e-98	244.44	2	QVLALQSQLADTK(1)K	-1.21	1.558	1.296	1.23	0.651	0.399	0.826
Biological Process	GO:0002793	8	positive regulation of peptide secretion	1.72	0.323632	P63158	141	K	0.271	0.0277688	Q1	High mobility group protein B1 OS=Mus musculus OX=10090 GN=Hmgb1 PE=1 SV=2	Hmgb1	1	7.30472e-37	146.75	2	LGEMWNNTAADDK(1)QPYEK	-2.9163	1.331	1.862	1.221	0.549		0.247
Biological Process	GO:0051053	8	negative regulation of DNA metabolic process	1.72	0.323632	Q6PR54	2204	K	0.493	0.00449956	Q1	Telomere-associated protein RIF1 OS=Mus musculus OX=10090 GN=Rif1 PE=1 SV=2	Rif1	1	5.42792e-06	73.305	3	HNTTSAK(1)GFLSPGSQSSK	2.7303	1.494		1.339	0.624	0.693	0.778
Biological Process	GO:0044249	4	cellular biosynthetic process	1.21	0.327794	Q05D44	640	K	0.158	0.00192691	Q1	Eukaryotic translation initiation factor 5B OS=Mus musculus OX=10090 GN=Eif5b PE=1 SV=2	Eif5b	1	1.12633e-13	87.573	2	APIICVLGHVDTGK(1)TK	-1.6323	1.658	1.625	1.261		0.195	0.283
Biological Process	GO:0051053	8	negative regulation of DNA metabolic process	1.72	0.323632	Q62318	575	K	0.361	0.0112346	Q1	Transcription intermediary factor 1-beta OS=Mus musculus OX=10090 GN=Trim28 PE=1 SV=3	Trim28	1	2.89317e-69	152.85	3	EEETEAAIGAPPAAPEGPETK(1)PVLMPLTEGPGAEGPR	2.5582	0.995	2.055	1.2	0.502	0.508	0.525
Biological Process	GO:0008361	6	regulation of cell size	1.72	0.323632	P26041	237	K	0.493	0.000466585	Q1	Moesin OS=Mus musculus OX=10090 GN=Msn PE=1 SV=3	Msn	1	9.47922e-05	103.76	2	LTPK(1)IGFPWSEIR	-2.8391	1.358	1.665	1.372	0.731	0.727	0.708
Biological Process	GO:0070848	5	response to growth factor	1.57	0.322206	Q9CVB6	275	K	0.06	3.1064e-05	Q1	Actin-related protein 2/3 complex subunit 2 OS=Mus musculus OX=10090 GN=Arpc2 PE=1 SV=3	Arpc2	1	0.000604783	90.263	2	TSDFLK(1)VLNR	0.080215	2.275	2.291		0.15	0.125	0.137
Biological Process	GO:0070848	5	response to growth factor	1.57	0.322206	Q8R5H1	758	K	0.392	0.00619974	Q1	Ubiquitin carboxyl-terminal hydrolase 15 OS=Mus musculus OX=10090 GN=Usp15 PE=1 SV=1	Usp15	1	8.66236e-07	117.45	2	SFLALDWDPDLK(1)K	-0.98175	1.598	1.63	1.063	0.658	0.454	0.57
Biological Process	GO:0070848	5	response to growth factor	1.57	0.322206	Q6A068	76	K	0.328	0.00340917	Q1	Cell division cycle 5-like protein OS=Mus musculus OX=10090 GN=Cdc5l PE=1 SV=2	Cdc5l	1	0.000464872	74.424	3	LLHLAK(1)LMPTQWR	-0.93007	1.767	1.533	1.106	0.454	0.589	0.403
Biological Process	GO:0070848	5	response to growth factor	1.57	0.322206	O89017	179	K	0.491	0.0160668	Q1	Legumain OS=Mus musculus OX=10090 GN=Lgmn PE=1 SV=1	Lgmn	1	1.47985e-09	127.94	2	YMYEHK(1)MYQK	2.3656	1.224	1.318	1.295	0.423	0.693	0.768
Biological Process	GO:0006629	4	lipid metabolic process	0.45	0.322113	P52825	544	K	0.486	0.000564016	Q1	Carnitine O-palmitoyltransferase 2, mitochondrial OS=Mus musculus OX=10090 GN=Cpt2 PE=1 SV=2	Cpt2	1	0.000400231	67.887	3	YHGQLTK(1)EAAMGQGFDR	-8.631		1.407	1.562	0.727	0.742	0.696
Biological Process	GO:0006629	4	lipid metabolic process	0.45	0.322113	O89017	179	K	0.491	0.0160668	Q1	Legumain OS=Mus musculus OX=10090 GN=Lgmn PE=1 SV=1	Lgmn	1	1.47985e-09	127.94	2	YMYEHK(1)MYQK	2.3656	1.224	1.318	1.295	0.423	0.693	0.768
Biological Process	GO:0040017	5	positive regulation of locomotion	1.59	0.317312	Q9CVB6	275	K	0.06	3.1064e-05	Q1	Actin-related protein 2/3 complex subunit 2 OS=Mus musculus OX=10090 GN=Arpc2 PE=1 SV=3	Arpc2	1	0.000604783	90.263	2	TSDFLK(1)VLNR	0.080215	2.275	2.291		0.15	0.125	0.137
Biological Process	GO:0040017	5	positive regulation of locomotion	1.59	0.317312	P63158	141	K	0.271	0.0277688	Q1	High mobility group protein B1 OS=Mus musculus OX=10090 GN=Hmgb1 PE=1 SV=2	Hmgb1	1	7.30472e-37	146.75	2	LGEMWNNTAADDK(1)QPYEK	-2.9163	1.331	1.862	1.221	0.549		0.247
Biological Process	GO:0040017	5	positive regulation of locomotion	1.59	0.317312	P31938	168	K	0.487	0.00709191	Q1	Dual specificity mitogen-activated protein kinase kinase 1 OS=Mus musculus OX=10090 GN=Map2k1 PE=1 SV=2	Map2k1	1	2.65724e-09	135.24	2	IPEQILGK(1)VSIAVIK	0.50638	1.534		1.218	0.638	0.631	0.74
Biological Process	GO:0040017	5	positive regulation of locomotion	1.59	0.317312	O89017	179	K	0.491	0.0160668	Q1	Legumain OS=Mus musculus OX=10090 GN=Lgmn PE=1 SV=1	Lgmn	1	1.47985e-09	127.94	2	YMYEHK(1)MYQK	2.3656	1.224	1.318	1.295	0.423	0.693	0.768
Biological Process	GO:0008361	6	regulation of cell size	1.72	0.323632	Q62448	812	K	0.488	0.00214081	Q1	Eukaryotic translation initiation factor 4 gamma 2 OS=Mus musculus OX=10090 GN=Eif4g2 PE=1 SV=2	Eif4g2	1	1.56369e-30	211.84	2	QLLLSFK(1)PVMQK	3.5235	1.39	1.464	1.122	0.576	0.655	0.709
Biological Process	GO:1901701	5	cellular response to oxygen-containing compound	1.39	0.345245	Q6A068	76	K	0.328	0.00340917	Q1	Cell division cycle 5-like protein OS=Mus musculus OX=10090 GN=Cdc5l PE=1 SV=2	Cdc5l	1	0.000464872	74.424	3	LLHLAK(1)LMPTQWR	-0.93007	1.767	1.533	1.106	0.454	0.589	0.403
Biological Process	GO:1901701	5	cellular response to oxygen-containing compound	1.39	0.345245	Q9CSN1	452	K	0.486	0.000105229	Q1	SNW domain-containing protein 1 OS=Mus musculus OX=10090 GN=Snw1 PE=1 SV=3	Snw1	1	7.92152e-09	74.62	2	PSK(1)NLDK	0.52071	1.166	1.191	1.248	0.581		0.587
Biological Process	GO:1901701	5	cellular response to oxygen-containing compound	1.39	0.345245	Q9CVB6	275	K	0.06	3.1064e-05	Q1	Actin-related protein 2/3 complex subunit 2 OS=Mus musculus OX=10090 GN=Arpc2 PE=1 SV=3	Arpc2	1	0.000604783	90.263	2	TSDFLK(1)VLNR	0.080215	2.275	2.291		0.15	0.125	0.137
Biological Process	GO:0065004	8	protein-DNA complex assembly	1.58	0.361774	Q7JJ13	542	K	0.464	0.0158805	Q1	Bromodomain-containing protein 2 OS=Mus musculus OX=10090 GN=Brd2 PE=1 SV=1	Brd2	1	7.67929e-06	63.947	3	AVHEQLAALSQGPISK(1)PK	0.34324	1.572	1.398		0.859	0.596	0.613
Biological Process	GO:0065004	8	protein-DNA complex assembly	1.58	0.361774	P63158	141	K	0.271	0.0277688	Q1	High mobility group protein B1 OS=Mus musculus OX=10090 GN=Hmgb1 PE=1 SV=2	Hmgb1	1	7.30472e-37	146.75	2	LGEMWNNTAADDK(1)QPYEK	-2.9163	1.331	1.862	1.221	0.549		0.247
Biological Process	GO:0002521	9	leukocyte differentiation	1.58	0.361774	P63158	141	K	0.271	0.0277688	Q1	High mobility group protein B1 OS=Mus musculus OX=10090 GN=Hmgb1 PE=1 SV=2	Hmgb1	1	7.30472e-37	146.75	2	LGEMWNNTAADDK(1)QPYEK	-2.9163	1.331	1.862	1.221	0.549		0.247
Biological Process	GO:0002521	9	leukocyte differentiation	1.58	0.361774	P31266	80	K	0.432	0.0226263	Q1	Recombining binding protein suppressor of hairless OS=Mus musculus OX=10090 GN=Rbpj PE=1 SV=1	Rbpj	1	4.06206e-59	208.35	2	GDQTVLILHAK(1)VAQK	-0.85009	1.522	1.606	1.032	0.487	0.462	0.847
Biological Process	GO:0022613	5	ribonucleoprotein complex biogenesis	1.34	0.361414	Q9D753	6	K	0.497	0.00706998	Q1	Exosome complex component RRP43 OS=Mus musculus OX=10090 GN=Exosc8 PE=1 SV=1	Exosc8	1	2.57843e-08	99.276	2	AAGFK(1)TVEPLEYYR	-1.2811	1.525	1.296	1.232		0.73	0.612
Biological Process	GO:0022613	5	ribonucleoprotein complex biogenesis	1.34	0.361414	Q9CZX8	111	K	0.429	0.0130628	Q1	40S ribosomal protein S19 OS=Mus musculus OX=10090 GN=Rps19 PE=1 SV=3	Rps19	1	2.32724e-18	142.51	2	VLQALEGLK(1)MVEK	3.648	1.201	1.741	1.192	0.424	0.653	0.698
Biological Process	GO:0022613	5	ribonucleoprotein complex biogenesis	1.34	0.361414	Q9CSN1	452	K	0.486	0.000105229	Q1	SNW domain-containing protein 1 OS=Mus musculus OX=10090 GN=Snw1 PE=1 SV=3	Snw1	1	7.92152e-09	74.62	2	PSK(1)NLDK	0.52071	1.166	1.191	1.248	0.581		0.587
Biological Process	GO:0022613	5	ribonucleoprotein complex biogenesis	1.34	0.361414	Q99JF8	14	K	0.439	0.00949848	Q1	PC4 and SFRS1-interacting protein OS=Mus musculus OX=10090 GN=Psip1 PE=1 SV=1	Psip1	1	1.95557e-08	87.573	2	PGDLIFAK(1)MK	2.5959	1.409	1.438	1.262	0.413	0.748	0.641
Biological Process	GO:0022613	5	ribonucleoprotein complex biogenesis	1.34	0.361414	Q921N6	632	K	0.422	0.00254711	Q1	Probable ATP-dependent RNA helicase DDX27 OS=Mus musculus OX=10090 GN=Ddx27 PE=1 SV=3	Ddx27	1	1.55242e-18	153.25	2	IAK(1)ALQEFDLALR	4.5575	1.314	1.681	1.128	0.523	0.602	0.614
Biological Process	GO:0022613	5	ribonucleoprotein complex biogenesis	1.34	0.361414	P62305	80	K	0.23	0.00281348	Q1	Small nuclear ribonucleoprotein E OS=Mus musculus OX=10090 GN=Snrpe PE=1 SV=1	Snrpe	1	2.99374e-32	200.82	2	IMLK(1)GDNITLLQSVSN	-4.8688	1.779	1.813	1.361	0.523	0.252	0.362
Biological Process	GO:0022613	5	ribonucleoprotein complex biogenesis	1.34	0.361414	P56183	54	K	0.427	0.0125954	Q1	Ribosomal RNA processing protein 1 homolog A OS=Mus musculus OX=10090 GN=Rrp1 PE=1 SV=2	Rrp1	1	3.57573e-16	157.74	2	ATGGFTPDELLK(1)VWK	-0.0077232	1.234	1.541	1.25	0.574	0.755	0.39
Biological Process	GO:0071826	6	ribonucleoprotein complex subunit organization	1.44	0.36023	Q9CZX8	111	K	0.429	0.0130628	Q1	40S ribosomal protein S19 OS=Mus musculus OX=10090 GN=Rps19 PE=1 SV=3	Rps19	1	2.32724e-18	142.51	2	VLQALEGLK(1)MVEK	3.648	1.201	1.741	1.192	0.424	0.653	0.698
Biological Process	GO:0071826	6	ribonucleoprotein complex subunit organization	1.44	0.36023	Q9CSN1	452	K	0.486	0.000105229	Q1	SNW domain-containing protein 1 OS=Mus musculus OX=10090 GN=Snw1 PE=1 SV=3	Snw1	1	7.92152e-09	74.62	2	PSK(1)NLDK	0.52071	1.166	1.191	1.248	0.581		0.587
Biological Process	GO:0071826	6	ribonucleoprotein complex subunit organization	1.44	0.36023	Q99JF8	14	K	0.439	0.00949848	Q1	PC4 and SFRS1-interacting protein OS=Mus musculus OX=10090 GN=Psip1 PE=1 SV=1	Psip1	1	1.95557e-08	87.573	2	PGDLIFAK(1)MK	2.5959	1.409	1.438	1.262	0.413	0.748	0.641
Biological Process	GO:0071826	6	ribonucleoprotein complex subunit organization	1.44	0.36023	P62305	80	K	0.23	0.00281348	Q1	Small nuclear ribonucleoprotein E OS=Mus musculus OX=10090 GN=Snrpe PE=1 SV=1	Snrpe	1	2.99374e-32	200.82	2	IMLK(1)GDNITLLQSVSN	-4.8688	1.779	1.813	1.361	0.523	0.252	0.362
Biological Process	GO:0033043	6	regulation of organelle organization	1.28	0.357757	Q9WV32	326	K	0.281	0.0374274	Q1	Actin-related protein 2/3 complex subunit 1B OS=Mus musculus OX=10090 GN=Arpc1b PE=1 SV=4	Arpc1b	1	2.2222e-16	75.024	3	ASSEGGAATGAGLDSLHK(1)NSVSQISVLSGGK	2.5421	1.56	1.599		0.557		0.332
Biological Process	GO:0033043	6	regulation of organelle organization	1.28	0.357757	Q9CVB6	275	K	0.06	3.1064e-05	Q1	Actin-related protein 2/3 complex subunit 2 OS=Mus musculus OX=10090 GN=Arpc2 PE=1 SV=3	Arpc2	1	0.000604783	90.263	2	TSDFLK(1)VLNR	0.080215	2.275	2.291		0.15	0.125	0.137
Biological Process	GO:0033043	6	regulation of organelle organization	1.28	0.357757	Q9CSN1	452	K	0.486	0.000105229	Q1	SNW domain-containing protein 1 OS=Mus musculus OX=10090 GN=Snw1 PE=1 SV=3	Snw1	1	7.92152e-09	74.62	2	PSK(1)NLDK	0.52071	1.166	1.191	1.248	0.581		0.587
Biological Process	GO:0033043	6	regulation of organelle organization	1.28	0.357757	Q8R349	423	K	0.491	0.00115913	Q1	Cell division cycle protein 16 homolog OS=Mus musculus OX=10090 GN=Cdc16 PE=1 SV=1	Cdc16	1	2.83401e-08	124.06	2	TAEK(1)WFLDALEK	-0.31119	1.47	1.114	1.392	0.653	0.643	0.656
Biological Process	GO:0033043	6	regulation of organelle organization	1.28	0.357757	Q6PR54	2204	K	0.493	0.00449956	Q1	Telomere-associated protein RIF1 OS=Mus musculus OX=10090 GN=Rif1 PE=1 SV=2	Rif1	1	5.42792e-06	73.305	3	HNTTSAK(1)GFLSPGSQSSK	2.7303	1.494		1.339	0.624	0.693	0.778
Biological Process	GO:0033043	6	regulation of organelle organization	1.28	0.357757	Q62318	575	K	0.361	0.0112346	Q1	Transcription intermediary factor 1-beta OS=Mus musculus OX=10090 GN=Trim28 PE=1 SV=3	Trim28	1	2.89317e-69	152.85	3	EEETEAAIGAPPAAPEGPETK(1)PVLMPLTEGPGAEGPR	2.5582	0.995	2.055	1.2	0.502	0.508	0.525
Biological Process	GO:0033043	6	regulation of organelle organization	1.28	0.357757	Q60520	814	K	0.388	0.00329317	Q1	Paired amphipathic helix protein Sin3a OS=Mus musculus OX=10090 GN=Sin3a PE=1 SV=3	Sin3a	1	6.74201e-17	103.23	3	IK(1)QIMHHFIPDLLFAQR	0.068967	1.302	1.461	1.115	0.474	0.53
Biological Process	GO:0033043	6	regulation of organelle organization	1.28	0.357757	P31938	168	K	0.487	0.00709191	Q1	Dual specificity mitogen-activated protein kinase kinase 1 OS=Mus musculus OX=10090 GN=Map2k1 PE=1 SV=2	Map2k1	1	2.65724e-09	135.24	2	IPEQILGK(1)VSIAVIK	0.50638	1.534		1.218	0.638	0.631	0.74
Biological Process	GO:0002764	6	immune response-regulating signaling pathway	1.56	0.368061	P63158	141	K	0.271	0.0277688	Q1	High mobility group protein B1 OS=Mus musculus OX=10090 GN=Hmgb1 PE=1 SV=2	Hmgb1	1	7.30472e-37	146.75	2	LGEMWNNTAADDK(1)QPYEK	-2.9163	1.331	1.862	1.221	0.549		0.247
Biological Process	GO:0002764	6	immune response-regulating signaling pathway	1.56	0.368061	Q9WV32	326	K	0.281	0.0374274	Q1	Actin-related protein 2/3 complex subunit 1B OS=Mus musculus OX=10090 GN=Arpc1b PE=1 SV=4	Arpc1b	1	2.2222e-16	75.024	3	ASSEGGAATGAGLDSLHK(1)NSVSQISVLSGGK	2.5421	1.56	1.599		0.557		0.332
Biological Process	GO:0000302	5	response to reactive oxygen species	1.56	0.368061	Q60843	289	K	0.404	0.0378421	Q1	Krueppel-like factor 2 OS=Mus musculus OX=10090 GN=Klf2 PE=1 SV=2	Klf2	1	1.02561e-05	106.93	2	SSHLK(1)AHLR	-0.51234	1.434		1.383	0.466		0.673
Biological Process	GO:0000302	5	response to reactive oxygen species	1.56	0.368061	Q9CVB6	275	K	0.06	3.1064e-05	Q1	Actin-related protein 2/3 complex subunit 2 OS=Mus musculus OX=10090 GN=Arpc2 PE=1 SV=3	Arpc2	1	0.000604783	90.263	2	TSDFLK(1)VLNR	0.080215	2.275	2.291		0.15	0.125	0.137
Biological Process	GO:0060548	6	negative regulation of cell death	1.34	0.384511	Q60520	814	K	0.388	0.00329317	Q1	Paired amphipathic helix protein Sin3a OS=Mus musculus OX=10090 GN=Sin3a PE=1 SV=3	Sin3a	1	6.74201e-17	103.23	3	IK(1)QIMHHFIPDLLFAQR	0.068967	1.302	1.461	1.115	0.474	0.53
Biological Process	GO:0060548	6	negative regulation of cell death	1.34	0.384511	P50580	20	K	0.46	0.0478906	Q1	Proliferation-associated protein 2G4 OS=Mus musculus OX=10090 GN=Pa2g4 PE=1 SV=3	Pa2g4	1	4.98013e-17	143.25	3	SGEDEQQEQTIAEDLVVTK(1)YK	1.8212	1.255	1.41	1.291	0.795	0.718	0.307
Biological Process	GO:0060548	6	negative regulation of cell death	1.34	0.384511	P31938	168	K	0.487	0.00709191	Q1	Dual specificity mitogen-activated protein kinase kinase 1 OS=Mus musculus OX=10090 GN=Map2k1 PE=1 SV=2	Map2k1	1	2.65724e-09	135.24	2	IPEQILGK(1)VSIAVIK	0.50638	1.534		1.218	0.638	0.631	0.74
Biological Process	GO:0060548	6	negative regulation of cell death	1.34	0.384511	P31266	80	K	0.432	0.0226263	Q1	Recombining binding protein suppressor of hairless OS=Mus musculus OX=10090 GN=Rbpj PE=1 SV=1	Rbpj	1	4.06206e-59	208.35	2	GDQTVLILHAK(1)VAQK	-0.85009	1.522	1.606	1.032	0.487	0.462	0.847
Biological Process	GO:0060548	6	negative regulation of cell death	1.34	0.384511	O89017	179	K	0.491	0.0160668	Q1	Legumain OS=Mus musculus OX=10090 GN=Lgmn PE=1 SV=1	Lgmn	1	1.47985e-09	127.94	2	YMYEHK(1)MYQK	2.3656	1.224	1.318	1.295	0.423	0.693	0.768
Biological Process	GO:0044257	7	cellular protein catabolic process	1.51	0.382774	Q91YW3	150	K	0.466	0.0309092	Q1	DnaJ homolog subfamily C member 3 OS=Mus musculus OX=10090 GN=Dnajc3 PE=1 SV=1	Dnajc3	1	3.66715e-05	82.437	2	EAESQLVK(1)ADEMQR	-1.8504	1.358	1.512			0.584	0.754
Biological Process	GO:0044257	7	cellular protein catabolic process	1.51	0.382774	Q8VDM4	50	K	0.406	0.00119244	Q1	26S proteasome non-ATPase regulatory subunit 2 OS=Mus musculus OX=10090 GN=Psmd2 PE=1 SV=1	Psmd2	1	1.68934e-127	200.45	3	DKEQELSEEDK(1)QLQDELEMLVER	-0.5311	1.613	1.294	1.236	0.616	0.484	0.58
Biological Process	GO:0044257	7	cellular protein catabolic process	1.51	0.382774	Q8R349	423	K	0.491	0.00115913	Q1	Cell division cycle protein 16 homolog OS=Mus musculus OX=10090 GN=Cdc16 PE=1 SV=1	Cdc16	1	2.83401e-08	124.06	2	TAEK(1)WFLDALEK	-0.31119	1.47	1.114	1.392	0.653	0.643	0.656
Biological Process	GO:0044257	7	cellular protein catabolic process	1.51	0.382774	Q61990	115	K	0.432	0.00325374	Q1	Poly(rC)-binding protein 2 OS=Mus musculus OX=10090 GN=Pcbp2 PE=1 SV=1	Pcbp2	1	1.38597e-37	122.66	2	LVVPASQCGSLIGK(1)GGCK	-2.9241	1.461	1.144	1.336	0.589	0.545
Biological Process	GO:0044257	7	cellular protein catabolic process	1.51	0.382774	O89017	179	K	0.491	0.0160668	Q1	Legumain OS=Mus musculus OX=10090 GN=Lgmn PE=1 SV=1	Lgmn	1	1.47985e-09	127.94	2	YMYEHK(1)MYQK	2.3656	1.224	1.318	1.295	0.423	0.693	0.768
Biological Process	GO:0009108	6	coenzyme biosynthetic process	1.54	0.374325	Q64737	982	K	0.423	0.00540344	Q1	Trifunctional purine biosynthetic protein adenosine-3 OS=Mus musculus OX=10090 GN=Gart PE=1 SV=3	Gart	1	8.95867e-15	132.63	3	VAEHK(1)IFPAALQLVASGAVQLR	-0.90266	1.491	1.456	1.095	0.662	0.442	0.607
Biological Process	GO:0033043	6	regulation of organelle organization	1.28	0.357757	P26041	237	K	0.493	0.000466585	Q1	Moesin OS=Mus musculus OX=10090 GN=Msn PE=1 SV=3	Msn	1	9.47922e-05	103.76	2	LTPK(1)IGFPWSEIR	-2.8391	1.358	1.665	1.372	0.731	0.727	0.708
Biological Process	GO:0009108	6	coenzyme biosynthetic process	1.54	0.374325	P17182	193	K	0.347	0.013777	Q1	Alpha-enolase OS=Mus musculus OX=10090 GN=Eno1 PE=1 SV=3	Eno1	1	1.46989e-11	130.99	2	IGAEVYHNLK(1)NVIK	-2.4748	1.874	1.572		0.541	0.47	0.783
Biological Process	GO:1902115	7	regulation of organelle assembly	1.54	0.374325	P26041	237	K	0.493	0.000466585	Q1	Moesin OS=Mus musculus OX=10090 GN=Msn PE=1 SV=3	Msn	1	9.47922e-05	103.76	2	LTPK(1)IGFPWSEIR	-2.8391	1.358	1.665	1.372	0.731	0.727	0.708
Biological Process	GO:0051336	5	regulation of hydrolase activity	0.53	0.371007	P63158	141	K	0.271	0.0277688	Q1	High mobility group protein B1 OS=Mus musculus OX=10090 GN=Hmgb1 PE=1 SV=2	Hmgb1	1	7.30472e-37	146.75	2	LGEMWNNTAADDK(1)QPYEK	-2.9163	1.331	1.862	1.221	0.549		0.247
Biological Process	GO:0051336	5	regulation of hydrolase activity	0.53	0.371007	P31938	168	K	0.487	0.00709191	Q1	Dual specificity mitogen-activated protein kinase kinase 1 OS=Mus musculus OX=10090 GN=Map2k1 PE=1 SV=2	Map2k1	1	2.65724e-09	135.24	2	IPEQILGK(1)VSIAVIK	0.50638	1.534		1.218	0.638	0.631	0.74
Biological Process	GO:0051336	5	regulation of hydrolase activity	0.53	0.371007	O89017	179	K	0.491	0.0160668	Q1	Legumain OS=Mus musculus OX=10090 GN=Lgmn PE=1 SV=1	Lgmn	1	1.47985e-09	127.94	2	YMYEHK(1)MYQK	2.3656	1.224	1.318	1.295	0.423	0.693	0.768
Biological Process	GO:0033365	6	protein localization to organelle	0.55	0.368377	Q9DC61	125	K	0.496	0.0357769	Q1	Mitochondrial-processing peptidase subunit alpha OS=Mus musculus OX=10090 GN=Pmpca PE=1 SV=1	Pmpca	1	1.23763e-33	206.03	2	FDSK(1)DEILLTLEK	2.0958	1.119	1.767	1.121	0.611	0.881	0.495
Biological Process	GO:0033365	6	protein localization to organelle	0.55	0.368377	Q8CHG3	445	K	0.239	0.0108497	Q1	GRIP and coiled-coil domain-containing protein 2 OS=Mus musculus OX=10090 GN=Gcc2 PE=1 SV=2	Gcc2	1	6.97859e-37	139.61	2	EVSELSETFISGSEK(1)EK	0.055327	1.899	1.871	1.494	0.214	0.371	0.675
Biological Process	GO:0033365	6	protein localization to organelle	0.55	0.368377	Q61316	517	K	0.416	0.0412514	Q1	Heat shock 70 kDa protein 4 OS=Mus musculus OX=10090 GN=Hspa4 PE=1 SV=1	Hspa4	1	8.26413e-34	110.9	2	SEESEEPMETDQNAK(1)EEEK	-4.0623	1.501	0.893	1.784	0.678	0.695	0.366
Biological Process	GO:0031123	9	RNA 3'-end processing	1.56	0.368061	Q9D753	6	K	0.497	0.00706998	Q1	Exosome complex component RRP43 OS=Mus musculus OX=10090 GN=Exosc8 PE=1 SV=1	Exosc8	1	2.57843e-08	99.276	2	AAGFK(1)TVEPLEYYR	-1.2811	1.525	1.296	1.232		0.73	0.612
Biological Process	GO:0031123	9	RNA 3'-end processing	1.56	0.368061	Q52KI8	231	K	0.366	0.0040503	Q1	Serine/arginine repetitive matrix protein 1 OS=Mus musculus OX=10090 GN=Srrm1 PE=1 SV=2	Srrm1	1	1.36462e-146	236.37	2	MK(1)DSSVQEATSTSDILK	0.27815	1.49	1.369	1.593	0.521	0.711	0.397
Biological Process	GO:0006310	8	DNA recombination	1.56	0.368061	P63158	141	K	0.271	0.0277688	Q1	High mobility group protein B1 OS=Mus musculus OX=10090 GN=Hmgb1 PE=1 SV=2	Hmgb1	1	7.30472e-37	146.75	2	LGEMWNNTAADDK(1)QPYEK	-2.9163	1.331	1.862	1.221	0.549		0.247
Biological Process	GO:0006310	8	DNA recombination	1.56	0.368061	P31266	80	K	0.432	0.0226263	Q1	Recombining binding protein suppressor of hairless OS=Mus musculus OX=10090 GN=Rbpj PE=1 SV=1	Rbpj	1	4.06206e-59	208.35	2	GDQTVLILHAK(1)VAQK	-0.85009	1.522	1.606	1.032	0.487	0.462	0.847
Biological Process	GO:1902115	7	regulation of organelle assembly	1.54	0.374325	Q9CVB6	275	K	0.06	3.1064e-05	Q1	Actin-related protein 2/3 complex subunit 2 OS=Mus musculus OX=10090 GN=Arpc2 PE=1 SV=3	Arpc2	1	0.000604783	90.263	2	TSDFLK(1)VLNR	0.080215	2.275	2.291		0.15	0.125	0.137
Biological Process	GO:0033043	6	regulation of organelle organization	1.28	0.357757	E9PVX6	351	K	0.254	0.0311237	Q1	Proliferation marker protein Ki-67 OS=Mus musculus OX=10090 GN=Mki67 PE=1 SV=1	Mki67	1	1.18812e-59	141.09	3	HSVNLDEGESAQAVHK(1)TVTPGK	-0.32852		1.634	1.867	0.483	0.617	0.236
Biological Process	GO:0033043	6	regulation of organelle organization	1.28	0.357757	A2AQ19	270	K	0.491	0.0167927	Q1	RNA polymerase-associated protein RTF1 homolog OS=Mus musculus OX=10090 GN=Rtf1 PE=1 SV=1	Rtf1	1	4.70557e-25	98.865	3	LTQIQESQVTSHNK(1)ER	2.2104	1.436		1.452	0.557	0.759	0.811
Biological Process	GO:0016072	9	rRNA metabolic process	1.44	0.357323	Q9D753	6	K	0.497	0.00706998	Q1	Exosome complex component RRP43 OS=Mus musculus OX=10090 GN=Exosc8 PE=1 SV=1	Exosc8	1	2.57843e-08	99.276	2	AAGFK(1)TVEPLEYYR	-1.2811	1.525	1.296	1.232		0.73	0.612
Biological Process	GO:0006396	8	RNA processing	1.31	0.349621	Q52KI8	231	K	0.366	0.0040503	Q1	Serine/arginine repetitive matrix protein 1 OS=Mus musculus OX=10090 GN=Srrm1 PE=1 SV=2	Srrm1	1	1.36462e-146	236.37	2	MK(1)DSSVQEATSTSDILK	0.27815	1.49	1.369	1.593	0.521	0.711	0.397
Biological Process	GO:0006396	8	RNA processing	1.31	0.349621	Q3UKJ7	379	K	0.432	0.0250951	Q1	WD40 repeat-containing protein SMU1 OS=Mus musculus OX=10090 GN=Smu1 PE=2 SV=2	Smu1	1	5.74855e-06	108.24	2	IWNMK(1)TTECSNTFK	0.2741	1.257	1.607	0.993	0.618	0.494
Biological Process	GO:0006396	8	RNA processing	1.31	0.349621	Q3UEB3	173	K	0.183	0.000874731	Q1	Poly(U)-binding-splicing factor PUF60 OS=Mus musculus OX=10090 GN=Puf60 PE=1 SV=2	Puf60	1	7.83811e-37	180.81	2	SIDMSWDSVTMK(1)HK	-0.53196	1.67	1.35	1.413		0.236	0.304
Biological Process	GO:0006396	8	RNA processing	1.31	0.349621	P62305	80	K	0.23	0.00281348	Q1	Small nuclear ribonucleoprotein E OS=Mus musculus OX=10090 GN=Snrpe PE=1 SV=1	Snrpe	1	2.99374e-32	200.82	2	IMLK(1)GDNITLLQSVSN	-4.8688	1.779	1.813	1.361	0.523	0.252	0.362
Biological Process	GO:0006396	8	RNA processing	1.31	0.349621	P56183	54	K	0.427	0.0125954	Q1	Ribosomal RNA processing protein 1 homolog A OS=Mus musculus OX=10090 GN=Rrp1 PE=1 SV=2	Rrp1	1	3.57573e-16	157.74	2	ATGGFTPDELLK(1)VWK	-0.0077232	1.234	1.541	1.25	0.574	0.755	0.39
Biological Process	GO:0010256	5	endomembrane system organization	1.47	0.348763	Q8CHG3	445	K	0.239	0.0108497	Q1	GRIP and coiled-coil domain-containing protein 2 OS=Mus musculus OX=10090 GN=Gcc2 PE=1 SV=2	Gcc2	1	6.97859e-37	139.61	2	EVSELSETFISGSEK(1)EK	0.055327	1.899	1.871	1.494	0.214	0.371	0.675
Biological Process	GO:0010256	5	endomembrane system organization	1.47	0.348763	Q6NZC7	721	K	0.468	0.0377914	Q1	SEC23-interacting protein OS=Mus musculus OX=10090 GN=Sec23ip PE=1 SV=2	Sec23ip	1	1.12812e-13	117.41	2	AALAALTK(1)GQDESAPK	-1.183	1.324	1.499	1.229	0.354	0.723	0.819
Biological Process	GO:0010256	5	endomembrane system organization	1.47	0.348763	Q61879	1377	K	0.459	0.0224758	Q1	Myosin-10 OS=Mus musculus OX=10090 GN=Myh10 PE=1 SV=2	Myh10	1	2.26336e-98	244.44	2	QVLALQSQLADTK(1)K	-1.21	1.558	1.296	1.23	0.651	0.399	0.826
Biological Process	GO:0010256	5	endomembrane system organization	1.47	0.348763	P31938	168	K	0.487	0.00709191	Q1	Dual specificity mitogen-activated protein kinase kinase 1 OS=Mus musculus OX=10090 GN=Map2k1 PE=1 SV=2	Map2k1	1	2.65724e-09	135.24	2	IPEQILGK(1)VSIAVIK	0.50638	1.534		1.218	0.638	0.631	0.74
Biological Process	GO:0051247	7	positive regulation of protein metabolic process	1.32	0.347497	Q9CSN1	452	K	0.486	0.000105229	Q1	SNW domain-containing protein 1 OS=Mus musculus OX=10090 GN=Snw1 PE=1 SV=3	Snw1	1	7.92152e-09	74.62	2	PSK(1)NLDK	0.52071	1.166	1.191	1.248	0.581		0.587
Biological Process	GO:0051247	7	positive regulation of protein metabolic process	1.32	0.347497	Q91YW3	150	K	0.466	0.0309092	Q1	DnaJ homolog subfamily C member 3 OS=Mus musculus OX=10090 GN=Dnajc3 PE=1 SV=1	Dnajc3	1	3.66715e-05	82.437	2	EAESQLVK(1)ADEMQR	-1.8504	1.358	1.512			0.584	0.754
Biological Process	GO:0006396	8	RNA processing	1.31	0.349621	Q6A068	76	K	0.328	0.00340917	Q1	Cell division cycle 5-like protein OS=Mus musculus OX=10090 GN=Cdc5l PE=1 SV=2	Cdc5l	1	0.000464872	74.424	3	LLHLAK(1)LMPTQWR	-0.93007	1.767	1.533	1.106	0.454	0.589	0.403
Biological Process	GO:0051247	7	positive regulation of protein metabolic process	1.32	0.347497	Q6PR54	2204	K	0.493	0.00449956	Q1	Telomere-associated protein RIF1 OS=Mus musculus OX=10090 GN=Rif1 PE=1 SV=2	Rif1	1	5.42792e-06	73.305	3	HNTTSAK(1)GFLSPGSQSSK	2.7303	1.494		1.339	0.624	0.693	0.778
Biological Process	GO:0051247	7	positive regulation of protein metabolic process	1.32	0.347497	Q62448	812	K	0.488	0.00214081	Q1	Eukaryotic translation initiation factor 4 gamma 2 OS=Mus musculus OX=10090 GN=Eif4g2 PE=1 SV=2	Eif4g2	1	1.56369e-30	211.84	2	QLLLSFK(1)PVMQK	3.5235	1.39	1.464	1.122	0.576	0.655	0.709
Biological Process	GO:0051247	7	positive regulation of protein metabolic process	1.32	0.347497	Q60843	289	K	0.404	0.0378421	Q1	Krueppel-like factor 2 OS=Mus musculus OX=10090 GN=Klf2 PE=1 SV=2	Klf2	1	1.02561e-05	106.93	2	SSHLK(1)AHLR	-0.51234	1.434		1.383	0.466		0.673
Biological Process	GO:0051247	7	positive regulation of protein metabolic process	1.32	0.347497	P63158	141	K	0.271	0.0277688	Q1	High mobility group protein B1 OS=Mus musculus OX=10090 GN=Hmgb1 PE=1 SV=2	Hmgb1	1	7.30472e-37	146.75	2	LGEMWNNTAADDK(1)QPYEK	-2.9163	1.331	1.862	1.221	0.549		0.247
Biological Process	GO:0051247	7	positive regulation of protein metabolic process	1.32	0.347497	P31938	168	K	0.487	0.00709191	Q1	Dual specificity mitogen-activated protein kinase kinase 1 OS=Mus musculus OX=10090 GN=Map2k1 PE=1 SV=2	Map2k1	1	2.65724e-09	135.24	2	IPEQILGK(1)VSIAVIK	0.50638	1.534		1.218	0.638	0.631	0.74
Biological Process	GO:0051247	7	positive regulation of protein metabolic process	1.32	0.347497	P26041	237	K	0.493	0.000466585	Q1	Moesin OS=Mus musculus OX=10090 GN=Msn PE=1 SV=3	Msn	1	9.47922e-05	103.76	2	LTPK(1)IGFPWSEIR	-2.8391	1.358	1.665	1.372	0.731	0.727	0.708
Biological Process	GO:0051247	7	positive regulation of protein metabolic process	1.32	0.347497	O89017	179	K	0.491	0.0160668	Q1	Legumain OS=Mus musculus OX=10090 GN=Lgmn PE=1 SV=1	Lgmn	1	1.47985e-09	127.94	2	YMYEHK(1)MYQK	2.3656	1.224	1.318	1.295	0.423	0.693	0.768
Biological Process	GO:0051247	7	positive regulation of protein metabolic process	1.32	0.347497	A2AQ19	270	K	0.491	0.0167927	Q1	RNA polymerase-associated protein RTF1 homolog OS=Mus musculus OX=10090 GN=Rtf1 PE=1 SV=1	Rtf1	1	4.70557e-25	98.865	3	LTQIQESQVTSHNK(1)ER	2.2104	1.436		1.452	0.557	0.759	0.811
Biological Process	GO:0034220	6	ion transmembrane transport	1.48	0.345965	Q9DC61	125	K	0.496	0.0357769	Q1	Mitochondrial-processing peptidase subunit alpha OS=Mus musculus OX=10090 GN=Pmpca PE=1 SV=1	Pmpca	1	1.23763e-33	206.03	2	FDSK(1)DEILLTLEK	2.0958	1.119	1.767	1.121	0.611	0.881	0.495
Biological Process	GO:0034220	6	ion transmembrane transport	1.48	0.345965	Q8R180	330	K	0.447	0.0413654	Q1	ERO1-like protein alpha OS=Mus musculus OX=10090 GN=Ero1a PE=1 SV=2	Ero1a	1	5.01588e-14	71.471	3	VLPFFERPDFQLFTGNK(1)VQDAENK	2.1069	1.425		1.022	0.543		0.55
Biological Process	GO:0034220	6	ion transmembrane transport	1.48	0.345965	P52825	544	K	0.486	0.000564016	Q1	Carnitine O-palmitoyltransferase 2, mitochondrial OS=Mus musculus OX=10090 GN=Cpt2 PE=1 SV=2	Cpt2	1	0.000400231	67.887	3	YHGQLTK(1)EAAMGQGFDR	-8.631		1.407	1.562	0.727	0.742	0.696
Biological Process	GO:0034220	6	ion transmembrane transport	1.48	0.345965	P50518	33	K	0.3	0.0100373	Q1	V-type proton ATPase subunit E 1 OS=Mus musculus OX=10090 GN=Atp6v1e1 PE=1 SV=2	Atp6v1e1	1	2.12503e-41	178.03	2	AEEIDAK(1)AEEEFNIEK	0.18806	2.426	1.763	1.154	0.691	0.445	0.468
Biological Process	GO:0051247	7	positive regulation of protein metabolic process	1.32	0.347497	Q6P542	229	K	0.454	0.0130812	Q1	ATP-binding cassette sub-family F member 1 OS=Mus musculus OX=10090 GN=Abcf1 PE=1 SV=1	Abcf1	1	3.32777e-33	201.66	2	EAEQGSGEEK(1)EEK	-1.0273	1.669	0.955	1.501	0.58	0.693	0.6
Biological Process	GO:0065007	2	biological regulation	1.08	0.431816	Q6PR54	2204	K	0.493	0.00449956	Q1	Telomere-associated protein RIF1 OS=Mus musculus OX=10090 GN=Rif1 PE=1 SV=2	Rif1	1	5.42792e-06	73.305	3	HNTTSAK(1)GFLSPGSQSSK	2.7303	1.494		1.339	0.624	0.693	0.778
Biological Process	GO:0006396	8	RNA processing	1.31	0.349621	Q921N6	632	K	0.422	0.00254711	Q1	Probable ATP-dependent RNA helicase DDX27 OS=Mus musculus OX=10090 GN=Ddx27 PE=1 SV=3	Ddx27	1	1.55242e-18	153.25	2	IAK(1)ALQEFDLALR	4.5575	1.314	1.681	1.128	0.523	0.602	0.614
Biological Process	GO:0006396	8	RNA processing	1.31	0.349621	Q9CSN1	452	K	0.486	0.000105229	Q1	SNW domain-containing protein 1 OS=Mus musculus OX=10090 GN=Snw1 PE=1 SV=3	Snw1	1	7.92152e-09	74.62	2	PSK(1)NLDK	0.52071	1.166	1.191	1.248	0.581		0.587
Biological Process	GO:0016072	9	rRNA metabolic process	1.44	0.357323	Q9CZX8	111	K	0.429	0.0130628	Q1	40S ribosomal protein S19 OS=Mus musculus OX=10090 GN=Rps19 PE=1 SV=3	Rps19	1	2.32724e-18	142.51	2	VLQALEGLK(1)MVEK	3.648	1.201	1.741	1.192	0.424	0.653	0.698
Biological Process	GO:0016072	9	rRNA metabolic process	1.44	0.357323	Q921N6	632	K	0.422	0.00254711	Q1	Probable ATP-dependent RNA helicase DDX27 OS=Mus musculus OX=10090 GN=Ddx27 PE=1 SV=3	Ddx27	1	1.55242e-18	153.25	2	IAK(1)ALQEFDLALR	4.5575	1.314	1.681	1.128	0.523	0.602	0.614
Biological Process	GO:0016072	9	rRNA metabolic process	1.44	0.357323	P56183	54	K	0.427	0.0125954	Q1	Ribosomal RNA processing protein 1 homolog A OS=Mus musculus OX=10090 GN=Rrp1 PE=1 SV=2	Rrp1	1	3.57573e-16	157.74	2	ATGGFTPDELLK(1)VWK	-0.0077232	1.234	1.541	1.25	0.574	0.755	0.39
Biological Process	GO:0030111	7	regulation of Wnt signaling pathway	1.61	0.355464	Q9QXZ0	1210	K	0.461	0.0121549	Q1	Microtubule-actin cross-linking factor 1 OS=Mus musculus OX=10090 GN=Macf1 PE=1 SV=2	Macf1	1	7.2559e-09	122.2	2	DK(1)NSVFSVLDEEITK	-3.4117	1.299	1.566	1.201	0.825	0.468	0.581
Biological Process	GO:0030111	7	regulation of Wnt signaling pathway	1.61	0.355464	P31266	80	K	0.432	0.0226263	Q1	Recombining binding protein suppressor of hairless OS=Mus musculus OX=10090 GN=Rbpj PE=1 SV=1	Rbpj	1	4.06206e-59	208.35	2	GDQTVLILHAK(1)VAQK	-0.85009	1.522	1.606	1.032	0.487	0.462	0.847
Biological Process	GO:0097237	5	cellular response to toxic substance	1.61	0.355464	Q9CVB6	275	K	0.06	3.1064e-05	Q1	Actin-related protein 2/3 complex subunit 2 OS=Mus musculus OX=10090 GN=Arpc2 PE=1 SV=3	Arpc2	1	0.000604783	90.263	2	TSDFLK(1)VLNR	0.080215	2.275	2.291		0.15	0.125	0.137
Biological Process	GO:0097237	5	cellular response to toxic substance	1.61	0.355464	Q60843	289	K	0.404	0.0378421	Q1	Krueppel-like factor 2 OS=Mus musculus OX=10090 GN=Klf2 PE=1 SV=2	Klf2	1	1.02561e-05	106.93	2	SSHLK(1)AHLR	-0.51234	1.434		1.383	0.466		0.673
Biological Process	GO:0055082	6	cellular chemical homeostasis	1.45	0.354443	Q9ESZ8	488	K	0.39	0.0256598	Q1	General transcription factor II-I OS=Mus musculus OX=10090 GN=Gtf2i PE=1 SV=3	Gtf2i	1	6.96824e-29	113.34	2	FAEALGSTEAK(1)AVPYQK	-3.3856	1.653	1.589	1.019	0.48	0.629
Biological Process	GO:0055082	6	cellular chemical homeostasis	1.45	0.354443	Q8R180	330	K	0.447	0.0413654	Q1	ERO1-like protein alpha OS=Mus musculus OX=10090 GN=Ero1a PE=1 SV=2	Ero1a	1	5.01588e-14	71.471	3	VLPFFERPDFQLFTGNK(1)VQDAENK	2.1069	1.425		1.022	0.543		0.55
Biological Process	GO:0055082	6	cellular chemical homeostasis	1.45	0.354443	Q60520	814	K	0.388	0.00329317	Q1	Paired amphipathic helix protein Sin3a OS=Mus musculus OX=10090 GN=Sin3a PE=1 SV=3	Sin3a	1	6.74201e-17	103.23	3	IK(1)QIMHHFIPDLLFAQR	0.068967	1.302	1.461	1.115	0.474	0.53
Biological Process	GO:0055082	6	cellular chemical homeostasis	1.45	0.354443	P63158	141	K	0.271	0.0277688	Q1	High mobility group protein B1 OS=Mus musculus OX=10090 GN=Hmgb1 PE=1 SV=2	Hmgb1	1	7.30472e-37	146.75	2	LGEMWNNTAADDK(1)QPYEK	-2.9163	1.331	1.862	1.221	0.549		0.247
Biological Process	GO:0006396	8	RNA processing	1.31	0.349621	Q99JF8	14	K	0.439	0.00949848	Q1	PC4 and SFRS1-interacting protein OS=Mus musculus OX=10090 GN=Psip1 PE=1 SV=1	Psip1	1	1.95557e-08	87.573	2	PGDLIFAK(1)MK	2.5959	1.409	1.438	1.262	0.413	0.748	0.641
Biological Process	GO:0018130	5	heterocycle biosynthetic process	1.31	0.350199	Q9Z0Z7	380	K	0.35	0.0153694	Q1	Krueppel-like factor 5 OS=Mus musculus OX=10090 GN=Klf5 PE=1 SV=2	Klf5	1	1.02561e-05	106.93	2	SSHLK(1)AHLR	-0.51234	1.483		1.677	0.488		0.617
Biological Process	GO:0018130	5	heterocycle biosynthetic process	1.31	0.350199	Q6A068	76	K	0.328	0.00340917	Q1	Cell division cycle 5-like protein OS=Mus musculus OX=10090 GN=Cdc5l PE=1 SV=2	Cdc5l	1	0.000464872	74.424	3	LLHLAK(1)LMPTQWR	-0.93007	1.767	1.533	1.106	0.454	0.589	0.403
Biological Process	GO:0018130	5	heterocycle biosynthetic process	1.31	0.350199	Q64737	982	K	0.423	0.00540344	Q1	Trifunctional purine biosynthetic protein adenosine-3 OS=Mus musculus OX=10090 GN=Gart PE=1 SV=3	Gart	1	8.95867e-15	132.63	3	VAEHK(1)IFPAALQLVASGAVQLR	-0.90266	1.491	1.456	1.095	0.662	0.442	0.607
Biological Process	GO:0018130	5	heterocycle biosynthetic process	1.31	0.350199	Q64152	175	K	0.436	0.0254908	Q1	Transcription factor BTF3 OS=Mus musculus OX=10090 GN=Btf3 PE=1 SV=3	Btf3	1	8.69632e-40	140.55	3	QSVDGK(1)APLATGEDDDDEVPDLVENFDEASK	2.4848	1.3	1.123	1.551	0.814	0.556	0.362
Biological Process	GO:0018130	5	heterocycle biosynthetic process	1.31	0.350199	Q62318	575	K	0.361	0.0112346	Q1	Transcription intermediary factor 1-beta OS=Mus musculus OX=10090 GN=Trim28 PE=1 SV=3	Trim28	1	2.89317e-69	152.85	3	EEETEAAIGAPPAAPEGPETK(1)PVLMPLTEGPGAEGPR	2.5582	0.995	2.055	1.2	0.502	0.508	0.525
Biological Process	GO:0018130	5	heterocycle biosynthetic process	1.31	0.350199	P62305	80	K	0.23	0.00281348	Q1	Small nuclear ribonucleoprotein E OS=Mus musculus OX=10090 GN=Snrpe PE=1 SV=1	Snrpe	1	2.99374e-32	200.82	2	IMLK(1)GDNITLLQSVSN	-4.8688	1.779	1.813	1.361	0.523	0.252	0.362
Biological Process	GO:0018130	5	heterocycle biosynthetic process	1.31	0.350199	P53569	401	K	0.314	0.0434006	Q1	CCAAT/enhancer-binding protein zeta OS=Mus musculus OX=10090 GN=Cebpz PE=1 SV=2	Cebpz	1	2.90558e-08	110.91	3	IATK(1)ASHLLEVLLR	0.91037	1.686	1.536	0.775	0.47	0.368
Biological Process	GO:0018130	5	heterocycle biosynthetic process	1.31	0.350199	P31266	80	K	0.432	0.0226263	Q1	Recombining binding protein suppressor of hairless OS=Mus musculus OX=10090 GN=Rbpj PE=1 SV=1	Rbpj	1	4.06206e-59	208.35	2	GDQTVLILHAK(1)VAQK	-0.85009	1.522	1.606	1.032	0.487	0.462	0.847
Biological Process	GO:0018130	5	heterocycle biosynthetic process	1.31	0.350199	P17182	193	K	0.347	0.013777	Q1	Alpha-enolase OS=Mus musculus OX=10090 GN=Eno1 PE=1 SV=3	Eno1	1	1.46989e-11	130.99	2	IGAEVYHNLK(1)NVIK	-2.4748	1.874	1.572		0.541	0.47	0.783
Biological Process	GO:0018130	5	heterocycle biosynthetic process	1.31	0.350199	A2AQ19	270	K	0.491	0.0167927	Q1	RNA polymerase-associated protein RTF1 homolog OS=Mus musculus OX=10090 GN=Rtf1 PE=1 SV=1	Rtf1	1	4.70557e-25	98.865	3	LTQIQESQVTSHNK(1)ER	2.2104	1.436		1.452	0.557	0.759	0.811
Biological Process	GO:0006396	8	RNA processing	1.31	0.349621	Q9D753	6	K	0.497	0.00706998	Q1	Exosome complex component RRP43 OS=Mus musculus OX=10090 GN=Exosc8 PE=1 SV=1	Exosc8	1	2.57843e-08	99.276	2	AAGFK(1)TVEPLEYYR	-1.2811	1.525	1.296	1.232		0.73	0.612
Biological Process	GO:0006396	8	RNA processing	1.31	0.349621	Q9CZX8	111	K	0.429	0.0130628	Q1	40S ribosomal protein S19 OS=Mus musculus OX=10090 GN=Rps19 PE=1 SV=3	Rps19	1	2.32724e-18	142.51	2	VLQALEGLK(1)MVEK	3.648	1.201	1.741	1.192	0.424	0.653	0.698
Biological Process	GO:0018130	5	heterocycle biosynthetic process	1.31	0.350199	Q922Q4	276	K	0.359	0.00821215	Q1	Pyrroline-5-carboxylate reductase 2 OS=Mus musculus OX=10090 GN=Pycr2 PE=1 SV=1	Pycr2	1	9.57944e-29	146.48	2	ELQSMADQEK(1)VSPAALK	-4.3608	2.005	1.644	1.262	0.473	0.495	0.793
Biological Process	GO:0065007	2	biological regulation	1.08	0.431816	Q7JJ13	542	K	0.464	0.0158805	Q1	Bromodomain-containing protein 2 OS=Mus musculus OX=10090 GN=Brd2 PE=1 SV=1	Brd2	1	7.67929e-06	63.947	3	AVHEQLAALSQGPISK(1)PK	0.34324	1.572	1.398		0.859	0.596	0.613
Biological Process	GO:0065007	2	biological regulation	1.08	0.431816	Q8C9B9	14	K	0.492	0.00803381	Q1	Death-inducer obliterator 1 OS=Mus musculus OX=10090 GN=Dido1 PE=1 SV=4	Dido1	0.995788	1.78602e-05	86.135	3	GHLSNEEAPK(0.996)AIK(0.004)PTSK	0.62399	1.421		1.283	0.64	0.691
Biological Process	GO:0065007	2	biological regulation	1.08	0.431816	Q8CHG3	445	K	0.239	0.0108497	Q1	GRIP and coiled-coil domain-containing protein 2 OS=Mus musculus OX=10090 GN=Gcc2 PE=1 SV=2	Gcc2	1	6.97859e-37	139.61	2	EVSELSETFISGSEK(1)EK	0.055327	1.899	1.871	1.494	0.214	0.371	0.675
Biological Process	GO:1901362	5	organic cyclic compound biosynthetic process	1.24	0.465925	P62305	80	K	0.23	0.00281348	Q1	Small nuclear ribonucleoprotein E OS=Mus musculus OX=10090 GN=Snrpe PE=1 SV=1	Snrpe	1	2.99374e-32	200.82	2	IMLK(1)GDNITLLQSVSN	-4.8688	1.779	1.813	1.361	0.523	0.252	0.362
Biological Process	GO:1901362	5	organic cyclic compound biosynthetic process	1.24	0.465925	P53569	401	K	0.314	0.0434006	Q1	CCAAT/enhancer-binding protein zeta OS=Mus musculus OX=10090 GN=Cebpz PE=1 SV=2	Cebpz	1	2.90558e-08	110.91	3	IATK(1)ASHLLEVLLR	0.91037	1.686	1.536	0.775	0.47	0.368
Biological Process	GO:1901362	5	organic cyclic compound biosynthetic process	1.24	0.465925	P31266	80	K	0.432	0.0226263	Q1	Recombining binding protein suppressor of hairless OS=Mus musculus OX=10090 GN=Rbpj PE=1 SV=1	Rbpj	1	4.06206e-59	208.35	2	GDQTVLILHAK(1)VAQK	-0.85009	1.522	1.606	1.032	0.487	0.462	0.847
Biological Process	GO:1901362	5	organic cyclic compound biosynthetic process	1.24	0.465925	P17182	193	K	0.347	0.013777	Q1	Alpha-enolase OS=Mus musculus OX=10090 GN=Eno1 PE=1 SV=3	Eno1	1	1.46989e-11	130.99	2	IGAEVYHNLK(1)NVIK	-2.4748	1.874	1.572		0.541	0.47	0.783
Biological Process	GO:1901362	5	organic cyclic compound biosynthetic process	1.24	0.465925	A2AQ19	270	K	0.491	0.0167927	Q1	RNA polymerase-associated protein RTF1 homolog OS=Mus musculus OX=10090 GN=Rtf1 PE=1 SV=1	Rtf1	1	4.70557e-25	98.865	3	LTQIQESQVTSHNK(1)ER	2.2104	1.436		1.452	0.557	0.759	0.811
Biological Process	GO:1901566	5	organonitrogen compound biosynthetic process	1.24	0.465044	Q9D0R2	305	K	0.479	0.0032279	Q1	Threonine--tRNA ligase 1, cytoplasmic OS=Mus musculus OX=10090 GN=Tars1 PE=1 SV=2	Tars1	1	1.81383e-05	96.957	2	IYGISFPDPK(1)LLK	-1.9366	1.366	1.403	1.225	0.513	0.749	0.653
Biological Process	GO:1901566	5	organonitrogen compound biosynthetic process	1.24	0.465044	Q99PL5	1578	K	0.468	0.0447762	Q1	Ribosome-binding protein 1 OS=Mus musculus OX=10090 GN=Rrbp1 PE=1 SV=2	Rrbp1	1	1.632e-09	159.11	2	TTQEQLTK(1)EK	-1.9607	1.183	1.419	1.345	0.934	0.564	0.348
Biological Process	GO:1901566	5	organonitrogen compound biosynthetic process	1.24	0.465044	Q922Q4	276	K	0.359	0.00821215	Q1	Pyrroline-5-carboxylate reductase 2 OS=Mus musculus OX=10090 GN=Pycr2 PE=1 SV=1	Pycr2	1	9.57944e-29	146.48	2	ELQSMADQEK(1)VSPAALK	-4.3608	2.005	1.644	1.262	0.473	0.495	0.793
Biological Process	GO:1901566	5	organonitrogen compound biosynthetic process	1.24	0.465044	Q6P542	229	K	0.454	0.0130812	Q1	ATP-binding cassette sub-family F member 1 OS=Mus musculus OX=10090 GN=Abcf1 PE=1 SV=1	Abcf1	1	3.32777e-33	201.66	2	EAEQGSGEEK(1)EEK	-1.0273	1.669	0.955	1.501	0.58	0.693	0.6
Biological Process	GO:1901566	5	organonitrogen compound biosynthetic process	1.24	0.465044	Q64737	982	K	0.423	0.00540344	Q1	Trifunctional purine biosynthetic protein adenosine-3 OS=Mus musculus OX=10090 GN=Gart PE=1 SV=3	Gart	1	8.95867e-15	132.63	3	VAEHK(1)IFPAALQLVASGAVQLR	-0.90266	1.491	1.456	1.095	0.662	0.442	0.607
Biological Process	GO:1901566	5	organonitrogen compound biosynthetic process	1.24	0.465044	Q62448	812	K	0.488	0.00214081	Q1	Eukaryotic translation initiation factor 4 gamma 2 OS=Mus musculus OX=10090 GN=Eif4g2 PE=1 SV=2	Eif4g2	1	1.56369e-30	211.84	2	QLLLSFK(1)PVMQK	3.5235	1.39	1.464	1.122	0.576	0.655	0.709
Biological Process	GO:1901566	5	organonitrogen compound biosynthetic process	1.24	0.465044	Q61753	69	K	0.46	0.00527915	Q1	D-3-phosphoglycerate dehydrogenase OS=Mus musculus OX=10090 GN=Phgdh PE=1 SV=3	Phgdh	1	3.48588e-147	297.77	2	VTADVINAAEK(1)LQVVGR	-0.34018	1.42	1.424	1.313	0.733	0.472	0.709
Biological Process	GO:1901566	5	organonitrogen compound biosynthetic process	1.24	0.465044	Q61035	37	K	0.482	0.00952752	Q1	Histidine--tRNA ligase, cytoplasmic OS=Mus musculus OX=10090 GN=Hars1 PE=1 SV=2	Hars1	1	7.60039e-38	189.13	2	ASAEQIEEEVTK(1)LLK	-1.3868	1.498	1.53	1.115	0.804	0.66	0.531
Biological Process	GO:1901566	5	organonitrogen compound biosynthetic process	1.24	0.465044	Q05D44	1091	K	0.356	0.0332902	Q1	Eukaryotic translation initiation factor 5B OS=Mus musculus OX=10090 GN=Eif5b PE=1 SV=2	Eif5b	1	0.000287796	86.243	2	MK(1)ILPQYIFNSR	5.8722	1.259	1.733			0.589	0.476
Biological Process	GO:1901566	5	organonitrogen compound biosynthetic process	1.24	0.465044	Q05D44	640	K	0.158	0.00192691	Q1	Eukaryotic translation initiation factor 5B OS=Mus musculus OX=10090 GN=Eif5b PE=1 SV=2	Eif5b	1	1.12633e-13	87.573	2	APIICVLGHVDTGK(1)TK	-1.6323	1.658	1.625	1.261		0.195	0.283
Biological Process	GO:1901566	5	organonitrogen compound biosynthetic process	1.24	0.465044	P17182	193	K	0.347	0.013777	Q1	Alpha-enolase OS=Mus musculus OX=10090 GN=Eno1 PE=1 SV=3	Eno1	1	1.46989e-11	130.99	2	IGAEVYHNLK(1)NVIK	-2.4748	1.874	1.572		0.541	0.47	0.783
Biological Process	GO:1901566	5	organonitrogen compound biosynthetic process	1.24	0.465044	P60843	54	K	0.417	0.0336627	Q1	Eukaryotic initiation factor 4A-I OS=Mus musculus OX=10090 GN=Eif4a1 PE=1 SV=1	Eif4a1	1	2.41436e-11	98.167	2	GIYAYGFEK(1)PSAIQQR	-0.0098819	1.603	1.583	1.032	0.761	0.341	0.659
Biological Process	GO:0032259	3	methylation	1.44	0.463673	Q9ER69	146	K	0.483	0.00436477	Q1	Pre-mRNA-splicing regulator WTAP OS=Mus musculus OX=10090 GN=Wtap PE=1 SV=3	Wtap	1	4.26208e-32	111.6	3	DKLEQAQNELSAWK(1)FTPDSQTGK	2.3759	1.343	1.145	1.494	0.732	0.666	0.524
Biological Process	GO:0032259	3	methylation	1.44	0.463673	Q62318	575	K	0.361	0.0112346	Q1	Transcription intermediary factor 1-beta OS=Mus musculus OX=10090 GN=Trim28 PE=1 SV=3	Trim28	1	2.89317e-69	152.85	3	EEETEAAIGAPPAAPEGPETK(1)PVLMPLTEGPGAEGPR	2.5582	0.995	2.055	1.2	0.502	0.508	0.525
Biological Process	GO:0032259	3	methylation	1.44	0.463673	A2AQ19	270	K	0.491	0.0167927	Q1	RNA polymerase-associated protein RTF1 homolog OS=Mus musculus OX=10090 GN=Rtf1 PE=1 SV=1	Rtf1	1	4.70557e-25	98.865	3	LTQIQESQVTSHNK(1)ER	2.2104	1.436		1.452	0.557	0.759	0.811
Biological Process	GO:0061458	6	reproductive system development	1.44	0.463673	Q62318	575	K	0.361	0.0112346	Q1	Transcription intermediary factor 1-beta OS=Mus musculus OX=10090 GN=Trim28 PE=1 SV=3	Trim28	1	2.89317e-69	152.85	3	EEETEAAIGAPPAAPEGPETK(1)PVLMPLTEGPGAEGPR	2.5582	0.995	2.055	1.2	0.502	0.508	0.525
Biological Process	GO:0061458	6	reproductive system development	1.44	0.463673	P31938	168	K	0.487	0.00709191	Q1	Dual specificity mitogen-activated protein kinase kinase 1 OS=Mus musculus OX=10090 GN=Map2k1 PE=1 SV=2	Map2k1	1	2.65724e-09	135.24	2	IPEQILGK(1)VSIAVIK	0.50638	1.534		1.218	0.638	0.631	0.74
Biological Process	GO:0061458	6	reproductive system development	1.44	0.463673	P31266	80	K	0.432	0.0226263	Q1	Recombining binding protein suppressor of hairless OS=Mus musculus OX=10090 GN=Rbpj PE=1 SV=1	Rbpj	1	4.06206e-59	208.35	2	GDQTVLILHAK(1)VAQK	-0.85009	1.522	1.606	1.032	0.487	0.462	0.847
Biological Process	GO:1901362	5	organic cyclic compound biosynthetic process	1.24	0.465925	Q62318	575	K	0.361	0.0112346	Q1	Transcription intermediary factor 1-beta OS=Mus musculus OX=10090 GN=Trim28 PE=1 SV=3	Trim28	1	2.89317e-69	152.85	3	EEETEAAIGAPPAAPEGPETK(1)PVLMPLTEGPGAEGPR	2.5582	0.995	2.055	1.2	0.502	0.508	0.525
Biological Process	GO:1901362	5	organic cyclic compound biosynthetic process	1.24	0.465925	Q64152	175	K	0.436	0.0254908	Q1	Transcription factor BTF3 OS=Mus musculus OX=10090 GN=Btf3 PE=1 SV=3	Btf3	1	8.69632e-40	140.55	3	QSVDGK(1)APLATGEDDDDEVPDLVENFDEASK	2.4848	1.3	1.123	1.551	0.814	0.556	0.362
Biological Process	GO:1901362	5	organic cyclic compound biosynthetic process	1.24	0.465925	Q64737	982	K	0.423	0.00540344	Q1	Trifunctional purine biosynthetic protein adenosine-3 OS=Mus musculus OX=10090 GN=Gart PE=1 SV=3	Gart	1	8.95867e-15	132.63	3	VAEHK(1)IFPAALQLVASGAVQLR	-0.90266	1.491	1.456	1.095	0.662	0.442	0.607
Biological Process	GO:1901362	5	organic cyclic compound biosynthetic process	1.24	0.465925	Q6A068	76	K	0.328	0.00340917	Q1	Cell division cycle 5-like protein OS=Mus musculus OX=10090 GN=Cdc5l PE=1 SV=2	Cdc5l	1	0.000464872	74.424	3	LLHLAK(1)LMPTQWR	-0.93007	1.767	1.533	1.106	0.454	0.589	0.403
Biological Process	GO:0043412	5	macromolecule modification	0.82	0.472536	Q8VDM4	50	K	0.406	0.00119244	Q1	26S proteasome non-ATPase regulatory subunit 2 OS=Mus musculus OX=10090 GN=Psmd2 PE=1 SV=1	Psmd2	1	1.68934e-127	200.45	3	DKEQELSEEDK(1)QLQDELEMLVER	-0.5311	1.613	1.294	1.236	0.616	0.484	0.58
Biological Process	GO:0043412	5	macromolecule modification	0.82	0.472536	Q8R5H1	758	K	0.392	0.00619974	Q1	Ubiquitin carboxyl-terminal hydrolase 15 OS=Mus musculus OX=10090 GN=Usp15 PE=1 SV=1	Usp15	1	8.66236e-07	117.45	2	SFLALDWDPDLK(1)K	-0.98175	1.598	1.63	1.063	0.658	0.454	0.57
Biological Process	GO:0043412	5	macromolecule modification	0.82	0.472536	Q8R349	423	K	0.491	0.00115913	Q1	Cell division cycle protein 16 homolog OS=Mus musculus OX=10090 GN=Cdc16 PE=1 SV=1	Cdc16	1	2.83401e-08	124.06	2	TAEK(1)WFLDALEK	-0.31119	1.47	1.114	1.392	0.653	0.643	0.656
Biological Process	GO:0043412	5	macromolecule modification	0.82	0.472536	Q8R180	330	K	0.447	0.0413654	Q1	ERO1-like protein alpha OS=Mus musculus OX=10090 GN=Ero1a PE=1 SV=2	Ero1a	1	5.01588e-14	71.471	3	VLPFFERPDFQLFTGNK(1)VQDAENK	2.1069	1.425		1.022	0.543		0.55
Biological Process	GO:0043412	5	macromolecule modification	0.82	0.472536	Q6PDQ2	1868	K	0.262	0.00629591	Q1	Chromodomain-helicase-DNA-binding protein 4 OS=Mus musculus OX=10090 GN=Chd4 PE=1 SV=1	Chd4	1	6.42541e-38	189.13	2	QLEELLSDMK(1)ADVTR	-1.9301	1.576	1.717	1.089		0.417	0.347
Biological Process	GO:0043412	5	macromolecule modification	0.82	0.472536	Q62318	575	K	0.361	0.0112346	Q1	Transcription intermediary factor 1-beta OS=Mus musculus OX=10090 GN=Trim28 PE=1 SV=3	Trim28	1	2.89317e-69	152.85	3	EEETEAAIGAPPAAPEGPETK(1)PVLMPLTEGPGAEGPR	2.5582	0.995	2.055	1.2	0.502	0.508	0.525
Biological Process	GO:0043412	5	macromolecule modification	0.82	0.472536	Q60520	814	K	0.388	0.00329317	Q1	Paired amphipathic helix protein Sin3a OS=Mus musculus OX=10090 GN=Sin3a PE=1 SV=3	Sin3a	1	6.74201e-17	103.23	3	IK(1)QIMHHFIPDLLFAQR	0.068967	1.302	1.461	1.115	0.474	0.53
Biological Process	GO:0043412	5	macromolecule modification	0.82	0.472536	P31938	168	K	0.487	0.00709191	Q1	Dual specificity mitogen-activated protein kinase kinase 1 OS=Mus musculus OX=10090 GN=Map2k1 PE=1 SV=2	Map2k1	1	2.65724e-09	135.24	2	IPEQILGK(1)VSIAVIK	0.50638	1.534		1.218	0.638	0.631	0.74
Biological Process	GO:0043412	5	macromolecule modification	0.82	0.472536	P17182	193	K	0.347	0.013777	Q1	Alpha-enolase OS=Mus musculus OX=10090 GN=Eno1 PE=1 SV=3	Eno1	1	1.46989e-11	130.99	2	IGAEVYHNLK(1)NVIK	-2.4748	1.874	1.572		0.541	0.47	0.783
Biological Process	GO:0043412	5	macromolecule modification	0.82	0.472536	A2AQ19	270	K	0.491	0.0167927	Q1	RNA polymerase-associated protein RTF1 homolog OS=Mus musculus OX=10090 GN=Rtf1 PE=1 SV=1	Rtf1	1	4.70557e-25	98.865	3	LTQIQESQVTSHNK(1)ER	2.2104	1.436		1.452	0.557	0.759	0.811
Biological Process	GO:0007346	6	regulation of mitotic cell cycle	1.28	0.467422	Q8R349	423	K	0.491	0.00115913	Q1	Cell division cycle protein 16 homolog OS=Mus musculus OX=10090 GN=Cdc16 PE=1 SV=1	Cdc16	1	2.83401e-08	124.06	2	TAEK(1)WFLDALEK	-0.31119	1.47	1.114	1.392	0.653	0.643	0.656
Biological Process	GO:0010033	4	response to organic substance	1.16	0.462236	Q9Z0Z7	380	K	0.35	0.0153694	Q1	Krueppel-like factor 5 OS=Mus musculus OX=10090 GN=Klf5 PE=1 SV=2	Klf5	1	1.02561e-05	106.93	2	SSHLK(1)AHLR	-0.51234	1.483		1.677	0.488		0.617
Biological Process	GO:0007346	6	regulation of mitotic cell cycle	1.28	0.467422	Q60520	814	K	0.388	0.00329317	Q1	Paired amphipathic helix protein Sin3a OS=Mus musculus OX=10090 GN=Sin3a PE=1 SV=3	Sin3a	1	6.74201e-17	103.23	3	IK(1)QIMHHFIPDLLFAQR	0.068967	1.302	1.461	1.115	0.474	0.53
Biological Process	GO:0007346	6	regulation of mitotic cell cycle	1.28	0.467422	P31938	168	K	0.487	0.00709191	Q1	Dual specificity mitogen-activated protein kinase kinase 1 OS=Mus musculus OX=10090 GN=Map2k1 PE=1 SV=2	Map2k1	1	2.65724e-09	135.24	2	IPEQILGK(1)VSIAVIK	0.50638	1.534		1.218	0.638	0.631	0.74
Biological Process	GO:0007346	6	regulation of mitotic cell cycle	1.28	0.467422	O89017	179	K	0.491	0.0160668	Q1	Legumain OS=Mus musculus OX=10090 GN=Lgmn PE=1 SV=1	Lgmn	1	1.47985e-09	127.94	2	YMYEHK(1)MYQK	2.3656	1.224	1.318	1.295	0.423	0.693	0.768
Biological Process	GO:0007346	6	regulation of mitotic cell cycle	1.28	0.467422	E9PVX6	351	K	0.254	0.0311237	Q1	Proliferation marker protein Ki-67 OS=Mus musculus OX=10090 GN=Mki67 PE=1 SV=1	Mki67	1	1.18812e-59	141.09	3	HSVNLDEGESAQAVHK(1)TVTPGK	-0.32852		1.634	1.867	0.483	0.617	0.236
Biological Process	GO:0006873	7	cellular ion homeostasis	1.43	0.466338	Q9ESZ8	488	K	0.39	0.0256598	Q1	General transcription factor II-I OS=Mus musculus OX=10090 GN=Gtf2i PE=1 SV=3	Gtf2i	1	6.96824e-29	113.34	2	FAEALGSTEAK(1)AVPYQK	-3.3856	1.653	1.589	1.019	0.48	0.629
Biological Process	GO:0006873	7	cellular ion homeostasis	1.43	0.466338	Q8R180	330	K	0.447	0.0413654	Q1	ERO1-like protein alpha OS=Mus musculus OX=10090 GN=Ero1a PE=1 SV=2	Ero1a	1	5.01588e-14	71.471	3	VLPFFERPDFQLFTGNK(1)VQDAENK	2.1069	1.425		1.022	0.543		0.55
Biological Process	GO:0006873	7	cellular ion homeostasis	1.43	0.466338	P63158	141	K	0.271	0.0277688	Q1	High mobility group protein B1 OS=Mus musculus OX=10090 GN=Hmgb1 PE=1 SV=2	Hmgb1	1	7.30472e-37	146.75	2	LGEMWNNTAADDK(1)QPYEK	-2.9163	1.331	1.862	1.221	0.549		0.247
Biological Process	GO:0040007	2	growth	1.43	0.466338	Q62318	575	K	0.361	0.0112346	Q1	Transcription intermediary factor 1-beta OS=Mus musculus OX=10090 GN=Trim28 PE=1 SV=3	Trim28	1	2.89317e-69	152.85	3	EEETEAAIGAPPAAPEGPETK(1)PVLMPLTEGPGAEGPR	2.5582	0.995	2.055	1.2	0.502	0.508	0.525
Biological Process	GO:0040007	2	growth	1.43	0.466338	Q60843	289	K	0.404	0.0378421	Q1	Krueppel-like factor 2 OS=Mus musculus OX=10090 GN=Klf2 PE=1 SV=2	Klf2	1	1.02561e-05	106.93	2	SSHLK(1)AHLR	-0.51234	1.434		1.383	0.466		0.673
Biological Process	GO:0040007	2	growth	1.43	0.466338	A2AQ19	270	K	0.491	0.0167927	Q1	RNA polymerase-associated protein RTF1 homolog OS=Mus musculus OX=10090 GN=Rtf1 PE=1 SV=1	Rtf1	1	4.70557e-25	98.865	3	LTQIQESQVTSHNK(1)ER	2.2104	1.436		1.452	0.557	0.759	0.811
Biological Process	GO:1901362	5	organic cyclic compound biosynthetic process	1.24	0.465925	Q9Z0Z7	380	K	0.35	0.0153694	Q1	Krueppel-like factor 5 OS=Mus musculus OX=10090 GN=Klf5 PE=1 SV=2	Klf5	1	1.02561e-05	106.93	2	SSHLK(1)AHLR	-0.51234	1.483		1.677	0.488		0.617
Biological Process	GO:1901362	5	organic cyclic compound biosynthetic process	1.24	0.465925	Q922Q4	276	K	0.359	0.00821215	Q1	Pyrroline-5-carboxylate reductase 2 OS=Mus musculus OX=10090 GN=Pycr2 PE=1 SV=1	Pycr2	1	9.57944e-29	146.48	2	ELQSMADQEK(1)VSPAALK	-4.3608	2.005	1.644	1.262	0.473	0.495	0.793
Biological Process	GO:0007346	6	regulation of mitotic cell cycle	1.28	0.467422	P63158	141	K	0.271	0.0277688	Q1	High mobility group protein B1 OS=Mus musculus OX=10090 GN=Hmgb1 PE=1 SV=2	Hmgb1	1	7.30472e-37	146.75	2	LGEMWNNTAADDK(1)QPYEK	-2.9163	1.331	1.862	1.221	0.549		0.247
Biological Process	GO:0043412	5	macromolecule modification	0.82	0.472536	Q91YW3	150	K	0.466	0.0309092	Q1	DnaJ homolog subfamily C member 3 OS=Mus musculus OX=10090 GN=Dnajc3 PE=1 SV=1	Dnajc3	1	3.66715e-05	82.437	2	EAESQLVK(1)ADEMQR	-1.8504	1.358	1.512			0.584	0.754
Biological Process	GO:0010033	4	response to organic substance	1.16	0.462236	Q9WV32	326	K	0.281	0.0374274	Q1	Actin-related protein 2/3 complex subunit 1B OS=Mus musculus OX=10090 GN=Arpc1b PE=1 SV=4	Arpc1b	1	2.2222e-16	75.024	3	ASSEGGAATGAGLDSLHK(1)NSVSQISVLSGGK	2.5421	1.56	1.599		0.557		0.332
Biological Process	GO:0010033	4	response to organic substance	1.16	0.462236	Q9CSN1	452	K	0.486	0.000105229	Q1	SNW domain-containing protein 1 OS=Mus musculus OX=10090 GN=Snw1 PE=1 SV=3	Snw1	1	7.92152e-09	74.62	2	PSK(1)NLDK	0.52071	1.166	1.191	1.248	0.581		0.587
Biological Process	GO:0031323	5	regulation of cellular metabolic process	1.11	0.45871	Q9Z2D8	114	K	0.457	0.0133169	Q1	Methyl-CpG-binding domain protein 3 OS=Mus musculus OX=10090 GN=Mbd3 PE=1 SV=1	Mbd3	1	1.00467e-05	99.276	2	QPVTK(1)ITNHPSNK	-3.1348	1.093	1.14	1.554		0.554	0.6
Biological Process	GO:0031323	5	regulation of cellular metabolic process	1.11	0.45871	Q9Z0Z7	380	K	0.35	0.0153694	Q1	Krueppel-like factor 5 OS=Mus musculus OX=10090 GN=Klf5 PE=1 SV=2	Klf5	1	1.02561e-05	106.93	2	SSHLK(1)AHLR	-0.51234	1.483		1.677	0.488		0.617
Biological Process	GO:0031323	5	regulation of cellular metabolic process	1.11	0.45871	Q9JL35	152	K	0.475	0.002178	Q1	High mobility group nucleosome-binding domain-containing protein 5 OS=Mus musculus OX=10090 GN=Hmgn5 PE=1 SV=2	Hmgn5	0.999991	8.67945e-38	133.34	3	DTGEEVEDGK(1)IEEEGLNEKPGTAK	0.91414	1.727	1.428	1.332	0.728	0.787	0.616
Biological Process	GO:0031323	5	regulation of cellular metabolic process	1.11	0.45871	Q9ESZ8	488	K	0.39	0.0256598	Q1	General transcription factor II-I OS=Mus musculus OX=10090 GN=Gtf2i PE=1 SV=3	Gtf2i	1	6.96824e-29	113.34	2	FAEALGSTEAK(1)AVPYQK	-3.3856	1.653	1.589	1.019	0.48	0.629
Biological Process	GO:0031323	5	regulation of cellular metabolic process	1.11	0.45871	Q9ER69	146	K	0.483	0.00436477	Q1	Pre-mRNA-splicing regulator WTAP OS=Mus musculus OX=10090 GN=Wtap PE=1 SV=3	Wtap	1	4.26208e-32	111.6	3	DKLEQAQNELSAWK(1)FTPDSQTGK	2.3759	1.343	1.145	1.494	0.732	0.666	0.524
Biological Process	GO:0031323	5	regulation of cellular metabolic process	1.11	0.45871	Q9D753	6	K	0.497	0.00706998	Q1	Exosome complex component RRP43 OS=Mus musculus OX=10090 GN=Exosc8 PE=1 SV=1	Exosc8	1	2.57843e-08	99.276	2	AAGFK(1)TVEPLEYYR	-1.2811	1.525	1.296	1.232		0.73	0.612
Biological Process	GO:0031323	5	regulation of cellular metabolic process	1.11	0.45871	Q9CSN1	452	K	0.486	0.000105229	Q1	SNW domain-containing protein 1 OS=Mus musculus OX=10090 GN=Snw1 PE=1 SV=3	Snw1	1	7.92152e-09	74.62	2	PSK(1)NLDK	0.52071	1.166	1.191	1.248	0.581		0.587
Biological Process	GO:0031323	5	regulation of cellular metabolic process	1.11	0.45871	Q99JF8	14	K	0.439	0.00949848	Q1	PC4 and SFRS1-interacting protein OS=Mus musculus OX=10090 GN=Psip1 PE=1 SV=1	Psip1	1	1.95557e-08	87.573	2	PGDLIFAK(1)MK	2.5959	1.409	1.438	1.262	0.413	0.748	0.641
Biological Process	GO:0031323	5	regulation of cellular metabolic process	1.11	0.45871	Q91YW3	150	K	0.466	0.0309092	Q1	DnaJ homolog subfamily C member 3 OS=Mus musculus OX=10090 GN=Dnajc3 PE=1 SV=1	Dnajc3	1	3.66715e-05	82.437	2	EAESQLVK(1)ADEMQR	-1.8504	1.358	1.512			0.584	0.754
Biological Process	GO:0031323	5	regulation of cellular metabolic process	1.11	0.45871	Q8R5H1	758	K	0.392	0.00619974	Q1	Ubiquitin carboxyl-terminal hydrolase 15 OS=Mus musculus OX=10090 GN=Usp15 PE=1 SV=1	Usp15	1	8.66236e-07	117.45	2	SFLALDWDPDLK(1)K	-0.98175	1.598	1.63	1.063	0.658	0.454	0.57
Biological Process	GO:0031323	5	regulation of cellular metabolic process	1.11	0.45871	Q7JJ13	542	K	0.464	0.0158805	Q1	Bromodomain-containing protein 2 OS=Mus musculus OX=10090 GN=Brd2 PE=1 SV=1	Brd2	1	7.67929e-06	63.947	3	AVHEQLAALSQGPISK(1)PK	0.34324	1.572	1.398		0.859	0.596	0.613
Biological Process	GO:0031323	5	regulation of cellular metabolic process	1.11	0.45871	Q6PR54	2204	K	0.493	0.00449956	Q1	Telomere-associated protein RIF1 OS=Mus musculus OX=10090 GN=Rif1 PE=1 SV=2	Rif1	1	5.42792e-06	73.305	3	HNTTSAK(1)GFLSPGSQSSK	2.7303	1.494		1.339	0.624	0.693	0.778
Biological Process	GO:0031323	5	regulation of cellular metabolic process	1.11	0.45871	Q6PDQ2	1868	K	0.262	0.00629591	Q1	Chromodomain-helicase-DNA-binding protein 4 OS=Mus musculus OX=10090 GN=Chd4 PE=1 SV=1	Chd4	1	6.42541e-38	189.13	2	QLEELLSDMK(1)ADVTR	-1.9301	1.576	1.717	1.089		0.417	0.347
Biological Process	GO:0031323	5	regulation of cellular metabolic process	1.11	0.45871	Q6P542	229	K	0.454	0.0130812	Q1	ATP-binding cassette sub-family F member 1 OS=Mus musculus OX=10090 GN=Abcf1 PE=1 SV=1	Abcf1	1	3.32777e-33	201.66	2	EAEQGSGEEK(1)EEK	-1.0273	1.669	0.955	1.501	0.58	0.693	0.6
Biological Process	GO:0031323	5	regulation of cellular metabolic process	1.11	0.45871	Q6A068	76	K	0.328	0.00340917	Q1	Cell division cycle 5-like protein OS=Mus musculus OX=10090 GN=Cdc5l PE=1 SV=2	Cdc5l	1	0.000464872	74.424	3	LLHLAK(1)LMPTQWR	-0.93007	1.767	1.533	1.106	0.454	0.589	0.403
Biological Process	GO:0031323	5	regulation of cellular metabolic process	1.11	0.45871	Q62448	812	K	0.488	0.00214081	Q1	Eukaryotic translation initiation factor 4 gamma 2 OS=Mus musculus OX=10090 GN=Eif4g2 PE=1 SV=2	Eif4g2	1	1.56369e-30	211.84	2	QLLLSFK(1)PVMQK	3.5235	1.39	1.464	1.122	0.576	0.655	0.709
Biological Process	GO:0031323	5	regulation of cellular metabolic process	1.11	0.45871	Q62318	575	K	0.361	0.0112346	Q1	Transcription intermediary factor 1-beta OS=Mus musculus OX=10090 GN=Trim28 PE=1 SV=3	Trim28	1	2.89317e-69	152.85	3	EEETEAAIGAPPAAPEGPETK(1)PVLMPLTEGPGAEGPR	2.5582	0.995	2.055	1.2	0.502	0.508	0.525
Biological Process	GO:0031323	5	regulation of cellular metabolic process	1.11	0.45871	Q61316	517	K	0.416	0.0412514	Q1	Heat shock 70 kDa protein 4 OS=Mus musculus OX=10090 GN=Hspa4 PE=1 SV=1	Hspa4	1	8.26413e-34	110.9	2	SEESEEPMETDQNAK(1)EEEK	-4.0623	1.501	0.893	1.784	0.678	0.695	0.366
Biological Process	GO:0031323	5	regulation of cellular metabolic process	1.11	0.45871	Q60843	289	K	0.404	0.0378421	Q1	Krueppel-like factor 2 OS=Mus musculus OX=10090 GN=Klf2 PE=1 SV=2	Klf2	1	1.02561e-05	106.93	2	SSHLK(1)AHLR	-0.51234	1.434		1.383	0.466		0.673
Biological Process	GO:0031323	5	regulation of cellular metabolic process	1.11	0.45871	Q60520	814	K	0.388	0.00329317	Q1	Paired amphipathic helix protein Sin3a OS=Mus musculus OX=10090 GN=Sin3a PE=1 SV=3	Sin3a	1	6.74201e-17	103.23	3	IK(1)QIMHHFIPDLLFAQR	0.068967	1.302	1.461	1.115	0.474	0.53
Biological Process	GO:0031323	5	regulation of cellular metabolic process	1.11	0.45871	Q3UKJ7	379	K	0.432	0.0250951	Q1	WD40 repeat-containing protein SMU1 OS=Mus musculus OX=10090 GN=Smu1 PE=2 SV=2	Smu1	1	5.74855e-06	108.24	2	IWNMK(1)TTECSNTFK	0.2741	1.257	1.607	0.993	0.618	0.494
Biological Process	GO:0031323	5	regulation of cellular metabolic process	1.11	0.45871	Q05D44	1091	K	0.356	0.0332902	Q1	Eukaryotic translation initiation factor 5B OS=Mus musculus OX=10090 GN=Eif5b PE=1 SV=2	Eif5b	1	0.000287796	86.243	2	MK(1)ILPQYIFNSR	5.8722	1.259	1.733			0.589	0.476
Biological Process	GO:0031323	5	regulation of cellular metabolic process	1.11	0.45871	Q05D44	640	K	0.158	0.00192691	Q1	Eukaryotic translation initiation factor 5B OS=Mus musculus OX=10090 GN=Eif5b PE=1 SV=2	Eif5b	1	1.12633e-13	87.573	2	APIICVLGHVDTGK(1)TK	-1.6323	1.658	1.625	1.261		0.195	0.283
Biological Process	GO:0044093	4	positive regulation of molecular function	0.71	0.459918	O89017	179	K	0.491	0.0160668	Q1	Legumain OS=Mus musculus OX=10090 GN=Lgmn PE=1 SV=1	Lgmn	1	1.47985e-09	127.94	2	YMYEHK(1)MYQK	2.3656	1.224	1.318	1.295	0.423	0.693	0.768
Biological Process	GO:0044093	4	positive regulation of molecular function	0.71	0.459918	P17182	193	K	0.347	0.013777	Q1	Alpha-enolase OS=Mus musculus OX=10090 GN=Eno1 PE=1 SV=3	Eno1	1	1.46989e-11	130.99	2	IGAEVYHNLK(1)NVIK	-2.4748	1.874	1.572		0.541	0.47	0.783
Biological Process	GO:0044093	4	positive regulation of molecular function	0.71	0.459918	P31938	168	K	0.487	0.00709191	Q1	Dual specificity mitogen-activated protein kinase kinase 1 OS=Mus musculus OX=10090 GN=Map2k1 PE=1 SV=2	Map2k1	1	2.65724e-09	135.24	2	IPEQILGK(1)VSIAVIK	0.50638	1.534		1.218	0.638	0.631	0.74
Biological Process	GO:0044093	4	positive regulation of molecular function	0.71	0.459918	P63158	141	K	0.271	0.0277688	Q1	High mobility group protein B1 OS=Mus musculus OX=10090 GN=Hmgb1 PE=1 SV=2	Hmgb1	1	7.30472e-37	146.75	2	LGEMWNNTAADDK(1)QPYEK	-2.9163	1.331	1.862	1.221	0.549		0.247
Biological Process	GO:0010033	4	response to organic substance	1.16	0.462236	Q91YW3	150	K	0.466	0.0309092	Q1	DnaJ homolog subfamily C member 3 OS=Mus musculus OX=10090 GN=Dnajc3 PE=1 SV=1	Dnajc3	1	3.66715e-05	82.437	2	EAESQLVK(1)ADEMQR	-1.8504	1.358	1.512			0.584	0.754
Biological Process	GO:0010033	4	response to organic substance	1.16	0.462236	Q8R5H1	758	K	0.392	0.00619974	Q1	Ubiquitin carboxyl-terminal hydrolase 15 OS=Mus musculus OX=10090 GN=Usp15 PE=1 SV=1	Usp15	1	8.66236e-07	117.45	2	SFLALDWDPDLK(1)K	-0.98175	1.598	1.63	1.063	0.658	0.454	0.57
Biological Process	GO:0010033	4	response to organic substance	1.16	0.462236	Q8R180	330	K	0.447	0.0413654	Q1	ERO1-like protein alpha OS=Mus musculus OX=10090 GN=Ero1a PE=1 SV=2	Ero1a	1	5.01588e-14	71.471	3	VLPFFERPDFQLFTGNK(1)VQDAENK	2.1069	1.425		1.022	0.543		0.55
Biological Process	GO:0010033	4	response to organic substance	1.16	0.462236	Q6PR54	2204	K	0.493	0.00449956	Q1	Telomere-associated protein RIF1 OS=Mus musculus OX=10090 GN=Rif1 PE=1 SV=2	Rif1	1	5.42792e-06	73.305	3	HNTTSAK(1)GFLSPGSQSSK	2.7303	1.494		1.339	0.624	0.693	0.778
Biological Process	GO:0010033	4	response to organic substance	1.16	0.462236	Q6A068	76	K	0.328	0.00340917	Q1	Cell division cycle 5-like protein OS=Mus musculus OX=10090 GN=Cdc5l PE=1 SV=2	Cdc5l	1	0.000464872	74.424	3	LLHLAK(1)LMPTQWR	-0.93007	1.767	1.533	1.106	0.454	0.589	0.403
Biological Process	GO:0010033	4	response to organic substance	1.16	0.462236	Q64737	982	K	0.423	0.00540344	Q1	Trifunctional purine biosynthetic protein adenosine-3 OS=Mus musculus OX=10090 GN=Gart PE=1 SV=3	Gart	1	8.95867e-15	132.63	3	VAEHK(1)IFPAALQLVASGAVQLR	-0.90266	1.491	1.456	1.095	0.662	0.442	0.607
Biological Process	GO:0010033	4	response to organic substance	1.16	0.462236	Q60843	289	K	0.404	0.0378421	Q1	Krueppel-like factor 2 OS=Mus musculus OX=10090 GN=Klf2 PE=1 SV=2	Klf2	1	1.02561e-05	106.93	2	SSHLK(1)AHLR	-0.51234	1.434		1.383	0.466		0.673
Biological Process	GO:0010033	4	response to organic substance	1.16	0.462236	Q60520	814	K	0.388	0.00329317	Q1	Paired amphipathic helix protein Sin3a OS=Mus musculus OX=10090 GN=Sin3a PE=1 SV=3	Sin3a	1	6.74201e-17	103.23	3	IK(1)QIMHHFIPDLLFAQR	0.068967	1.302	1.461	1.115	0.474	0.53
Biological Process	GO:0010033	4	response to organic substance	1.16	0.462236	P63158	141	K	0.271	0.0277688	Q1	High mobility group protein B1 OS=Mus musculus OX=10090 GN=Hmgb1 PE=1 SV=2	Hmgb1	1	7.30472e-37	146.75	2	LGEMWNNTAADDK(1)QPYEK	-2.9163	1.331	1.862	1.221	0.549		0.247
Biological Process	GO:0010033	4	response to organic substance	1.16	0.462236	P35564	552	K	0.261	0.000195915	Q1	Calnexin OS=Mus musculus OX=10090 GN=Canx PE=1 SV=1	Canx	1	6.86943e-49	173.63	3	QK(1)SDAEEDGVTGSQDEEDSKPK	-2.529	1.904	1.484	1.659	0.412	0.504	0.399
Biological Process	GO:0010033	4	response to organic substance	1.16	0.462236	P31938	168	K	0.487	0.00709191	Q1	Dual specificity mitogen-activated protein kinase kinase 1 OS=Mus musculus OX=10090 GN=Map2k1 PE=1 SV=2	Map2k1	1	2.65724e-09	135.24	2	IPEQILGK(1)VSIAVIK	0.50638	1.534		1.218	0.638	0.631	0.74
Biological Process	GO:0010033	4	response to organic substance	1.16	0.462236	Q9CVB6	275	K	0.06	3.1064e-05	Q1	Actin-related protein 2/3 complex subunit 2 OS=Mus musculus OX=10090 GN=Arpc2 PE=1 SV=3	Arpc2	1	0.000604783	90.263	2	TSDFLK(1)VLNR	0.080215	2.275	2.291		0.15	0.125	0.137
Biological Process	GO:0010033	4	response to organic substance	1.16	0.462236	P26041	237	K	0.493	0.000466585	Q1	Moesin OS=Mus musculus OX=10090 GN=Msn PE=1 SV=3	Msn	1	9.47922e-05	103.76	2	LTPK(1)IGFPWSEIR	-2.8391	1.358	1.665	1.372	0.731	0.727	0.708
Biological Process	GO:0060284	6	regulation of cell development	1.3	0.462146	Q9CZX8	111	K	0.429	0.0130628	Q1	40S ribosomal protein S19 OS=Mus musculus OX=10090 GN=Rps19 PE=1 SV=3	Rps19	1	2.32724e-18	142.51	2	VLQALEGLK(1)MVEK	3.648	1.201	1.741	1.192	0.424	0.653	0.698
Biological Process	GO:0060284	6	regulation of cell development	1.3	0.462146	Q9CVB6	275	K	0.06	3.1064e-05	Q1	Actin-related protein 2/3 complex subunit 2 OS=Mus musculus OX=10090 GN=Arpc2 PE=1 SV=3	Arpc2	1	0.000604783	90.263	2	TSDFLK(1)VLNR	0.080215	2.275	2.291		0.15	0.125	0.137
Biological Process	GO:0060284	6	regulation of cell development	1.3	0.462146	Q9CSN1	452	K	0.486	0.000105229	Q1	SNW domain-containing protein 1 OS=Mus musculus OX=10090 GN=Snw1 PE=1 SV=3	Snw1	1	7.92152e-09	74.62	2	PSK(1)NLDK	0.52071	1.166	1.191	1.248	0.581		0.587
Biological Process	GO:0060284	6	regulation of cell development	1.3	0.462146	Q62448	812	K	0.488	0.00214081	Q1	Eukaryotic translation initiation factor 4 gamma 2 OS=Mus musculus OX=10090 GN=Eif4g2 PE=1 SV=2	Eif4g2	1	1.56369e-30	211.84	2	QLLLSFK(1)PVMQK	3.5235	1.39	1.464	1.122	0.576	0.655	0.709
Biological Process	GO:0060284	6	regulation of cell development	1.3	0.462146	P31938	168	K	0.487	0.00709191	Q1	Dual specificity mitogen-activated protein kinase kinase 1 OS=Mus musculus OX=10090 GN=Map2k1 PE=1 SV=2	Map2k1	1	2.65724e-09	135.24	2	IPEQILGK(1)VSIAVIK	0.50638	1.534		1.218	0.638	0.631	0.74
Biological Process	GO:0060284	6	regulation of cell development	1.3	0.462146	P31266	80	K	0.432	0.0226263	Q1	Recombining binding protein suppressor of hairless OS=Mus musculus OX=10090 GN=Rbpj PE=1 SV=1	Rbpj	1	4.06206e-59	208.35	2	GDQTVLILHAK(1)VAQK	-0.85009	1.522	1.606	1.032	0.487	0.462	0.847
Biological Process	GO:0018205	9	peptidyl-lysine modification	1.46	0.461043	Q9Z2D8	114	K	0.457	0.0133169	Q1	Methyl-CpG-binding domain protein 3 OS=Mus musculus OX=10090 GN=Mbd3 PE=1 SV=1	Mbd3	1	1.00467e-05	99.276	2	QPVTK(1)ITNHPSNK	-3.1348	1.093	1.14	1.554		0.554	0.6
Biological Process	GO:0018205	9	peptidyl-lysine modification	1.46	0.461043	Q62318	575	K	0.361	0.0112346	Q1	Transcription intermediary factor 1-beta OS=Mus musculus OX=10090 GN=Trim28 PE=1 SV=3	Trim28	1	2.89317e-69	152.85	3	EEETEAAIGAPPAAPEGPETK(1)PVLMPLTEGPGAEGPR	2.5582	0.995	2.055	1.2	0.502	0.508	0.525
Biological Process	GO:0018205	9	peptidyl-lysine modification	1.46	0.461043	A2AQ19	270	K	0.491	0.0167927	Q1	RNA polymerase-associated protein RTF1 homolog OS=Mus musculus OX=10090 GN=Rtf1 PE=1 SV=1	Rtf1	1	4.70557e-25	98.865	3	LTQIQESQVTSHNK(1)ER	2.2104	1.436		1.452	0.557	0.759	0.811
Biological Process	GO:0044093	4	positive regulation of molecular function	0.71	0.459918	Q62318	575	K	0.361	0.0112346	Q1	Transcription intermediary factor 1-beta OS=Mus musculus OX=10090 GN=Trim28 PE=1 SV=3	Trim28	1	2.89317e-69	152.85	3	EEETEAAIGAPPAAPEGPETK(1)PVLMPLTEGPGAEGPR	2.5582	0.995	2.055	1.2	0.502	0.508	0.525
Biological Process	GO:0044093	4	positive regulation of molecular function	0.71	0.459918	Q61316	517	K	0.416	0.0412514	Q1	Heat shock 70 kDa protein 4 OS=Mus musculus OX=10090 GN=Hspa4 PE=1 SV=1	Hspa4	1	8.26413e-34	110.9	2	SEESEEPMETDQNAK(1)EEEK	-4.0623	1.501	0.893	1.784	0.678	0.695	0.366
Biological Process	GO:0010033	4	response to organic substance	1.16	0.462236	O89017	179	K	0.491	0.0160668	Q1	Legumain OS=Mus musculus OX=10090 GN=Lgmn PE=1 SV=1	Lgmn	1	1.47985e-09	127.94	2	YMYEHK(1)MYQK	2.3656	1.224	1.318	1.295	0.423	0.693	0.768
Biological Process	GO:0043412	5	macromolecule modification	0.82	0.472536	Q9ER69	146	K	0.483	0.00436477	Q1	Pre-mRNA-splicing regulator WTAP OS=Mus musculus OX=10090 GN=Wtap PE=1 SV=3	Wtap	1	4.26208e-32	111.6	3	DKLEQAQNELSAWK(1)FTPDSQTGK	2.3759	1.343	1.145	1.494	0.732	0.666	0.524
Biological Process	GO:0043412	5	macromolecule modification	0.82	0.472536	Q9Z2D8	114	K	0.457	0.0133169	Q1	Methyl-CpG-binding domain protein 3 OS=Mus musculus OX=10090 GN=Mbd3 PE=1 SV=1	Mbd3	1	1.00467e-05	99.276	2	QPVTK(1)ITNHPSNK	-3.1348	1.093	1.14	1.554		0.554	0.6
Biological Process	GO:0001817	7	regulation of cytokine production	1.39	0.477334	P59470	324	K	0.4	0.0341062	Q1	DNA-directed RNA polymerase III subunit RPC2 OS=Mus musculus OX=10090 GN=Polr3b PE=1 SV=2	Polr3b	1	2.81482e-27	153.05	3	ELLASTILTHVPVK(1)EFNFR	-6.4158	1.487	1.42	0.845		0.535	0.465
Biological Process	GO:0007507	7	heart development	1.27	0.509787	Q61879	1377	K	0.459	0.0224758	Q1	Myosin-10 OS=Mus musculus OX=10090 GN=Myh10 PE=1 SV=2	Myh10	1	2.26336e-98	244.44	2	QVLALQSQLADTK(1)K	-1.21	1.558	1.296	1.23	0.651	0.399	0.826
Biological Process	GO:0007507	7	heart development	1.27	0.509787	P31938	168	K	0.487	0.00709191	Q1	Dual specificity mitogen-activated protein kinase kinase 1 OS=Mus musculus OX=10090 GN=Map2k1 PE=1 SV=2	Map2k1	1	2.65724e-09	135.24	2	IPEQILGK(1)VSIAVIK	0.50638	1.534		1.218	0.638	0.631	0.74
Biological Process	GO:0007507	7	heart development	1.27	0.509787	P31266	80	K	0.432	0.0226263	Q1	Recombining binding protein suppressor of hairless OS=Mus musculus OX=10090 GN=Rbpj PE=1 SV=1	Rbpj	1	4.06206e-59	208.35	2	GDQTVLILHAK(1)VAQK	-0.85009	1.522	1.606	1.032	0.487	0.462	0.847
Biological Process	GO:0048598	6	embryonic morphogenesis	1.27	0.509787	Q62318	575	K	0.361	0.0112346	Q1	Transcription intermediary factor 1-beta OS=Mus musculus OX=10090 GN=Trim28 PE=1 SV=3	Trim28	1	2.89317e-69	152.85	3	EEETEAAIGAPPAAPEGPETK(1)PVLMPLTEGPGAEGPR	2.5582	0.995	2.055	1.2	0.502	0.508	0.525
Biological Process	GO:0048598	6	embryonic morphogenesis	1.27	0.509787	P31266	80	K	0.432	0.0226263	Q1	Recombining binding protein suppressor of hairless OS=Mus musculus OX=10090 GN=Rbpj PE=1 SV=1	Rbpj	1	4.06206e-59	208.35	2	GDQTVLILHAK(1)VAQK	-0.85009	1.522	1.606	1.032	0.487	0.462	0.847
Biological Process	GO:0048598	6	embryonic morphogenesis	1.27	0.509787	A2AQ19	270	K	0.491	0.0167927	Q1	RNA polymerase-associated protein RTF1 homolog OS=Mus musculus OX=10090 GN=Rtf1 PE=1 SV=1	Rtf1	1	4.70557e-25	98.865	3	LTQIQESQVTSHNK(1)ER	2.2104	1.436		1.452	0.557	0.759	0.811
Biological Process	GO:0044265	6	cellular macromolecule catabolic process	1.23	0.507193	Q9D753	6	K	0.497	0.00706998	Q1	Exosome complex component RRP43 OS=Mus musculus OX=10090 GN=Exosc8 PE=1 SV=1	Exosc8	1	2.57843e-08	99.276	2	AAGFK(1)TVEPLEYYR	-1.2811	1.525	1.296	1.232		0.73	0.612
Biological Process	GO:0044265	6	cellular macromolecule catabolic process	1.23	0.507193	Q91YW3	150	K	0.466	0.0309092	Q1	DnaJ homolog subfamily C member 3 OS=Mus musculus OX=10090 GN=Dnajc3 PE=1 SV=1	Dnajc3	1	3.66715e-05	82.437	2	EAESQLVK(1)ADEMQR	-1.8504	1.358	1.512			0.584	0.754
Biological Process	GO:0044265	6	cellular macromolecule catabolic process	1.23	0.507193	Q8VDM4	50	K	0.406	0.00119244	Q1	26S proteasome non-ATPase regulatory subunit 2 OS=Mus musculus OX=10090 GN=Psmd2 PE=1 SV=1	Psmd2	1	1.68934e-127	200.45	3	DKEQELSEEDK(1)QLQDELEMLVER	-0.5311	1.613	1.294	1.236	0.616	0.484	0.58
Biological Process	GO:0044265	6	cellular macromolecule catabolic process	1.23	0.507193	Q8R349	423	K	0.491	0.00115913	Q1	Cell division cycle protein 16 homolog OS=Mus musculus OX=10090 GN=Cdc16 PE=1 SV=1	Cdc16	1	2.83401e-08	124.06	2	TAEK(1)WFLDALEK	-0.31119	1.47	1.114	1.392	0.653	0.643	0.656
Biological Process	GO:0044265	6	cellular macromolecule catabolic process	1.23	0.507193	Q61990	115	K	0.432	0.00325374	Q1	Poly(rC)-binding protein 2 OS=Mus musculus OX=10090 GN=Pcbp2 PE=1 SV=1	Pcbp2	1	1.38597e-37	122.66	2	LVVPASQCGSLIGK(1)GGCK	-2.9241	1.461	1.144	1.336	0.589	0.545
Biological Process	GO:0044265	6	cellular macromolecule catabolic process	1.23	0.507193	P63158	141	K	0.271	0.0277688	Q1	High mobility group protein B1 OS=Mus musculus OX=10090 GN=Hmgb1 PE=1 SV=2	Hmgb1	1	7.30472e-37	146.75	2	LGEMWNNTAADDK(1)QPYEK	-2.9163	1.331	1.862	1.221	0.549		0.247
Biological Process	GO:0044265	6	cellular macromolecule catabolic process	1.23	0.507193	O89017	179	K	0.491	0.0160668	Q1	Legumain OS=Mus musculus OX=10090 GN=Lgmn PE=1 SV=1	Lgmn	1	1.47985e-09	127.94	2	YMYEHK(1)MYQK	2.3656	1.224	1.318	1.295	0.423	0.693	0.768
Biological Process	GO:0071310	5	cellular response to organic substance	1.2	0.50256	Q9Z0Z7	380	K	0.35	0.0153694	Q1	Krueppel-like factor 5 OS=Mus musculus OX=10090 GN=Klf5 PE=1 SV=2	Klf5	1	1.02561e-05	106.93	2	SSHLK(1)AHLR	-0.51234	1.483		1.677	0.488		0.617
Biological Process	GO:0071310	5	cellular response to organic substance	1.2	0.50256	Q9CVB6	275	K	0.06	3.1064e-05	Q1	Actin-related protein 2/3 complex subunit 2 OS=Mus musculus OX=10090 GN=Arpc2 PE=1 SV=3	Arpc2	1	0.000604783	90.263	2	TSDFLK(1)VLNR	0.080215	2.275	2.291		0.15	0.125	0.137
Biological Process	GO:0071310	5	cellular response to organic substance	1.2	0.50256	Q9CSN1	452	K	0.486	0.000105229	Q1	SNW domain-containing protein 1 OS=Mus musculus OX=10090 GN=Snw1 PE=1 SV=3	Snw1	1	7.92152e-09	74.62	2	PSK(1)NLDK	0.52071	1.166	1.191	1.248	0.581		0.587
Biological Process	GO:0071310	5	cellular response to organic substance	1.2	0.50256	Q91YW3	150	K	0.466	0.0309092	Q1	DnaJ homolog subfamily C member 3 OS=Mus musculus OX=10090 GN=Dnajc3 PE=1 SV=1	Dnajc3	1	3.66715e-05	82.437	2	EAESQLVK(1)ADEMQR	-1.8504	1.358	1.512			0.584	0.754
Biological Process	GO:0071310	5	cellular response to organic substance	1.2	0.50256	Q8R5H1	758	K	0.392	0.00619974	Q1	Ubiquitin carboxyl-terminal hydrolase 15 OS=Mus musculus OX=10090 GN=Usp15 PE=1 SV=1	Usp15	1	8.66236e-07	117.45	2	SFLALDWDPDLK(1)K	-0.98175	1.598	1.63	1.063	0.658	0.454	0.57
Biological Process	GO:0071310	5	cellular response to organic substance	1.2	0.50256	Q8R180	330	K	0.447	0.0413654	Q1	ERO1-like protein alpha OS=Mus musculus OX=10090 GN=Ero1a PE=1 SV=2	Ero1a	1	5.01588e-14	71.471	3	VLPFFERPDFQLFTGNK(1)VQDAENK	2.1069	1.425		1.022	0.543		0.55
Biological Process	GO:0071310	5	cellular response to organic substance	1.2	0.50256	Q6PR54	2204	K	0.493	0.00449956	Q1	Telomere-associated protein RIF1 OS=Mus musculus OX=10090 GN=Rif1 PE=1 SV=2	Rif1	1	5.42792e-06	73.305	3	HNTTSAK(1)GFLSPGSQSSK	2.7303	1.494		1.339	0.624	0.693	0.778
Biological Process	GO:0071310	5	cellular response to organic substance	1.2	0.50256	Q6A068	76	K	0.328	0.00340917	Q1	Cell division cycle 5-like protein OS=Mus musculus OX=10090 GN=Cdc5l PE=1 SV=2	Cdc5l	1	0.000464872	74.424	3	LLHLAK(1)LMPTQWR	-0.93007	1.767	1.533	1.106	0.454	0.589	0.403
Biological Process	GO:0071310	5	cellular response to organic substance	1.2	0.50256	Q60843	289	K	0.404	0.0378421	Q1	Krueppel-like factor 2 OS=Mus musculus OX=10090 GN=Klf2 PE=1 SV=2	Klf2	1	1.02561e-05	106.93	2	SSHLK(1)AHLR	-0.51234	1.434		1.383	0.466		0.673
Biological Process	GO:0071310	5	cellular response to organic substance	1.2	0.50256	Q60520	814	K	0.388	0.00329317	Q1	Paired amphipathic helix protein Sin3a OS=Mus musculus OX=10090 GN=Sin3a PE=1 SV=3	Sin3a	1	6.74201e-17	103.23	3	IK(1)QIMHHFIPDLLFAQR	0.068967	1.302	1.461	1.115	0.474	0.53
Biological Process	GO:0035556	6	intracellular signal transduction	1.21	0.513979	P17182	193	K	0.347	0.013777	Q1	Alpha-enolase OS=Mus musculus OX=10090 GN=Eno1 PE=1 SV=3	Eno1	1	1.46989e-11	130.99	2	IGAEVYHNLK(1)NVIK	-2.4748	1.874	1.572		0.541	0.47	0.783
Biological Process	GO:0035556	6	intracellular signal transduction	1.21	0.513979	P31938	168	K	0.487	0.00709191	Q1	Dual specificity mitogen-activated protein kinase kinase 1 OS=Mus musculus OX=10090 GN=Map2k1 PE=1 SV=2	Map2k1	1	2.65724e-09	135.24	2	IPEQILGK(1)VSIAVIK	0.50638	1.534		1.218	0.638	0.631	0.74
Biological Process	GO:0035556	6	intracellular signal transduction	1.21	0.513979	Q62318	575	K	0.361	0.0112346	Q1	Transcription intermediary factor 1-beta OS=Mus musculus OX=10090 GN=Trim28 PE=1 SV=3	Trim28	1	2.89317e-69	152.85	3	EEETEAAIGAPPAAPEGPETK(1)PVLMPLTEGPGAEGPR	2.5582	0.995	2.055	1.2	0.502	0.508	0.525
Biological Process	GO:0035556	6	intracellular signal transduction	1.21	0.513979	Q6A068	76	K	0.328	0.00340917	Q1	Cell division cycle 5-like protein OS=Mus musculus OX=10090 GN=Cdc5l PE=1 SV=2	Cdc5l	1	0.000464872	74.424	3	LLHLAK(1)LMPTQWR	-0.93007	1.767	1.533	1.106	0.454	0.589	0.403
Biological Process	GO:0032501	2	multicellular organismal process	1.12	0.524507	Q3TLH4	357	K	0.481	0.000618615	Q1	Protein PRRC2C OS=Mus musculus OX=10090 GN=Prrc2c PE=1 SV=3	Prrc2c	1	1.69724e-29	142.03	2	ESSSEDQTAK(1)TPESTENR	-4.908	1.319	1.308	1.361	0.568	0.617	0.732
Biological Process	GO:0032501	2	multicellular organismal process	1.12	0.524507	P63158	141	K	0.271	0.0277688	Q1	High mobility group protein B1 OS=Mus musculus OX=10090 GN=Hmgb1 PE=1 SV=2	Hmgb1	1	7.30472e-37	146.75	2	LGEMWNNTAADDK(1)QPYEK	-2.9163	1.331	1.862	1.221	0.549		0.247
Biological Process	GO:0032501	2	multicellular organismal process	1.12	0.524507	P62305	80	K	0.23	0.00281348	Q1	Small nuclear ribonucleoprotein E OS=Mus musculus OX=10090 GN=Snrpe PE=1 SV=1	Snrpe	1	2.99374e-32	200.82	2	IMLK(1)GDNITLLQSVSN	-4.8688	1.779	1.813	1.361	0.523	0.252	0.362
Biological Process	GO:0032501	2	multicellular organismal process	1.12	0.524507	P31938	168	K	0.487	0.00709191	Q1	Dual specificity mitogen-activated protein kinase kinase 1 OS=Mus musculus OX=10090 GN=Map2k1 PE=1 SV=2	Map2k1	1	2.65724e-09	135.24	2	IPEQILGK(1)VSIAVIK	0.50638	1.534		1.218	0.638	0.631	0.74
Biological Process	GO:0032501	2	multicellular organismal process	1.12	0.524507	P31266	80	K	0.432	0.0226263	Q1	Recombining binding protein suppressor of hairless OS=Mus musculus OX=10090 GN=Rbpj PE=1 SV=1	Rbpj	1	4.06206e-59	208.35	2	GDQTVLILHAK(1)VAQK	-0.85009	1.522	1.606	1.032	0.487	0.462	0.847
Biological Process	GO:0032501	2	multicellular organismal process	1.12	0.524507	P26041	237	K	0.493	0.000466585	Q1	Moesin OS=Mus musculus OX=10090 GN=Msn PE=1 SV=3	Msn	1	9.47922e-05	103.76	2	LTPK(1)IGFPWSEIR	-2.8391	1.358	1.665	1.372	0.731	0.727	0.708
Biological Process	GO:0032501	2	multicellular organismal process	1.12	0.524507	P17182	193	K	0.347	0.013777	Q1	Alpha-enolase OS=Mus musculus OX=10090 GN=Eno1 PE=1 SV=3	Eno1	1	1.46989e-11	130.99	2	IGAEVYHNLK(1)NVIK	-2.4748	1.874	1.572		0.541	0.47	0.783
Biological Process	GO:0032501	2	multicellular organismal process	1.12	0.524507	O89017	179	K	0.491	0.0160668	Q1	Legumain OS=Mus musculus OX=10090 GN=Lgmn PE=1 SV=1	Lgmn	1	1.47985e-09	127.94	2	YMYEHK(1)MYQK	2.3656	1.224	1.318	1.295	0.423	0.693	0.768
Biological Process	GO:0032501	2	multicellular organismal process	1.12	0.524507	E9PVX6	351	K	0.254	0.0311237	Q1	Proliferation marker protein Ki-67 OS=Mus musculus OX=10090 GN=Mki67 PE=1 SV=1	Mki67	1	1.18812e-59	141.09	3	HSVNLDEGESAQAVHK(1)TVTPGK	-0.32852		1.634	1.867	0.483	0.617	0.236
Biological Process	GO:0032501	2	multicellular organismal process	1.12	0.524507	A2AQ19	270	K	0.491	0.0167927	Q1	RNA polymerase-associated protein RTF1 homolog OS=Mus musculus OX=10090 GN=Rtf1 PE=1 SV=1	Rtf1	1	4.70557e-25	98.865	3	LTQIQESQVTSHNK(1)ER	2.2104	1.436		1.452	0.557	0.759	0.811
Biological Process	GO:0016310	6	phosphorylation	0.66	0.519482	Q8R5H1	758	K	0.392	0.00619974	Q1	Ubiquitin carboxyl-terminal hydrolase 15 OS=Mus musculus OX=10090 GN=Usp15 PE=1 SV=1	Usp15	1	8.66236e-07	117.45	2	SFLALDWDPDLK(1)K	-0.98175	1.598	1.63	1.063	0.658	0.454	0.57
Biological Process	GO:0071310	5	cellular response to organic substance	1.2	0.50256	P35564	552	K	0.261	0.000195915	Q1	Calnexin OS=Mus musculus OX=10090 GN=Canx PE=1 SV=1	Canx	1	6.86943e-49	173.63	3	QK(1)SDAEEDGVTGSQDEEDSKPK	-2.529	1.904	1.484	1.659	0.412	0.504	0.399
Biological Process	GO:0016310	6	phosphorylation	0.66	0.519482	Q62318	575	K	0.361	0.0112346	Q1	Transcription intermediary factor 1-beta OS=Mus musculus OX=10090 GN=Trim28 PE=1 SV=3	Trim28	1	2.89317e-69	152.85	3	EEETEAAIGAPPAAPEGPETK(1)PVLMPLTEGPGAEGPR	2.5582	0.995	2.055	1.2	0.502	0.508	0.525
Biological Process	GO:0016310	6	phosphorylation	0.66	0.519482	P17182	193	K	0.347	0.013777	Q1	Alpha-enolase OS=Mus musculus OX=10090 GN=Eno1 PE=1 SV=3	Eno1	1	1.46989e-11	130.99	2	IGAEVYHNLK(1)NVIK	-2.4748	1.874	1.572		0.541	0.47	0.783
Biological Process	GO:0001932	9	regulation of protein phosphorylation	0.68	0.518686	Q91YW3	150	K	0.466	0.0309092	Q1	DnaJ homolog subfamily C member 3 OS=Mus musculus OX=10090 GN=Dnajc3 PE=1 SV=1	Dnajc3	1	3.66715e-05	82.437	2	EAESQLVK(1)ADEMQR	-1.8504	1.358	1.512			0.584	0.754
Biological Process	GO:0001932	9	regulation of protein phosphorylation	0.68	0.518686	Q61316	517	K	0.416	0.0412514	Q1	Heat shock 70 kDa protein 4 OS=Mus musculus OX=10090 GN=Hspa4 PE=1 SV=1	Hspa4	1	8.26413e-34	110.9	2	SEESEEPMETDQNAK(1)EEEK	-4.0623	1.501	0.893	1.784	0.678	0.695	0.366
Biological Process	GO:0001932	9	regulation of protein phosphorylation	0.68	0.518686	P63158	141	K	0.271	0.0277688	Q1	High mobility group protein B1 OS=Mus musculus OX=10090 GN=Hmgb1 PE=1 SV=2	Hmgb1	1	7.30472e-37	146.75	2	LGEMWNNTAADDK(1)QPYEK	-2.9163	1.331	1.862	1.221	0.549		0.247
Biological Process	GO:0001932	9	regulation of protein phosphorylation	0.68	0.518686	P31938	168	K	0.487	0.00709191	Q1	Dual specificity mitogen-activated protein kinase kinase 1 OS=Mus musculus OX=10090 GN=Map2k1 PE=1 SV=2	Map2k1	1	2.65724e-09	135.24	2	IPEQILGK(1)VSIAVIK	0.50638	1.534		1.218	0.638	0.631	0.74
Biological Process	GO:0048729	5	tissue morphogenesis	1.26	0.515953	Q62318	575	K	0.361	0.0112346	Q1	Transcription intermediary factor 1-beta OS=Mus musculus OX=10090 GN=Trim28 PE=1 SV=3	Trim28	1	2.89317e-69	152.85	3	EEETEAAIGAPPAAPEGPETK(1)PVLMPLTEGPGAEGPR	2.5582	0.995	2.055	1.2	0.502	0.508	0.525
Biological Process	GO:0048729	5	tissue morphogenesis	1.26	0.515953	P31266	80	K	0.432	0.0226263	Q1	Recombining binding protein suppressor of hairless OS=Mus musculus OX=10090 GN=Rbpj PE=1 SV=1	Rbpj	1	4.06206e-59	208.35	2	GDQTVLILHAK(1)VAQK	-0.85009	1.522	1.606	1.032	0.487	0.462	0.847
Biological Process	GO:0048729	5	tissue morphogenesis	1.26	0.515953	P26041	237	K	0.493	0.000466585	Q1	Moesin OS=Mus musculus OX=10090 GN=Msn PE=1 SV=3	Msn	1	9.47922e-05	103.76	2	LTPK(1)IGFPWSEIR	-2.8391	1.358	1.665	1.372	0.731	0.727	0.708
Biological Process	GO:0035556	6	intracellular signal transduction	1.21	0.513979	Q9CVB6	275	K	0.06	3.1064e-05	Q1	Actin-related protein 2/3 complex subunit 2 OS=Mus musculus OX=10090 GN=Arpc2 PE=1 SV=3	Arpc2	1	0.000604783	90.263	2	TSDFLK(1)VLNR	0.080215	2.275	2.291		0.15	0.125	0.137
Biological Process	GO:0035556	6	intracellular signal transduction	1.21	0.513979	Q9CSN1	452	K	0.486	0.000105229	Q1	SNW domain-containing protein 1 OS=Mus musculus OX=10090 GN=Snw1 PE=1 SV=3	Snw1	1	7.92152e-09	74.62	2	PSK(1)NLDK	0.52071	1.166	1.191	1.248	0.581		0.587
Biological Process	GO:0035556	6	intracellular signal transduction	1.21	0.513979	Q8R180	330	K	0.447	0.0413654	Q1	ERO1-like protein alpha OS=Mus musculus OX=10090 GN=Ero1a PE=1 SV=2	Ero1a	1	5.01588e-14	71.471	3	VLPFFERPDFQLFTGNK(1)VQDAENK	2.1069	1.425		1.022	0.543		0.55
Biological Process	GO:0016310	6	phosphorylation	0.66	0.519482	P31938	168	K	0.487	0.00709191	Q1	Dual specificity mitogen-activated protein kinase kinase 1 OS=Mus musculus OX=10090 GN=Map2k1 PE=1 SV=2	Map2k1	1	2.65724e-09	135.24	2	IPEQILGK(1)VSIAVIK	0.50638	1.534		1.218	0.638	0.631	0.74
Biological Process	GO:0071310	5	cellular response to organic substance	1.2	0.50256	P26041	237	K	0.493	0.000466585	Q1	Moesin OS=Mus musculus OX=10090 GN=Msn PE=1 SV=3	Msn	1	9.47922e-05	103.76	2	LTPK(1)IGFPWSEIR	-2.8391	1.358	1.665	1.372	0.731	0.727	0.708
Biological Process	GO:0071310	5	cellular response to organic substance	1.2	0.50256	O89017	179	K	0.491	0.0160668	Q1	Legumain OS=Mus musculus OX=10090 GN=Lgmn PE=1 SV=1	Lgmn	1	1.47985e-09	127.94	2	YMYEHK(1)MYQK	2.3656	1.224	1.318	1.295	0.423	0.693	0.768
Biological Process	GO:0032880	5	regulation of protein localization	1.26	0.501121	Q9CVB6	275	K	0.06	3.1064e-05	Q1	Actin-related protein 2/3 complex subunit 2 OS=Mus musculus OX=10090 GN=Arpc2 PE=1 SV=3	Arpc2	1	0.000604783	90.263	2	TSDFLK(1)VLNR	0.080215	2.275	2.291		0.15	0.125	0.137
Biological Process	GO:0014070	5	response to organic cyclic compound	1.28	0.495816	Q9WV32	326	K	0.281	0.0374274	Q1	Actin-related protein 2/3 complex subunit 1B OS=Mus musculus OX=10090 GN=Arpc1b PE=1 SV=4	Arpc1b	1	2.2222e-16	75.024	3	ASSEGGAATGAGLDSLHK(1)NSVSQISVLSGGK	2.5421	1.56	1.599		0.557		0.332
Biological Process	GO:0014070	5	response to organic cyclic compound	1.28	0.495816	Q9CVB6	275	K	0.06	3.1064e-05	Q1	Actin-related protein 2/3 complex subunit 2 OS=Mus musculus OX=10090 GN=Arpc2 PE=1 SV=3	Arpc2	1	0.000604783	90.263	2	TSDFLK(1)VLNR	0.080215	2.275	2.291		0.15	0.125	0.137
Biological Process	GO:0014070	5	response to organic cyclic compound	1.28	0.495816	Q6A068	76	K	0.328	0.00340917	Q1	Cell division cycle 5-like protein OS=Mus musculus OX=10090 GN=Cdc5l PE=1 SV=2	Cdc5l	1	0.000464872	74.424	3	LLHLAK(1)LMPTQWR	-0.93007	1.767	1.533	1.106	0.454	0.589	0.403
Biological Process	GO:0014070	5	response to organic cyclic compound	1.28	0.495816	Q60843	289	K	0.404	0.0378421	Q1	Krueppel-like factor 2 OS=Mus musculus OX=10090 GN=Klf2 PE=1 SV=2	Klf2	1	1.02561e-05	106.93	2	SSHLK(1)AHLR	-0.51234	1.434		1.383	0.466		0.673
Biological Process	GO:0014070	5	response to organic cyclic compound	1.28	0.495816	P63158	141	K	0.271	0.0277688	Q1	High mobility group protein B1 OS=Mus musculus OX=10090 GN=Hmgb1 PE=1 SV=2	Hmgb1	1	7.30472e-37	146.75	2	LGEMWNNTAADDK(1)QPYEK	-2.9163	1.331	1.862	1.221	0.549		0.247
Biological Process	GO:0014070	5	response to organic cyclic compound	1.28	0.495816	P31938	168	K	0.487	0.00709191	Q1	Dual specificity mitogen-activated protein kinase kinase 1 OS=Mus musculus OX=10090 GN=Map2k1 PE=1 SV=2	Map2k1	1	2.65724e-09	135.24	2	IPEQILGK(1)VSIAVIK	0.50638	1.534		1.218	0.638	0.631	0.74
Biological Process	GO:0014070	5	response to organic cyclic compound	1.28	0.495816	P26041	237	K	0.493	0.000466585	Q1	Moesin OS=Mus musculus OX=10090 GN=Msn PE=1 SV=3	Msn	1	9.47922e-05	103.76	2	LTPK(1)IGFPWSEIR	-2.8391	1.358	1.665	1.372	0.731	0.727	0.708
Biological Process	GO:0009611	4	response to wounding	1.33	0.491736	Q9QXZ0	1210	K	0.461	0.0121549	Q1	Microtubule-actin cross-linking factor 1 OS=Mus musculus OX=10090 GN=Macf1 PE=1 SV=2	Macf1	1	7.2559e-09	122.2	2	DK(1)NSVFSVLDEEITK	-3.4117	1.299	1.566	1.201	0.825	0.468	0.581
Biological Process	GO:0009611	4	response to wounding	1.33	0.491736	Q61879	1377	K	0.459	0.0224758	Q1	Myosin-10 OS=Mus musculus OX=10090 GN=Myh10 PE=1 SV=2	Myh10	1	2.26336e-98	244.44	2	QVLALQSQLADTK(1)K	-1.21	1.558	1.296	1.23	0.651	0.399	0.826
Biological Process	GO:0009611	4	response to wounding	1.33	0.491736	P31938	168	K	0.487	0.00709191	Q1	Dual specificity mitogen-activated protein kinase kinase 1 OS=Mus musculus OX=10090 GN=Map2k1 PE=1 SV=2	Map2k1	1	2.65724e-09	135.24	2	IPEQILGK(1)VSIAVIK	0.50638	1.534		1.218	0.638	0.631	0.74
Biological Process	GO:0098771	7	inorganic ion homeostasis	1.34	0.488803	Q9ESZ8	488	K	0.39	0.0256598	Q1	General transcription factor II-I OS=Mus musculus OX=10090 GN=Gtf2i PE=1 SV=3	Gtf2i	1	6.96824e-29	113.34	2	FAEALGSTEAK(1)AVPYQK	-3.3856	1.653	1.589	1.019	0.48	0.629
Biological Process	GO:0007275	4	multicellular organism development	1.13	0.501026	A2AQ19	270	K	0.491	0.0167927	Q1	RNA polymerase-associated protein RTF1 homolog OS=Mus musculus OX=10090 GN=Rtf1 PE=1 SV=1	Rtf1	1	4.70557e-25	98.865	3	LTQIQESQVTSHNK(1)ER	2.2104	1.436		1.452	0.557	0.759	0.811
Biological Process	GO:0098771	7	inorganic ion homeostasis	1.34	0.488803	Q8R180	330	K	0.447	0.0413654	Q1	ERO1-like protein alpha OS=Mus musculus OX=10090 GN=Ero1a PE=1 SV=2	Ero1a	1	5.01588e-14	71.471	3	VLPFFERPDFQLFTGNK(1)VQDAENK	2.1069	1.425		1.022	0.543		0.55
Biological Process	GO:0097435	5	supramolecular fiber organization	1.35	0.485896	Q9WV32	326	K	0.281	0.0374274	Q1	Actin-related protein 2/3 complex subunit 1B OS=Mus musculus OX=10090 GN=Arpc1b PE=1 SV=4	Arpc1b	1	2.2222e-16	75.024	3	ASSEGGAATGAGLDSLHK(1)NSVSQISVLSGGK	2.5421	1.56	1.599		0.557		0.332
Biological Process	GO:0097435	5	supramolecular fiber organization	1.35	0.485896	Q9CVB6	275	K	0.06	3.1064e-05	Q1	Actin-related protein 2/3 complex subunit 2 OS=Mus musculus OX=10090 GN=Arpc2 PE=1 SV=3	Arpc2	1	0.000604783	90.263	2	TSDFLK(1)VLNR	0.080215	2.275	2.291		0.15	0.125	0.137
Biological Process	GO:0097435	5	supramolecular fiber organization	1.35	0.485896	Q61879	1377	K	0.459	0.0224758	Q1	Myosin-10 OS=Mus musculus OX=10090 GN=Myh10 PE=1 SV=2	Myh10	1	2.26336e-98	244.44	2	QVLALQSQLADTK(1)K	-1.21	1.558	1.296	1.23	0.651	0.399	0.826
Biological Process	GO:0044092	4	negative regulation of molecular function	0.58	0.485823	Q91YW3	150	K	0.466	0.0309092	Q1	DnaJ homolog subfamily C member 3 OS=Mus musculus OX=10090 GN=Dnajc3 PE=1 SV=1	Dnajc3	1	3.66715e-05	82.437	2	EAESQLVK(1)ADEMQR	-1.8504	1.358	1.512			0.584	0.754
Biological Process	GO:0044092	4	negative regulation of molecular function	0.58	0.485823	Q61316	517	K	0.416	0.0412514	Q1	Heat shock 70 kDa protein 4 OS=Mus musculus OX=10090 GN=Hspa4 PE=1 SV=1	Hspa4	1	8.26413e-34	110.9	2	SEESEEPMETDQNAK(1)EEEK	-4.0623	1.501	0.893	1.784	0.678	0.695	0.366
Biological Process	GO:0044092	4	negative regulation of molecular function	0.58	0.485823	Q60520	814	K	0.388	0.00329317	Q1	Paired amphipathic helix protein Sin3a OS=Mus musculus OX=10090 GN=Sin3a PE=1 SV=3	Sin3a	1	6.74201e-17	103.23	3	IK(1)QIMHHFIPDLLFAQR	0.068967	1.302	1.461	1.115	0.474	0.53
Biological Process	GO:0055080	7	cation homeostasis	1.38	0.48016	Q9ESZ8	488	K	0.39	0.0256598	Q1	General transcription factor II-I OS=Mus musculus OX=10090 GN=Gtf2i PE=1 SV=3	Gtf2i	1	6.96824e-29	113.34	2	FAEALGSTEAK(1)AVPYQK	-3.3856	1.653	1.589	1.019	0.48	0.629
Biological Process	GO:0055080	7	cation homeostasis	1.38	0.48016	Q8R180	330	K	0.447	0.0413654	Q1	ERO1-like protein alpha OS=Mus musculus OX=10090 GN=Ero1a PE=1 SV=2	Ero1a	1	5.01588e-14	71.471	3	VLPFFERPDFQLFTGNK(1)VQDAENK	2.1069	1.425		1.022	0.543		0.55
Biological Process	GO:0055080	7	cation homeostasis	1.38	0.48016	P63158	141	K	0.271	0.0277688	Q1	High mobility group protein B1 OS=Mus musculus OX=10090 GN=Hmgb1 PE=1 SV=2	Hmgb1	1	7.30472e-37	146.75	2	LGEMWNNTAADDK(1)QPYEK	-2.9163	1.331	1.862	1.221	0.549		0.247
Biological Process	GO:0001817	7	regulation of cytokine production	1.39	0.477334	Q60843	289	K	0.404	0.0378421	Q1	Krueppel-like factor 2 OS=Mus musculus OX=10090 GN=Klf2 PE=1 SV=2	Klf2	1	1.02561e-05	106.93	2	SSHLK(1)AHLR	-0.51234	1.434		1.383	0.466		0.673
Biological Process	GO:0001817	7	regulation of cytokine production	1.39	0.477334	P63158	141	K	0.271	0.0277688	Q1	High mobility group protein B1 OS=Mus musculus OX=10090 GN=Hmgb1 PE=1 SV=2	Hmgb1	1	7.30472e-37	146.75	2	LGEMWNNTAADDK(1)QPYEK	-2.9163	1.331	1.862	1.221	0.549		0.247
Biological Process	GO:0098771	7	inorganic ion homeostasis	1.34	0.488803	P63158	141	K	0.271	0.0277688	Q1	High mobility group protein B1 OS=Mus musculus OX=10090 GN=Hmgb1 PE=1 SV=2	Hmgb1	1	7.30472e-37	146.75	2	LGEMWNNTAADDK(1)QPYEK	-2.9163	1.331	1.862	1.221	0.549		0.247
Biological Process	GO:0031323	5	regulation of cellular metabolic process	1.11	0.45871	P63158	141	K	0.271	0.0277688	Q1	High mobility group protein B1 OS=Mus musculus OX=10090 GN=Hmgb1 PE=1 SV=2	Hmgb1	1	7.30472e-37	146.75	2	LGEMWNNTAADDK(1)QPYEK	-2.9163	1.331	1.862	1.221	0.549		0.247
Biological Process	GO:0007275	4	multicellular organism development	1.13	0.501026	E9PVX6	351	K	0.254	0.0311237	Q1	Proliferation marker protein Ki-67 OS=Mus musculus OX=10090 GN=Mki67 PE=1 SV=1	Mki67	1	1.18812e-59	141.09	3	HSVNLDEGESAQAVHK(1)TVTPGK	-0.32852		1.634	1.867	0.483	0.617	0.236
Biological Process	GO:0007275	4	multicellular organism development	1.13	0.501026	P26041	237	K	0.493	0.000466585	Q1	Moesin OS=Mus musculus OX=10090 GN=Msn PE=1 SV=3	Msn	1	9.47922e-05	103.76	2	LTPK(1)IGFPWSEIR	-2.8391	1.358	1.665	1.372	0.731	0.727	0.708
Biological Process	GO:0032880	5	regulation of protein localization	1.26	0.501121	Q8CHG3	445	K	0.239	0.0108497	Q1	GRIP and coiled-coil domain-containing protein 2 OS=Mus musculus OX=10090 GN=Gcc2 PE=1 SV=2	Gcc2	1	6.97859e-37	139.61	2	EVSELSETFISGSEK(1)EK	0.055327	1.899	1.871	1.494	0.214	0.371	0.675
Biological Process	GO:0032880	5	regulation of protein localization	1.26	0.501121	Q62318	575	K	0.361	0.0112346	Q1	Transcription intermediary factor 1-beta OS=Mus musculus OX=10090 GN=Trim28 PE=1 SV=3	Trim28	1	2.89317e-69	152.85	3	EEETEAAIGAPPAAPEGPETK(1)PVLMPLTEGPGAEGPR	2.5582	0.995	2.055	1.2	0.502	0.508	0.525
Biological Process	GO:0032880	5	regulation of protein localization	1.26	0.501121	Q61879	1377	K	0.459	0.0224758	Q1	Myosin-10 OS=Mus musculus OX=10090 GN=Myh10 PE=1 SV=2	Myh10	1	2.26336e-98	244.44	2	QVLALQSQLADTK(1)K	-1.21	1.558	1.296	1.23	0.651	0.399	0.826
Biological Process	GO:0032880	5	regulation of protein localization	1.26	0.501121	Q60520	814	K	0.388	0.00329317	Q1	Paired amphipathic helix protein Sin3a OS=Mus musculus OX=10090 GN=Sin3a PE=1 SV=3	Sin3a	1	6.74201e-17	103.23	3	IK(1)QIMHHFIPDLLFAQR	0.068967	1.302	1.461	1.115	0.474	0.53
Biological Process	GO:0032880	5	regulation of protein localization	1.26	0.501121	P63158	141	K	0.271	0.0277688	Q1	High mobility group protein B1 OS=Mus musculus OX=10090 GN=Hmgb1 PE=1 SV=2	Hmgb1	1	7.30472e-37	146.75	2	LGEMWNNTAADDK(1)QPYEK	-2.9163	1.331	1.862	1.221	0.549		0.247
Biological Process	GO:0032880	5	regulation of protein localization	1.26	0.501121	P26041	237	K	0.493	0.000466585	Q1	Moesin OS=Mus musculus OX=10090 GN=Msn PE=1 SV=3	Msn	1	9.47922e-05	103.76	2	LTPK(1)IGFPWSEIR	-2.8391	1.358	1.665	1.372	0.731	0.727	0.708
Biological Process	GO:0007275	4	multicellular organism development	1.13	0.501026	Q9Z2D8	114	K	0.457	0.0133169	Q1	Methyl-CpG-binding domain protein 3 OS=Mus musculus OX=10090 GN=Mbd3 PE=1 SV=1	Mbd3	1	1.00467e-05	99.276	2	QPVTK(1)ITNHPSNK	-3.1348	1.093	1.14	1.554		0.554	0.6
Biological Process	GO:0007275	4	multicellular organism development	1.13	0.501026	Q9Z0Z7	380	K	0.35	0.0153694	Q1	Krueppel-like factor 5 OS=Mus musculus OX=10090 GN=Klf5 PE=1 SV=2	Klf5	1	1.02561e-05	106.93	2	SSHLK(1)AHLR	-0.51234	1.483		1.677	0.488		0.617
Biological Process	GO:0007275	4	multicellular organism development	1.13	0.501026	Q9ESZ8	488	K	0.39	0.0256598	Q1	General transcription factor II-I OS=Mus musculus OX=10090 GN=Gtf2i PE=1 SV=3	Gtf2i	1	6.96824e-29	113.34	2	FAEALGSTEAK(1)AVPYQK	-3.3856	1.653	1.589	1.019	0.48	0.629
Biological Process	GO:0007275	4	multicellular organism development	1.13	0.501026	Q9CZX8	111	K	0.429	0.0130628	Q1	40S ribosomal protein S19 OS=Mus musculus OX=10090 GN=Rps19 PE=1 SV=3	Rps19	1	2.32724e-18	142.51	2	VLQALEGLK(1)MVEK	3.648	1.201	1.741	1.192	0.424	0.653	0.698
Biological Process	GO:0007275	4	multicellular organism development	1.13	0.501026	Q9CSN1	452	K	0.486	0.000105229	Q1	SNW domain-containing protein 1 OS=Mus musculus OX=10090 GN=Snw1 PE=1 SV=3	Snw1	1	7.92152e-09	74.62	2	PSK(1)NLDK	0.52071	1.166	1.191	1.248	0.581		0.587
Biological Process	GO:0007275	4	multicellular organism development	1.13	0.501026	P17182	193	K	0.347	0.013777	Q1	Alpha-enolase OS=Mus musculus OX=10090 GN=Eno1 PE=1 SV=3	Eno1	1	1.46989e-11	130.99	2	IGAEVYHNLK(1)NVIK	-2.4748	1.874	1.572		0.541	0.47	0.783
Biological Process	GO:0007275	4	multicellular organism development	1.13	0.501026	Q8R180	330	K	0.447	0.0413654	Q1	ERO1-like protein alpha OS=Mus musculus OX=10090 GN=Ero1a PE=1 SV=2	Ero1a	1	5.01588e-14	71.471	3	VLPFFERPDFQLFTGNK(1)VQDAENK	2.1069	1.425		1.022	0.543		0.55
Biological Process	GO:0007275	4	multicellular organism development	1.13	0.501026	Q62448	812	K	0.488	0.00214081	Q1	Eukaryotic translation initiation factor 4 gamma 2 OS=Mus musculus OX=10090 GN=Eif4g2 PE=1 SV=2	Eif4g2	1	1.56369e-30	211.84	2	QLLLSFK(1)PVMQK	3.5235	1.39	1.464	1.122	0.576	0.655	0.709
Biological Process	GO:0007275	4	multicellular organism development	1.13	0.501026	Q62318	575	K	0.361	0.0112346	Q1	Transcription intermediary factor 1-beta OS=Mus musculus OX=10090 GN=Trim28 PE=1 SV=3	Trim28	1	2.89317e-69	152.85	3	EEETEAAIGAPPAAPEGPETK(1)PVLMPLTEGPGAEGPR	2.5582	0.995	2.055	1.2	0.502	0.508	0.525
Biological Process	GO:0007275	4	multicellular organism development	1.13	0.501026	Q61879	1377	K	0.459	0.0224758	Q1	Myosin-10 OS=Mus musculus OX=10090 GN=Myh10 PE=1 SV=2	Myh10	1	2.26336e-98	244.44	2	QVLALQSQLADTK(1)K	-1.21	1.558	1.296	1.23	0.651	0.399	0.826
Biological Process	GO:0007275	4	multicellular organism development	1.13	0.501026	Q61753	69	K	0.46	0.00527915	Q1	D-3-phosphoglycerate dehydrogenase OS=Mus musculus OX=10090 GN=Phgdh PE=1 SV=3	Phgdh	1	3.48588e-147	297.77	2	VTADVINAAEK(1)LQVVGR	-0.34018	1.42	1.424	1.313	0.733	0.472	0.709
Biological Process	GO:0007275	4	multicellular organism development	1.13	0.501026	Q61316	517	K	0.416	0.0412514	Q1	Heat shock 70 kDa protein 4 OS=Mus musculus OX=10090 GN=Hspa4 PE=1 SV=1	Hspa4	1	8.26413e-34	110.9	2	SEESEEPMETDQNAK(1)EEEK	-4.0623	1.501	0.893	1.784	0.678	0.695	0.366
Biological Process	GO:0007275	4	multicellular organism development	1.13	0.501026	Q60843	289	K	0.404	0.0378421	Q1	Krueppel-like factor 2 OS=Mus musculus OX=10090 GN=Klf2 PE=1 SV=2	Klf2	1	1.02561e-05	106.93	2	SSHLK(1)AHLR	-0.51234	1.434		1.383	0.466		0.673
Biological Process	GO:0007275	4	multicellular organism development	1.13	0.501026	Q60520	814	K	0.388	0.00329317	Q1	Paired amphipathic helix protein Sin3a OS=Mus musculus OX=10090 GN=Sin3a PE=1 SV=3	Sin3a	1	6.74201e-17	103.23	3	IK(1)QIMHHFIPDLLFAQR	0.068967	1.302	1.461	1.115	0.474	0.53
Biological Process	GO:0007275	4	multicellular organism development	1.13	0.501026	Q3TLH4	357	K	0.481	0.000618615	Q1	Protein PRRC2C OS=Mus musculus OX=10090 GN=Prrc2c PE=1 SV=3	Prrc2c	1	1.69724e-29	142.03	2	ESSSEDQTAK(1)TPESTENR	-4.908	1.319	1.308	1.361	0.568	0.617	0.732
Biological Process	GO:0007275	4	multicellular organism development	1.13	0.501026	P63158	141	K	0.271	0.0277688	Q1	High mobility group protein B1 OS=Mus musculus OX=10090 GN=Hmgb1 PE=1 SV=2	Hmgb1	1	7.30472e-37	146.75	2	LGEMWNNTAADDK(1)QPYEK	-2.9163	1.331	1.862	1.221	0.549		0.247
Biological Process	GO:0007275	4	multicellular organism development	1.13	0.501026	P31938	168	K	0.487	0.00709191	Q1	Dual specificity mitogen-activated protein kinase kinase 1 OS=Mus musculus OX=10090 GN=Map2k1 PE=1 SV=2	Map2k1	1	2.65724e-09	135.24	2	IPEQILGK(1)VSIAVIK	0.50638	1.534		1.218	0.638	0.631	0.74
Biological Process	GO:0007275	4	multicellular organism development	1.13	0.501026	P31266	80	K	0.432	0.0226263	Q1	Recombining binding protein suppressor of hairless OS=Mus musculus OX=10090 GN=Rbpj PE=1 SV=1	Rbpj	1	4.06206e-59	208.35	2	GDQTVLILHAK(1)VAQK	-0.85009	1.522	1.606	1.032	0.487	0.462	0.847
Biological Process	GO:0007275	4	multicellular organism development	1.13	0.501026	Q64152	175	K	0.436	0.0254908	Q1	Transcription factor BTF3 OS=Mus musculus OX=10090 GN=Btf3 PE=1 SV=3	Btf3	1	8.69632e-40	140.55	3	QSVDGK(1)APLATGEDDDDEVPDLVENFDEASK	2.4848	1.3	1.123	1.551	0.814	0.556	0.362
Biological Process	GO:0071363	6	cellular response to growth factor stimulus	1.67	0.301466	Q8R5H1	758	K	0.392	0.00619974	Q1	Ubiquitin carboxyl-terminal hydrolase 15 OS=Mus musculus OX=10090 GN=Usp15 PE=1 SV=1	Usp15	1	8.66236e-07	117.45	2	SFLALDWDPDLK(1)K	-0.98175	1.598	1.63	1.063	0.658	0.454	0.57
Biological Process	GO:0031323	5	regulation of cellular metabolic process	1.11	0.45871	P53569	401	K	0.314	0.0434006	Q1	CCAAT/enhancer-binding protein zeta OS=Mus musculus OX=10090 GN=Cebpz PE=1 SV=2	Cebpz	1	2.90558e-08	110.91	3	IATK(1)ASHLLEVLLR	0.91037	1.686	1.536	0.775	0.47	0.368
Biological Process	GO:0031323	5	regulation of cellular metabolic process	1.11	0.45871	P31938	168	K	0.487	0.00709191	Q1	Dual specificity mitogen-activated protein kinase kinase 1 OS=Mus musculus OX=10090 GN=Map2k1 PE=1 SV=2	Map2k1	1	2.65724e-09	135.24	2	IPEQILGK(1)VSIAVIK	0.50638	1.534		1.218	0.638	0.631	0.74
Biological Process	GO:0009653	4	anatomical structure morphogenesis	1.26	0.444808	E9PVX6	351	K	0.254	0.0311237	Q1	Proliferation marker protein Ki-67 OS=Mus musculus OX=10090 GN=Mki67 PE=1 SV=1	Mki67	1	1.18812e-59	141.09	3	HSVNLDEGESAQAVHK(1)TVTPGK	-0.32852		1.634	1.867	0.483	0.617	0.236
Biological Process	GO:0009653	4	anatomical structure morphogenesis	1.26	0.444808	A2AQ19	270	K	0.491	0.0167927	Q1	RNA polymerase-associated protein RTF1 homolog OS=Mus musculus OX=10090 GN=Rtf1 PE=1 SV=1	Rtf1	1	4.70557e-25	98.865	3	LTQIQESQVTSHNK(1)ER	2.2104	1.436		1.452	0.557	0.759	0.811
Biological Process	GO:0051276	6	chromosome organization	1.26	0.444199	Q9Z2D8	114	K	0.457	0.0133169	Q1	Methyl-CpG-binding domain protein 3 OS=Mus musculus OX=10090 GN=Mbd3 PE=1 SV=1	Mbd3	1	1.00467e-05	99.276	2	QPVTK(1)ITNHPSNK	-3.1348	1.093	1.14	1.554		0.554	0.6
Biological Process	GO:0051276	6	chromosome organization	1.26	0.444199	Q9JL35	152	K	0.475	0.002178	Q1	High mobility group nucleosome-binding domain-containing protein 5 OS=Mus musculus OX=10090 GN=Hmgn5 PE=1 SV=2	Hmgn5	0.999991	8.67945e-38	133.34	3	DTGEEVEDGK(1)IEEEGLNEKPGTAK	0.91414	1.727	1.428	1.332	0.728	0.787	0.616
Biological Process	GO:0051276	6	chromosome organization	1.26	0.444199	Q8R5H1	758	K	0.392	0.00619974	Q1	Ubiquitin carboxyl-terminal hydrolase 15 OS=Mus musculus OX=10090 GN=Usp15 PE=1 SV=1	Usp15	1	8.66236e-07	117.45	2	SFLALDWDPDLK(1)K	-0.98175	1.598	1.63	1.063	0.658	0.454	0.57
Biological Process	GO:0051276	6	chromosome organization	1.26	0.444199	Q8CG47	562	K	0.279	0.000320563	Q1	Structural maintenance of chromosomes protein 4 OS=Mus musculus OX=10090 GN=Smc4 PE=1 SV=1	Smc4	1	1.15441e-18	183.08	2	ELQK(1)LTQEEINLK	4.4578	1.61	1.802	1.249	0.434	0.445	0.422
Biological Process	GO:0051276	6	chromosome organization	1.26	0.444199	Q7JJ13	542	K	0.464	0.0158805	Q1	Bromodomain-containing protein 2 OS=Mus musculus OX=10090 GN=Brd2 PE=1 SV=1	Brd2	1	7.67929e-06	63.947	3	AVHEQLAALSQGPISK(1)PK	0.34324	1.572	1.398		0.859	0.596	0.613
Biological Process	GO:0051276	6	chromosome organization	1.26	0.444199	Q6PR54	2204	K	0.493	0.00449956	Q1	Telomere-associated protein RIF1 OS=Mus musculus OX=10090 GN=Rif1 PE=1 SV=2	Rif1	1	5.42792e-06	73.305	3	HNTTSAK(1)GFLSPGSQSSK	2.7303	1.494		1.339	0.624	0.693	0.778
Biological Process	GO:0051276	6	chromosome organization	1.26	0.444199	Q6PDQ2	1868	K	0.262	0.00629591	Q1	Chromodomain-helicase-DNA-binding protein 4 OS=Mus musculus OX=10090 GN=Chd4 PE=1 SV=1	Chd4	1	6.42541e-38	189.13	2	QLEELLSDMK(1)ADVTR	-1.9301	1.576	1.717	1.089		0.417	0.347
Biological Process	GO:0051276	6	chromosome organization	1.26	0.444199	Q60520	814	K	0.388	0.00329317	Q1	Paired amphipathic helix protein Sin3a OS=Mus musculus OX=10090 GN=Sin3a PE=1 SV=3	Sin3a	1	6.74201e-17	103.23	3	IK(1)QIMHHFIPDLLFAQR	0.068967	1.302	1.461	1.115	0.474	0.53
Biological Process	GO:0051276	6	chromosome organization	1.26	0.444199	P63158	141	K	0.271	0.0277688	Q1	High mobility group protein B1 OS=Mus musculus OX=10090 GN=Hmgb1 PE=1 SV=2	Hmgb1	1	7.30472e-37	146.75	2	LGEMWNNTAADDK(1)QPYEK	-2.9163	1.331	1.862	1.221	0.549		0.247
Biological Process	GO:0051276	6	chromosome organization	1.26	0.444199	A2AQ19	270	K	0.491	0.0167927	Q1	RNA polymerase-associated protein RTF1 homolog OS=Mus musculus OX=10090 GN=Rtf1 PE=1 SV=1	Rtf1	1	4.70557e-25	98.865	3	LTQIQESQVTSHNK(1)ER	2.2104	1.436		1.452	0.557	0.759	0.811
Biological Process	GO:0010498	9	proteasomal protein catabolic process	1.55	0.443769	Q8VDM4	50	K	0.406	0.00119244	Q1	26S proteasome non-ATPase regulatory subunit 2 OS=Mus musculus OX=10090 GN=Psmd2 PE=1 SV=1	Psmd2	1	1.68934e-127	200.45	3	DKEQELSEEDK(1)QLQDELEMLVER	-0.5311	1.613	1.294	1.236	0.616	0.484	0.58
Biological Process	GO:0010498	9	proteasomal protein catabolic process	1.55	0.443769	Q8R349	423	K	0.491	0.00115913	Q1	Cell division cycle protein 16 homolog OS=Mus musculus OX=10090 GN=Cdc16 PE=1 SV=1	Cdc16	1	2.83401e-08	124.06	2	TAEK(1)WFLDALEK	-0.31119	1.47	1.114	1.392	0.653	0.643	0.656
Biological Process	GO:0010498	9	proteasomal protein catabolic process	1.55	0.443769	Q61990	115	K	0.432	0.00325374	Q1	Poly(rC)-binding protein 2 OS=Mus musculus OX=10090 GN=Pcbp2 PE=1 SV=1	Pcbp2	1	1.38597e-37	122.66	2	LVVPASQCGSLIGK(1)GGCK	-2.9241	1.461	1.144	1.336	0.589	0.545
Biological Process	GO:0055065	8	metal ion homeostasis	1.58	0.43924	Q9ESZ8	488	K	0.39	0.0256598	Q1	General transcription factor II-I OS=Mus musculus OX=10090 GN=Gtf2i PE=1 SV=3	Gtf2i	1	6.96824e-29	113.34	2	FAEALGSTEAK(1)AVPYQK	-3.3856	1.653	1.589	1.019	0.48	0.629
Biological Process	GO:0055065	8	metal ion homeostasis	1.58	0.43924	Q8R180	330	K	0.447	0.0413654	Q1	ERO1-like protein alpha OS=Mus musculus OX=10090 GN=Ero1a PE=1 SV=2	Ero1a	1	5.01588e-14	71.471	3	VLPFFERPDFQLFTGNK(1)VQDAENK	2.1069	1.425		1.022	0.543		0.55
Biological Process	GO:0055065	8	metal ion homeostasis	1.58	0.43924	P63158	141	K	0.271	0.0277688	Q1	High mobility group protein B1 OS=Mus musculus OX=10090 GN=Hmgb1 PE=1 SV=2	Hmgb1	1	7.30472e-37	146.75	2	LGEMWNNTAADDK(1)QPYEK	-2.9163	1.331	1.862	1.221	0.549		0.247
Biological Process	GO:0032502	2	developmental process	1.15	0.437782	Q9Z2D8	114	K	0.457	0.0133169	Q1	Methyl-CpG-binding domain protein 3 OS=Mus musculus OX=10090 GN=Mbd3 PE=1 SV=1	Mbd3	1	1.00467e-05	99.276	2	QPVTK(1)ITNHPSNK	-3.1348	1.093	1.14	1.554		0.554	0.6
Biological Process	GO:0032502	2	developmental process	1.15	0.437782	Q9Z0Z7	380	K	0.35	0.0153694	Q1	Krueppel-like factor 5 OS=Mus musculus OX=10090 GN=Klf5 PE=1 SV=2	Klf5	1	1.02561e-05	106.93	2	SSHLK(1)AHLR	-0.51234	1.483		1.677	0.488		0.617
Biological Process	GO:0032502	2	developmental process	1.15	0.437782	Q9ESZ8	488	K	0.39	0.0256598	Q1	General transcription factor II-I OS=Mus musculus OX=10090 GN=Gtf2i PE=1 SV=3	Gtf2i	1	6.96824e-29	113.34	2	FAEALGSTEAK(1)AVPYQK	-3.3856	1.653	1.589	1.019	0.48	0.629
Biological Process	GO:0032502	2	developmental process	1.15	0.437782	Q9CZX8	111	K	0.429	0.0130628	Q1	40S ribosomal protein S19 OS=Mus musculus OX=10090 GN=Rps19 PE=1 SV=3	Rps19	1	2.32724e-18	142.51	2	VLQALEGLK(1)MVEK	3.648	1.201	1.741	1.192	0.424	0.653	0.698
Biological Process	GO:0032502	2	developmental process	1.15	0.437782	Q9CSN1	452	K	0.486	0.000105229	Q1	SNW domain-containing protein 1 OS=Mus musculus OX=10090 GN=Snw1 PE=1 SV=3	Snw1	1	7.92152e-09	74.62	2	PSK(1)NLDK	0.52071	1.166	1.191	1.248	0.581		0.587
Biological Process	GO:0009653	4	anatomical structure morphogenesis	1.26	0.444808	P26041	237	K	0.493	0.000466585	Q1	Moesin OS=Mus musculus OX=10090 GN=Msn PE=1 SV=3	Msn	1	9.47922e-05	103.76	2	LTPK(1)IGFPWSEIR	-2.8391	1.358	1.665	1.372	0.731	0.727	0.708
Biological Process	GO:0009653	4	anatomical structure morphogenesis	1.26	0.444808	P31266	80	K	0.432	0.0226263	Q1	Recombining binding protein suppressor of hairless OS=Mus musculus OX=10090 GN=Rbpj PE=1 SV=1	Rbpj	1	4.06206e-59	208.35	2	GDQTVLILHAK(1)VAQK	-0.85009	1.522	1.606	1.032	0.487	0.462	0.847
Biological Process	GO:0009653	4	anatomical structure morphogenesis	1.26	0.444808	P31938	168	K	0.487	0.00709191	Q1	Dual specificity mitogen-activated protein kinase kinase 1 OS=Mus musculus OX=10090 GN=Map2k1 PE=1 SV=2	Map2k1	1	2.65724e-09	135.24	2	IPEQILGK(1)VSIAVIK	0.50638	1.534		1.218	0.638	0.631	0.74
Biological Process	GO:0009653	4	anatomical structure morphogenesis	1.26	0.444808	Q60843	289	K	0.404	0.0378421	Q1	Krueppel-like factor 2 OS=Mus musculus OX=10090 GN=Klf2 PE=1 SV=2	Klf2	1	1.02561e-05	106.93	2	SSHLK(1)AHLR	-0.51234	1.434		1.383	0.466		0.673
Biological Process	GO:0051716	3	cellular response to stimulus	1.13	0.445236	Q99PL5	1578	K	0.468	0.0447762	Q1	Ribosome-binding protein 1 OS=Mus musculus OX=10090 GN=Rrbp1 PE=1 SV=2	Rrbp1	1	1.632e-09	159.11	2	TTQEQLTK(1)EK	-1.9607	1.183	1.419	1.345	0.934	0.564	0.348
Biological Process	GO:0051716	3	cellular response to stimulus	1.13	0.445236	Q922Q4	276	K	0.359	0.00821215	Q1	Pyrroline-5-carboxylate reductase 2 OS=Mus musculus OX=10090 GN=Pycr2 PE=1 SV=1	Pycr2	1	9.57944e-29	146.48	2	ELQSMADQEK(1)VSPAALK	-4.3608	2.005	1.644	1.262	0.473	0.495	0.793
Biological Process	GO:0051716	3	cellular response to stimulus	1.13	0.445236	Q91YW3	150	K	0.466	0.0309092	Q1	DnaJ homolog subfamily C member 3 OS=Mus musculus OX=10090 GN=Dnajc3 PE=1 SV=1	Dnajc3	1	3.66715e-05	82.437	2	EAESQLVK(1)ADEMQR	-1.8504	1.358	1.512			0.584	0.754
Biological Process	GO:0051716	3	cellular response to stimulus	1.13	0.445236	Q8R5H1	758	K	0.392	0.00619974	Q1	Ubiquitin carboxyl-terminal hydrolase 15 OS=Mus musculus OX=10090 GN=Usp15 PE=1 SV=1	Usp15	1	8.66236e-07	117.45	2	SFLALDWDPDLK(1)K	-0.98175	1.598	1.63	1.063	0.658	0.454	0.57
Biological Process	GO:0051716	3	cellular response to stimulus	1.13	0.445236	Q8R180	330	K	0.447	0.0413654	Q1	ERO1-like protein alpha OS=Mus musculus OX=10090 GN=Ero1a PE=1 SV=2	Ero1a	1	5.01588e-14	71.471	3	VLPFFERPDFQLFTGNK(1)VQDAENK	2.1069	1.425		1.022	0.543		0.55
Biological Process	GO:0051716	3	cellular response to stimulus	1.13	0.445236	Q8CG47	562	K	0.279	0.000320563	Q1	Structural maintenance of chromosomes protein 4 OS=Mus musculus OX=10090 GN=Smc4 PE=1 SV=1	Smc4	1	1.15441e-18	183.08	2	ELQK(1)LTQEEINLK	4.4578	1.61	1.802	1.249	0.434	0.445	0.422
Biological Process	GO:0051716	3	cellular response to stimulus	1.13	0.445236	Q8C9B9	14	K	0.492	0.00803381	Q1	Death-inducer obliterator 1 OS=Mus musculus OX=10090 GN=Dido1 PE=1 SV=4	Dido1	0.995788	1.78602e-05	86.135	3	GHLSNEEAPK(0.996)AIK(0.004)PTSK	0.62399	1.421		1.283	0.64	0.691
Biological Process	GO:0051716	3	cellular response to stimulus	1.13	0.445236	Q6PR54	2204	K	0.493	0.00449956	Q1	Telomere-associated protein RIF1 OS=Mus musculus OX=10090 GN=Rif1 PE=1 SV=2	Rif1	1	5.42792e-06	73.305	3	HNTTSAK(1)GFLSPGSQSSK	2.7303	1.494		1.339	0.624	0.693	0.778
Biological Process	GO:0051716	3	cellular response to stimulus	1.13	0.445236	Q6A068	76	K	0.328	0.00340917	Q1	Cell division cycle 5-like protein OS=Mus musculus OX=10090 GN=Cdc5l PE=1 SV=2	Cdc5l	1	0.000464872	74.424	3	LLHLAK(1)LMPTQWR	-0.93007	1.767	1.533	1.106	0.454	0.589	0.403
Biological Process	GO:0051716	3	cellular response to stimulus	1.13	0.445236	Q62318	575	K	0.361	0.0112346	Q1	Transcription intermediary factor 1-beta OS=Mus musculus OX=10090 GN=Trim28 PE=1 SV=3	Trim28	1	2.89317e-69	152.85	3	EEETEAAIGAPPAAPEGPETK(1)PVLMPLTEGPGAEGPR	2.5582	0.995	2.055	1.2	0.502	0.508	0.525
Biological Process	GO:0051716	3	cellular response to stimulus	1.13	0.445236	Q61753	69	K	0.46	0.00527915	Q1	D-3-phosphoglycerate dehydrogenase OS=Mus musculus OX=10090 GN=Phgdh PE=1 SV=3	Phgdh	1	3.48588e-147	297.77	2	VTADVINAAEK(1)LQVVGR	-0.34018	1.42	1.424	1.313	0.733	0.472	0.709
Biological Process	GO:0032502	2	developmental process	1.15	0.437782	Q8R180	330	K	0.447	0.0413654	Q1	ERO1-like protein alpha OS=Mus musculus OX=10090 GN=Ero1a PE=1 SV=2	Ero1a	1	5.01588e-14	71.471	3	VLPFFERPDFQLFTGNK(1)VQDAENK	2.1069	1.425		1.022	0.543		0.55
Biological Process	GO:0051716	3	cellular response to stimulus	1.13	0.445236	Q60843	289	K	0.404	0.0378421	Q1	Krueppel-like factor 2 OS=Mus musculus OX=10090 GN=Klf2 PE=1 SV=2	Klf2	1	1.02561e-05	106.93	2	SSHLK(1)AHLR	-0.51234	1.434		1.383	0.466		0.673
Biological Process	GO:0051716	3	cellular response to stimulus	1.13	0.445236	P63158	141	K	0.271	0.0277688	Q1	High mobility group protein B1 OS=Mus musculus OX=10090 GN=Hmgb1 PE=1 SV=2	Hmgb1	1	7.30472e-37	146.75	2	LGEMWNNTAADDK(1)QPYEK	-2.9163	1.331	1.862	1.221	0.549		0.247
Biological Process	GO:0051716	3	cellular response to stimulus	1.13	0.445236	P35564	552	K	0.261	0.000195915	Q1	Calnexin OS=Mus musculus OX=10090 GN=Canx PE=1 SV=1	Canx	1	6.86943e-49	173.63	3	QK(1)SDAEEDGVTGSQDEEDSKPK	-2.529	1.904	1.484	1.659	0.412	0.504	0.399
Biological Process	GO:0051716	3	cellular response to stimulus	1.13	0.445236	P31938	168	K	0.487	0.00709191	Q1	Dual specificity mitogen-activated protein kinase kinase 1 OS=Mus musculus OX=10090 GN=Map2k1 PE=1 SV=2	Map2k1	1	2.65724e-09	135.24	2	IPEQILGK(1)VSIAVIK	0.50638	1.534		1.218	0.638	0.631	0.74
Biological Process	GO:0051716	3	cellular response to stimulus	1.13	0.445236	P31266	80	K	0.432	0.0226263	Q1	Recombining binding protein suppressor of hairless OS=Mus musculus OX=10090 GN=Rbpj PE=1 SV=1	Rbpj	1	4.06206e-59	208.35	2	GDQTVLILHAK(1)VAQK	-0.85009	1.522	1.606	1.032	0.487	0.462	0.847
Biological Process	GO:0051716	3	cellular response to stimulus	1.13	0.445236	P26041	237	K	0.493	0.000466585	Q1	Moesin OS=Mus musculus OX=10090 GN=Msn PE=1 SV=3	Msn	1	9.47922e-05	103.76	2	LTPK(1)IGFPWSEIR	-2.8391	1.358	1.665	1.372	0.731	0.727	0.708
Biological Process	GO:0051716	3	cellular response to stimulus	1.13	0.445236	P17182	193	K	0.347	0.013777	Q1	Alpha-enolase OS=Mus musculus OX=10090 GN=Eno1 PE=1 SV=3	Eno1	1	1.46989e-11	130.99	2	IGAEVYHNLK(1)NVIK	-2.4748	1.874	1.572		0.541	0.47	0.783
Biological Process	GO:0051716	3	cellular response to stimulus	1.13	0.445236	O89017	179	K	0.491	0.0160668	Q1	Legumain OS=Mus musculus OX=10090 GN=Lgmn PE=1 SV=1	Lgmn	1	1.47985e-09	127.94	2	YMYEHK(1)MYQK	2.3656	1.224	1.318	1.295	0.423	0.693	0.768
Biological Process	GO:0009653	4	anatomical structure morphogenesis	1.26	0.444808	Q9Z0Z7	380	K	0.35	0.0153694	Q1	Krueppel-like factor 5 OS=Mus musculus OX=10090 GN=Klf5 PE=1 SV=2	Klf5	1	1.02561e-05	106.93	2	SSHLK(1)AHLR	-0.51234	1.483		1.677	0.488		0.617
Biological Process	GO:0009653	4	anatomical structure morphogenesis	1.26	0.444808	Q6NZC7	721	K	0.468	0.0377914	Q1	SEC23-interacting protein OS=Mus musculus OX=10090 GN=Sec23ip PE=1 SV=2	Sec23ip	1	1.12812e-13	117.41	2	AALAALTK(1)GQDESAPK	-1.183	1.324	1.499	1.229	0.354	0.723	0.819
Biological Process	GO:0009653	4	anatomical structure morphogenesis	1.26	0.444808	Q62318	575	K	0.361	0.0112346	Q1	Transcription intermediary factor 1-beta OS=Mus musculus OX=10090 GN=Trim28 PE=1 SV=3	Trim28	1	2.89317e-69	152.85	3	EEETEAAIGAPPAAPEGPETK(1)PVLMPLTEGPGAEGPR	2.5582	0.995	2.055	1.2	0.502	0.508	0.525
Biological Process	GO:0009653	4	anatomical structure morphogenesis	1.26	0.444808	Q61879	1377	K	0.459	0.0224758	Q1	Myosin-10 OS=Mus musculus OX=10090 GN=Myh10 PE=1 SV=2	Myh10	1	2.26336e-98	244.44	2	QVLALQSQLADTK(1)K	-1.21	1.558	1.296	1.23	0.651	0.399	0.826
Biological Process	GO:0051716	3	cellular response to stimulus	1.13	0.445236	Q60520	814	K	0.388	0.00329317	Q1	Paired amphipathic helix protein Sin3a OS=Mus musculus OX=10090 GN=Sin3a PE=1 SV=3	Sin3a	1	6.74201e-17	103.23	3	IK(1)QIMHHFIPDLLFAQR	0.068967	1.302	1.461	1.115	0.474	0.53
Biological Process	GO:0051716	3	cellular response to stimulus	1.13	0.445236	Q9CRC8	141	K	0.361	0.00426885	Q1	Leucine-rich repeat-containing protein 40 OS=Mus musculus OX=10090 GN=Lrrc40 PE=1 SV=2	Lrrc40	1	1.33616e-05	101.48	2	LK(1)ILPEEITSLK	1.4368	1.248	1.468	1.215		0.54	0.407
Biological Process	GO:0032502	2	developmental process	1.15	0.437782	Q6PR54	2204	K	0.493	0.00449956	Q1	Telomere-associated protein RIF1 OS=Mus musculus OX=10090 GN=Rif1 PE=1 SV=2	Rif1	1	5.42792e-06	73.305	3	HNTTSAK(1)GFLSPGSQSSK	2.7303	1.494		1.339	0.624	0.693	0.778
Biological Process	GO:0032502	2	developmental process	1.15	0.437782	Q6A068	76	K	0.328	0.00340917	Q1	Cell division cycle 5-like protein OS=Mus musculus OX=10090 GN=Cdc5l PE=1 SV=2	Cdc5l	1	0.000464872	74.424	3	LLHLAK(1)LMPTQWR	-0.93007	1.767	1.533	1.106	0.454	0.589	0.403
Biological Process	GO:0040029	7	regulation of gene expression, epigenetic	1.62	0.432834	Q9Z2D8	114	K	0.457	0.0133169	Q1	Methyl-CpG-binding domain protein 3 OS=Mus musculus OX=10090 GN=Mbd3 PE=1 SV=1	Mbd3	1	1.00467e-05	99.276	2	QPVTK(1)ITNHPSNK	-3.1348	1.093	1.14	1.554		0.554	0.6
Biological Process	GO:0040029	7	regulation of gene expression, epigenetic	1.62	0.432834	Q6PR54	2204	K	0.493	0.00449956	Q1	Telomere-associated protein RIF1 OS=Mus musculus OX=10090 GN=Rif1 PE=1 SV=2	Rif1	1	5.42792e-06	73.305	3	HNTTSAK(1)GFLSPGSQSSK	2.7303	1.494		1.339	0.624	0.693	0.778
Biological Process	GO:0040029	7	regulation of gene expression, epigenetic	1.62	0.432834	Q60843	289	K	0.404	0.0378421	Q1	Krueppel-like factor 2 OS=Mus musculus OX=10090 GN=Klf2 PE=1 SV=2	Klf2	1	1.02561e-05	106.93	2	SSHLK(1)AHLR	-0.51234	1.434		1.383	0.466		0.673
Biological Process	GO:0065007	2	biological regulation	1.08	0.431816	Q9Z2D8	114	K	0.457	0.0133169	Q1	Methyl-CpG-binding domain protein 3 OS=Mus musculus OX=10090 GN=Mbd3 PE=1 SV=1	Mbd3	1	1.00467e-05	99.276	2	QPVTK(1)ITNHPSNK	-3.1348	1.093	1.14	1.554		0.554	0.6
Biological Process	GO:0065007	2	biological regulation	1.08	0.431816	Q9Z0Z7	380	K	0.35	0.0153694	Q1	Krueppel-like factor 5 OS=Mus musculus OX=10090 GN=Klf5 PE=1 SV=2	Klf5	1	1.02561e-05	106.93	2	SSHLK(1)AHLR	-0.51234	1.483		1.677	0.488		0.617
Biological Process	GO:0065007	2	biological regulation	1.08	0.431816	Q9WV32	326	K	0.281	0.0374274	Q1	Actin-related protein 2/3 complex subunit 1B OS=Mus musculus OX=10090 GN=Arpc1b PE=1 SV=4	Arpc1b	1	2.2222e-16	75.024	3	ASSEGGAATGAGLDSLHK(1)NSVSQISVLSGGK	2.5421	1.56	1.599		0.557		0.332
Biological Process	GO:0065007	2	biological regulation	1.08	0.431816	Q9WTQ5	449	K	0.443	0.028475	Q1	A-kinase anchor protein 12 OS=Mus musculus OX=10090 GN=Akap12 PE=1 SV=1	Akap12	1	2.80548e-09	78.75	3	LAETQEVPQEAEPVEELMK(1)TK	-0.69998	1.53	1.839	1.226	1.01	0.52	0.504
Biological Process	GO:0065007	2	biological regulation	1.08	0.431816	Q9WTQ5	174	K	0.497	0.0165148	Q1	A-kinase anchor protein 12 OS=Mus musculus OX=10090 GN=Akap12 PE=1 SV=1	Akap12	0.999991	5.45173e-28	139.94	2	DKNEK(1)SDTVQLLTVK	-2.1558	1.435	1.568		0.91	0.701	0.628
Biological Process	GO:0065007	2	biological regulation	1.08	0.431816	Q9QXZ0	1210	K	0.461	0.0121549	Q1	Microtubule-actin cross-linking factor 1 OS=Mus musculus OX=10090 GN=Macf1 PE=1 SV=2	Macf1	1	7.2559e-09	122.2	2	DK(1)NSVFSVLDEEITK	-3.4117	1.299	1.566	1.201	0.825	0.468	0.581
Biological Process	GO:0065007	2	biological regulation	1.08	0.431816	Q9JL35	152	K	0.475	0.002178	Q1	High mobility group nucleosome-binding domain-containing protein 5 OS=Mus musculus OX=10090 GN=Hmgn5 PE=1 SV=2	Hmgn5	0.999991	8.67945e-38	133.34	3	DTGEEVEDGK(1)IEEEGLNEKPGTAK	0.91414	1.727	1.428	1.332	0.728	0.787	0.616
Biological Process	GO:0065007	2	biological regulation	1.08	0.431816	Q9ESZ8	488	K	0.39	0.0256598	Q1	General transcription factor II-I OS=Mus musculus OX=10090 GN=Gtf2i PE=1 SV=3	Gtf2i	1	6.96824e-29	113.34	2	FAEALGSTEAK(1)AVPYQK	-3.3856	1.653	1.589	1.019	0.48	0.629
Biological Process	GO:0065007	2	biological regulation	1.08	0.431816	Q9ER69	146	K	0.483	0.00436477	Q1	Pre-mRNA-splicing regulator WTAP OS=Mus musculus OX=10090 GN=Wtap PE=1 SV=3	Wtap	1	4.26208e-32	111.6	3	DKLEQAQNELSAWK(1)FTPDSQTGK	2.3759	1.343	1.145	1.494	0.732	0.666	0.524
Biological Process	GO:0065007	2	biological regulation	1.08	0.431816	Q9D753	6	K	0.497	0.00706998	Q1	Exosome complex component RRP43 OS=Mus musculus OX=10090 GN=Exosc8 PE=1 SV=1	Exosc8	1	2.57843e-08	99.276	2	AAGFK(1)TVEPLEYYR	-1.2811	1.525	1.296	1.232		0.73	0.612
Biological Process	GO:0065007	2	biological regulation	1.08	0.431816	Q9CZX8	111	K	0.429	0.0130628	Q1	40S ribosomal protein S19 OS=Mus musculus OX=10090 GN=Rps19 PE=1 SV=3	Rps19	1	2.32724e-18	142.51	2	VLQALEGLK(1)MVEK	3.648	1.201	1.741	1.192	0.424	0.653	0.698
Biological Process	GO:0065007	2	biological regulation	1.08	0.431816	Q9CVB6	275	K	0.06	3.1064e-05	Q1	Actin-related protein 2/3 complex subunit 2 OS=Mus musculus OX=10090 GN=Arpc2 PE=1 SV=3	Arpc2	1	0.000604783	90.263	2	TSDFLK(1)VLNR	0.080215	2.275	2.291		0.15	0.125	0.137
Biological Process	GO:0065007	2	biological regulation	1.08	0.431816	Q9CSN1	452	K	0.486	0.000105229	Q1	SNW domain-containing protein 1 OS=Mus musculus OX=10090 GN=Snw1 PE=1 SV=3	Snw1	1	7.92152e-09	74.62	2	PSK(1)NLDK	0.52071	1.166	1.191	1.248	0.581		0.587
Biological Process	GO:0065007	2	biological regulation	1.08	0.431816	Q9CRC8	141	K	0.361	0.00426885	Q1	Leucine-rich repeat-containing protein 40 OS=Mus musculus OX=10090 GN=Lrrc40 PE=1 SV=2	Lrrc40	1	1.33616e-05	101.48	2	LK(1)ILPEEITSLK	1.4368	1.248	1.468	1.215		0.54	0.407
Biological Process	GO:0065007	2	biological regulation	1.08	0.431816	Q99PL5	1578	K	0.468	0.0447762	Q1	Ribosome-binding protein 1 OS=Mus musculus OX=10090 GN=Rrbp1 PE=1 SV=2	Rrbp1	1	1.632e-09	159.11	2	TTQEQLTK(1)EK	-1.9607	1.183	1.419	1.345	0.934	0.564	0.348
Biological Process	GO:0065007	2	biological regulation	1.08	0.431816	Q99JF8	14	K	0.439	0.00949848	Q1	PC4 and SFRS1-interacting protein OS=Mus musculus OX=10090 GN=Psip1 PE=1 SV=1	Psip1	1	1.95557e-08	87.573	2	PGDLIFAK(1)MK	2.5959	1.409	1.438	1.262	0.413	0.748	0.641
Biological Process	GO:0065007	2	biological regulation	1.08	0.431816	Q91YW3	150	K	0.466	0.0309092	Q1	DnaJ homolog subfamily C member 3 OS=Mus musculus OX=10090 GN=Dnajc3 PE=1 SV=1	Dnajc3	1	3.66715e-05	82.437	2	EAESQLVK(1)ADEMQR	-1.8504	1.358	1.512			0.584	0.754
Biological Process	GO:0065007	2	biological regulation	1.08	0.431816	Q8R5H1	758	K	0.392	0.00619974	Q1	Ubiquitin carboxyl-terminal hydrolase 15 OS=Mus musculus OX=10090 GN=Usp15 PE=1 SV=1	Usp15	1	8.66236e-07	117.45	2	SFLALDWDPDLK(1)K	-0.98175	1.598	1.63	1.063	0.658	0.454	0.57
Biological Process	GO:0065007	2	biological regulation	1.08	0.431816	Q8R349	423	K	0.491	0.00115913	Q1	Cell division cycle protein 16 homolog OS=Mus musculus OX=10090 GN=Cdc16 PE=1 SV=1	Cdc16	1	2.83401e-08	124.06	2	TAEK(1)WFLDALEK	-0.31119	1.47	1.114	1.392	0.653	0.643	0.656
Biological Process	GO:0065007	2	biological regulation	1.08	0.431816	Q8R180	330	K	0.447	0.0413654	Q1	ERO1-like protein alpha OS=Mus musculus OX=10090 GN=Ero1a PE=1 SV=2	Ero1a	1	5.01588e-14	71.471	3	VLPFFERPDFQLFTGNK(1)VQDAENK	2.1069	1.425		1.022	0.543		0.55
Biological Process	GO:0098655	7	cation transmembrane transport	1.62	0.432834	P50518	33	K	0.3	0.0100373	Q1	V-type proton ATPase subunit E 1 OS=Mus musculus OX=10090 GN=Atp6v1e1 PE=1 SV=2	Atp6v1e1	1	2.12503e-41	178.03	2	AEEIDAK(1)AEEEFNIEK	0.18806	2.426	1.763	1.154	0.691	0.445	0.468
Biological Process	GO:0098655	7	cation transmembrane transport	1.62	0.432834	Q8R180	330	K	0.447	0.0413654	Q1	ERO1-like protein alpha OS=Mus musculus OX=10090 GN=Ero1a PE=1 SV=2	Ero1a	1	5.01588e-14	71.471	3	VLPFFERPDFQLFTGNK(1)VQDAENK	2.1069	1.425		1.022	0.543		0.55
Biological Process	GO:0098655	7	cation transmembrane transport	1.62	0.432834	Q9DC61	125	K	0.496	0.0357769	Q1	Mitochondrial-processing peptidase subunit alpha OS=Mus musculus OX=10090 GN=Pmpca PE=1 SV=1	Pmpca	1	1.23763e-33	206.03	2	FDSK(1)DEILLTLEK	2.0958	1.119	1.767	1.121	0.611	0.881	0.495
Biological Process	GO:0051054	8	positive regulation of DNA metabolic process	1.61	0.434916	P63158	141	K	0.271	0.0277688	Q1	High mobility group protein B1 OS=Mus musculus OX=10090 GN=Hmgb1 PE=1 SV=2	Hmgb1	1	7.30472e-37	146.75	2	LGEMWNNTAADDK(1)QPYEK	-2.9163	1.331	1.862	1.221	0.549		0.247
Biological Process	GO:0032502	2	developmental process	1.15	0.437782	Q64152	175	K	0.436	0.0254908	Q1	Transcription factor BTF3 OS=Mus musculus OX=10090 GN=Btf3 PE=1 SV=3	Btf3	1	8.69632e-40	140.55	3	QSVDGK(1)APLATGEDDDDEVPDLVENFDEASK	2.4848	1.3	1.123	1.551	0.814	0.556	0.362
Biological Process	GO:0032502	2	developmental process	1.15	0.437782	Q62448	812	K	0.488	0.00214081	Q1	Eukaryotic translation initiation factor 4 gamma 2 OS=Mus musculus OX=10090 GN=Eif4g2 PE=1 SV=2	Eif4g2	1	1.56369e-30	211.84	2	QLLLSFK(1)PVMQK	3.5235	1.39	1.464	1.122	0.576	0.655	0.709
Biological Process	GO:0032502	2	developmental process	1.15	0.437782	Q62318	575	K	0.361	0.0112346	Q1	Transcription intermediary factor 1-beta OS=Mus musculus OX=10090 GN=Trim28 PE=1 SV=3	Trim28	1	2.89317e-69	152.85	3	EEETEAAIGAPPAAPEGPETK(1)PVLMPLTEGPGAEGPR	2.5582	0.995	2.055	1.2	0.502	0.508	0.525
Biological Process	GO:0032502	2	developmental process	1.15	0.437782	Q61879	1377	K	0.459	0.0224758	Q1	Myosin-10 OS=Mus musculus OX=10090 GN=Myh10 PE=1 SV=2	Myh10	1	2.26336e-98	244.44	2	QVLALQSQLADTK(1)K	-1.21	1.558	1.296	1.23	0.651	0.399	0.826
Biological Process	GO:0032502	2	developmental process	1.15	0.437782	Q61753	69	K	0.46	0.00527915	Q1	D-3-phosphoglycerate dehydrogenase OS=Mus musculus OX=10090 GN=Phgdh PE=1 SV=3	Phgdh	1	3.48588e-147	297.77	2	VTADVINAAEK(1)LQVVGR	-0.34018	1.42	1.424	1.313	0.733	0.472	0.709
Biological Process	GO:0032502	2	developmental process	1.15	0.437782	Q61316	517	K	0.416	0.0412514	Q1	Heat shock 70 kDa protein 4 OS=Mus musculus OX=10090 GN=Hspa4 PE=1 SV=1	Hspa4	1	8.26413e-34	110.9	2	SEESEEPMETDQNAK(1)EEEK	-4.0623	1.501	0.893	1.784	0.678	0.695	0.366
Biological Process	GO:0032502	2	developmental process	1.15	0.437782	Q60843	289	K	0.404	0.0378421	Q1	Krueppel-like factor 2 OS=Mus musculus OX=10090 GN=Klf2 PE=1 SV=2	Klf2	1	1.02561e-05	106.93	2	SSHLK(1)AHLR	-0.51234	1.434		1.383	0.466		0.673
Biological Process	GO:0032502	2	developmental process	1.15	0.437782	Q60520	814	K	0.388	0.00329317	Q1	Paired amphipathic helix protein Sin3a OS=Mus musculus OX=10090 GN=Sin3a PE=1 SV=3	Sin3a	1	6.74201e-17	103.23	3	IK(1)QIMHHFIPDLLFAQR	0.068967	1.302	1.461	1.115	0.474	0.53
Biological Process	GO:0032502	2	developmental process	1.15	0.437782	Q3TLH4	357	K	0.481	0.000618615	Q1	Protein PRRC2C OS=Mus musculus OX=10090 GN=Prrc2c PE=1 SV=3	Prrc2c	1	1.69724e-29	142.03	2	ESSSEDQTAK(1)TPESTENR	-4.908	1.319	1.308	1.361	0.568	0.617	0.732
Biological Process	GO:0032502	2	developmental process	1.15	0.437782	P63158	141	K	0.271	0.0277688	Q1	High mobility group protein B1 OS=Mus musculus OX=10090 GN=Hmgb1 PE=1 SV=2	Hmgb1	1	7.30472e-37	146.75	2	LGEMWNNTAADDK(1)QPYEK	-2.9163	1.331	1.862	1.221	0.549		0.247
Biological Process	GO:0032502	2	developmental process	1.15	0.437782	P35564	552	K	0.261	0.000195915	Q1	Calnexin OS=Mus musculus OX=10090 GN=Canx PE=1 SV=1	Canx	1	6.86943e-49	173.63	3	QK(1)SDAEEDGVTGSQDEEDSKPK	-2.529	1.904	1.484	1.659	0.412	0.504	0.399
Biological Process	GO:0032502	2	developmental process	1.15	0.437782	Q6NZC7	721	K	0.468	0.0377914	Q1	SEC23-interacting protein OS=Mus musculus OX=10090 GN=Sec23ip PE=1 SV=2	Sec23ip	1	1.12812e-13	117.41	2	AALAALTK(1)GQDESAPK	-1.183	1.324	1.499	1.229	0.354	0.723	0.819
Biological Process	GO:0032502	2	developmental process	1.15	0.437782	P31938	168	K	0.487	0.00709191	Q1	Dual specificity mitogen-activated protein kinase kinase 1 OS=Mus musculus OX=10090 GN=Map2k1 PE=1 SV=2	Map2k1	1	2.65724e-09	135.24	2	IPEQILGK(1)VSIAVIK	0.50638	1.534		1.218	0.638	0.631	0.74
Biological Process	GO:0032502	2	developmental process	1.15	0.437782	P26041	237	K	0.493	0.000466585	Q1	Moesin OS=Mus musculus OX=10090 GN=Msn PE=1 SV=3	Msn	1	9.47922e-05	103.76	2	LTPK(1)IGFPWSEIR	-2.8391	1.358	1.665	1.372	0.731	0.727	0.708
Biological Process	GO:0032502	2	developmental process	1.15	0.437782	P17182	193	K	0.347	0.013777	Q1	Alpha-enolase OS=Mus musculus OX=10090 GN=Eno1 PE=1 SV=3	Eno1	1	1.46989e-11	130.99	2	IGAEVYHNLK(1)NVIK	-2.4748	1.874	1.572		0.541	0.47	0.783
Biological Process	GO:0032502	2	developmental process	1.15	0.437782	E9PVX6	351	K	0.254	0.0311237	Q1	Proliferation marker protein Ki-67 OS=Mus musculus OX=10090 GN=Mki67 PE=1 SV=1	Mki67	1	1.18812e-59	141.09	3	HSVNLDEGESAQAVHK(1)TVTPGK	-0.32852		1.634	1.867	0.483	0.617	0.236
Biological Process	GO:0032502	2	developmental process	1.15	0.437782	A2AQ19	270	K	0.491	0.0167927	Q1	RNA polymerase-associated protein RTF1 homolog OS=Mus musculus OX=10090 GN=Rtf1 PE=1 SV=1	Rtf1	1	4.70557e-25	98.865	3	LTQIQESQVTSHNK(1)ER	2.2104	1.436		1.452	0.557	0.759	0.811
Biological Process	GO:0043414	6	macromolecule methylation	1.59	0.437052	Q9ER69	146	K	0.483	0.00436477	Q1	Pre-mRNA-splicing regulator WTAP OS=Mus musculus OX=10090 GN=Wtap PE=1 SV=3	Wtap	1	4.26208e-32	111.6	3	DKLEQAQNELSAWK(1)FTPDSQTGK	2.3759	1.343	1.145	1.494	0.732	0.666	0.524
Biological Process	GO:0043414	6	macromolecule methylation	1.59	0.437052	Q62318	575	K	0.361	0.0112346	Q1	Transcription intermediary factor 1-beta OS=Mus musculus OX=10090 GN=Trim28 PE=1 SV=3	Trim28	1	2.89317e-69	152.85	3	EEETEAAIGAPPAAPEGPETK(1)PVLMPLTEGPGAEGPR	2.5582	0.995	2.055	1.2	0.502	0.508	0.525
Biological Process	GO:0043414	6	macromolecule methylation	1.59	0.437052	A2AQ19	270	K	0.491	0.0167927	Q1	RNA polymerase-associated protein RTF1 homolog OS=Mus musculus OX=10090 GN=Rtf1 PE=1 SV=1	Rtf1	1	4.70557e-25	98.865	3	LTQIQESQVTSHNK(1)ER	2.2104	1.436		1.452	0.557	0.759	0.811
Biological Process	GO:0042327	9	positive regulation of phosphorylation	0.51	0.435023	P63158	141	K	0.271	0.0277688	Q1	High mobility group protein B1 OS=Mus musculus OX=10090 GN=Hmgb1 PE=1 SV=2	Hmgb1	1	7.30472e-37	146.75	2	LGEMWNNTAADDK(1)QPYEK	-2.9163	1.331	1.862	1.221	0.549		0.247
Biological Process	GO:0042327	9	positive regulation of phosphorylation	0.51	0.435023	P31938	168	K	0.487	0.00709191	Q1	Dual specificity mitogen-activated protein kinase kinase 1 OS=Mus musculus OX=10090 GN=Map2k1 PE=1 SV=2	Map2k1	1	2.65724e-09	135.24	2	IPEQILGK(1)VSIAVIK	0.50638	1.534		1.218	0.638	0.631	0.74
Biological Process	GO:0051054	8	positive regulation of DNA metabolic process	1.61	0.434916	Q6PR54	2204	K	0.493	0.00449956	Q1	Telomere-associated protein RIF1 OS=Mus musculus OX=10090 GN=Rif1 PE=1 SV=2	Rif1	1	5.42792e-06	73.305	3	HNTTSAK(1)GFLSPGSQSSK	2.7303	1.494		1.339	0.624	0.693	0.778
Biological Process	GO:0051054	8	positive regulation of DNA metabolic process	1.61	0.434916	Q62318	575	K	0.361	0.0112346	Q1	Transcription intermediary factor 1-beta OS=Mus musculus OX=10090 GN=Trim28 PE=1 SV=3	Trim28	1	2.89317e-69	152.85	3	EEETEAAIGAPPAAPEGPETK(1)PVLMPLTEGPGAEGPR	2.5582	0.995	2.055	1.2	0.502	0.508	0.525
Biological Process	GO:0032502	2	developmental process	1.15	0.437782	P31266	80	K	0.432	0.0226263	Q1	Recombining binding protein suppressor of hairless OS=Mus musculus OX=10090 GN=Rbpj PE=1 SV=1	Rbpj	1	4.06206e-59	208.35	2	GDQTVLILHAK(1)VAQK	-0.85009	1.522	1.606	1.032	0.487	0.462	0.847
Biological Process	GO:0051716	3	cellular response to stimulus	1.13	0.445236	Q9CSN1	452	K	0.486	0.000105229	Q1	SNW domain-containing protein 1 OS=Mus musculus OX=10090 GN=Snw1 PE=1 SV=3	Snw1	1	7.92152e-09	74.62	2	PSK(1)NLDK	0.52071	1.166	1.191	1.248	0.581		0.587
Biological Process	GO:0051716	3	cellular response to stimulus	1.13	0.445236	Q9CVB6	275	K	0.06	3.1064e-05	Q1	Actin-related protein 2/3 complex subunit 2 OS=Mus musculus OX=10090 GN=Arpc2 PE=1 SV=3	Arpc2	1	0.000604783	90.263	2	TSDFLK(1)VLNR	0.080215	2.275	2.291		0.15	0.125	0.137
Biological Process	GO:0051716	3	cellular response to stimulus	1.13	0.445236	Q9CZX8	111	K	0.429	0.0130628	Q1	40S ribosomal protein S19 OS=Mus musculus OX=10090 GN=Rps19 PE=1 SV=3	Rps19	1	2.32724e-18	142.51	2	VLQALEGLK(1)MVEK	3.648	1.201	1.741	1.192	0.424	0.653	0.698
Biological Process	GO:0051128	5	regulation of cellular component organization	1.17	0.457563	Q62318	575	K	0.361	0.0112346	Q1	Transcription intermediary factor 1-beta OS=Mus musculus OX=10090 GN=Trim28 PE=1 SV=3	Trim28	1	2.89317e-69	152.85	3	EEETEAAIGAPPAAPEGPETK(1)PVLMPLTEGPGAEGPR	2.5582	0.995	2.055	1.2	0.502	0.508	0.525
Biological Process	GO:0051128	5	regulation of cellular component organization	1.17	0.457563	Q61879	1377	K	0.459	0.0224758	Q1	Myosin-10 OS=Mus musculus OX=10090 GN=Myh10 PE=1 SV=2	Myh10	1	2.26336e-98	244.44	2	QVLALQSQLADTK(1)K	-1.21	1.558	1.296	1.23	0.651	0.399	0.826
Biological Process	GO:0051128	5	regulation of cellular component organization	1.17	0.457563	Q60520	814	K	0.388	0.00329317	Q1	Paired amphipathic helix protein Sin3a OS=Mus musculus OX=10090 GN=Sin3a PE=1 SV=3	Sin3a	1	6.74201e-17	103.23	3	IK(1)QIMHHFIPDLLFAQR	0.068967	1.302	1.461	1.115	0.474	0.53
Biological Process	GO:0051128	5	regulation of cellular component organization	1.17	0.457563	P63158	141	K	0.271	0.0277688	Q1	High mobility group protein B1 OS=Mus musculus OX=10090 GN=Hmgb1 PE=1 SV=2	Hmgb1	1	7.30472e-37	146.75	2	LGEMWNNTAADDK(1)QPYEK	-2.9163	1.331	1.862	1.221	0.549		0.247
Biological Process	GO:0051128	5	regulation of cellular component organization	1.17	0.457563	P31938	168	K	0.487	0.00709191	Q1	Dual specificity mitogen-activated protein kinase kinase 1 OS=Mus musculus OX=10090 GN=Map2k1 PE=1 SV=2	Map2k1	1	2.65724e-09	135.24	2	IPEQILGK(1)VSIAVIK	0.50638	1.534		1.218	0.638	0.631	0.74
Biological Process	GO:0051128	5	regulation of cellular component organization	1.17	0.457563	P31266	80	K	0.432	0.0226263	Q1	Recombining binding protein suppressor of hairless OS=Mus musculus OX=10090 GN=Rbpj PE=1 SV=1	Rbpj	1	4.06206e-59	208.35	2	GDQTVLILHAK(1)VAQK	-0.85009	1.522	1.606	1.032	0.487	0.462	0.847
Biological Process	GO:0051128	5	regulation of cellular component organization	1.17	0.457563	P26041	237	K	0.493	0.000466585	Q1	Moesin OS=Mus musculus OX=10090 GN=Msn PE=1 SV=3	Msn	1	9.47922e-05	103.76	2	LTPK(1)IGFPWSEIR	-2.8391	1.358	1.665	1.372	0.731	0.727	0.708
Biological Process	GO:0051128	5	regulation of cellular component organization	1.17	0.457563	E9PVX6	351	K	0.254	0.0311237	Q1	Proliferation marker protein Ki-67 OS=Mus musculus OX=10090 GN=Mki67 PE=1 SV=1	Mki67	1	1.18812e-59	141.09	3	HSVNLDEGESAQAVHK(1)TVTPGK	-0.32852		1.634	1.867	0.483	0.617	0.236
Biological Process	GO:0051128	5	regulation of cellular component organization	1.17	0.457563	A2AQ19	270	K	0.491	0.0167927	Q1	RNA polymerase-associated protein RTF1 homolog OS=Mus musculus OX=10090 GN=Rtf1 PE=1 SV=1	Rtf1	1	4.70557e-25	98.865	3	LTQIQESQVTSHNK(1)ER	2.2104	1.436		1.452	0.557	0.759	0.811
Biological Process	GO:0019438	5	aromatic compound biosynthetic process	1.21	0.456923	Q9Z0Z7	380	K	0.35	0.0153694	Q1	Krueppel-like factor 5 OS=Mus musculus OX=10090 GN=Klf5 PE=1 SV=2	Klf5	1	1.02561e-05	106.93	2	SSHLK(1)AHLR	-0.51234	1.483		1.677	0.488		0.617
Biological Process	GO:0019438	5	aromatic compound biosynthetic process	1.21	0.456923	Q6A068	76	K	0.328	0.00340917	Q1	Cell division cycle 5-like protein OS=Mus musculus OX=10090 GN=Cdc5l PE=1 SV=2	Cdc5l	1	0.000464872	74.424	3	LLHLAK(1)LMPTQWR	-0.93007	1.767	1.533	1.106	0.454	0.589	0.403
Biological Process	GO:0019438	5	aromatic compound biosynthetic process	1.21	0.456923	Q64737	982	K	0.423	0.00540344	Q1	Trifunctional purine biosynthetic protein adenosine-3 OS=Mus musculus OX=10090 GN=Gart PE=1 SV=3	Gart	1	8.95867e-15	132.63	3	VAEHK(1)IFPAALQLVASGAVQLR	-0.90266	1.491	1.456	1.095	0.662	0.442	0.607
Biological Process	GO:0019438	5	aromatic compound biosynthetic process	1.21	0.456923	Q64152	175	K	0.436	0.0254908	Q1	Transcription factor BTF3 OS=Mus musculus OX=10090 GN=Btf3 PE=1 SV=3	Btf3	1	8.69632e-40	140.55	3	QSVDGK(1)APLATGEDDDDEVPDLVENFDEASK	2.4848	1.3	1.123	1.551	0.814	0.556	0.362
Biological Process	GO:0019438	5	aromatic compound biosynthetic process	1.21	0.456923	Q62318	575	K	0.361	0.0112346	Q1	Transcription intermediary factor 1-beta OS=Mus musculus OX=10090 GN=Trim28 PE=1 SV=3	Trim28	1	2.89317e-69	152.85	3	EEETEAAIGAPPAAPEGPETK(1)PVLMPLTEGPGAEGPR	2.5582	0.995	2.055	1.2	0.502	0.508	0.525
Biological Process	GO:0019438	5	aromatic compound biosynthetic process	1.21	0.456923	P62305	80	K	0.23	0.00281348	Q1	Small nuclear ribonucleoprotein E OS=Mus musculus OX=10090 GN=Snrpe PE=1 SV=1	Snrpe	1	2.99374e-32	200.82	2	IMLK(1)GDNITLLQSVSN	-4.8688	1.779	1.813	1.361	0.523	0.252	0.362
Biological Process	GO:0019438	5	aromatic compound biosynthetic process	1.21	0.456923	P53569	401	K	0.314	0.0434006	Q1	CCAAT/enhancer-binding protein zeta OS=Mus musculus OX=10090 GN=Cebpz PE=1 SV=2	Cebpz	1	2.90558e-08	110.91	3	IATK(1)ASHLLEVLLR	0.91037	1.686	1.536	0.775	0.47	0.368
Biological Process	GO:0019438	5	aromatic compound biosynthetic process	1.21	0.456923	P31266	80	K	0.432	0.0226263	Q1	Recombining binding protein suppressor of hairless OS=Mus musculus OX=10090 GN=Rbpj PE=1 SV=1	Rbpj	1	4.06206e-59	208.35	2	GDQTVLILHAK(1)VAQK	-0.85009	1.522	1.606	1.032	0.487	0.462	0.847
Biological Process	GO:0019438	5	aromatic compound biosynthetic process	1.21	0.456923	P17182	193	K	0.347	0.013777	Q1	Alpha-enolase OS=Mus musculus OX=10090 GN=Eno1 PE=1 SV=3	Eno1	1	1.46989e-11	130.99	2	IGAEVYHNLK(1)NVIK	-2.4748	1.874	1.572		0.541	0.47	0.783
Biological Process	GO:0019438	5	aromatic compound biosynthetic process	1.21	0.456923	A2AQ19	270	K	0.491	0.0167927	Q1	RNA polymerase-associated protein RTF1 homolog OS=Mus musculus OX=10090 GN=Rtf1 PE=1 SV=1	Rtf1	1	4.70557e-25	98.865	3	LTQIQESQVTSHNK(1)ER	2.2104	1.436		1.452	0.557	0.759	0.811
Biological Process	GO:0048589	3	developmental growth	1.48	0.455899	Q62318	575	K	0.361	0.0112346	Q1	Transcription intermediary factor 1-beta OS=Mus musculus OX=10090 GN=Trim28 PE=1 SV=3	Trim28	1	2.89317e-69	152.85	3	EEETEAAIGAPPAAPEGPETK(1)PVLMPLTEGPGAEGPR	2.5582	0.995	2.055	1.2	0.502	0.508	0.525
Biological Process	GO:0048589	3	developmental growth	1.48	0.455899	Q60843	289	K	0.404	0.0378421	Q1	Krueppel-like factor 2 OS=Mus musculus OX=10090 GN=Klf2 PE=1 SV=2	Klf2	1	1.02561e-05	106.93	2	SSHLK(1)AHLR	-0.51234	1.434		1.383	0.466		0.673
Biological Process	GO:0048589	3	developmental growth	1.48	0.455899	A2AQ19	270	K	0.491	0.0167927	Q1	RNA polymerase-associated protein RTF1 homolog OS=Mus musculus OX=10090 GN=Rtf1 PE=1 SV=1	Rtf1	1	4.70557e-25	98.865	3	LTQIQESQVTSHNK(1)ER	2.2104	1.436		1.452	0.557	0.759	0.811
Biological Process	GO:0044238	3	primary metabolic process	1.08	0.454649	Q9Z2D8	114	K	0.457	0.0133169	Q1	Methyl-CpG-binding domain protein 3 OS=Mus musculus OX=10090 GN=Mbd3 PE=1 SV=1	Mbd3	1	1.00467e-05	99.276	2	QPVTK(1)ITNHPSNK	-3.1348	1.093	1.14	1.554		0.554	0.6
Biological Process	GO:0051128	5	regulation of cellular component organization	1.17	0.457563	Q62448	812	K	0.488	0.00214081	Q1	Eukaryotic translation initiation factor 4 gamma 2 OS=Mus musculus OX=10090 GN=Eif4g2 PE=1 SV=2	Eif4g2	1	1.56369e-30	211.84	2	QLLLSFK(1)PVMQK	3.5235	1.39	1.464	1.122	0.576	0.655	0.709
Biological Process	GO:0051128	5	regulation of cellular component organization	1.17	0.457563	Q6PR54	2204	K	0.493	0.00449956	Q1	Telomere-associated protein RIF1 OS=Mus musculus OX=10090 GN=Rif1 PE=1 SV=2	Rif1	1	5.42792e-06	73.305	3	HNTTSAK(1)GFLSPGSQSSK	2.7303	1.494		1.339	0.624	0.693	0.778
Biological Process	GO:0051128	5	regulation of cellular component organization	1.17	0.457563	Q8R349	423	K	0.491	0.00115913	Q1	Cell division cycle protein 16 homolog OS=Mus musculus OX=10090 GN=Cdc16 PE=1 SV=1	Cdc16	1	2.83401e-08	124.06	2	TAEK(1)WFLDALEK	-0.31119	1.47	1.114	1.392	0.653	0.643	0.656
Biological Process	GO:0051128	5	regulation of cellular component organization	1.17	0.457563	Q9CSN1	452	K	0.486	0.000105229	Q1	SNW domain-containing protein 1 OS=Mus musculus OX=10090 GN=Snw1 PE=1 SV=3	Snw1	1	7.92152e-09	74.62	2	PSK(1)NLDK	0.52071	1.166	1.191	1.248	0.581		0.587
Biological Process	GO:0031323	5	regulation of cellular metabolic process	1.11	0.45871	P31266	80	K	0.432	0.0226263	Q1	Recombining binding protein suppressor of hairless OS=Mus musculus OX=10090 GN=Rbpj PE=1 SV=1	Rbpj	1	4.06206e-59	208.35	2	GDQTVLILHAK(1)VAQK	-0.85009	1.522	1.606	1.032	0.487	0.462	0.847
Biological Process	GO:0031323	5	regulation of cellular metabolic process	1.11	0.45871	P26041	237	K	0.493	0.000466585	Q1	Moesin OS=Mus musculus OX=10090 GN=Msn PE=1 SV=3	Msn	1	9.47922e-05	103.76	2	LTPK(1)IGFPWSEIR	-2.8391	1.358	1.665	1.372	0.731	0.727	0.708
Biological Process	GO:0031323	5	regulation of cellular metabolic process	1.11	0.45871	P17182	193	K	0.347	0.013777	Q1	Alpha-enolase OS=Mus musculus OX=10090 GN=Eno1 PE=1 SV=3	Eno1	1	1.46989e-11	130.99	2	IGAEVYHNLK(1)NVIK	-2.4748	1.874	1.572		0.541	0.47	0.783
Biological Process	GO:0031323	5	regulation of cellular metabolic process	1.11	0.45871	O89017	179	K	0.491	0.0160668	Q1	Legumain OS=Mus musculus OX=10090 GN=Lgmn PE=1 SV=1	Lgmn	1	1.47985e-09	127.94	2	YMYEHK(1)MYQK	2.3656	1.224	1.318	1.295	0.423	0.693	0.768
Biological Process	GO:0031323	5	regulation of cellular metabolic process	1.11	0.45871	A2AQ19	270	K	0.491	0.0167927	Q1	RNA polymerase-associated protein RTF1 homolog OS=Mus musculus OX=10090 GN=Rtf1 PE=1 SV=1	Rtf1	1	4.70557e-25	98.865	3	LTQIQESQVTSHNK(1)ER	2.2104	1.436		1.452	0.557	0.759	0.811
Biological Process	GO:0048608	7	reproductive structure development	1.47	0.458452	Q62318	575	K	0.361	0.0112346	Q1	Transcription intermediary factor 1-beta OS=Mus musculus OX=10090 GN=Trim28 PE=1 SV=3	Trim28	1	2.89317e-69	152.85	3	EEETEAAIGAPPAAPEGPETK(1)PVLMPLTEGPGAEGPR	2.5582	0.995	2.055	1.2	0.502	0.508	0.525
Biological Process	GO:0048608	7	reproductive structure development	1.47	0.458452	P31938	168	K	0.487	0.00709191	Q1	Dual specificity mitogen-activated protein kinase kinase 1 OS=Mus musculus OX=10090 GN=Map2k1 PE=1 SV=2	Map2k1	1	2.65724e-09	135.24	2	IPEQILGK(1)VSIAVIK	0.50638	1.534		1.218	0.638	0.631	0.74
Biological Process	GO:0048608	7	reproductive structure development	1.47	0.458452	P31266	80	K	0.432	0.0226263	Q1	Recombining binding protein suppressor of hairless OS=Mus musculus OX=10090 GN=Rbpj PE=1 SV=1	Rbpj	1	4.06206e-59	208.35	2	GDQTVLILHAK(1)VAQK	-0.85009	1.522	1.606	1.032	0.487	0.462	0.847
Biological Process	GO:0002009	6	morphogenesis of an epithelium	1.47	0.458452	Q62318	575	K	0.361	0.0112346	Q1	Transcription intermediary factor 1-beta OS=Mus musculus OX=10090 GN=Trim28 PE=1 SV=3	Trim28	1	2.89317e-69	152.85	3	EEETEAAIGAPPAAPEGPETK(1)PVLMPLTEGPGAEGPR	2.5582	0.995	2.055	1.2	0.502	0.508	0.525
Biological Process	GO:0002009	6	morphogenesis of an epithelium	1.47	0.458452	P31266	80	K	0.432	0.0226263	Q1	Recombining binding protein suppressor of hairless OS=Mus musculus OX=10090 GN=Rbpj PE=1 SV=1	Rbpj	1	4.06206e-59	208.35	2	GDQTVLILHAK(1)VAQK	-0.85009	1.522	1.606	1.032	0.487	0.462	0.847
Biological Process	GO:0002009	6	morphogenesis of an epithelium	1.47	0.458452	P26041	237	K	0.493	0.000466585	Q1	Moesin OS=Mus musculus OX=10090 GN=Msn PE=1 SV=3	Msn	1	9.47922e-05	103.76	2	LTPK(1)IGFPWSEIR	-2.8391	1.358	1.665	1.372	0.731	0.727	0.708
Biological Process	GO:0044238	3	primary metabolic process	1.08	0.454649	Q9Z0Z7	380	K	0.35	0.0153694	Q1	Krueppel-like factor 5 OS=Mus musculus OX=10090 GN=Klf5 PE=1 SV=2	Klf5	1	1.02561e-05	106.93	2	SSHLK(1)AHLR	-0.51234	1.483		1.677	0.488		0.617
Biological Process	GO:0030003	8	cellular cation homeostasis	1.47	0.458452	Q9ESZ8	488	K	0.39	0.0256598	Q1	General transcription factor II-I OS=Mus musculus OX=10090 GN=Gtf2i PE=1 SV=3	Gtf2i	1	6.96824e-29	113.34	2	FAEALGSTEAK(1)AVPYQK	-3.3856	1.653	1.589	1.019	0.48	0.629
Biological Process	GO:0030003	8	cellular cation homeostasis	1.47	0.458452	P63158	141	K	0.271	0.0277688	Q1	High mobility group protein B1 OS=Mus musculus OX=10090 GN=Hmgb1 PE=1 SV=2	Hmgb1	1	7.30472e-37	146.75	2	LGEMWNNTAADDK(1)QPYEK	-2.9163	1.331	1.862	1.221	0.549		0.247
Biological Process	GO:0034097	5	response to cytokine	1.32	0.458448	Q9Z0Z7	380	K	0.35	0.0153694	Q1	Krueppel-like factor 5 OS=Mus musculus OX=10090 GN=Klf5 PE=1 SV=2	Klf5	1	1.02561e-05	106.93	2	SSHLK(1)AHLR	-0.51234	1.483		1.677	0.488		0.617
Biological Process	GO:0034097	5	response to cytokine	1.32	0.458448	Q6PR54	2204	K	0.493	0.00449956	Q1	Telomere-associated protein RIF1 OS=Mus musculus OX=10090 GN=Rif1 PE=1 SV=2	Rif1	1	5.42792e-06	73.305	3	HNTTSAK(1)GFLSPGSQSSK	2.7303	1.494		1.339	0.624	0.693	0.778
Biological Process	GO:0034097	5	response to cytokine	1.32	0.458448	Q6A068	76	K	0.328	0.00340917	Q1	Cell division cycle 5-like protein OS=Mus musculus OX=10090 GN=Cdc5l PE=1 SV=2	Cdc5l	1	0.000464872	74.424	3	LLHLAK(1)LMPTQWR	-0.93007	1.767	1.533	1.106	0.454	0.589	0.403
Biological Process	GO:0034097	5	response to cytokine	1.32	0.458448	Q60843	289	K	0.404	0.0378421	Q1	Krueppel-like factor 2 OS=Mus musculus OX=10090 GN=Klf2 PE=1 SV=2	Klf2	1	1.02561e-05	106.93	2	SSHLK(1)AHLR	-0.51234	1.434		1.383	0.466		0.673
Biological Process	GO:0034097	5	response to cytokine	1.32	0.458448	P35564	552	K	0.261	0.000195915	Q1	Calnexin OS=Mus musculus OX=10090 GN=Canx PE=1 SV=1	Canx	1	6.86943e-49	173.63	3	QK(1)SDAEEDGVTGSQDEEDSKPK	-2.529	1.904	1.484	1.659	0.412	0.504	0.399
Biological Process	GO:0034097	5	response to cytokine	1.32	0.458448	P26041	237	K	0.493	0.000466585	Q1	Moesin OS=Mus musculus OX=10090 GN=Msn PE=1 SV=3	Msn	1	9.47922e-05	103.76	2	LTPK(1)IGFPWSEIR	-2.8391	1.358	1.665	1.372	0.731	0.727	0.708
Biological Process	GO:0051128	5	regulation of cellular component organization	1.17	0.457563	Q9Z0Z7	380	K	0.35	0.0153694	Q1	Krueppel-like factor 5 OS=Mus musculus OX=10090 GN=Klf5 PE=1 SV=2	Klf5	1	1.02561e-05	106.93	2	SSHLK(1)AHLR	-0.51234	1.483		1.677	0.488		0.617
Biological Process	GO:0051128	5	regulation of cellular component organization	1.17	0.457563	Q9WV32	326	K	0.281	0.0374274	Q1	Actin-related protein 2/3 complex subunit 1B OS=Mus musculus OX=10090 GN=Arpc1b PE=1 SV=4	Arpc1b	1	2.2222e-16	75.024	3	ASSEGGAATGAGLDSLHK(1)NSVSQISVLSGGK	2.5421	1.56	1.599		0.557		0.332
Biological Process	GO:0051128	5	regulation of cellular component organization	1.17	0.457563	Q9QXZ0	1210	K	0.461	0.0121549	Q1	Microtubule-actin cross-linking factor 1 OS=Mus musculus OX=10090 GN=Macf1 PE=1 SV=2	Macf1	1	7.2559e-09	122.2	2	DK(1)NSVFSVLDEEITK	-3.4117	1.299	1.566	1.201	0.825	0.468	0.581
Biological Process	GO:0051128	5	regulation of cellular component organization	1.17	0.457563	Q9CVB6	275	K	0.06	3.1064e-05	Q1	Actin-related protein 2/3 complex subunit 2 OS=Mus musculus OX=10090 GN=Arpc2 PE=1 SV=3	Arpc2	1	0.000604783	90.263	2	TSDFLK(1)VLNR	0.080215	2.275	2.291		0.15	0.125	0.137
Biological Process	GO:0030003	8	cellular cation homeostasis	1.47	0.458452	Q8R180	330	K	0.447	0.0413654	Q1	ERO1-like protein alpha OS=Mus musculus OX=10090 GN=Ero1a PE=1 SV=2	Ero1a	1	5.01588e-14	71.471	3	VLPFFERPDFQLFTGNK(1)VQDAENK	2.1069	1.425		1.022	0.543		0.55
Biological Process	GO:0044238	3	primary metabolic process	1.08	0.454649	Q9ER69	146	K	0.483	0.00436477	Q1	Pre-mRNA-splicing regulator WTAP OS=Mus musculus OX=10090 GN=Wtap PE=1 SV=3	Wtap	1	4.26208e-32	111.6	3	DKLEQAQNELSAWK(1)FTPDSQTGK	2.3759	1.343	1.145	1.494	0.732	0.666	0.524
Biological Process	GO:0044238	3	primary metabolic process	1.08	0.454649	Q9DC61	125	K	0.496	0.0357769	Q1	Mitochondrial-processing peptidase subunit alpha OS=Mus musculus OX=10090 GN=Pmpca PE=1 SV=1	Pmpca	1	1.23763e-33	206.03	2	FDSK(1)DEILLTLEK	2.0958	1.119	1.767	1.121	0.611	0.881	0.495
Biological Process	GO:0044238	3	primary metabolic process	1.08	0.454649	Q9D753	6	K	0.497	0.00706998	Q1	Exosome complex component RRP43 OS=Mus musculus OX=10090 GN=Exosc8 PE=1 SV=1	Exosc8	1	2.57843e-08	99.276	2	AAGFK(1)TVEPLEYYR	-1.2811	1.525	1.296	1.232		0.73	0.612
Biological Process	GO:0044238	3	primary metabolic process	1.08	0.454649	Q05D44	1091	K	0.356	0.0332902	Q1	Eukaryotic translation initiation factor 5B OS=Mus musculus OX=10090 GN=Eif5b PE=1 SV=2	Eif5b	1	0.000287796	86.243	2	MK(1)ILPQYIFNSR	5.8722	1.259	1.733			0.589	0.476
Biological Process	GO:0044238	3	primary metabolic process	1.08	0.454649	Q05D44	640	K	0.158	0.00192691	Q1	Eukaryotic translation initiation factor 5B OS=Mus musculus OX=10090 GN=Eif5b PE=1 SV=2	Eif5b	1	1.12633e-13	87.573	2	APIICVLGHVDTGK(1)TK	-1.6323	1.658	1.625	1.261		0.195	0.283
Biological Process	GO:0044238	3	primary metabolic process	1.08	0.454649	P63158	141	K	0.271	0.0277688	Q1	High mobility group protein B1 OS=Mus musculus OX=10090 GN=Hmgb1 PE=1 SV=2	Hmgb1	1	7.30472e-37	146.75	2	LGEMWNNTAADDK(1)QPYEK	-2.9163	1.331	1.862	1.221	0.549		0.247
Biological Process	GO:0044238	3	primary metabolic process	1.08	0.454649	P62305	80	K	0.23	0.00281348	Q1	Small nuclear ribonucleoprotein E OS=Mus musculus OX=10090 GN=Snrpe PE=1 SV=1	Snrpe	1	2.99374e-32	200.82	2	IMLK(1)GDNITLLQSVSN	-4.8688	1.779	1.813	1.361	0.523	0.252	0.362
Biological Process	GO:0044238	3	primary metabolic process	1.08	0.454649	P56183	54	K	0.427	0.0125954	Q1	Ribosomal RNA processing protein 1 homolog A OS=Mus musculus OX=10090 GN=Rrp1 PE=1 SV=2	Rrp1	1	3.57573e-16	157.74	2	ATGGFTPDELLK(1)VWK	-0.0077232	1.234	1.541	1.25	0.574	0.755	0.39
Biological Process	GO:0044238	3	primary metabolic process	1.08	0.454649	P53569	401	K	0.314	0.0434006	Q1	CCAAT/enhancer-binding protein zeta OS=Mus musculus OX=10090 GN=Cebpz PE=1 SV=2	Cebpz	1	2.90558e-08	110.91	3	IATK(1)ASHLLEVLLR	0.91037	1.686	1.536	0.775	0.47	0.368
Biological Process	GO:0044238	3	primary metabolic process	1.08	0.454649	P52825	544	K	0.486	0.000564016	Q1	Carnitine O-palmitoyltransferase 2, mitochondrial OS=Mus musculus OX=10090 GN=Cpt2 PE=1 SV=2	Cpt2	1	0.000400231	67.887	3	YHGQLTK(1)EAAMGQGFDR	-8.631		1.407	1.562	0.727	0.742	0.696
Biological Process	GO:0044238	3	primary metabolic process	1.08	0.454649	P49718	700	K	0.375	0.0008148	Q1	DNA replication licensing factor MCM5 OS=Mus musculus OX=10090 GN=Mcm5 PE=1 SV=2	Mcm5	1	7.61361e-16	85.513	3	FAIGSQVSEHSIVQDFTK(1)QK	-0.17611	1.335	1.462	1.231	0.524		0.484
Biological Process	GO:0044238	3	primary metabolic process	1.08	0.454649	P31938	168	K	0.487	0.00709191	Q1	Dual specificity mitogen-activated protein kinase kinase 1 OS=Mus musculus OX=10090 GN=Map2k1 PE=1 SV=2	Map2k1	1	2.65724e-09	135.24	2	IPEQILGK(1)VSIAVIK	0.50638	1.534		1.218	0.638	0.631	0.74
Biological Process	GO:0044238	3	primary metabolic process	1.08	0.454649	P31266	80	K	0.432	0.0226263	Q1	Recombining binding protein suppressor of hairless OS=Mus musculus OX=10090 GN=Rbpj PE=1 SV=1	Rbpj	1	4.06206e-59	208.35	2	GDQTVLILHAK(1)VAQK	-0.85009	1.522	1.606	1.032	0.487	0.462	0.847
Biological Process	GO:0044238	3	primary metabolic process	1.08	0.454649	P17182	193	K	0.347	0.013777	Q1	Alpha-enolase OS=Mus musculus OX=10090 GN=Eno1 PE=1 SV=3	Eno1	1	1.46989e-11	130.99	2	IGAEVYHNLK(1)NVIK	-2.4748	1.874	1.572		0.541	0.47	0.783
Biological Process	GO:0044238	3	primary metabolic process	1.08	0.454649	Q3UEB3	173	K	0.183	0.000874731	Q1	Poly(U)-binding-splicing factor PUF60 OS=Mus musculus OX=10090 GN=Puf60 PE=1 SV=2	Puf60	1	7.83811e-37	180.81	2	SIDMSWDSVTMK(1)HK	-0.53196	1.67	1.35	1.413		0.236	0.304
Biological Process	GO:0044238	3	primary metabolic process	1.08	0.454649	P60843	54	K	0.417	0.0336627	Q1	Eukaryotic initiation factor 4A-I OS=Mus musculus OX=10090 GN=Eif4a1 PE=1 SV=1	Eif4a1	1	2.41436e-11	98.167	2	GIYAYGFEK(1)PSAIQQR	-0.0098819	1.603	1.583	1.032	0.761	0.341	0.659
Biological Process	GO:0044238	3	primary metabolic process	1.08	0.454649	A2AQ19	270	K	0.491	0.0167927	Q1	RNA polymerase-associated protein RTF1 homolog OS=Mus musculus OX=10090 GN=Rtf1 PE=1 SV=1	Rtf1	1	4.70557e-25	98.865	3	LTQIQESQVTSHNK(1)ER	2.2104	1.436		1.452	0.557	0.759	0.811
Biological Process	GO:0010506	7	regulation of autophagy	1.49	0.453386	Q62448	812	K	0.488	0.00214081	Q1	Eukaryotic translation initiation factor 4 gamma 2 OS=Mus musculus OX=10090 GN=Eif4g2 PE=1 SV=2	Eif4g2	1	1.56369e-30	211.84	2	QLLLSFK(1)PVMQK	3.5235	1.39	1.464	1.122	0.576	0.655	0.709
Biological Process	GO:0010506	7	regulation of autophagy	1.49	0.453386	P63158	141	K	0.271	0.0277688	Q1	High mobility group protein B1 OS=Mus musculus OX=10090 GN=Hmgb1 PE=1 SV=2	Hmgb1	1	7.30472e-37	146.75	2	LGEMWNNTAADDK(1)QPYEK	-2.9163	1.331	1.862	1.221	0.549		0.247
Biological Process	GO:0010506	7	regulation of autophagy	1.49	0.453386	P31938	168	K	0.487	0.00709191	Q1	Dual specificity mitogen-activated protein kinase kinase 1 OS=Mus musculus OX=10090 GN=Map2k1 PE=1 SV=2	Map2k1	1	2.65724e-09	135.24	2	IPEQILGK(1)VSIAVIK	0.50638	1.534		1.218	0.638	0.631	0.74
Biological Process	GO:0070482	4	response to oxygen levels	1.52	0.448488	Q8R180	330	K	0.447	0.0413654	Q1	ERO1-like protein alpha OS=Mus musculus OX=10090 GN=Ero1a PE=1 SV=2	Ero1a	1	5.01588e-14	71.471	3	VLPFFERPDFQLFTGNK(1)VQDAENK	2.1069	1.425		1.022	0.543		0.55
Biological Process	GO:0070482	4	response to oxygen levels	1.52	0.448488	P31266	80	K	0.432	0.0226263	Q1	Recombining binding protein suppressor of hairless OS=Mus musculus OX=10090 GN=Rbpj PE=1 SV=1	Rbpj	1	4.06206e-59	208.35	2	GDQTVLILHAK(1)VAQK	-0.85009	1.522	1.606	1.032	0.487	0.462	0.847
Biological Process	GO:0070482	4	response to oxygen levels	1.52	0.448488	P17182	193	K	0.347	0.013777	Q1	Alpha-enolase OS=Mus musculus OX=10090 GN=Eno1 PE=1 SV=3	Eno1	1	1.46989e-11	130.99	2	IGAEVYHNLK(1)NVIK	-2.4748	1.874	1.572		0.541	0.47	0.783
Biological Process	GO:0051716	3	cellular response to stimulus	1.13	0.445236	Q9Z0Z7	380	K	0.35	0.0153694	Q1	Krueppel-like factor 5 OS=Mus musculus OX=10090 GN=Klf5 PE=1 SV=2	Klf5	1	1.02561e-05	106.93	2	SSHLK(1)AHLR	-0.51234	1.483		1.677	0.488		0.617
Biological Process	GO:0051716	3	cellular response to stimulus	1.13	0.445236	Q9WV32	326	K	0.281	0.0374274	Q1	Actin-related protein 2/3 complex subunit 1B OS=Mus musculus OX=10090 GN=Arpc1b PE=1 SV=4	Arpc1b	1	2.2222e-16	75.024	3	ASSEGGAATGAGLDSLHK(1)NSVSQISVLSGGK	2.5421	1.56	1.599		0.557		0.332
Biological Process	GO:0051716	3	cellular response to stimulus	1.13	0.445236	Q9WTQ5	449	K	0.443	0.028475	Q1	A-kinase anchor protein 12 OS=Mus musculus OX=10090 GN=Akap12 PE=1 SV=1	Akap12	1	2.80548e-09	78.75	3	LAETQEVPQEAEPVEELMK(1)TK	-0.69998	1.53	1.839	1.226	1.01	0.52	0.504
Biological Process	GO:0051716	3	cellular response to stimulus	1.13	0.445236	Q9WTQ5	174	K	0.497	0.0165148	Q1	A-kinase anchor protein 12 OS=Mus musculus OX=10090 GN=Akap12 PE=1 SV=1	Akap12	0.999991	5.45173e-28	139.94	2	DKNEK(1)SDTVQLLTVK	-2.1558	1.435	1.568		0.91	0.701	0.628
Biological Process	GO:0044238	3	primary metabolic process	1.08	0.454649	O89017	179	K	0.491	0.0160668	Q1	Legumain OS=Mus musculus OX=10090 GN=Lgmn PE=1 SV=1	Lgmn	1	1.47985e-09	127.94	2	YMYEHK(1)MYQK	2.3656	1.224	1.318	1.295	0.423	0.693	0.768
Biological Process	GO:0031323	5	regulation of cellular metabolic process	1.11	0.45871	P50580	20	K	0.46	0.0478906	Q1	Proliferation-associated protein 2G4 OS=Mus musculus OX=10090 GN=Pa2g4 PE=1 SV=3	Pa2g4	1	4.98013e-17	143.25	3	SGEDEQQEQTIAEDLVVTK(1)YK	1.8212	1.255	1.41	1.291	0.795	0.718	0.307
Biological Process	GO:0044238	3	primary metabolic process	1.08	0.454649	Q3UKJ7	379	K	0.432	0.0250951	Q1	WD40 repeat-containing protein SMU1 OS=Mus musculus OX=10090 GN=Smu1 PE=2 SV=2	Smu1	1	5.74855e-06	108.24	2	IWNMK(1)TTECSNTFK	0.2741	1.257	1.607	0.993	0.618	0.494
Biological Process	GO:0044238	3	primary metabolic process	1.08	0.454649	Q60520	814	K	0.388	0.00329317	Q1	Paired amphipathic helix protein Sin3a OS=Mus musculus OX=10090 GN=Sin3a PE=1 SV=3	Sin3a	1	6.74201e-17	103.23	3	IK(1)QIMHHFIPDLLFAQR	0.068967	1.302	1.461	1.115	0.474	0.53
Biological Process	GO:0044238	3	primary metabolic process	1.08	0.454649	Q9D0R2	305	K	0.479	0.0032279	Q1	Threonine--tRNA ligase 1, cytoplasmic OS=Mus musculus OX=10090 GN=Tars1 PE=1 SV=2	Tars1	1	1.81383e-05	96.957	2	IYGISFPDPK(1)LLK	-1.9366	1.366	1.403	1.225	0.513	0.749	0.653
Biological Process	GO:0044238	3	primary metabolic process	1.08	0.454649	Q9CZX8	111	K	0.429	0.0130628	Q1	40S ribosomal protein S19 OS=Mus musculus OX=10090 GN=Rps19 PE=1 SV=3	Rps19	1	2.32724e-18	142.51	2	VLQALEGLK(1)MVEK	3.648	1.201	1.741	1.192	0.424	0.653	0.698
Biological Process	GO:0044238	3	primary metabolic process	1.08	0.454649	Q9CSN1	452	K	0.486	0.000105229	Q1	SNW domain-containing protein 1 OS=Mus musculus OX=10090 GN=Snw1 PE=1 SV=3	Snw1	1	7.92152e-09	74.62	2	PSK(1)NLDK	0.52071	1.166	1.191	1.248	0.581		0.587
Biological Process	GO:0044238	3	primary metabolic process	1.08	0.454649	Q99PL5	1578	K	0.468	0.0447762	Q1	Ribosome-binding protein 1 OS=Mus musculus OX=10090 GN=Rrbp1 PE=1 SV=2	Rrbp1	1	1.632e-09	159.11	2	TTQEQLTK(1)EK	-1.9607	1.183	1.419	1.345	0.934	0.564	0.348
Biological Process	GO:0044238	3	primary metabolic process	1.08	0.454649	Q99JF8	14	K	0.439	0.00949848	Q1	PC4 and SFRS1-interacting protein OS=Mus musculus OX=10090 GN=Psip1 PE=1 SV=1	Psip1	1	1.95557e-08	87.573	2	PGDLIFAK(1)MK	2.5959	1.409	1.438	1.262	0.413	0.748	0.641
Biological Process	GO:0044238	3	primary metabolic process	1.08	0.454649	Q922Q4	276	K	0.359	0.00821215	Q1	Pyrroline-5-carboxylate reductase 2 OS=Mus musculus OX=10090 GN=Pycr2 PE=1 SV=1	Pycr2	1	9.57944e-29	146.48	2	ELQSMADQEK(1)VSPAALK	-4.3608	2.005	1.644	1.262	0.473	0.495	0.793
Biological Process	GO:0044238	3	primary metabolic process	1.08	0.454649	Q921N6	632	K	0.422	0.00254711	Q1	Probable ATP-dependent RNA helicase DDX27 OS=Mus musculus OX=10090 GN=Ddx27 PE=1 SV=3	Ddx27	1	1.55242e-18	153.25	2	IAK(1)ALQEFDLALR	4.5575	1.314	1.681	1.128	0.523	0.602	0.614
Biological Process	GO:0044238	3	primary metabolic process	1.08	0.454649	Q91YW3	150	K	0.466	0.0309092	Q1	DnaJ homolog subfamily C member 3 OS=Mus musculus OX=10090 GN=Dnajc3 PE=1 SV=1	Dnajc3	1	3.66715e-05	82.437	2	EAESQLVK(1)ADEMQR	-1.8504	1.358	1.512			0.584	0.754
Biological Process	GO:0044238	3	primary metabolic process	1.08	0.454649	Q8VDM4	50	K	0.406	0.00119244	Q1	26S proteasome non-ATPase regulatory subunit 2 OS=Mus musculus OX=10090 GN=Psmd2 PE=1 SV=1	Psmd2	1	1.68934e-127	200.45	3	DKEQELSEEDK(1)QLQDELEMLVER	-0.5311	1.613	1.294	1.236	0.616	0.484	0.58
Biological Process	GO:0044238	3	primary metabolic process	1.08	0.454649	Q8R5H1	758	K	0.392	0.00619974	Q1	Ubiquitin carboxyl-terminal hydrolase 15 OS=Mus musculus OX=10090 GN=Usp15 PE=1 SV=1	Usp15	1	8.66236e-07	117.45	2	SFLALDWDPDLK(1)K	-0.98175	1.598	1.63	1.063	0.658	0.454	0.57
Biological Process	GO:0044238	3	primary metabolic process	1.08	0.454649	Q8R349	423	K	0.491	0.00115913	Q1	Cell division cycle protein 16 homolog OS=Mus musculus OX=10090 GN=Cdc16 PE=1 SV=1	Cdc16	1	2.83401e-08	124.06	2	TAEK(1)WFLDALEK	-0.31119	1.47	1.114	1.392	0.653	0.643	0.656
Biological Process	GO:0044238	3	primary metabolic process	1.08	0.454649	Q52KI8	231	K	0.366	0.0040503	Q1	Serine/arginine repetitive matrix protein 1 OS=Mus musculus OX=10090 GN=Srrm1 PE=1 SV=2	Srrm1	1	1.36462e-146	236.37	2	MK(1)DSSVQEATSTSDILK	0.27815	1.49	1.369	1.593	0.521	0.711	0.397
Biological Process	GO:0044238	3	primary metabolic process	1.08	0.454649	Q8R180	330	K	0.447	0.0413654	Q1	ERO1-like protein alpha OS=Mus musculus OX=10090 GN=Ero1a PE=1 SV=2	Ero1a	1	5.01588e-14	71.471	3	VLPFFERPDFQLFTGNK(1)VQDAENK	2.1069	1.425		1.022	0.543		0.55
Biological Process	GO:0044238	3	primary metabolic process	1.08	0.454649	Q6PR54	2204	K	0.493	0.00449956	Q1	Telomere-associated protein RIF1 OS=Mus musculus OX=10090 GN=Rif1 PE=1 SV=2	Rif1	1	5.42792e-06	73.305	3	HNTTSAK(1)GFLSPGSQSSK	2.7303	1.494		1.339	0.624	0.693	0.778
Biological Process	GO:0044238	3	primary metabolic process	1.08	0.454649	Q6PDQ2	1868	K	0.262	0.00629591	Q1	Chromodomain-helicase-DNA-binding protein 4 OS=Mus musculus OX=10090 GN=Chd4 PE=1 SV=1	Chd4	1	6.42541e-38	189.13	2	QLEELLSDMK(1)ADVTR	-1.9301	1.576	1.717	1.089		0.417	0.347
Biological Process	GO:0044238	3	primary metabolic process	1.08	0.454649	Q6P542	229	K	0.454	0.0130812	Q1	ATP-binding cassette sub-family F member 1 OS=Mus musculus OX=10090 GN=Abcf1 PE=1 SV=1	Abcf1	1	3.32777e-33	201.66	2	EAEQGSGEEK(1)EEK	-1.0273	1.669	0.955	1.501	0.58	0.693	0.6
Biological Process	GO:0044238	3	primary metabolic process	1.08	0.454649	Q6A068	76	K	0.328	0.00340917	Q1	Cell division cycle 5-like protein OS=Mus musculus OX=10090 GN=Cdc5l PE=1 SV=2	Cdc5l	1	0.000464872	74.424	3	LLHLAK(1)LMPTQWR	-0.93007	1.767	1.533	1.106	0.454	0.589	0.403
Biological Process	GO:0044238	3	primary metabolic process	1.08	0.454649	Q64737	982	K	0.423	0.00540344	Q1	Trifunctional purine biosynthetic protein adenosine-3 OS=Mus musculus OX=10090 GN=Gart PE=1 SV=3	Gart	1	8.95867e-15	132.63	3	VAEHK(1)IFPAALQLVASGAVQLR	-0.90266	1.491	1.456	1.095	0.662	0.442	0.607
Biological Process	GO:0044238	3	primary metabolic process	1.08	0.454649	Q64152	175	K	0.436	0.0254908	Q1	Transcription factor BTF3 OS=Mus musculus OX=10090 GN=Btf3 PE=1 SV=3	Btf3	1	8.69632e-40	140.55	3	QSVDGK(1)APLATGEDDDDEVPDLVENFDEASK	2.4848	1.3	1.123	1.551	0.814	0.556	0.362
Biological Process	GO:0044238	3	primary metabolic process	1.08	0.454649	Q62448	812	K	0.488	0.00214081	Q1	Eukaryotic translation initiation factor 4 gamma 2 OS=Mus musculus OX=10090 GN=Eif4g2 PE=1 SV=2	Eif4g2	1	1.56369e-30	211.84	2	QLLLSFK(1)PVMQK	3.5235	1.39	1.464	1.122	0.576	0.655	0.709
Biological Process	GO:0044238	3	primary metabolic process	1.08	0.454649	Q62318	575	K	0.361	0.0112346	Q1	Transcription intermediary factor 1-beta OS=Mus musculus OX=10090 GN=Trim28 PE=1 SV=3	Trim28	1	2.89317e-69	152.85	3	EEETEAAIGAPPAAPEGPETK(1)PVLMPLTEGPGAEGPR	2.5582	0.995	2.055	1.2	0.502	0.508	0.525
Biological Process	GO:0044238	3	primary metabolic process	1.08	0.454649	Q61990	115	K	0.432	0.00325374	Q1	Poly(rC)-binding protein 2 OS=Mus musculus OX=10090 GN=Pcbp2 PE=1 SV=1	Pcbp2	1	1.38597e-37	122.66	2	LVVPASQCGSLIGK(1)GGCK	-2.9241	1.461	1.144	1.336	0.589	0.545
Biological Process	GO:0044238	3	primary metabolic process	1.08	0.454649	Q61753	69	K	0.46	0.00527915	Q1	D-3-phosphoglycerate dehydrogenase OS=Mus musculus OX=10090 GN=Phgdh PE=1 SV=3	Phgdh	1	3.48588e-147	297.77	2	VTADVINAAEK(1)LQVVGR	-0.34018	1.42	1.424	1.313	0.733	0.472	0.709
Biological Process	GO:0044238	3	primary metabolic process	1.08	0.454649	Q61035	37	K	0.482	0.00952752	Q1	Histidine--tRNA ligase, cytoplasmic OS=Mus musculus OX=10090 GN=Hars1 PE=1 SV=2	Hars1	1	7.60039e-38	189.13	2	ASAEQIEEEVTK(1)LLK	-1.3868	1.498	1.53	1.115	0.804	0.66	0.531
Biological Process	GO:0044238	3	primary metabolic process	1.08	0.454649	Q8CG47	562	K	0.279	0.000320563	Q1	Structural maintenance of chromosomes protein 4 OS=Mus musculus OX=10090 GN=Smc4 PE=1 SV=1	Smc4	1	1.15441e-18	183.08	2	ELQK(1)LTQEEINLK	4.4578	1.61	1.802	1.249	0.434	0.445	0.422
Biological Process	GO:0071363	6	cellular response to growth factor stimulus	1.67	0.301466	Q6A068	76	K	0.328	0.00340917	Q1	Cell division cycle 5-like protein OS=Mus musculus OX=10090 GN=Cdc5l PE=1 SV=2	Cdc5l	1	0.000464872	74.424	3	LLHLAK(1)LMPTQWR	-0.93007	1.767	1.533	1.106	0.454	0.589	0.403
Biological Process	GO:0071363	6	cellular response to growth factor stimulus	1.67	0.301466	O89017	179	K	0.491	0.0160668	Q1	Legumain OS=Mus musculus OX=10090 GN=Lgmn PE=1 SV=1	Lgmn	1	1.47985e-09	127.94	2	YMYEHK(1)MYQK	2.3656	1.224	1.318	1.295	0.423	0.693	0.768
Biological Process	GO:0097193	7	intrinsic apoptotic signaling pathway	1.83	0.297906	Q9CSN1	452	K	0.486	0.000105229	Q1	SNW domain-containing protein 1 OS=Mus musculus OX=10090 GN=Snw1 PE=1 SV=3	Snw1	1	7.92152e-09	74.62	2	PSK(1)NLDK	0.52071	1.166	1.191	1.248	0.581		0.587
Biological Process	GO:0006412	8	translation	1.67	0.193664	Q9D0R2	305	K	0.479	0.0032279	Q1	Threonine--tRNA ligase 1, cytoplasmic OS=Mus musculus OX=10090 GN=Tars1 PE=1 SV=2	Tars1	1	1.81383e-05	96.957	2	IYGISFPDPK(1)LLK	-1.9366	1.366	1.403	1.225	0.513	0.749	0.653
Biological Process	GO:0006412	8	translation	1.67	0.193664	Q99PL5	1578	K	0.468	0.0447762	Q1	Ribosome-binding protein 1 OS=Mus musculus OX=10090 GN=Rrbp1 PE=1 SV=2	Rrbp1	1	1.632e-09	159.11	2	TTQEQLTK(1)EK	-1.9607	1.183	1.419	1.345	0.934	0.564	0.348
Biological Process	GO:0006412	8	translation	1.67	0.193664	Q6P542	229	K	0.454	0.0130812	Q1	ATP-binding cassette sub-family F member 1 OS=Mus musculus OX=10090 GN=Abcf1 PE=1 SV=1	Abcf1	1	3.32777e-33	201.66	2	EAEQGSGEEK(1)EEK	-1.0273	1.669	0.955	1.501	0.58	0.693	0.6
Biological Process	GO:0006412	8	translation	1.67	0.193664	Q62448	812	K	0.488	0.00214081	Q1	Eukaryotic translation initiation factor 4 gamma 2 OS=Mus musculus OX=10090 GN=Eif4g2 PE=1 SV=2	Eif4g2	1	1.56369e-30	211.84	2	QLLLSFK(1)PVMQK	3.5235	1.39	1.464	1.122	0.576	0.655	0.709
Biological Process	GO:0006412	8	translation	1.67	0.193664	Q61035	37	K	0.482	0.00952752	Q1	Histidine--tRNA ligase, cytoplasmic OS=Mus musculus OX=10090 GN=Hars1 PE=1 SV=2	Hars1	1	7.60039e-38	189.13	2	ASAEQIEEEVTK(1)LLK	-1.3868	1.498	1.53	1.115	0.804	0.66	0.531
Biological Process	GO:0006412	8	translation	1.67	0.193664	Q05D44	1091	K	0.356	0.0332902	Q1	Eukaryotic translation initiation factor 5B OS=Mus musculus OX=10090 GN=Eif5b PE=1 SV=2	Eif5b	1	0.000287796	86.243	2	MK(1)ILPQYIFNSR	5.8722	1.259	1.733			0.589	0.476
Biological Process	GO:0006412	8	translation	1.67	0.193664	Q05D44	640	K	0.158	0.00192691	Q1	Eukaryotic translation initiation factor 5B OS=Mus musculus OX=10090 GN=Eif5b PE=1 SV=2	Eif5b	1	1.12633e-13	87.573	2	APIICVLGHVDTGK(1)TK	-1.6323	1.658	1.625	1.261		0.195	0.283
Biological Process	GO:0006412	8	translation	1.67	0.193664	P60843	54	K	0.417	0.0336627	Q1	Eukaryotic initiation factor 4A-I OS=Mus musculus OX=10090 GN=Eif4a1 PE=1 SV=1	Eif4a1	1	2.41436e-11	98.167	2	GIYAYGFEK(1)PSAIQQR	-0.0098819	1.603	1.583	1.032	0.761	0.341	0.659
Biological Process	GO:0030155	5	regulation of cell adhesion	1.85	0.193552	Q9QXZ0	1210	K	0.461	0.0121549	Q1	Microtubule-actin cross-linking factor 1 OS=Mus musculus OX=10090 GN=Macf1 PE=1 SV=2	Macf1	1	7.2559e-09	122.2	2	DK(1)NSVFSVLDEEITK	-3.4117	1.299	1.566	1.201	0.825	0.468	0.581
Biological Process	GO:0030155	5	regulation of cell adhesion	1.85	0.193552	Q9CVB6	275	K	0.06	3.1064e-05	Q1	Actin-related protein 2/3 complex subunit 2 OS=Mus musculus OX=10090 GN=Arpc2 PE=1 SV=3	Arpc2	1	0.000604783	90.263	2	TSDFLK(1)VLNR	0.080215	2.275	2.291		0.15	0.125	0.137
Biological Process	GO:0030155	5	regulation of cell adhesion	1.85	0.193552	P63158	141	K	0.271	0.0277688	Q1	High mobility group protein B1 OS=Mus musculus OX=10090 GN=Hmgb1 PE=1 SV=2	Hmgb1	1	7.30472e-37	146.75	2	LGEMWNNTAADDK(1)QPYEK	-2.9163	1.331	1.862	1.221	0.549		0.247
Biological Process	GO:0030155	5	regulation of cell adhesion	1.85	0.193552	P31938	168	K	0.487	0.00709191	Q1	Dual specificity mitogen-activated protein kinase kinase 1 OS=Mus musculus OX=10090 GN=Map2k1 PE=1 SV=2	Map2k1	1	2.65724e-09	135.24	2	IPEQILGK(1)VSIAVIK	0.50638	1.534		1.218	0.638	0.631	0.74
Biological Process	GO:0030155	5	regulation of cell adhesion	1.85	0.193552	P31266	80	K	0.432	0.0226263	Q1	Recombining binding protein suppressor of hairless OS=Mus musculus OX=10090 GN=Rbpj PE=1 SV=1	Rbpj	1	4.06206e-59	208.35	2	GDQTVLILHAK(1)VAQK	-0.85009	1.522	1.606	1.032	0.487	0.462	0.847
Biological Process	GO:0006397	9	mRNA processing	1.7	0.190353	Q9CSN1	452	K	0.486	0.000105229	Q1	SNW domain-containing protein 1 OS=Mus musculus OX=10090 GN=Snw1 PE=1 SV=3	Snw1	1	7.92152e-09	74.62	2	PSK(1)NLDK	0.52071	1.166	1.191	1.248	0.581		0.587
Biological Process	GO:0006397	9	mRNA processing	1.7	0.190353	Q99JF8	14	K	0.439	0.00949848	Q1	PC4 and SFRS1-interacting protein OS=Mus musculus OX=10090 GN=Psip1 PE=1 SV=1	Psip1	1	1.95557e-08	87.573	2	PGDLIFAK(1)MK	2.5959	1.409	1.438	1.262	0.413	0.748	0.641
Biological Process	GO:0006397	9	mRNA processing	1.7	0.190353	Q6A068	76	K	0.328	0.00340917	Q1	Cell division cycle 5-like protein OS=Mus musculus OX=10090 GN=Cdc5l PE=1 SV=2	Cdc5l	1	0.000464872	74.424	3	LLHLAK(1)LMPTQWR	-0.93007	1.767	1.533	1.106	0.454	0.589	0.403
Biological Process	GO:0006397	9	mRNA processing	1.7	0.190353	Q52KI8	231	K	0.366	0.0040503	Q1	Serine/arginine repetitive matrix protein 1 OS=Mus musculus OX=10090 GN=Srrm1 PE=1 SV=2	Srrm1	1	1.36462e-146	236.37	2	MK(1)DSSVQEATSTSDILK	0.27815	1.49	1.369	1.593	0.521	0.711	0.397
Biological Process	GO:0006397	9	mRNA processing	1.7	0.190353	Q3UKJ7	379	K	0.432	0.0250951	Q1	WD40 repeat-containing protein SMU1 OS=Mus musculus OX=10090 GN=Smu1 PE=2 SV=2	Smu1	1	5.74855e-06	108.24	2	IWNMK(1)TTECSNTFK	0.2741	1.257	1.607	0.993	0.618	0.494
Biological Process	GO:0006397	9	mRNA processing	1.7	0.190353	Q3UEB3	173	K	0.183	0.000874731	Q1	Poly(U)-binding-splicing factor PUF60 OS=Mus musculus OX=10090 GN=Puf60 PE=1 SV=2	Puf60	1	7.83811e-37	180.81	2	SIDMSWDSVTMK(1)HK	-0.53196	1.67	1.35	1.413		0.236	0.304
Biological Process	GO:0006397	9	mRNA processing	1.7	0.190353	P62305	80	K	0.23	0.00281348	Q1	Small nuclear ribonucleoprotein E OS=Mus musculus OX=10090 GN=Snrpe PE=1 SV=1	Snrpe	1	2.99374e-32	200.82	2	IMLK(1)GDNITLLQSVSN	-4.8688	1.779	1.813	1.361	0.523	0.252	0.362
Biological Process	GO:0009966	6	regulation of signal transduction	0.61	0.189835	Q9WTQ5	449	K	0.443	0.028475	Q1	A-kinase anchor protein 12 OS=Mus musculus OX=10090 GN=Akap12 PE=1 SV=1	Akap12	1	2.80548e-09	78.75	3	LAETQEVPQEAEPVEELMK(1)TK	-0.69998	1.53	1.839	1.226	1.01	0.52	0.504
Biological Process	GO:0009966	6	regulation of signal transduction	0.61	0.189835	Q9WTQ5	174	K	0.497	0.0165148	Q1	A-kinase anchor protein 12 OS=Mus musculus OX=10090 GN=Akap12 PE=1 SV=1	Akap12	0.999991	5.45173e-28	139.94	2	DKNEK(1)SDTVQLLTVK	-2.1558	1.435	1.568		0.91	0.701	0.628
Biological Process	GO:0009966	6	regulation of signal transduction	0.61	0.189835	Q9QXZ0	1210	K	0.461	0.0121549	Q1	Microtubule-actin cross-linking factor 1 OS=Mus musculus OX=10090 GN=Macf1 PE=1 SV=2	Macf1	1	7.2559e-09	122.2	2	DK(1)NSVFSVLDEEITK	-3.4117	1.299	1.566	1.201	0.825	0.468	0.581
Biological Process	GO:0050684	9	regulation of mRNA processing	1.97	0.194447	Q3UKJ7	379	K	0.432	0.0250951	Q1	WD40 repeat-containing protein SMU1 OS=Mus musculus OX=10090 GN=Smu1 PE=2 SV=2	Smu1	1	5.74855e-06	108.24	2	IWNMK(1)TTECSNTFK	0.2741	1.257	1.607	0.993	0.618	0.494
Biological Process	GO:0050684	9	regulation of mRNA processing	1.97	0.194447	Q9CSN1	452	K	0.486	0.000105229	Q1	SNW domain-containing protein 1 OS=Mus musculus OX=10090 GN=Snw1 PE=1 SV=3	Snw1	1	7.92152e-09	74.62	2	PSK(1)NLDK	0.52071	1.166	1.191	1.248	0.581		0.587
Biological Process	GO:0050684	9	regulation of mRNA processing	1.97	0.194447	Q9ER69	146	K	0.483	0.00436477	Q1	Pre-mRNA-splicing regulator WTAP OS=Mus musculus OX=10090 GN=Wtap PE=1 SV=3	Wtap	1	4.26208e-32	111.6	3	DKLEQAQNELSAWK(1)FTPDSQTGK	2.3759	1.343	1.145	1.494	0.732	0.666	0.524
Biological Process	GO:0070838	8	divalent metal ion transport	2.46	0.194984	Q8R180	330	K	0.447	0.0413654	Q1	ERO1-like protein alpha OS=Mus musculus OX=10090 GN=Ero1a PE=1 SV=2	Ero1a	1	5.01588e-14	71.471	3	VLPFFERPDFQLFTGNK(1)VQDAENK	2.1069	1.425		1.022	0.543		0.55
Biological Process	GO:0006952	4	defense response	1.81	0.199675	Q6P542	229	K	0.454	0.0130812	Q1	ATP-binding cassette sub-family F member 1 OS=Mus musculus OX=10090 GN=Abcf1 PE=1 SV=1	Abcf1	1	3.32777e-33	201.66	2	EAEQGSGEEK(1)EEK	-1.0273	1.669	0.955	1.501	0.58	0.693	0.6
Biological Process	GO:0006952	4	defense response	1.81	0.199675	Q62318	575	K	0.361	0.0112346	Q1	Transcription intermediary factor 1-beta OS=Mus musculus OX=10090 GN=Trim28 PE=1 SV=3	Trim28	1	2.89317e-69	152.85	3	EEETEAAIGAPPAAPEGPETK(1)PVLMPLTEGPGAEGPR	2.5582	0.995	2.055	1.2	0.502	0.508	0.525
Biological Process	GO:0006952	4	defense response	1.81	0.199675	P63158	141	K	0.271	0.0277688	Q1	High mobility group protein B1 OS=Mus musculus OX=10090 GN=Hmgb1 PE=1 SV=2	Hmgb1	1	7.30472e-37	146.75	2	LGEMWNNTAADDK(1)QPYEK	-2.9163	1.331	1.862	1.221	0.549		0.247
Biological Process	GO:0006952	4	defense response	1.81	0.199675	P31266	80	K	0.432	0.0226263	Q1	Recombining binding protein suppressor of hairless OS=Mus musculus OX=10090 GN=Rbpj PE=1 SV=1	Rbpj	1	4.06206e-59	208.35	2	GDQTVLILHAK(1)VAQK	-0.85009	1.522	1.606	1.032	0.487	0.462	0.847
Biological Process	GO:0032386	6	regulation of intracellular transport	1.84	0.195018	Q9CVB6	275	K	0.06	3.1064e-05	Q1	Actin-related protein 2/3 complex subunit 2 OS=Mus musculus OX=10090 GN=Arpc2 PE=1 SV=3	Arpc2	1	0.000604783	90.263	2	TSDFLK(1)VLNR	0.080215	2.275	2.291		0.15	0.125	0.137
Biological Process	GO:0032386	6	regulation of intracellular transport	1.84	0.195018	Q8CHG3	445	K	0.239	0.0108497	Q1	GRIP and coiled-coil domain-containing protein 2 OS=Mus musculus OX=10090 GN=Gcc2 PE=1 SV=2	Gcc2	1	6.97859e-37	139.61	2	EVSELSETFISGSEK(1)EK	0.055327	1.899	1.871	1.494	0.214	0.371	0.675
Biological Process	GO:0032386	6	regulation of intracellular transport	1.84	0.195018	Q62318	575	K	0.361	0.0112346	Q1	Transcription intermediary factor 1-beta OS=Mus musculus OX=10090 GN=Trim28 PE=1 SV=3	Trim28	1	2.89317e-69	152.85	3	EEETEAAIGAPPAAPEGPETK(1)PVLMPLTEGPGAEGPR	2.5582	0.995	2.055	1.2	0.502	0.508	0.525
Biological Process	GO:0032386	6	regulation of intracellular transport	1.84	0.195018	P31938	168	K	0.487	0.00709191	Q1	Dual specificity mitogen-activated protein kinase kinase 1 OS=Mus musculus OX=10090 GN=Map2k1 PE=1 SV=2	Map2k1	1	2.65724e-09	135.24	2	IPEQILGK(1)VSIAVIK	0.50638	1.534		1.218	0.638	0.631	0.74
Biological Process	GO:0032386	6	regulation of intracellular transport	1.84	0.195018	P26041	237	K	0.493	0.000466585	Q1	Moesin OS=Mus musculus OX=10090 GN=Msn PE=1 SV=3	Msn	1	9.47922e-05	103.76	2	LTPK(1)IGFPWSEIR	-2.8391	1.358	1.665	1.372	0.731	0.727	0.708
Biological Process	GO:0042110	6	T cell activation	2.46	0.194984	P63158	141	K	0.271	0.0277688	Q1	High mobility group protein B1 OS=Mus musculus OX=10090 GN=Hmgb1 PE=1 SV=2	Hmgb1	1	7.30472e-37	146.75	2	LGEMWNNTAADDK(1)QPYEK	-2.9163	1.331	1.862	1.221	0.549		0.247
Biological Process	GO:0042110	6	T cell activation	2.46	0.194984	P26041	237	K	0.493	0.000466585	Q1	Moesin OS=Mus musculus OX=10090 GN=Msn PE=1 SV=3	Msn	1	9.47922e-05	103.76	2	LTPK(1)IGFPWSEIR	-2.8391	1.358	1.665	1.372	0.731	0.727	0.708
Biological Process	GO:0009966	6	regulation of signal transduction	0.61	0.189835	Q9CSN1	452	K	0.486	0.000105229	Q1	SNW domain-containing protein 1 OS=Mus musculus OX=10090 GN=Snw1 PE=1 SV=3	Snw1	1	7.92152e-09	74.62	2	PSK(1)NLDK	0.52071	1.166	1.191	1.248	0.581		0.587
Biological Process	GO:0048738	8	cardiac muscle tissue development	2.46	0.194984	Q61879	1377	K	0.459	0.0224758	Q1	Myosin-10 OS=Mus musculus OX=10090 GN=Myh10 PE=1 SV=2	Myh10	1	2.26336e-98	244.44	2	QVLALQSQLADTK(1)K	-1.21	1.558	1.296	1.23	0.651	0.399	0.826
Biological Process	GO:0031497	9	chromatin assembly	2.46	0.194984	Q7JJ13	542	K	0.464	0.0158805	Q1	Bromodomain-containing protein 2 OS=Mus musculus OX=10090 GN=Brd2 PE=1 SV=1	Brd2	1	7.67929e-06	63.947	3	AVHEQLAALSQGPISK(1)PK	0.34324	1.572	1.398		0.859	0.596	0.613
Biological Process	GO:0031497	9	chromatin assembly	2.46	0.194984	P63158	141	K	0.271	0.0277688	Q1	High mobility group protein B1 OS=Mus musculus OX=10090 GN=Hmgb1 PE=1 SV=2	Hmgb1	1	7.30472e-37	146.75	2	LGEMWNNTAADDK(1)QPYEK	-2.9163	1.331	1.862	1.221	0.549		0.247
Biological Process	GO:0072511	7	divalent inorganic cation transport	2.46	0.194984	Q9DC61	125	K	0.496	0.0357769	Q1	Mitochondrial-processing peptidase subunit alpha OS=Mus musculus OX=10090 GN=Pmpca PE=1 SV=1	Pmpca	1	1.23763e-33	206.03	2	FDSK(1)DEILLTLEK	2.0958	1.119	1.767	1.121	0.611	0.881	0.495
Biological Process	GO:0072511	7	divalent inorganic cation transport	2.46	0.194984	Q8R180	330	K	0.447	0.0413654	Q1	ERO1-like protein alpha OS=Mus musculus OX=10090 GN=Ero1a PE=1 SV=2	Ero1a	1	5.01588e-14	71.471	3	VLPFFERPDFQLFTGNK(1)VQDAENK	2.1069	1.425		1.022	0.543		0.55
Biological Process	GO:0002218	9	activation of innate immune response	2.46	0.194984	Q60520	814	K	0.388	0.00329317	Q1	Paired amphipathic helix protein Sin3a OS=Mus musculus OX=10090 GN=Sin3a PE=1 SV=3	Sin3a	1	6.74201e-17	103.23	3	IK(1)QIMHHFIPDLLFAQR	0.068967	1.302	1.461	1.115	0.474	0.53
Biological Process	GO:0002218	9	activation of innate immune response	2.46	0.194984	P63158	141	K	0.271	0.0277688	Q1	High mobility group protein B1 OS=Mus musculus OX=10090 GN=Hmgb1 PE=1 SV=2	Hmgb1	1	7.30472e-37	146.75	2	LGEMWNNTAADDK(1)QPYEK	-2.9163	1.331	1.862	1.221	0.549		0.247
Biological Process	GO:0030902	9	hindbrain development	2.46	0.194984	Q61879	1377	K	0.459	0.0224758	Q1	Myosin-10 OS=Mus musculus OX=10090 GN=Myh10 PE=1 SV=2	Myh10	1	2.26336e-98	244.44	2	QVLALQSQLADTK(1)K	-1.21	1.558	1.296	1.23	0.651	0.399	0.826
Biological Process	GO:0030902	9	hindbrain development	2.46	0.194984	P31938	168	K	0.487	0.00709191	Q1	Dual specificity mitogen-activated protein kinase kinase 1 OS=Mus musculus OX=10090 GN=Map2k1 PE=1 SV=2	Map2k1	1	2.65724e-09	135.24	2	IPEQILGK(1)VSIAVIK	0.50638	1.534		1.218	0.638	0.631	0.74
Biological Process	GO:0008360	7	regulation of cell shape	2.46	0.194984	Q61879	1377	K	0.459	0.0224758	Q1	Myosin-10 OS=Mus musculus OX=10090 GN=Myh10 PE=1 SV=2	Myh10	1	2.26336e-98	244.44	2	QVLALQSQLADTK(1)K	-1.21	1.558	1.296	1.23	0.651	0.399	0.826
Biological Process	GO:0008360	7	regulation of cell shape	2.46	0.194984	P26041	237	K	0.493	0.000466585	Q1	Moesin OS=Mus musculus OX=10090 GN=Msn PE=1 SV=3	Msn	1	9.47922e-05	103.76	2	LTPK(1)IGFPWSEIR	-2.8391	1.358	1.665	1.372	0.731	0.727	0.708
Biological Process	GO:0070838	8	divalent metal ion transport	2.46	0.194984	Q9DC61	125	K	0.496	0.0357769	Q1	Mitochondrial-processing peptidase subunit alpha OS=Mus musculus OX=10090 GN=Pmpca PE=1 SV=1	Pmpca	1	1.23763e-33	206.03	2	FDSK(1)DEILLTLEK	2.0958	1.119	1.767	1.121	0.611	0.881	0.495
Biological Process	GO:0048738	8	cardiac muscle tissue development	2.46	0.194984	P31266	80	K	0.432	0.0226263	Q1	Recombining binding protein suppressor of hairless OS=Mus musculus OX=10090 GN=Rbpj PE=1 SV=1	Rbpj	1	4.06206e-59	208.35	2	GDQTVLILHAK(1)VAQK	-0.85009	1.522	1.606	1.032	0.487	0.462	0.847
Biological Process	GO:0006952	4	defense response	1.81	0.199675	Q9CZX8	111	K	0.429	0.0130628	Q1	40S ribosomal protein S19 OS=Mus musculus OX=10090 GN=Rps19 PE=1 SV=3	Rps19	1	2.32724e-18	142.51	2	VLQALEGLK(1)MVEK	3.648	1.201	1.741	1.192	0.424	0.653	0.698
Biological Process	GO:0009966	6	regulation of signal transduction	0.61	0.189835	P63158	141	K	0.271	0.0277688	Q1	High mobility group protein B1 OS=Mus musculus OX=10090 GN=Hmgb1 PE=1 SV=2	Hmgb1	1	7.30472e-37	146.75	2	LGEMWNNTAADDK(1)QPYEK	-2.9163	1.331	1.862	1.221	0.549		0.247
Biological Process	GO:0009966	6	regulation of signal transduction	0.61	0.189835	P31266	80	K	0.432	0.0226263	Q1	Recombining binding protein suppressor of hairless OS=Mus musculus OX=10090 GN=Rbpj PE=1 SV=1	Rbpj	1	4.06206e-59	208.35	2	GDQTVLILHAK(1)VAQK	-0.85009	1.522	1.606	1.032	0.487	0.462	0.847
Biological Process	GO:0090066	4	regulation of anatomical structure size	1.91	0.186886	Q62448	812	K	0.488	0.00214081	Q1	Eukaryotic translation initiation factor 4 gamma 2 OS=Mus musculus OX=10090 GN=Eif4g2 PE=1 SV=2	Eif4g2	1	1.56369e-30	211.84	2	QLLLSFK(1)PVMQK	3.5235	1.39	1.464	1.122	0.576	0.655	0.709
Biological Process	GO:0090066	4	regulation of anatomical structure size	1.91	0.186886	P31938	168	K	0.487	0.00709191	Q1	Dual specificity mitogen-activated protein kinase kinase 1 OS=Mus musculus OX=10090 GN=Map2k1 PE=1 SV=2	Map2k1	1	2.65724e-09	135.24	2	IPEQILGK(1)VSIAVIK	0.50638	1.534		1.218	0.638	0.631	0.74
Biological Process	GO:0090066	4	regulation of anatomical structure size	1.91	0.186886	P26041	237	K	0.493	0.000466585	Q1	Moesin OS=Mus musculus OX=10090 GN=Msn PE=1 SV=3	Msn	1	9.47922e-05	103.76	2	LTPK(1)IGFPWSEIR	-2.8391	1.358	1.665	1.372	0.731	0.727	0.708
Biological Process	GO:0022604	6	regulation of cell morphogenesis	1.93	0.185691	Q9CVB6	275	K	0.06	3.1064e-05	Q1	Actin-related protein 2/3 complex subunit 2 OS=Mus musculus OX=10090 GN=Arpc2 PE=1 SV=3	Arpc2	1	0.000604783	90.263	2	TSDFLK(1)VLNR	0.080215	2.275	2.291		0.15	0.125	0.137
Biological Process	GO:0022604	6	regulation of cell morphogenesis	1.93	0.185691	Q62448	812	K	0.488	0.00214081	Q1	Eukaryotic translation initiation factor 4 gamma 2 OS=Mus musculus OX=10090 GN=Eif4g2 PE=1 SV=2	Eif4g2	1	1.56369e-30	211.84	2	QLLLSFK(1)PVMQK	3.5235	1.39	1.464	1.122	0.576	0.655	0.709
Biological Process	GO:0022604	6	regulation of cell morphogenesis	1.93	0.185691	Q61879	1377	K	0.459	0.0224758	Q1	Myosin-10 OS=Mus musculus OX=10090 GN=Myh10 PE=1 SV=2	Myh10	1	2.26336e-98	244.44	2	QVLALQSQLADTK(1)K	-1.21	1.558	1.296	1.23	0.651	0.399	0.826
Biological Process	GO:0022604	6	regulation of cell morphogenesis	1.93	0.185691	P31938	168	K	0.487	0.00709191	Q1	Dual specificity mitogen-activated protein kinase kinase 1 OS=Mus musculus OX=10090 GN=Map2k1 PE=1 SV=2	Map2k1	1	2.65724e-09	135.24	2	IPEQILGK(1)VSIAVIK	0.50638	1.534		1.218	0.638	0.631	0.74
Biological Process	GO:0022604	6	regulation of cell morphogenesis	1.93	0.185691	P26041	237	K	0.493	0.000466585	Q1	Moesin OS=Mus musculus OX=10090 GN=Msn PE=1 SV=3	Msn	1	9.47922e-05	103.76	2	LTPK(1)IGFPWSEIR	-2.8391	1.358	1.665	1.372	0.731	0.727	0.708
Biological Process	GO:0032388	7	positive regulation of intracellular transport	2.02	0.185633	Q9CVB6	275	K	0.06	3.1064e-05	Q1	Actin-related protein 2/3 complex subunit 2 OS=Mus musculus OX=10090 GN=Arpc2 PE=1 SV=3	Arpc2	1	0.000604783	90.263	2	TSDFLK(1)VLNR	0.080215	2.275	2.291		0.15	0.125	0.137
Biological Process	GO:0032388	7	positive regulation of intracellular transport	2.02	0.185633	Q62318	575	K	0.361	0.0112346	Q1	Transcription intermediary factor 1-beta OS=Mus musculus OX=10090 GN=Trim28 PE=1 SV=3	Trim28	1	2.89317e-69	152.85	3	EEETEAAIGAPPAAPEGPETK(1)PVLMPLTEGPGAEGPR	2.5582	0.995	2.055	1.2	0.502	0.508	0.525
Biological Process	GO:0032388	7	positive regulation of intracellular transport	2.02	0.185633	P26041	237	K	0.493	0.000466585	Q1	Moesin OS=Mus musculus OX=10090 GN=Msn PE=1 SV=3	Msn	1	9.47922e-05	103.76	2	LTPK(1)IGFPWSEIR	-2.8391	1.358	1.665	1.372	0.731	0.727	0.708
Biological Process	GO:0048584	5	positive regulation of response to stimulus	1.47	0.184543	Q9WV32	326	K	0.281	0.0374274	Q1	Actin-related protein 2/3 complex subunit 1B OS=Mus musculus OX=10090 GN=Arpc1b PE=1 SV=4	Arpc1b	1	2.2222e-16	75.024	3	ASSEGGAATGAGLDSLHK(1)NSVSQISVLSGGK	2.5421	1.56	1.599		0.557		0.332
Biological Process	GO:0048584	5	positive regulation of response to stimulus	1.47	0.184543	Q9QXZ0	1210	K	0.461	0.0121549	Q1	Microtubule-actin cross-linking factor 1 OS=Mus musculus OX=10090 GN=Macf1 PE=1 SV=2	Macf1	1	7.2559e-09	122.2	2	DK(1)NSVFSVLDEEITK	-3.4117	1.299	1.566	1.201	0.825	0.468	0.581
Biological Process	GO:0048584	5	positive regulation of response to stimulus	1.47	0.184543	Q9CZX8	111	K	0.429	0.0130628	Q1	40S ribosomal protein S19 OS=Mus musculus OX=10090 GN=Rps19 PE=1 SV=3	Rps19	1	2.32724e-18	142.51	2	VLQALEGLK(1)MVEK	3.648	1.201	1.741	1.192	0.424	0.653	0.698
Biological Process	GO:0048584	5	positive regulation of response to stimulus	1.47	0.184543	Q9CSN1	452	K	0.486	0.000105229	Q1	SNW domain-containing protein 1 OS=Mus musculus OX=10090 GN=Snw1 PE=1 SV=3	Snw1	1	7.92152e-09	74.62	2	PSK(1)NLDK	0.52071	1.166	1.191	1.248	0.581		0.587
Biological Process	GO:0048584	5	positive regulation of response to stimulus	1.47	0.184543	Q6PR54	2204	K	0.493	0.00449956	Q1	Telomere-associated protein RIF1 OS=Mus musculus OX=10090 GN=Rif1 PE=1 SV=2	Rif1	1	5.42792e-06	73.305	3	HNTTSAK(1)GFLSPGSQSSK	2.7303	1.494		1.339	0.624	0.693	0.778
Biological Process	GO:0048584	5	positive regulation of response to stimulus	1.47	0.184543	Q62318	575	K	0.361	0.0112346	Q1	Transcription intermediary factor 1-beta OS=Mus musculus OX=10090 GN=Trim28 PE=1 SV=3	Trim28	1	2.89317e-69	152.85	3	EEETEAAIGAPPAAPEGPETK(1)PVLMPLTEGPGAEGPR	2.5582	0.995	2.055	1.2	0.502	0.508	0.525
Biological Process	GO:0048584	5	positive regulation of response to stimulus	1.47	0.184543	Q60520	814	K	0.388	0.00329317	Q1	Paired amphipathic helix protein Sin3a OS=Mus musculus OX=10090 GN=Sin3a PE=1 SV=3	Sin3a	1	6.74201e-17	103.23	3	IK(1)QIMHHFIPDLLFAQR	0.068967	1.302	1.461	1.115	0.474	0.53
Biological Process	GO:0048584	5	positive regulation of response to stimulus	1.47	0.184543	P63158	141	K	0.271	0.0277688	Q1	High mobility group protein B1 OS=Mus musculus OX=10090 GN=Hmgb1 PE=1 SV=2	Hmgb1	1	7.30472e-37	146.75	2	LGEMWNNTAADDK(1)QPYEK	-2.9163	1.331	1.862	1.221	0.549		0.247
Biological Process	GO:0048584	5	positive regulation of response to stimulus	1.47	0.184543	P59470	324	K	0.4	0.0341062	Q1	DNA-directed RNA polymerase III subunit RPC2 OS=Mus musculus OX=10090 GN=Polr3b PE=1 SV=2	Polr3b	1	2.81482e-27	153.05	3	ELLASTILTHVPVK(1)EFNFR	-6.4158	1.487	1.42	0.845		0.535	0.465
Biological Process	GO:0048584	5	positive regulation of response to stimulus	1.47	0.184543	P31938	168	K	0.487	0.00709191	Q1	Dual specificity mitogen-activated protein kinase kinase 1 OS=Mus musculus OX=10090 GN=Map2k1 PE=1 SV=2	Map2k1	1	2.65724e-09	135.24	2	IPEQILGK(1)VSIAVIK	0.50638	1.534		1.218	0.638	0.631	0.74
Biological Process	GO:0048584	5	positive regulation of response to stimulus	1.47	0.184543	P31266	80	K	0.432	0.0226263	Q1	Recombining binding protein suppressor of hairless OS=Mus musculus OX=10090 GN=Rbpj PE=1 SV=1	Rbpj	1	4.06206e-59	208.35	2	GDQTVLILHAK(1)VAQK	-0.85009	1.522	1.606	1.032	0.487	0.462	0.847
Biological Process	GO:0048584	5	positive regulation of response to stimulus	1.47	0.184543	O89017	179	K	0.491	0.0160668	Q1	Legumain OS=Mus musculus OX=10090 GN=Lgmn PE=1 SV=1	Lgmn	1	1.47985e-09	127.94	2	YMYEHK(1)MYQK	2.3656	1.224	1.318	1.295	0.423	0.693	0.768
Biological Process	GO:0090066	4	regulation of anatomical structure size	1.91	0.186886	Q9CVB6	275	K	0.06	3.1064e-05	Q1	Actin-related protein 2/3 complex subunit 2 OS=Mus musculus OX=10090 GN=Arpc2 PE=1 SV=3	Arpc2	1	0.000604783	90.263	2	TSDFLK(1)VLNR	0.080215	2.275	2.291		0.15	0.125	0.137
Biological Process	GO:0090066	4	regulation of anatomical structure size	1.91	0.186886	Q9WV32	326	K	0.281	0.0374274	Q1	Actin-related protein 2/3 complex subunit 1B OS=Mus musculus OX=10090 GN=Arpc1b PE=1 SV=4	Arpc1b	1	2.2222e-16	75.024	3	ASSEGGAATGAGLDSLHK(1)NSVSQISVLSGGK	2.5421	1.56	1.599		0.557		0.332
Biological Process	GO:0002699	6	positive regulation of immune effector process	2.51	0.188679	Q6PR54	2204	K	0.493	0.00449956	Q1	Telomere-associated protein RIF1 OS=Mus musculus OX=10090 GN=Rif1 PE=1 SV=2	Rif1	1	5.42792e-06	73.305	3	HNTTSAK(1)GFLSPGSQSSK	2.7303	1.494		1.339	0.624	0.693	0.778
Biological Process	GO:0002699	6	positive regulation of immune effector process	2.51	0.188679	Q9CZX8	111	K	0.429	0.0130628	Q1	40S ribosomal protein S19 OS=Mus musculus OX=10090 GN=Rps19 PE=1 SV=3	Rps19	1	2.32724e-18	142.51	2	VLQALEGLK(1)MVEK	3.648	1.201	1.741	1.192	0.424	0.653	0.698
Biological Process	GO:0009966	6	regulation of signal transduction	0.61	0.189835	O89017	179	K	0.491	0.0160668	Q1	Legumain OS=Mus musculus OX=10090 GN=Lgmn PE=1 SV=1	Lgmn	1	1.47985e-09	127.94	2	YMYEHK(1)MYQK	2.3656	1.224	1.318	1.295	0.423	0.693	0.768
Biological Process	GO:0007154	3	cell communication	1.3	0.189767	Q9Z0Z7	380	K	0.35	0.0153694	Q1	Krueppel-like factor 5 OS=Mus musculus OX=10090 GN=Klf5 PE=1 SV=2	Klf5	1	1.02561e-05	106.93	2	SSHLK(1)AHLR	-0.51234	1.483		1.677	0.488		0.617
Biological Process	GO:0007154	3	cell communication	1.3	0.189767	Q9WV32	326	K	0.281	0.0374274	Q1	Actin-related protein 2/3 complex subunit 1B OS=Mus musculus OX=10090 GN=Arpc1b PE=1 SV=4	Arpc1b	1	2.2222e-16	75.024	3	ASSEGGAATGAGLDSLHK(1)NSVSQISVLSGGK	2.5421	1.56	1.599		0.557		0.332
Biological Process	GO:0007154	3	cell communication	1.3	0.189767	Q9WTQ5	449	K	0.443	0.028475	Q1	A-kinase anchor protein 12 OS=Mus musculus OX=10090 GN=Akap12 PE=1 SV=1	Akap12	1	2.80548e-09	78.75	3	LAETQEVPQEAEPVEELMK(1)TK	-0.69998	1.53	1.839	1.226	1.01	0.52	0.504
Biological Process	GO:0007154	3	cell communication	1.3	0.189767	Q9WTQ5	174	K	0.497	0.0165148	Q1	A-kinase anchor protein 12 OS=Mus musculus OX=10090 GN=Akap12 PE=1 SV=1	Akap12	0.999991	5.45173e-28	139.94	2	DKNEK(1)SDTVQLLTVK	-2.1558	1.435	1.568		0.91	0.701	0.628
Biological Process	GO:0007154	3	cell communication	1.3	0.189767	Q9CZX8	111	K	0.429	0.0130628	Q1	40S ribosomal protein S19 OS=Mus musculus OX=10090 GN=Rps19 PE=1 SV=3	Rps19	1	2.32724e-18	142.51	2	VLQALEGLK(1)MVEK	3.648	1.201	1.741	1.192	0.424	0.653	0.698
Biological Process	GO:0007154	3	cell communication	1.3	0.189767	Q9CVB6	275	K	0.06	3.1064e-05	Q1	Actin-related protein 2/3 complex subunit 2 OS=Mus musculus OX=10090 GN=Arpc2 PE=1 SV=3	Arpc2	1	0.000604783	90.263	2	TSDFLK(1)VLNR	0.080215	2.275	2.291		0.15	0.125	0.137
Biological Process	GO:0007154	3	cell communication	1.3	0.189767	Q9CSN1	452	K	0.486	0.000105229	Q1	SNW domain-containing protein 1 OS=Mus musculus OX=10090 GN=Snw1 PE=1 SV=3	Snw1	1	7.92152e-09	74.62	2	PSK(1)NLDK	0.52071	1.166	1.191	1.248	0.581		0.587
Biological Process	GO:0007154	3	cell communication	1.3	0.189767	Q9CRC8	141	K	0.361	0.00426885	Q1	Leucine-rich repeat-containing protein 40 OS=Mus musculus OX=10090 GN=Lrrc40 PE=1 SV=2	Lrrc40	1	1.33616e-05	101.48	2	LK(1)ILPEEITSLK	1.4368	1.248	1.468	1.215		0.54	0.407
Biological Process	GO:0007154	3	cell communication	1.3	0.189767	Q99PL5	1578	K	0.468	0.0447762	Q1	Ribosome-binding protein 1 OS=Mus musculus OX=10090 GN=Rrbp1 PE=1 SV=2	Rrbp1	1	1.632e-09	159.11	2	TTQEQLTK(1)EK	-1.9607	1.183	1.419	1.345	0.934	0.564	0.348
Biological Process	GO:0007154	3	cell communication	1.3	0.189767	Q91YW3	150	K	0.466	0.0309092	Q1	DnaJ homolog subfamily C member 3 OS=Mus musculus OX=10090 GN=Dnajc3 PE=1 SV=1	Dnajc3	1	3.66715e-05	82.437	2	EAESQLVK(1)ADEMQR	-1.8504	1.358	1.512			0.584	0.754
Biological Process	GO:0009966	6	regulation of signal transduction	0.61	0.189835	P31938	168	K	0.487	0.00709191	Q1	Dual specificity mitogen-activated protein kinase kinase 1 OS=Mus musculus OX=10090 GN=Map2k1 PE=1 SV=2	Map2k1	1	2.65724e-09	135.24	2	IPEQILGK(1)VSIAVIK	0.50638	1.534		1.218	0.638	0.631	0.74
Biological Process	GO:0007154	3	cell communication	1.3	0.189767	Q8R5H1	758	K	0.392	0.00619974	Q1	Ubiquitin carboxyl-terminal hydrolase 15 OS=Mus musculus OX=10090 GN=Usp15 PE=1 SV=1	Usp15	1	8.66236e-07	117.45	2	SFLALDWDPDLK(1)K	-0.98175	1.598	1.63	1.063	0.658	0.454	0.57
Biological Process	GO:0007154	3	cell communication	1.3	0.189767	Q8C9B9	14	K	0.492	0.00803381	Q1	Death-inducer obliterator 1 OS=Mus musculus OX=10090 GN=Dido1 PE=1 SV=4	Dido1	0.995788	1.78602e-05	86.135	3	GHLSNEEAPK(0.996)AIK(0.004)PTSK	0.62399	1.421		1.283	0.64	0.691
Biological Process	GO:0007154	3	cell communication	1.3	0.189767	Q6A068	76	K	0.328	0.00340917	Q1	Cell division cycle 5-like protein OS=Mus musculus OX=10090 GN=Cdc5l PE=1 SV=2	Cdc5l	1	0.000464872	74.424	3	LLHLAK(1)LMPTQWR	-0.93007	1.767	1.533	1.106	0.454	0.589	0.403
Biological Process	GO:0007154	3	cell communication	1.3	0.189767	Q62318	575	K	0.361	0.0112346	Q1	Transcription intermediary factor 1-beta OS=Mus musculus OX=10090 GN=Trim28 PE=1 SV=3	Trim28	1	2.89317e-69	152.85	3	EEETEAAIGAPPAAPEGPETK(1)PVLMPLTEGPGAEGPR	2.5582	0.995	2.055	1.2	0.502	0.508	0.525
Biological Process	GO:0007154	3	cell communication	1.3	0.189767	P63158	141	K	0.271	0.0277688	Q1	High mobility group protein B1 OS=Mus musculus OX=10090 GN=Hmgb1 PE=1 SV=2	Hmgb1	1	7.30472e-37	146.75	2	LGEMWNNTAADDK(1)QPYEK	-2.9163	1.331	1.862	1.221	0.549		0.247
Biological Process	GO:0007154	3	cell communication	1.3	0.189767	P35564	552	K	0.261	0.000195915	Q1	Calnexin OS=Mus musculus OX=10090 GN=Canx PE=1 SV=1	Canx	1	6.86943e-49	173.63	3	QK(1)SDAEEDGVTGSQDEEDSKPK	-2.529	1.904	1.484	1.659	0.412	0.504	0.399
Biological Process	GO:0007154	3	cell communication	1.3	0.189767	P31938	168	K	0.487	0.00709191	Q1	Dual specificity mitogen-activated protein kinase kinase 1 OS=Mus musculus OX=10090 GN=Map2k1 PE=1 SV=2	Map2k1	1	2.65724e-09	135.24	2	IPEQILGK(1)VSIAVIK	0.50638	1.534		1.218	0.638	0.631	0.74
Biological Process	GO:0007154	3	cell communication	1.3	0.189767	P31266	80	K	0.432	0.0226263	Q1	Recombining binding protein suppressor of hairless OS=Mus musculus OX=10090 GN=Rbpj PE=1 SV=1	Rbpj	1	4.06206e-59	208.35	2	GDQTVLILHAK(1)VAQK	-0.85009	1.522	1.606	1.032	0.487	0.462	0.847
Biological Process	GO:0007154	3	cell communication	1.3	0.189767	P26041	237	K	0.493	0.000466585	Q1	Moesin OS=Mus musculus OX=10090 GN=Msn PE=1 SV=3	Msn	1	9.47922e-05	103.76	2	LTPK(1)IGFPWSEIR	-2.8391	1.358	1.665	1.372	0.731	0.727	0.708
Biological Process	GO:0007154	3	cell communication	1.3	0.189767	P17182	193	K	0.347	0.013777	Q1	Alpha-enolase OS=Mus musculus OX=10090 GN=Eno1 PE=1 SV=3	Eno1	1	1.46989e-11	130.99	2	IGAEVYHNLK(1)NVIK	-2.4748	1.874	1.572		0.541	0.47	0.783
Biological Process	GO:0016485	7	protein processing	2.51	0.188679	Q9DC61	125	K	0.496	0.0357769	Q1	Mitochondrial-processing peptidase subunit alpha OS=Mus musculus OX=10090 GN=Pmpca PE=1 SV=1	Pmpca	1	1.23763e-33	206.03	2	FDSK(1)DEILLTLEK	2.0958	1.119	1.767	1.121	0.611	0.881	0.495
Biological Process	GO:0016485	7	protein processing	2.51	0.188679	O89017	179	K	0.491	0.0160668	Q1	Legumain OS=Mus musculus OX=10090 GN=Lgmn PE=1 SV=1	Lgmn	1	1.47985e-09	127.94	2	YMYEHK(1)MYQK	2.3656	1.224	1.318	1.295	0.423	0.693	0.768
Biological Process	GO:0007154	3	cell communication	1.3	0.189767	Q8R180	330	K	0.447	0.0413654	Q1	ERO1-like protein alpha OS=Mus musculus OX=10090 GN=Ero1a PE=1 SV=2	Ero1a	1	5.01588e-14	71.471	3	VLPFFERPDFQLFTGNK(1)VQDAENK	2.1069	1.425		1.022	0.543		0.55
Biological Process	GO:0043043	7	peptide biosynthetic process	1.62	0.200652	P60843	54	K	0.417	0.0336627	Q1	Eukaryotic initiation factor 4A-I OS=Mus musculus OX=10090 GN=Eif4a1 PE=1 SV=1	Eif4a1	1	2.41436e-11	98.167	2	GIYAYGFEK(1)PSAIQQR	-0.0098819	1.603	1.583	1.032	0.761	0.341	0.659
Biological Process	GO:0043043	7	peptide biosynthetic process	1.62	0.200652	Q05D44	640	K	0.158	0.00192691	Q1	Eukaryotic translation initiation factor 5B OS=Mus musculus OX=10090 GN=Eif5b PE=1 SV=2	Eif5b	1	1.12633e-13	87.573	2	APIICVLGHVDTGK(1)TK	-1.6323	1.658	1.625	1.261		0.195	0.283
Biological Process	GO:0043043	7	peptide biosynthetic process	1.62	0.200652	Q05D44	1091	K	0.356	0.0332902	Q1	Eukaryotic translation initiation factor 5B OS=Mus musculus OX=10090 GN=Eif5b PE=1 SV=2	Eif5b	1	0.000287796	86.243	2	MK(1)ILPQYIFNSR	5.8722	1.259	1.733			0.589	0.476
Biological Process	GO:0060255	5	regulation of macromolecule metabolic process	1.19	0.216537	O89017	179	K	0.491	0.0160668	Q1	Legumain OS=Mus musculus OX=10090 GN=Lgmn PE=1 SV=1	Lgmn	1	1.47985e-09	127.94	2	YMYEHK(1)MYQK	2.3656	1.224	1.318	1.295	0.423	0.693	0.768
Biological Process	GO:0060255	5	regulation of macromolecule metabolic process	1.19	0.216537	A2AQ19	270	K	0.491	0.0167927	Q1	RNA polymerase-associated protein RTF1 homolog OS=Mus musculus OX=10090 GN=Rtf1 PE=1 SV=1	Rtf1	1	4.70557e-25	98.865	3	LTQIQESQVTSHNK(1)ER	2.2104	1.436		1.452	0.557	0.759	0.811
Biological Process	GO:0034620	7	cellular response to unfolded protein	2.31	0.214053	Q91YW3	150	K	0.466	0.0309092	Q1	DnaJ homolog subfamily C member 3 OS=Mus musculus OX=10090 GN=Dnajc3 PE=1 SV=1	Dnajc3	1	3.66715e-05	82.437	2	EAESQLVK(1)ADEMQR	-1.8504	1.358	1.512			0.584	0.754
Biological Process	GO:0034620	7	cellular response to unfolded protein	2.31	0.214053	Q8R180	330	K	0.447	0.0413654	Q1	ERO1-like protein alpha OS=Mus musculus OX=10090 GN=Ero1a PE=1 SV=2	Ero1a	1	5.01588e-14	71.471	3	VLPFFERPDFQLFTGNK(1)VQDAENK	2.1069	1.425		1.022	0.543		0.55
Biological Process	GO:0044271	5	cellular nitrogen compound biosynthetic process	1.33	0.21	Q9Z0Z7	380	K	0.35	0.0153694	Q1	Krueppel-like factor 5 OS=Mus musculus OX=10090 GN=Klf5 PE=1 SV=2	Klf5	1	1.02561e-05	106.93	2	SSHLK(1)AHLR	-0.51234	1.483		1.677	0.488		0.617
Biological Process	GO:0044271	5	cellular nitrogen compound biosynthetic process	1.33	0.21	Q9D0R2	305	K	0.479	0.0032279	Q1	Threonine--tRNA ligase 1, cytoplasmic OS=Mus musculus OX=10090 GN=Tars1 PE=1 SV=2	Tars1	1	1.81383e-05	96.957	2	IYGISFPDPK(1)LLK	-1.9366	1.366	1.403	1.225	0.513	0.749	0.653
Biological Process	GO:0044271	5	cellular nitrogen compound biosynthetic process	1.33	0.21	Q99PL5	1578	K	0.468	0.0447762	Q1	Ribosome-binding protein 1 OS=Mus musculus OX=10090 GN=Rrbp1 PE=1 SV=2	Rrbp1	1	1.632e-09	159.11	2	TTQEQLTK(1)EK	-1.9607	1.183	1.419	1.345	0.934	0.564	0.348
Biological Process	GO:0044271	5	cellular nitrogen compound biosynthetic process	1.33	0.21	Q6P542	229	K	0.454	0.0130812	Q1	ATP-binding cassette sub-family F member 1 OS=Mus musculus OX=10090 GN=Abcf1 PE=1 SV=1	Abcf1	1	3.32777e-33	201.66	2	EAEQGSGEEK(1)EEK	-1.0273	1.669	0.955	1.501	0.58	0.693	0.6
Biological Process	GO:0044271	5	cellular nitrogen compound biosynthetic process	1.33	0.21	Q6A068	76	K	0.328	0.00340917	Q1	Cell division cycle 5-like protein OS=Mus musculus OX=10090 GN=Cdc5l PE=1 SV=2	Cdc5l	1	0.000464872	74.424	3	LLHLAK(1)LMPTQWR	-0.93007	1.767	1.533	1.106	0.454	0.589	0.403
Biological Process	GO:0044271	5	cellular nitrogen compound biosynthetic process	1.33	0.21	Q64737	982	K	0.423	0.00540344	Q1	Trifunctional purine biosynthetic protein adenosine-3 OS=Mus musculus OX=10090 GN=Gart PE=1 SV=3	Gart	1	8.95867e-15	132.63	3	VAEHK(1)IFPAALQLVASGAVQLR	-0.90266	1.491	1.456	1.095	0.662	0.442	0.607
Biological Process	GO:0044271	5	cellular nitrogen compound biosynthetic process	1.33	0.21	Q64152	175	K	0.436	0.0254908	Q1	Transcription factor BTF3 OS=Mus musculus OX=10090 GN=Btf3 PE=1 SV=3	Btf3	1	8.69632e-40	140.55	3	QSVDGK(1)APLATGEDDDDEVPDLVENFDEASK	2.4848	1.3	1.123	1.551	0.814	0.556	0.362
Biological Process	GO:0044271	5	cellular nitrogen compound biosynthetic process	1.33	0.21	Q62448	812	K	0.488	0.00214081	Q1	Eukaryotic translation initiation factor 4 gamma 2 OS=Mus musculus OX=10090 GN=Eif4g2 PE=1 SV=2	Eif4g2	1	1.56369e-30	211.84	2	QLLLSFK(1)PVMQK	3.5235	1.39	1.464	1.122	0.576	0.655	0.709
Biological Process	GO:0044271	5	cellular nitrogen compound biosynthetic process	1.33	0.21	Q62318	575	K	0.361	0.0112346	Q1	Transcription intermediary factor 1-beta OS=Mus musculus OX=10090 GN=Trim28 PE=1 SV=3	Trim28	1	2.89317e-69	152.85	3	EEETEAAIGAPPAAPEGPETK(1)PVLMPLTEGPGAEGPR	2.5582	0.995	2.055	1.2	0.502	0.508	0.525
Biological Process	GO:0044271	5	cellular nitrogen compound biosynthetic process	1.33	0.21	Q61035	37	K	0.482	0.00952752	Q1	Histidine--tRNA ligase, cytoplasmic OS=Mus musculus OX=10090 GN=Hars1 PE=1 SV=2	Hars1	1	7.60039e-38	189.13	2	ASAEQIEEEVTK(1)LLK	-1.3868	1.498	1.53	1.115	0.804	0.66	0.531
Biological Process	GO:0044271	5	cellular nitrogen compound biosynthetic process	1.33	0.21	Q05D44	1091	K	0.356	0.0332902	Q1	Eukaryotic translation initiation factor 5B OS=Mus musculus OX=10090 GN=Eif5b PE=1 SV=2	Eif5b	1	0.000287796	86.243	2	MK(1)ILPQYIFNSR	5.8722	1.259	1.733			0.589	0.476
Biological Process	GO:0044271	5	cellular nitrogen compound biosynthetic process	1.33	0.21	Q05D44	640	K	0.158	0.00192691	Q1	Eukaryotic translation initiation factor 5B OS=Mus musculus OX=10090 GN=Eif5b PE=1 SV=2	Eif5b	1	1.12633e-13	87.573	2	APIICVLGHVDTGK(1)TK	-1.6323	1.658	1.625	1.261		0.195	0.283
Biological Process	GO:0044271	5	cellular nitrogen compound biosynthetic process	1.33	0.21	P62305	80	K	0.23	0.00281348	Q1	Small nuclear ribonucleoprotein E OS=Mus musculus OX=10090 GN=Snrpe PE=1 SV=1	Snrpe	1	2.99374e-32	200.82	2	IMLK(1)GDNITLLQSVSN	-4.8688	1.779	1.813	1.361	0.523	0.252	0.362
Biological Process	GO:0044271	5	cellular nitrogen compound biosynthetic process	1.33	0.21	P53569	401	K	0.314	0.0434006	Q1	CCAAT/enhancer-binding protein zeta OS=Mus musculus OX=10090 GN=Cebpz PE=1 SV=2	Cebpz	1	2.90558e-08	110.91	3	IATK(1)ASHLLEVLLR	0.91037	1.686	1.536	0.775	0.47	0.368
Biological Process	GO:0044271	5	cellular nitrogen compound biosynthetic process	1.33	0.21	P31266	80	K	0.432	0.0226263	Q1	Recombining binding protein suppressor of hairless OS=Mus musculus OX=10090 GN=Rbpj PE=1 SV=1	Rbpj	1	4.06206e-59	208.35	2	GDQTVLILHAK(1)VAQK	-0.85009	1.522	1.606	1.032	0.487	0.462	0.847
Biological Process	GO:0044271	5	cellular nitrogen compound biosynthetic process	1.33	0.21	P17182	193	K	0.347	0.013777	Q1	Alpha-enolase OS=Mus musculus OX=10090 GN=Eno1 PE=1 SV=3	Eno1	1	1.46989e-11	130.99	2	IGAEVYHNLK(1)NVIK	-2.4748	1.874	1.572		0.541	0.47	0.783
Biological Process	GO:0044271	5	cellular nitrogen compound biosynthetic process	1.33	0.21	P60843	54	K	0.417	0.0336627	Q1	Eukaryotic initiation factor 4A-I OS=Mus musculus OX=10090 GN=Eif4a1 PE=1 SV=1	Eif4a1	1	2.41436e-11	98.167	2	GIYAYGFEK(1)PSAIQQR	-0.0098819	1.603	1.583	1.032	0.761	0.341	0.659
Biological Process	GO:0044271	5	cellular nitrogen compound biosynthetic process	1.33	0.21	A2AQ19	270	K	0.491	0.0167927	Q1	RNA polymerase-associated protein RTF1 homolog OS=Mus musculus OX=10090 GN=Rtf1 PE=1 SV=1	Rtf1	1	4.70557e-25	98.865	3	LTQIQESQVTSHNK(1)ER	2.2104	1.436		1.452	0.557	0.759	0.811
Biological Process	GO:0043085	5	positive regulation of catalytic activity	0.46	0.208086	P63158	141	K	0.271	0.0277688	Q1	High mobility group protein B1 OS=Mus musculus OX=10090 GN=Hmgb1 PE=1 SV=2	Hmgb1	1	7.30472e-37	146.75	2	LGEMWNNTAADDK(1)QPYEK	-2.9163	1.331	1.862	1.221	0.549		0.247
Biological Process	GO:0060255	5	regulation of macromolecule metabolic process	1.19	0.216537	P60843	54	K	0.417	0.0336627	Q1	Eukaryotic initiation factor 4A-I OS=Mus musculus OX=10090 GN=Eif4a1 PE=1 SV=1	Eif4a1	1	2.41436e-11	98.167	2	GIYAYGFEK(1)PSAIQQR	-0.0098819	1.603	1.583	1.032	0.761	0.341	0.659
Biological Process	GO:0060255	5	regulation of macromolecule metabolic process	1.19	0.216537	P17182	193	K	0.347	0.013777	Q1	Alpha-enolase OS=Mus musculus OX=10090 GN=Eno1 PE=1 SV=3	Eno1	1	1.46989e-11	130.99	2	IGAEVYHNLK(1)NVIK	-2.4748	1.874	1.572		0.541	0.47	0.783
Biological Process	GO:0060255	5	regulation of macromolecule metabolic process	1.19	0.216537	P26041	237	K	0.493	0.000466585	Q1	Moesin OS=Mus musculus OX=10090 GN=Msn PE=1 SV=3	Msn	1	9.47922e-05	103.76	2	LTPK(1)IGFPWSEIR	-2.8391	1.358	1.665	1.372	0.731	0.727	0.708
Biological Process	GO:0060255	5	regulation of macromolecule metabolic process	1.19	0.216537	P31266	80	K	0.432	0.0226263	Q1	Recombining binding protein suppressor of hairless OS=Mus musculus OX=10090 GN=Rbpj PE=1 SV=1	Rbpj	1	4.06206e-59	208.35	2	GDQTVLILHAK(1)VAQK	-0.85009	1.522	1.606	1.032	0.487	0.462	0.847
Biological Process	GO:0060255	5	regulation of macromolecule metabolic process	1.19	0.216537	Q9ER69	146	K	0.483	0.00436477	Q1	Pre-mRNA-splicing regulator WTAP OS=Mus musculus OX=10090 GN=Wtap PE=1 SV=3	Wtap	1	4.26208e-32	111.6	3	DKLEQAQNELSAWK(1)FTPDSQTGK	2.3759	1.343	1.145	1.494	0.732	0.666	0.524
Biological Process	GO:0060255	5	regulation of macromolecule metabolic process	1.19	0.216537	Q9D753	6	K	0.497	0.00706998	Q1	Exosome complex component RRP43 OS=Mus musculus OX=10090 GN=Exosc8 PE=1 SV=1	Exosc8	1	2.57843e-08	99.276	2	AAGFK(1)TVEPLEYYR	-1.2811	1.525	1.296	1.232		0.73	0.612
Biological Process	GO:0060255	5	regulation of macromolecule metabolic process	1.19	0.216537	Q9CSN1	452	K	0.486	0.000105229	Q1	SNW domain-containing protein 1 OS=Mus musculus OX=10090 GN=Snw1 PE=1 SV=3	Snw1	1	7.92152e-09	74.62	2	PSK(1)NLDK	0.52071	1.166	1.191	1.248	0.581		0.587
Biological Process	GO:0060255	5	regulation of macromolecule metabolic process	1.19	0.216537	Q99JF8	14	K	0.439	0.00949848	Q1	PC4 and SFRS1-interacting protein OS=Mus musculus OX=10090 GN=Psip1 PE=1 SV=1	Psip1	1	1.95557e-08	87.573	2	PGDLIFAK(1)MK	2.5959	1.409	1.438	1.262	0.413	0.748	0.641
Biological Process	GO:0060255	5	regulation of macromolecule metabolic process	1.19	0.216537	Q91YW3	150	K	0.466	0.0309092	Q1	DnaJ homolog subfamily C member 3 OS=Mus musculus OX=10090 GN=Dnajc3 PE=1 SV=1	Dnajc3	1	3.66715e-05	82.437	2	EAESQLVK(1)ADEMQR	-1.8504	1.358	1.512			0.584	0.754
Biological Process	GO:0060255	5	regulation of macromolecule metabolic process	1.19	0.216537	Q8R5H1	758	K	0.392	0.00619974	Q1	Ubiquitin carboxyl-terminal hydrolase 15 OS=Mus musculus OX=10090 GN=Usp15 PE=1 SV=1	Usp15	1	8.66236e-07	117.45	2	SFLALDWDPDLK(1)K	-0.98175	1.598	1.63	1.063	0.658	0.454	0.57
Biological Process	GO:0060255	5	regulation of macromolecule metabolic process	1.19	0.216537	Q7JJ13	542	K	0.464	0.0158805	Q1	Bromodomain-containing protein 2 OS=Mus musculus OX=10090 GN=Brd2 PE=1 SV=1	Brd2	1	7.67929e-06	63.947	3	AVHEQLAALSQGPISK(1)PK	0.34324	1.572	1.398		0.859	0.596	0.613
Biological Process	GO:0060255	5	regulation of macromolecule metabolic process	1.19	0.216537	Q6PR54	2204	K	0.493	0.00449956	Q1	Telomere-associated protein RIF1 OS=Mus musculus OX=10090 GN=Rif1 PE=1 SV=2	Rif1	1	5.42792e-06	73.305	3	HNTTSAK(1)GFLSPGSQSSK	2.7303	1.494		1.339	0.624	0.693	0.778
Biological Process	GO:0060255	5	regulation of macromolecule metabolic process	1.19	0.216537	Q6PDQ2	1868	K	0.262	0.00629591	Q1	Chromodomain-helicase-DNA-binding protein 4 OS=Mus musculus OX=10090 GN=Chd4 PE=1 SV=1	Chd4	1	6.42541e-38	189.13	2	QLEELLSDMK(1)ADVTR	-1.9301	1.576	1.717	1.089		0.417	0.347
Biological Process	GO:0060255	5	regulation of macromolecule metabolic process	1.19	0.216537	Q6P542	229	K	0.454	0.0130812	Q1	ATP-binding cassette sub-family F member 1 OS=Mus musculus OX=10090 GN=Abcf1 PE=1 SV=1	Abcf1	1	3.32777e-33	201.66	2	EAEQGSGEEK(1)EEK	-1.0273	1.669	0.955	1.501	0.58	0.693	0.6
Biological Process	GO:0060255	5	regulation of macromolecule metabolic process	1.19	0.216537	Q6A068	76	K	0.328	0.00340917	Q1	Cell division cycle 5-like protein OS=Mus musculus OX=10090 GN=Cdc5l PE=1 SV=2	Cdc5l	1	0.000464872	74.424	3	LLHLAK(1)LMPTQWR	-0.93007	1.767	1.533	1.106	0.454	0.589	0.403
Biological Process	GO:0043085	5	positive regulation of catalytic activity	0.46	0.208086	P31938	168	K	0.487	0.00709191	Q1	Dual specificity mitogen-activated protein kinase kinase 1 OS=Mus musculus OX=10090 GN=Map2k1 PE=1 SV=2	Map2k1	1	2.65724e-09	135.24	2	IPEQILGK(1)VSIAVIK	0.50638	1.534		1.218	0.638	0.631	0.74
Biological Process	GO:0060255	5	regulation of macromolecule metabolic process	1.19	0.216537	Q62448	812	K	0.488	0.00214081	Q1	Eukaryotic translation initiation factor 4 gamma 2 OS=Mus musculus OX=10090 GN=Eif4g2 PE=1 SV=2	Eif4g2	1	1.56369e-30	211.84	2	QLLLSFK(1)PVMQK	3.5235	1.39	1.464	1.122	0.576	0.655	0.709
Biological Process	GO:0060255	5	regulation of macromolecule metabolic process	1.19	0.216537	Q61753	69	K	0.46	0.00527915	Q1	D-3-phosphoglycerate dehydrogenase OS=Mus musculus OX=10090 GN=Phgdh PE=1 SV=3	Phgdh	1	3.48588e-147	297.77	2	VTADVINAAEK(1)LQVVGR	-0.34018	1.42	1.424	1.313	0.733	0.472	0.709
Biological Process	GO:0060255	5	regulation of macromolecule metabolic process	1.19	0.216537	Q61316	517	K	0.416	0.0412514	Q1	Heat shock 70 kDa protein 4 OS=Mus musculus OX=10090 GN=Hspa4 PE=1 SV=1	Hspa4	1	8.26413e-34	110.9	2	SEESEEPMETDQNAK(1)EEEK	-4.0623	1.501	0.893	1.784	0.678	0.695	0.366
Biological Process	GO:0060255	5	regulation of macromolecule metabolic process	1.19	0.216537	Q60843	289	K	0.404	0.0378421	Q1	Krueppel-like factor 2 OS=Mus musculus OX=10090 GN=Klf2 PE=1 SV=2	Klf2	1	1.02561e-05	106.93	2	SSHLK(1)AHLR	-0.51234	1.434		1.383	0.466		0.673
Biological Process	GO:0060255	5	regulation of macromolecule metabolic process	1.19	0.216537	Q60520	814	K	0.388	0.00329317	Q1	Paired amphipathic helix protein Sin3a OS=Mus musculus OX=10090 GN=Sin3a PE=1 SV=3	Sin3a	1	6.74201e-17	103.23	3	IK(1)QIMHHFIPDLLFAQR	0.068967	1.302	1.461	1.115	0.474	0.53
Biological Process	GO:0060255	5	regulation of macromolecule metabolic process	1.19	0.216537	Q3UKJ7	379	K	0.432	0.0250951	Q1	WD40 repeat-containing protein SMU1 OS=Mus musculus OX=10090 GN=Smu1 PE=2 SV=2	Smu1	1	5.74855e-06	108.24	2	IWNMK(1)TTECSNTFK	0.2741	1.257	1.607	0.993	0.618	0.494
Biological Process	GO:0060255	5	regulation of macromolecule metabolic process	1.19	0.216537	Q05D44	1091	K	0.356	0.0332902	Q1	Eukaryotic translation initiation factor 5B OS=Mus musculus OX=10090 GN=Eif5b PE=1 SV=2	Eif5b	1	0.000287796	86.243	2	MK(1)ILPQYIFNSR	5.8722	1.259	1.733			0.589	0.476
Biological Process	GO:0060255	5	regulation of macromolecule metabolic process	1.19	0.216537	Q05D44	640	K	0.158	0.00192691	Q1	Eukaryotic translation initiation factor 5B OS=Mus musculus OX=10090 GN=Eif5b PE=1 SV=2	Eif5b	1	1.12633e-13	87.573	2	APIICVLGHVDTGK(1)TK	-1.6323	1.658	1.625	1.261		0.195	0.283
Biological Process	GO:0060255	5	regulation of macromolecule metabolic process	1.19	0.216537	P63158	141	K	0.271	0.0277688	Q1	High mobility group protein B1 OS=Mus musculus OX=10090 GN=Hmgb1 PE=1 SV=2	Hmgb1	1	7.30472e-37	146.75	2	LGEMWNNTAADDK(1)QPYEK	-2.9163	1.331	1.862	1.221	0.549		0.247
Biological Process	GO:0060255	5	regulation of macromolecule metabolic process	1.19	0.216537	P53569	401	K	0.314	0.0434006	Q1	CCAAT/enhancer-binding protein zeta OS=Mus musculus OX=10090 GN=Cebpz PE=1 SV=2	Cebpz	1	2.90558e-08	110.91	3	IATK(1)ASHLLEVLLR	0.91037	1.686	1.536	0.775	0.47	0.368
Biological Process	GO:0060255	5	regulation of macromolecule metabolic process	1.19	0.216537	P50580	20	K	0.46	0.0478906	Q1	Proliferation-associated protein 2G4 OS=Mus musculus OX=10090 GN=Pa2g4 PE=1 SV=3	Pa2g4	1	4.98013e-17	143.25	3	SGEDEQQEQTIAEDLVVTK(1)YK	1.8212	1.255	1.41	1.291	0.795	0.718	0.307
Biological Process	GO:0060255	5	regulation of macromolecule metabolic process	1.19	0.216537	P31938	168	K	0.487	0.00709191	Q1	Dual specificity mitogen-activated protein kinase kinase 1 OS=Mus musculus OX=10090 GN=Map2k1 PE=1 SV=2	Map2k1	1	2.65724e-09	135.24	2	IPEQILGK(1)VSIAVIK	0.50638	1.534		1.218	0.638	0.631	0.74
Biological Process	GO:0060255	5	regulation of macromolecule metabolic process	1.19	0.216537	Q62318	575	K	0.361	0.0112346	Q1	Transcription intermediary factor 1-beta OS=Mus musculus OX=10090 GN=Trim28 PE=1 SV=3	Trim28	1	2.89317e-69	152.85	3	EEETEAAIGAPPAAPEGPETK(1)PVLMPLTEGPGAEGPR	2.5582	0.995	2.055	1.2	0.502	0.508	0.525
Biological Process	GO:0043085	5	positive regulation of catalytic activity	0.46	0.208086	O89017	179	K	0.491	0.0160668	Q1	Legumain OS=Mus musculus OX=10090 GN=Lgmn PE=1 SV=1	Lgmn	1	1.47985e-09	127.94	2	YMYEHK(1)MYQK	2.3656	1.224	1.318	1.295	0.423	0.693	0.768
Biological Process	GO:0080134	5	regulation of response to stress	1.46	0.20359	Q9CZX8	111	K	0.429	0.0130628	Q1	40S ribosomal protein S19 OS=Mus musculus OX=10090 GN=Rps19 PE=1 SV=3	Rps19	1	2.32724e-18	142.51	2	VLQALEGLK(1)MVEK	3.648	1.201	1.741	1.192	0.424	0.653	0.698
Biological Process	GO:0080134	5	regulation of response to stress	1.46	0.20359	Q91YW3	150	K	0.466	0.0309092	Q1	DnaJ homolog subfamily C member 3 OS=Mus musculus OX=10090 GN=Dnajc3 PE=1 SV=1	Dnajc3	1	3.66715e-05	82.437	2	EAESQLVK(1)ADEMQR	-1.8504	1.358	1.512			0.584	0.754
Biological Process	GO:0006725	4	cellular aromatic compound metabolic process	1.22	0.201216	Q52KI8	231	K	0.366	0.0040503	Q1	Serine/arginine repetitive matrix protein 1 OS=Mus musculus OX=10090 GN=Srrm1 PE=1 SV=2	Srrm1	1	1.36462e-146	236.37	2	MK(1)DSSVQEATSTSDILK	0.27815	1.49	1.369	1.593	0.521	0.711	0.397
Biological Process	GO:0006725	4	cellular aromatic compound metabolic process	1.22	0.201216	Q3UKJ7	379	K	0.432	0.0250951	Q1	WD40 repeat-containing protein SMU1 OS=Mus musculus OX=10090 GN=Smu1 PE=2 SV=2	Smu1	1	5.74855e-06	108.24	2	IWNMK(1)TTECSNTFK	0.2741	1.257	1.607	0.993	0.618	0.494
Biological Process	GO:0006725	4	cellular aromatic compound metabolic process	1.22	0.201216	Q3UEB3	173	K	0.183	0.000874731	Q1	Poly(U)-binding-splicing factor PUF60 OS=Mus musculus OX=10090 GN=Puf60 PE=1 SV=2	Puf60	1	7.83811e-37	180.81	2	SIDMSWDSVTMK(1)HK	-0.53196	1.67	1.35	1.413		0.236	0.304
Biological Process	GO:0006725	4	cellular aromatic compound metabolic process	1.22	0.201216	P63158	141	K	0.271	0.0277688	Q1	High mobility group protein B1 OS=Mus musculus OX=10090 GN=Hmgb1 PE=1 SV=2	Hmgb1	1	7.30472e-37	146.75	2	LGEMWNNTAADDK(1)QPYEK	-2.9163	1.331	1.862	1.221	0.549		0.247
Biological Process	GO:0006725	4	cellular aromatic compound metabolic process	1.22	0.201216	P62305	80	K	0.23	0.00281348	Q1	Small nuclear ribonucleoprotein E OS=Mus musculus OX=10090 GN=Snrpe PE=1 SV=1	Snrpe	1	2.99374e-32	200.82	2	IMLK(1)GDNITLLQSVSN	-4.8688	1.779	1.813	1.361	0.523	0.252	0.362
Biological Process	GO:0006725	4	cellular aromatic compound metabolic process	1.22	0.201216	P56183	54	K	0.427	0.0125954	Q1	Ribosomal RNA processing protein 1 homolog A OS=Mus musculus OX=10090 GN=Rrp1 PE=1 SV=2	Rrp1	1	3.57573e-16	157.74	2	ATGGFTPDELLK(1)VWK	-0.0077232	1.234	1.541	1.25	0.574	0.755	0.39
Biological Process	GO:0006725	4	cellular aromatic compound metabolic process	1.22	0.201216	P53569	401	K	0.314	0.0434006	Q1	CCAAT/enhancer-binding protein zeta OS=Mus musculus OX=10090 GN=Cebpz PE=1 SV=2	Cebpz	1	2.90558e-08	110.91	3	IATK(1)ASHLLEVLLR	0.91037	1.686	1.536	0.775	0.47	0.368
Biological Process	GO:0006725	4	cellular aromatic compound metabolic process	1.22	0.201216	P49718	700	K	0.375	0.0008148	Q1	DNA replication licensing factor MCM5 OS=Mus musculus OX=10090 GN=Mcm5 PE=1 SV=2	Mcm5	1	7.61361e-16	85.513	3	FAIGSQVSEHSIVQDFTK(1)QK	-0.17611	1.335	1.462	1.231	0.524		0.484
Biological Process	GO:0006725	4	cellular aromatic compound metabolic process	1.22	0.201216	P31266	80	K	0.432	0.0226263	Q1	Recombining binding protein suppressor of hairless OS=Mus musculus OX=10090 GN=Rbpj PE=1 SV=1	Rbpj	1	4.06206e-59	208.35	2	GDQTVLILHAK(1)VAQK	-0.85009	1.522	1.606	1.032	0.487	0.462	0.847
Biological Process	GO:0006725	4	cellular aromatic compound metabolic process	1.22	0.201216	P17182	193	K	0.347	0.013777	Q1	Alpha-enolase OS=Mus musculus OX=10090 GN=Eno1 PE=1 SV=3	Eno1	1	1.46989e-11	130.99	2	IGAEVYHNLK(1)NVIK	-2.4748	1.874	1.572		0.541	0.47	0.783
Biological Process	GO:0006725	4	cellular aromatic compound metabolic process	1.22	0.201216	P60843	54	K	0.417	0.0336627	Q1	Eukaryotic initiation factor 4A-I OS=Mus musculus OX=10090 GN=Eif4a1 PE=1 SV=1	Eif4a1	1	2.41436e-11	98.167	2	GIYAYGFEK(1)PSAIQQR	-0.0098819	1.603	1.583	1.032	0.761	0.341	0.659
Biological Process	GO:0006725	4	cellular aromatic compound metabolic process	1.22	0.201216	Q60520	814	K	0.388	0.00329317	Q1	Paired amphipathic helix protein Sin3a OS=Mus musculus OX=10090 GN=Sin3a PE=1 SV=3	Sin3a	1	6.74201e-17	103.23	3	IK(1)QIMHHFIPDLLFAQR	0.068967	1.302	1.461	1.115	0.474	0.53
Biological Process	GO:0006725	4	cellular aromatic compound metabolic process	1.22	0.201216	A2AQ19	270	K	0.491	0.0167927	Q1	RNA polymerase-associated protein RTF1 homolog OS=Mus musculus OX=10090 GN=Rtf1 PE=1 SV=1	Rtf1	1	4.70557e-25	98.865	3	LTQIQESQVTSHNK(1)ER	2.2104	1.436		1.452	0.557	0.759	0.811
Biological Process	GO:0060429	5	epithelium development	1.62	0.200652	Q62318	575	K	0.361	0.0112346	Q1	Transcription intermediary factor 1-beta OS=Mus musculus OX=10090 GN=Trim28 PE=1 SV=3	Trim28	1	2.89317e-69	152.85	3	EEETEAAIGAPPAAPEGPETK(1)PVLMPLTEGPGAEGPR	2.5582	0.995	2.055	1.2	0.502	0.508	0.525
Biological Process	GO:0060429	5	epithelium development	1.62	0.200652	Q61753	69	K	0.46	0.00527915	Q1	D-3-phosphoglycerate dehydrogenase OS=Mus musculus OX=10090 GN=Phgdh PE=1 SV=3	Phgdh	1	3.48588e-147	297.77	2	VTADVINAAEK(1)LQVVGR	-0.34018	1.42	1.424	1.313	0.733	0.472	0.709
Biological Process	GO:0060429	5	epithelium development	1.62	0.200652	Q60843	289	K	0.404	0.0378421	Q1	Krueppel-like factor 2 OS=Mus musculus OX=10090 GN=Klf2 PE=1 SV=2	Klf2	1	1.02561e-05	106.93	2	SSHLK(1)AHLR	-0.51234	1.434		1.383	0.466		0.673
Biological Process	GO:0060429	5	epithelium development	1.62	0.200652	P31938	168	K	0.487	0.00709191	Q1	Dual specificity mitogen-activated protein kinase kinase 1 OS=Mus musculus OX=10090 GN=Map2k1 PE=1 SV=2	Map2k1	1	2.65724e-09	135.24	2	IPEQILGK(1)VSIAVIK	0.50638	1.534		1.218	0.638	0.631	0.74
Biological Process	GO:0060429	5	epithelium development	1.62	0.200652	P31266	80	K	0.432	0.0226263	Q1	Recombining binding protein suppressor of hairless OS=Mus musculus OX=10090 GN=Rbpj PE=1 SV=1	Rbpj	1	4.06206e-59	208.35	2	GDQTVLILHAK(1)VAQK	-0.85009	1.522	1.606	1.032	0.487	0.462	0.847
Biological Process	GO:0060429	5	epithelium development	1.62	0.200652	P26041	237	K	0.493	0.000466585	Q1	Moesin OS=Mus musculus OX=10090 GN=Msn PE=1 SV=3	Msn	1	9.47922e-05	103.76	2	LTPK(1)IGFPWSEIR	-2.8391	1.358	1.665	1.372	0.731	0.727	0.708
Biological Process	GO:0043043	7	peptide biosynthetic process	1.62	0.200652	Q9D0R2	305	K	0.479	0.0032279	Q1	Threonine--tRNA ligase 1, cytoplasmic OS=Mus musculus OX=10090 GN=Tars1 PE=1 SV=2	Tars1	1	1.81383e-05	96.957	2	IYGISFPDPK(1)LLK	-1.9366	1.366	1.403	1.225	0.513	0.749	0.653
Biological Process	GO:0043043	7	peptide biosynthetic process	1.62	0.200652	Q99PL5	1578	K	0.468	0.0447762	Q1	Ribosome-binding protein 1 OS=Mus musculus OX=10090 GN=Rrbp1 PE=1 SV=2	Rrbp1	1	1.632e-09	159.11	2	TTQEQLTK(1)EK	-1.9607	1.183	1.419	1.345	0.934	0.564	0.348
Biological Process	GO:0043043	7	peptide biosynthetic process	1.62	0.200652	Q6P542	229	K	0.454	0.0130812	Q1	ATP-binding cassette sub-family F member 1 OS=Mus musculus OX=10090 GN=Abcf1 PE=1 SV=1	Abcf1	1	3.32777e-33	201.66	2	EAEQGSGEEK(1)EEK	-1.0273	1.669	0.955	1.501	0.58	0.693	0.6
Biological Process	GO:0043043	7	peptide biosynthetic process	1.62	0.200652	Q62448	812	K	0.488	0.00214081	Q1	Eukaryotic translation initiation factor 4 gamma 2 OS=Mus musculus OX=10090 GN=Eif4g2 PE=1 SV=2	Eif4g2	1	1.56369e-30	211.84	2	QLLLSFK(1)PVMQK	3.5235	1.39	1.464	1.122	0.576	0.655	0.709
Biological Process	GO:0043043	7	peptide biosynthetic process	1.62	0.200652	Q61035	37	K	0.482	0.00952752	Q1	Histidine--tRNA ligase, cytoplasmic OS=Mus musculus OX=10090 GN=Hars1 PE=1 SV=2	Hars1	1	7.60039e-38	189.13	2	ASAEQIEEEVTK(1)LLK	-1.3868	1.498	1.53	1.115	0.804	0.66	0.531
Biological Process	GO:0060429	5	epithelium development	1.62	0.200652	Q9Z0Z7	380	K	0.35	0.0153694	Q1	Krueppel-like factor 5 OS=Mus musculus OX=10090 GN=Klf5 PE=1 SV=2	Klf5	1	1.02561e-05	106.93	2	SSHLK(1)AHLR	-0.51234	1.483		1.677	0.488		0.617
Biological Process	GO:0035821	3	modulation of process of other organism	2.57	0.182404	Q9CZX8	111	K	0.429	0.0130628	Q1	40S ribosomal protein S19 OS=Mus musculus OX=10090 GN=Rps19 PE=1 SV=3	Rps19	1	2.32724e-18	142.51	2	VLQALEGLK(1)MVEK	3.648	1.201	1.741	1.192	0.424	0.653	0.698
Biological Process	GO:0006725	4	cellular aromatic compound metabolic process	1.22	0.201216	Q61035	37	K	0.482	0.00952752	Q1	Histidine--tRNA ligase, cytoplasmic OS=Mus musculus OX=10090 GN=Hars1 PE=1 SV=2	Hars1	1	7.60039e-38	189.13	2	ASAEQIEEEVTK(1)LLK	-1.3868	1.498	1.53	1.115	0.804	0.66	0.531
Biological Process	GO:0006725	4	cellular aromatic compound metabolic process	1.22	0.201216	Q64152	175	K	0.436	0.0254908	Q1	Transcription factor BTF3 OS=Mus musculus OX=10090 GN=Btf3 PE=1 SV=3	Btf3	1	8.69632e-40	140.55	3	QSVDGK(1)APLATGEDDDDEVPDLVENFDEASK	2.4848	1.3	1.123	1.551	0.814	0.556	0.362
Biological Process	GO:0080134	5	regulation of response to stress	1.46	0.20359	Q6PR54	2204	K	0.493	0.00449956	Q1	Telomere-associated protein RIF1 OS=Mus musculus OX=10090 GN=Rif1 PE=1 SV=2	Rif1	1	5.42792e-06	73.305	3	HNTTSAK(1)GFLSPGSQSSK	2.7303	1.494		1.339	0.624	0.693	0.778
Biological Process	GO:0080134	5	regulation of response to stress	1.46	0.20359	Q62318	575	K	0.361	0.0112346	Q1	Transcription intermediary factor 1-beta OS=Mus musculus OX=10090 GN=Trim28 PE=1 SV=3	Trim28	1	2.89317e-69	152.85	3	EEETEAAIGAPPAAPEGPETK(1)PVLMPLTEGPGAEGPR	2.5582	0.995	2.055	1.2	0.502	0.508	0.525
Biological Process	GO:0080134	5	regulation of response to stress	1.46	0.20359	Q61990	115	K	0.432	0.00325374	Q1	Poly(rC)-binding protein 2 OS=Mus musculus OX=10090 GN=Pcbp2 PE=1 SV=1	Pcbp2	1	1.38597e-37	122.66	2	LVVPASQCGSLIGK(1)GGCK	-2.9241	1.461	1.144	1.336	0.589	0.545
Biological Process	GO:0080134	5	regulation of response to stress	1.46	0.20359	Q60520	814	K	0.388	0.00329317	Q1	Paired amphipathic helix protein Sin3a OS=Mus musculus OX=10090 GN=Sin3a PE=1 SV=3	Sin3a	1	6.74201e-17	103.23	3	IK(1)QIMHHFIPDLLFAQR	0.068967	1.302	1.461	1.115	0.474	0.53
Biological Process	GO:0080134	5	regulation of response to stress	1.46	0.20359	P63158	141	K	0.271	0.0277688	Q1	High mobility group protein B1 OS=Mus musculus OX=10090 GN=Hmgb1 PE=1 SV=2	Hmgb1	1	7.30472e-37	146.75	2	LGEMWNNTAADDK(1)QPYEK	-2.9163	1.331	1.862	1.221	0.549		0.247
Biological Process	GO:0080134	5	regulation of response to stress	1.46	0.20359	P59470	324	K	0.4	0.0341062	Q1	DNA-directed RNA polymerase III subunit RPC2 OS=Mus musculus OX=10090 GN=Polr3b PE=1 SV=2	Polr3b	1	2.81482e-27	153.05	3	ELLASTILTHVPVK(1)EFNFR	-6.4158	1.487	1.42	0.845		0.535	0.465
Biological Process	GO:0080134	5	regulation of response to stress	1.46	0.20359	P31938	168	K	0.487	0.00709191	Q1	Dual specificity mitogen-activated protein kinase kinase 1 OS=Mus musculus OX=10090 GN=Map2k1 PE=1 SV=2	Map2k1	1	2.65724e-09	135.24	2	IPEQILGK(1)VSIAVIK	0.50638	1.534		1.218	0.638	0.631	0.74
Biological Process	GO:0043901	5	negative regulation of multi-organism process	2.41	0.201316	Q62318	575	K	0.361	0.0112346	Q1	Transcription intermediary factor 1-beta OS=Mus musculus OX=10090 GN=Trim28 PE=1 SV=3	Trim28	1	2.89317e-69	152.85	3	EEETEAAIGAPPAAPEGPETK(1)PVLMPLTEGPGAEGPR	2.5582	0.995	2.055	1.2	0.502	0.508	0.525
Biological Process	GO:0043901	5	negative regulation of multi-organism process	2.41	0.201316	Q61990	115	K	0.432	0.00325374	Q1	Poly(rC)-binding protein 2 OS=Mus musculus OX=10090 GN=Pcbp2 PE=1 SV=1	Pcbp2	1	1.38597e-37	122.66	2	LVVPASQCGSLIGK(1)GGCK	-2.9241	1.461	1.144	1.336	0.589	0.545
Biological Process	GO:0032273	8	positive regulation of protein polymerization	2.41	0.201316	Q9WV32	326	K	0.281	0.0374274	Q1	Actin-related protein 2/3 complex subunit 1B OS=Mus musculus OX=10090 GN=Arpc1b PE=1 SV=4	Arpc1b	1	2.2222e-16	75.024	3	ASSEGGAATGAGLDSLHK(1)NSVSQISVLSGGK	2.5421	1.56	1.599		0.557		0.332
Biological Process	GO:0032273	8	positive regulation of protein polymerization	2.41	0.201316	Q9CVB6	275	K	0.06	3.1064e-05	Q1	Actin-related protein 2/3 complex subunit 2 OS=Mus musculus OX=10090 GN=Arpc2 PE=1 SV=3	Arpc2	1	0.000604783	90.263	2	TSDFLK(1)VLNR	0.080215	2.275	2.291		0.15	0.125	0.137
Biological Process	GO:0006725	4	cellular aromatic compound metabolic process	1.22	0.201216	Q62318	575	K	0.361	0.0112346	Q1	Transcription intermediary factor 1-beta OS=Mus musculus OX=10090 GN=Trim28 PE=1 SV=3	Trim28	1	2.89317e-69	152.85	3	EEETEAAIGAPPAAPEGPETK(1)PVLMPLTEGPGAEGPR	2.5582	0.995	2.055	1.2	0.502	0.508	0.525
Biological Process	GO:0006725	4	cellular aromatic compound metabolic process	1.22	0.201216	Q9Z2D8	114	K	0.457	0.0133169	Q1	Methyl-CpG-binding domain protein 3 OS=Mus musculus OX=10090 GN=Mbd3 PE=1 SV=1	Mbd3	1	1.00467e-05	99.276	2	QPVTK(1)ITNHPSNK	-3.1348	1.093	1.14	1.554		0.554	0.6
Biological Process	GO:0006725	4	cellular aromatic compound metabolic process	1.22	0.201216	Q9ER69	146	K	0.483	0.00436477	Q1	Pre-mRNA-splicing regulator WTAP OS=Mus musculus OX=10090 GN=Wtap PE=1 SV=3	Wtap	1	4.26208e-32	111.6	3	DKLEQAQNELSAWK(1)FTPDSQTGK	2.3759	1.343	1.145	1.494	0.732	0.666	0.524
Biological Process	GO:0006725	4	cellular aromatic compound metabolic process	1.22	0.201216	Q9D753	6	K	0.497	0.00706998	Q1	Exosome complex component RRP43 OS=Mus musculus OX=10090 GN=Exosc8 PE=1 SV=1	Exosc8	1	2.57843e-08	99.276	2	AAGFK(1)TVEPLEYYR	-1.2811	1.525	1.296	1.232		0.73	0.612
Biological Process	GO:0006725	4	cellular aromatic compound metabolic process	1.22	0.201216	Q9D0R2	305	K	0.479	0.0032279	Q1	Threonine--tRNA ligase 1, cytoplasmic OS=Mus musculus OX=10090 GN=Tars1 PE=1 SV=2	Tars1	1	1.81383e-05	96.957	2	IYGISFPDPK(1)LLK	-1.9366	1.366	1.403	1.225	0.513	0.749	0.653
Biological Process	GO:0006725	4	cellular aromatic compound metabolic process	1.22	0.201216	Q9CZX8	111	K	0.429	0.0130628	Q1	40S ribosomal protein S19 OS=Mus musculus OX=10090 GN=Rps19 PE=1 SV=3	Rps19	1	2.32724e-18	142.51	2	VLQALEGLK(1)MVEK	3.648	1.201	1.741	1.192	0.424	0.653	0.698
Biological Process	GO:0006725	4	cellular aromatic compound metabolic process	1.22	0.201216	Q9CSN1	452	K	0.486	0.000105229	Q1	SNW domain-containing protein 1 OS=Mus musculus OX=10090 GN=Snw1 PE=1 SV=3	Snw1	1	7.92152e-09	74.62	2	PSK(1)NLDK	0.52071	1.166	1.191	1.248	0.581		0.587
Biological Process	GO:0006725	4	cellular aromatic compound metabolic process	1.22	0.201216	Q99JF8	14	K	0.439	0.00949848	Q1	PC4 and SFRS1-interacting protein OS=Mus musculus OX=10090 GN=Psip1 PE=1 SV=1	Psip1	1	1.95557e-08	87.573	2	PGDLIFAK(1)MK	2.5959	1.409	1.438	1.262	0.413	0.748	0.641
Biological Process	GO:0006725	4	cellular aromatic compound metabolic process	1.22	0.201216	Q921N6	632	K	0.422	0.00254711	Q1	Probable ATP-dependent RNA helicase DDX27 OS=Mus musculus OX=10090 GN=Ddx27 PE=1 SV=3	Ddx27	1	1.55242e-18	153.25	2	IAK(1)ALQEFDLALR	4.5575	1.314	1.681	1.128	0.523	0.602	0.614
Biological Process	GO:0006725	4	cellular aromatic compound metabolic process	1.22	0.201216	Q8CG47	562	K	0.279	0.000320563	Q1	Structural maintenance of chromosomes protein 4 OS=Mus musculus OX=10090 GN=Smc4 PE=1 SV=1	Smc4	1	1.15441e-18	183.08	2	ELQK(1)LTQEEINLK	4.4578	1.61	1.802	1.249	0.434	0.445	0.422
Biological Process	GO:0006725	4	cellular aromatic compound metabolic process	1.22	0.201216	Q6PR54	2204	K	0.493	0.00449956	Q1	Telomere-associated protein RIF1 OS=Mus musculus OX=10090 GN=Rif1 PE=1 SV=2	Rif1	1	5.42792e-06	73.305	3	HNTTSAK(1)GFLSPGSQSSK	2.7303	1.494		1.339	0.624	0.693	0.778
Biological Process	GO:0006725	4	cellular aromatic compound metabolic process	1.22	0.201216	Q6A068	76	K	0.328	0.00340917	Q1	Cell division cycle 5-like protein OS=Mus musculus OX=10090 GN=Cdc5l PE=1 SV=2	Cdc5l	1	0.000464872	74.424	3	LLHLAK(1)LMPTQWR	-0.93007	1.767	1.533	1.106	0.454	0.589	0.403
Biological Process	GO:0006725	4	cellular aromatic compound metabolic process	1.22	0.201216	Q64737	982	K	0.423	0.00540344	Q1	Trifunctional purine biosynthetic protein adenosine-3 OS=Mus musculus OX=10090 GN=Gart PE=1 SV=3	Gart	1	8.95867e-15	132.63	3	VAEHK(1)IFPAALQLVASGAVQLR	-0.90266	1.491	1.456	1.095	0.662	0.442	0.607
Biological Process	GO:0006725	4	cellular aromatic compound metabolic process	1.22	0.201216	Q9Z0Z7	380	K	0.35	0.0153694	Q1	Krueppel-like factor 5 OS=Mus musculus OX=10090 GN=Klf5 PE=1 SV=2	Klf5	1	1.02561e-05	106.93	2	SSHLK(1)AHLR	-0.51234	1.483		1.677	0.488		0.617
Biological Process	GO:0060255	5	regulation of macromolecule metabolic process	1.19	0.216537	Q9ESZ8	488	K	0.39	0.0256598	Q1	General transcription factor II-I OS=Mus musculus OX=10090 GN=Gtf2i PE=1 SV=3	Gtf2i	1	6.96824e-29	113.34	2	FAEALGSTEAK(1)AVPYQK	-3.3856	1.653	1.589	1.019	0.48	0.629
Biological Process	GO:0035821	3	modulation of process of other organism	2.57	0.182404	Q9CSN1	452	K	0.486	0.000105229	Q1	SNW domain-containing protein 1 OS=Mus musculus OX=10090 GN=Snw1 PE=1 SV=3	Snw1	1	7.92152e-09	74.62	2	PSK(1)NLDK	0.52071	1.166	1.191	1.248	0.581		0.587
Biological Process	GO:0048568	7	embryonic organ development	2.04	0.181268	P31938	168	K	0.487	0.00709191	Q1	Dual specificity mitogen-activated protein kinase kinase 1 OS=Mus musculus OX=10090 GN=Map2k1 PE=1 SV=2	Map2k1	1	2.65724e-09	135.24	2	IPEQILGK(1)VSIAVIK	0.50638	1.534		1.218	0.638	0.631	0.74
Biological Process	GO:0010001	9	glial cell differentiation	2.75	0.163792	Q61753	69	K	0.46	0.00527915	Q1	D-3-phosphoglycerate dehydrogenase OS=Mus musculus OX=10090 GN=Phgdh PE=1 SV=3	Phgdh	1	3.48588e-147	297.77	2	VTADVINAAEK(1)LQVVGR	-0.34018	1.42	1.424	1.313	0.733	0.472	0.709
Biological Process	GO:0010001	9	glial cell differentiation	2.75	0.163792	P31938	168	K	0.487	0.00709191	Q1	Dual specificity mitogen-activated protein kinase kinase 1 OS=Mus musculus OX=10090 GN=Map2k1 PE=1 SV=2	Map2k1	1	2.65724e-09	135.24	2	IPEQILGK(1)VSIAVIK	0.50638	1.534		1.218	0.638	0.631	0.74
Biological Process	GO:0061077	4	chaperone-mediated protein folding	2.75	0.163792	Q8R180	330	K	0.447	0.0413654	Q1	ERO1-like protein alpha OS=Mus musculus OX=10090 GN=Ero1a PE=1 SV=2	Ero1a	1	5.01588e-14	71.471	3	VLPFFERPDFQLFTGNK(1)VQDAENK	2.1069	1.425		1.022	0.543		0.55
Biological Process	GO:0061077	4	chaperone-mediated protein folding	2.75	0.163792	P35564	552	K	0.261	0.000195915	Q1	Calnexin OS=Mus musculus OX=10090 GN=Canx PE=1 SV=1	Canx	1	6.86943e-49	173.63	3	QK(1)SDAEEDGVTGSQDEEDSKPK	-2.529	1.904	1.484	1.659	0.412	0.504	0.399
Biological Process	GO:0060485	7	mesenchyme development	2.75	0.163792	Q62318	575	K	0.361	0.0112346	Q1	Transcription intermediary factor 1-beta OS=Mus musculus OX=10090 GN=Trim28 PE=1 SV=3	Trim28	1	2.89317e-69	152.85	3	EEETEAAIGAPPAAPEGPETK(1)PVLMPLTEGPGAEGPR	2.5582	0.995	2.055	1.2	0.502	0.508	0.525
Biological Process	GO:0060485	7	mesenchyme development	2.75	0.163792	P31266	80	K	0.432	0.0226263	Q1	Recombining binding protein suppressor of hairless OS=Mus musculus OX=10090 GN=Rbpj PE=1 SV=1	Rbpj	1	4.06206e-59	208.35	2	GDQTVLILHAK(1)VAQK	-0.85009	1.522	1.606	1.032	0.487	0.462	0.847
Biological Process	GO:0043900	4	regulation of multi-organism process	1.88	0.162636	Q9CSN1	452	K	0.486	0.000105229	Q1	SNW domain-containing protein 1 OS=Mus musculus OX=10090 GN=Snw1 PE=1 SV=3	Snw1	1	7.92152e-09	74.62	2	PSK(1)NLDK	0.52071	1.166	1.191	1.248	0.581		0.587
Biological Process	GO:0043900	4	regulation of multi-organism process	1.88	0.162636	Q62318	575	K	0.361	0.0112346	Q1	Transcription intermediary factor 1-beta OS=Mus musculus OX=10090 GN=Trim28 PE=1 SV=3	Trim28	1	2.89317e-69	152.85	3	EEETEAAIGAPPAAPEGPETK(1)PVLMPLTEGPGAEGPR	2.5582	0.995	2.055	1.2	0.502	0.508	0.525
Biological Process	GO:0043900	4	regulation of multi-organism process	1.88	0.162636	Q61990	115	K	0.432	0.00325374	Q1	Poly(rC)-binding protein 2 OS=Mus musculus OX=10090 GN=Pcbp2 PE=1 SV=1	Pcbp2	1	1.38597e-37	122.66	2	LVVPASQCGSLIGK(1)GGCK	-2.9241	1.461	1.144	1.336	0.589	0.545
Biological Process	GO:0043900	4	regulation of multi-organism process	1.88	0.162636	Q60520	814	K	0.388	0.00329317	Q1	Paired amphipathic helix protein Sin3a OS=Mus musculus OX=10090 GN=Sin3a PE=1 SV=3	Sin3a	1	6.74201e-17	103.23	3	IK(1)QIMHHFIPDLLFAQR	0.068967	1.302	1.461	1.115	0.474	0.53
Biological Process	GO:0043604	6	amide biosynthetic process	1.59	0.159409	Q9D0R2	305	K	0.479	0.0032279	Q1	Threonine--tRNA ligase 1, cytoplasmic OS=Mus musculus OX=10090 GN=Tars1 PE=1 SV=2	Tars1	1	1.81383e-05	96.957	2	IYGISFPDPK(1)LLK	-1.9366	1.366	1.403	1.225	0.513	0.749	0.653
Biological Process	GO:0043604	6	amide biosynthetic process	1.59	0.159409	Q99PL5	1578	K	0.468	0.0447762	Q1	Ribosome-binding protein 1 OS=Mus musculus OX=10090 GN=Rrbp1 PE=1 SV=2	Rrbp1	1	1.632e-09	159.11	2	TTQEQLTK(1)EK	-1.9607	1.183	1.419	1.345	0.934	0.564	0.348
Biological Process	GO:0043604	6	amide biosynthetic process	1.59	0.159409	Q6P542	229	K	0.454	0.0130812	Q1	ATP-binding cassette sub-family F member 1 OS=Mus musculus OX=10090 GN=Abcf1 PE=1 SV=1	Abcf1	1	3.32777e-33	201.66	2	EAEQGSGEEK(1)EEK	-1.0273	1.669	0.955	1.501	0.58	0.693	0.6
Biological Process	GO:0043604	6	amide biosynthetic process	1.59	0.159409	Q64737	982	K	0.423	0.00540344	Q1	Trifunctional purine biosynthetic protein adenosine-3 OS=Mus musculus OX=10090 GN=Gart PE=1 SV=3	Gart	1	8.95867e-15	132.63	3	VAEHK(1)IFPAALQLVASGAVQLR	-0.90266	1.491	1.456	1.095	0.662	0.442	0.607
Biological Process	GO:0043604	6	amide biosynthetic process	1.59	0.159409	Q62448	812	K	0.488	0.00214081	Q1	Eukaryotic translation initiation factor 4 gamma 2 OS=Mus musculus OX=10090 GN=Eif4g2 PE=1 SV=2	Eif4g2	1	1.56369e-30	211.84	2	QLLLSFK(1)PVMQK	3.5235	1.39	1.464	1.122	0.576	0.655	0.709
Biological Process	GO:0043604	6	amide biosynthetic process	1.59	0.159409	Q61035	37	K	0.482	0.00952752	Q1	Histidine--tRNA ligase, cytoplasmic OS=Mus musculus OX=10090 GN=Hars1 PE=1 SV=2	Hars1	1	7.60039e-38	189.13	2	ASAEQIEEEVTK(1)LLK	-1.3868	1.498	1.53	1.115	0.804	0.66	0.531
Biological Process	GO:0043604	6	amide biosynthetic process	1.59	0.159409	Q05D44	1091	K	0.356	0.0332902	Q1	Eukaryotic translation initiation factor 5B OS=Mus musculus OX=10090 GN=Eif5b PE=1 SV=2	Eif5b	1	0.000287796	86.243	2	MK(1)ILPQYIFNSR	5.8722	1.259	1.733			0.589	0.476
Biological Process	GO:0043604	6	amide biosynthetic process	1.59	0.159409	Q05D44	640	K	0.158	0.00192691	Q1	Eukaryotic translation initiation factor 5B OS=Mus musculus OX=10090 GN=Eif5b PE=1 SV=2	Eif5b	1	1.12633e-13	87.573	2	APIICVLGHVDTGK(1)TK	-1.6323	1.658	1.625	1.261		0.195	0.283
Biological Process	GO:0043604	6	amide biosynthetic process	1.59	0.159409	P60843	54	K	0.417	0.0336627	Q1	Eukaryotic initiation factor 4A-I OS=Mus musculus OX=10090 GN=Eif4a1 PE=1 SV=1	Eif4a1	1	2.41436e-11	98.167	2	GIYAYGFEK(1)PSAIQQR	-0.0098819	1.603	1.583	1.032	0.761	0.341	0.659
Biological Process	GO:0007568	3	aging	1.89	0.15931	Q8R180	330	K	0.447	0.0413654	Q1	ERO1-like protein alpha OS=Mus musculus OX=10090 GN=Ero1a PE=1 SV=2	Ero1a	1	5.01588e-14	71.471	3	VLPFFERPDFQLFTGNK(1)VQDAENK	2.1069	1.425		1.022	0.543		0.55
Biological Process	GO:0007568	3	aging	1.89	0.15931	Q60520	814	K	0.388	0.00329317	Q1	Paired amphipathic helix protein Sin3a OS=Mus musculus OX=10090 GN=Sin3a PE=1 SV=3	Sin3a	1	6.74201e-17	103.23	3	IK(1)QIMHHFIPDLLFAQR	0.068967	1.302	1.461	1.115	0.474	0.53
Biological Process	GO:0007568	3	aging	1.89	0.15931	P35564	552	K	0.261	0.000195915	Q1	Calnexin OS=Mus musculus OX=10090 GN=Canx PE=1 SV=1	Canx	1	6.86943e-49	173.63	3	QK(1)SDAEEDGVTGSQDEEDSKPK	-2.529	1.904	1.484	1.659	0.412	0.504	0.399
Biological Process	GO:0007568	3	aging	1.89	0.15931	P31938	168	K	0.487	0.00709191	Q1	Dual specificity mitogen-activated protein kinase kinase 1 OS=Mus musculus OX=10090 GN=Map2k1 PE=1 SV=2	Map2k1	1	2.65724e-09	135.24	2	IPEQILGK(1)VSIAVIK	0.50638	1.534		1.218	0.638	0.631	0.74
Biological Process	GO:0042221	3	response to chemical	1.29	0.165927	O89017	179	K	0.491	0.0160668	Q1	Legumain OS=Mus musculus OX=10090 GN=Lgmn PE=1 SV=1	Lgmn	1	1.47985e-09	127.94	2	YMYEHK(1)MYQK	2.3656	1.224	1.318	1.295	0.423	0.693	0.768
Biological Process	GO:0042221	3	response to chemical	1.29	0.165927	P17182	193	K	0.347	0.013777	Q1	Alpha-enolase OS=Mus musculus OX=10090 GN=Eno1 PE=1 SV=3	Eno1	1	1.46989e-11	130.99	2	IGAEVYHNLK(1)NVIK	-2.4748	1.874	1.572		0.541	0.47	0.783
Biological Process	GO:0042221	3	response to chemical	1.29	0.165927	P26041	237	K	0.493	0.000466585	Q1	Moesin OS=Mus musculus OX=10090 GN=Msn PE=1 SV=3	Msn	1	9.47922e-05	103.76	2	LTPK(1)IGFPWSEIR	-2.8391	1.358	1.665	1.372	0.731	0.727	0.708
Biological Process	GO:0042221	3	response to chemical	1.29	0.165927	P31266	80	K	0.432	0.0226263	Q1	Recombining binding protein suppressor of hairless OS=Mus musculus OX=10090 GN=Rbpj PE=1 SV=1	Rbpj	1	4.06206e-59	208.35	2	GDQTVLILHAK(1)VAQK	-0.85009	1.522	1.606	1.032	0.487	0.462	0.847
Biological Process	GO:0002376	2	immune system process	1.4	0.166862	O89017	179	K	0.491	0.0160668	Q1	Legumain OS=Mus musculus OX=10090 GN=Lgmn PE=1 SV=1	Lgmn	1	1.47985e-09	127.94	2	YMYEHK(1)MYQK	2.3656	1.224	1.318	1.295	0.423	0.693	0.768
Biological Process	GO:0030335	8	positive regulation of cell migration	1.86	0.165988	Q9CVB6	275	K	0.06	3.1064e-05	Q1	Actin-related protein 2/3 complex subunit 2 OS=Mus musculus OX=10090 GN=Arpc2 PE=1 SV=3	Arpc2	1	0.000604783	90.263	2	TSDFLK(1)VLNR	0.080215	2.275	2.291		0.15	0.125	0.137
Biological Process	GO:0030335	8	positive regulation of cell migration	1.86	0.165988	P63158	141	K	0.271	0.0277688	Q1	High mobility group protein B1 OS=Mus musculus OX=10090 GN=Hmgb1 PE=1 SV=2	Hmgb1	1	7.30472e-37	146.75	2	LGEMWNNTAADDK(1)QPYEK	-2.9163	1.331	1.862	1.221	0.549		0.247
Biological Process	GO:0030335	8	positive regulation of cell migration	1.86	0.165988	P31938	168	K	0.487	0.00709191	Q1	Dual specificity mitogen-activated protein kinase kinase 1 OS=Mus musculus OX=10090 GN=Map2k1 PE=1 SV=2	Map2k1	1	2.65724e-09	135.24	2	IPEQILGK(1)VSIAVIK	0.50638	1.534		1.218	0.638	0.631	0.74
Biological Process	GO:0030335	8	positive regulation of cell migration	1.86	0.165988	O89017	179	K	0.491	0.0160668	Q1	Legumain OS=Mus musculus OX=10090 GN=Lgmn PE=1 SV=1	Lgmn	1	1.47985e-09	127.94	2	YMYEHK(1)MYQK	2.3656	1.224	1.318	1.295	0.423	0.693	0.768
Biological Process	GO:0042221	3	response to chemical	1.29	0.165927	Q9Z0Z7	380	K	0.35	0.0153694	Q1	Krueppel-like factor 5 OS=Mus musculus OX=10090 GN=Klf5 PE=1 SV=2	Klf5	1	1.02561e-05	106.93	2	SSHLK(1)AHLR	-0.51234	1.483		1.677	0.488		0.617
Biological Process	GO:0042221	3	response to chemical	1.29	0.165927	Q9WV32	326	K	0.281	0.0374274	Q1	Actin-related protein 2/3 complex subunit 1B OS=Mus musculus OX=10090 GN=Arpc1b PE=1 SV=4	Arpc1b	1	2.2222e-16	75.024	3	ASSEGGAATGAGLDSLHK(1)NSVSQISVLSGGK	2.5421	1.56	1.599		0.557		0.332
Biological Process	GO:0042221	3	response to chemical	1.29	0.165927	Q9CZX8	111	K	0.429	0.0130628	Q1	40S ribosomal protein S19 OS=Mus musculus OX=10090 GN=Rps19 PE=1 SV=3	Rps19	1	2.32724e-18	142.51	2	VLQALEGLK(1)MVEK	3.648	1.201	1.741	1.192	0.424	0.653	0.698
Biological Process	GO:0042221	3	response to chemical	1.29	0.165927	Q9CVB6	275	K	0.06	3.1064e-05	Q1	Actin-related protein 2/3 complex subunit 2 OS=Mus musculus OX=10090 GN=Arpc2 PE=1 SV=3	Arpc2	1	0.000604783	90.263	2	TSDFLK(1)VLNR	0.080215	2.275	2.291		0.15	0.125	0.137
Biological Process	GO:0042221	3	response to chemical	1.29	0.165927	Q9CSN1	452	K	0.486	0.000105229	Q1	SNW domain-containing protein 1 OS=Mus musculus OX=10090 GN=Snw1 PE=1 SV=3	Snw1	1	7.92152e-09	74.62	2	PSK(1)NLDK	0.52071	1.166	1.191	1.248	0.581		0.587
Biological Process	GO:0042221	3	response to chemical	1.29	0.165927	Q922Q4	276	K	0.359	0.00821215	Q1	Pyrroline-5-carboxylate reductase 2 OS=Mus musculus OX=10090 GN=Pycr2 PE=1 SV=1	Pycr2	1	9.57944e-29	146.48	2	ELQSMADQEK(1)VSPAALK	-4.3608	2.005	1.644	1.262	0.473	0.495	0.793
Biological Process	GO:0000245	13	spliceosomal complex assembly	2.82	0.157669	Q99JF8	14	K	0.439	0.00949848	Q1	PC4 and SFRS1-interacting protein OS=Mus musculus OX=10090 GN=Psip1 PE=1 SV=1	Psip1	1	1.95557e-08	87.573	2	PGDLIFAK(1)MK	2.5959	1.409	1.438	1.262	0.413	0.748	0.641
Biological Process	GO:0042221	3	response to chemical	1.29	0.165927	Q91YW3	150	K	0.466	0.0309092	Q1	DnaJ homolog subfamily C member 3 OS=Mus musculus OX=10090 GN=Dnajc3 PE=1 SV=1	Dnajc3	1	3.66715e-05	82.437	2	EAESQLVK(1)ADEMQR	-1.8504	1.358	1.512			0.584	0.754
Biological Process	GO:0042221	3	response to chemical	1.29	0.165927	Q8R180	330	K	0.447	0.0413654	Q1	ERO1-like protein alpha OS=Mus musculus OX=10090 GN=Ero1a PE=1 SV=2	Ero1a	1	5.01588e-14	71.471	3	VLPFFERPDFQLFTGNK(1)VQDAENK	2.1069	1.425		1.022	0.543		0.55
Biological Process	GO:0042221	3	response to chemical	1.29	0.165927	Q6PR54	2204	K	0.493	0.00449956	Q1	Telomere-associated protein RIF1 OS=Mus musculus OX=10090 GN=Rif1 PE=1 SV=2	Rif1	1	5.42792e-06	73.305	3	HNTTSAK(1)GFLSPGSQSSK	2.7303	1.494		1.339	0.624	0.693	0.778
Biological Process	GO:0042221	3	response to chemical	1.29	0.165927	Q6A068	76	K	0.328	0.00340917	Q1	Cell division cycle 5-like protein OS=Mus musculus OX=10090 GN=Cdc5l PE=1 SV=2	Cdc5l	1	0.000464872	74.424	3	LLHLAK(1)LMPTQWR	-0.93007	1.767	1.533	1.106	0.454	0.589	0.403
Biological Process	GO:0042221	3	response to chemical	1.29	0.165927	Q64737	982	K	0.423	0.00540344	Q1	Trifunctional purine biosynthetic protein adenosine-3 OS=Mus musculus OX=10090 GN=Gart PE=1 SV=3	Gart	1	8.95867e-15	132.63	3	VAEHK(1)IFPAALQLVASGAVQLR	-0.90266	1.491	1.456	1.095	0.662	0.442	0.607
Biological Process	GO:0042221	3	response to chemical	1.29	0.165927	Q61879	1377	K	0.459	0.0224758	Q1	Myosin-10 OS=Mus musculus OX=10090 GN=Myh10 PE=1 SV=2	Myh10	1	2.26336e-98	244.44	2	QVLALQSQLADTK(1)K	-1.21	1.558	1.296	1.23	0.651	0.399	0.826
Biological Process	GO:0042221	3	response to chemical	1.29	0.165927	Q61753	69	K	0.46	0.00527915	Q1	D-3-phosphoglycerate dehydrogenase OS=Mus musculus OX=10090 GN=Phgdh PE=1 SV=3	Phgdh	1	3.48588e-147	297.77	2	VTADVINAAEK(1)LQVVGR	-0.34018	1.42	1.424	1.313	0.733	0.472	0.709
Biological Process	GO:0042221	3	response to chemical	1.29	0.165927	Q60843	289	K	0.404	0.0378421	Q1	Krueppel-like factor 2 OS=Mus musculus OX=10090 GN=Klf2 PE=1 SV=2	Klf2	1	1.02561e-05	106.93	2	SSHLK(1)AHLR	-0.51234	1.434		1.383	0.466		0.673
Biological Process	GO:0042221	3	response to chemical	1.29	0.165927	Q60520	814	K	0.388	0.00329317	Q1	Paired amphipathic helix protein Sin3a OS=Mus musculus OX=10090 GN=Sin3a PE=1 SV=3	Sin3a	1	6.74201e-17	103.23	3	IK(1)QIMHHFIPDLLFAQR	0.068967	1.302	1.461	1.115	0.474	0.53
Biological Process	GO:0042221	3	response to chemical	1.29	0.165927	P63158	141	K	0.271	0.0277688	Q1	High mobility group protein B1 OS=Mus musculus OX=10090 GN=Hmgb1 PE=1 SV=2	Hmgb1	1	7.30472e-37	146.75	2	LGEMWNNTAADDK(1)QPYEK	-2.9163	1.331	1.862	1.221	0.549		0.247
Biological Process	GO:0042221	3	response to chemical	1.29	0.165927	P35564	552	K	0.261	0.000195915	Q1	Calnexin OS=Mus musculus OX=10090 GN=Canx PE=1 SV=1	Canx	1	6.86943e-49	173.63	3	QK(1)SDAEEDGVTGSQDEEDSKPK	-2.529	1.904	1.484	1.659	0.412	0.504	0.399
Biological Process	GO:0042221	3	response to chemical	1.29	0.165927	P31938	168	K	0.487	0.00709191	Q1	Dual specificity mitogen-activated protein kinase kinase 1 OS=Mus musculus OX=10090 GN=Map2k1 PE=1 SV=2	Map2k1	1	2.65724e-09	135.24	2	IPEQILGK(1)VSIAVIK	0.50638	1.534		1.218	0.638	0.631	0.74
Biological Process	GO:0042221	3	response to chemical	1.29	0.165927	Q8R5H1	758	K	0.392	0.00619974	Q1	Ubiquitin carboxyl-terminal hydrolase 15 OS=Mus musculus OX=10090 GN=Usp15 PE=1 SV=1	Usp15	1	8.66236e-07	117.45	2	SFLALDWDPDLK(1)K	-0.98175	1.598	1.63	1.063	0.658	0.454	0.57
Biological Process	GO:0002376	2	immune system process	1.4	0.166862	P26041	237	K	0.493	0.000466585	Q1	Moesin OS=Mus musculus OX=10090 GN=Msn PE=1 SV=3	Msn	1	9.47922e-05	103.76	2	LTPK(1)IGFPWSEIR	-2.8391	1.358	1.665	1.372	0.731	0.727	0.708
Biological Process	GO:0000245	13	spliceosomal complex assembly	2.82	0.157669	P62305	80	K	0.23	0.00281348	Q1	Small nuclear ribonucleoprotein E OS=Mus musculus OX=10090 GN=Snrpe PE=1 SV=1	Snrpe	1	2.99374e-32	200.82	2	IMLK(1)GDNITLLQSVSN	-4.8688	1.779	1.813	1.361	0.523	0.252	0.362
Biological Process	GO:0006816	9	calcium ion transport	2.82	0.157669	Q8R180	330	K	0.447	0.0413654	Q1	ERO1-like protein alpha OS=Mus musculus OX=10090 GN=Ero1a PE=1 SV=2	Ero1a	1	5.01588e-14	71.471	3	VLPFFERPDFQLFTGNK(1)VQDAENK	2.1069	1.425		1.022	0.543		0.55
Biological Process	GO:0006950	3	response to stress	1.34	0.145668	Q60520	814	K	0.388	0.00329317	Q1	Paired amphipathic helix protein Sin3a OS=Mus musculus OX=10090 GN=Sin3a PE=1 SV=3	Sin3a	1	6.74201e-17	103.23	3	IK(1)QIMHHFIPDLLFAQR	0.068967	1.302	1.461	1.115	0.474	0.53
Biological Process	GO:0006950	3	response to stress	1.34	0.145668	P63158	141	K	0.271	0.0277688	Q1	High mobility group protein B1 OS=Mus musculus OX=10090 GN=Hmgb1 PE=1 SV=2	Hmgb1	1	7.30472e-37	146.75	2	LGEMWNNTAADDK(1)QPYEK	-2.9163	1.331	1.862	1.221	0.549		0.247
Biological Process	GO:0006950	3	response to stress	1.34	0.145668	P31938	168	K	0.487	0.00709191	Q1	Dual specificity mitogen-activated protein kinase kinase 1 OS=Mus musculus OX=10090 GN=Map2k1 PE=1 SV=2	Map2k1	1	2.65724e-09	135.24	2	IPEQILGK(1)VSIAVIK	0.50638	1.534		1.218	0.638	0.631	0.74
Biological Process	GO:0006950	3	response to stress	1.34	0.145668	P31266	80	K	0.432	0.0226263	Q1	Recombining binding protein suppressor of hairless OS=Mus musculus OX=10090 GN=Rbpj PE=1 SV=1	Rbpj	1	4.06206e-59	208.35	2	GDQTVLILHAK(1)VAQK	-0.85009	1.522	1.606	1.032	0.487	0.462	0.847
Biological Process	GO:0006950	3	response to stress	1.34	0.145668	P17182	193	K	0.347	0.013777	Q1	Alpha-enolase OS=Mus musculus OX=10090 GN=Eno1 PE=1 SV=3	Eno1	1	1.46989e-11	130.99	2	IGAEVYHNLK(1)NVIK	-2.4748	1.874	1.572		0.541	0.47	0.783
Biological Process	GO:0003205	8	cardiac chamber development	2.96	0.145566	Q61879	1377	K	0.459	0.0224758	Q1	Myosin-10 OS=Mus musculus OX=10090 GN=Myh10 PE=1 SV=2	Myh10	1	2.26336e-98	244.44	2	QVLALQSQLADTK(1)K	-1.21	1.558	1.296	1.23	0.651	0.399	0.826
Biological Process	GO:0003205	8	cardiac chamber development	2.96	0.145566	P31266	80	K	0.432	0.0226263	Q1	Recombining binding protein suppressor of hairless OS=Mus musculus OX=10090 GN=Rbpj PE=1 SV=1	Rbpj	1	4.06206e-59	208.35	2	GDQTVLILHAK(1)VAQK	-0.85009	1.522	1.606	1.032	0.487	0.462	0.847
Biological Process	GO:0006334	10	nucleosome assembly	2.96	0.145566	Q7JJ13	542	K	0.464	0.0158805	Q1	Bromodomain-containing protein 2 OS=Mus musculus OX=10090 GN=Brd2 PE=1 SV=1	Brd2	1	7.67929e-06	63.947	3	AVHEQLAALSQGPISK(1)PK	0.34324	1.572	1.398		0.859	0.596	0.613
Biological Process	GO:0006334	10	nucleosome assembly	2.96	0.145566	P63158	141	K	0.271	0.0277688	Q1	High mobility group protein B1 OS=Mus musculus OX=10090 GN=Hmgb1 PE=1 SV=2	Hmgb1	1	7.30472e-37	146.75	2	LGEMWNNTAADDK(1)QPYEK	-2.9163	1.331	1.862	1.221	0.549		0.247
Biological Process	GO:0051384	8	response to glucocorticoid	2.96	0.145566	P63158	141	K	0.271	0.0277688	Q1	High mobility group protein B1 OS=Mus musculus OX=10090 GN=Hmgb1 PE=1 SV=2	Hmgb1	1	7.30472e-37	146.75	2	LGEMWNNTAADDK(1)QPYEK	-2.9163	1.331	1.862	1.221	0.549		0.247
Biological Process	GO:0051384	8	response to glucocorticoid	2.96	0.145566	P31938	168	K	0.487	0.00709191	Q1	Dual specificity mitogen-activated protein kinase kinase 1 OS=Mus musculus OX=10090 GN=Map2k1 PE=1 SV=2	Map2k1	1	2.65724e-09	135.24	2	IPEQILGK(1)VSIAVIK	0.50638	1.534		1.218	0.638	0.631	0.74
Biological Process	GO:0022037	10	metencephalon development	2.96	0.145566	Q61879	1377	K	0.459	0.0224758	Q1	Myosin-10 OS=Mus musculus OX=10090 GN=Myh10 PE=1 SV=2	Myh10	1	2.26336e-98	244.44	2	QVLALQSQLADTK(1)K	-1.21	1.558	1.296	1.23	0.651	0.399	0.826
Biological Process	GO:0022037	10	metencephalon development	2.96	0.145566	P31938	168	K	0.487	0.00709191	Q1	Dual specificity mitogen-activated protein kinase kinase 1 OS=Mus musculus OX=10090 GN=Map2k1 PE=1 SV=2	Map2k1	1	2.65724e-09	135.24	2	IPEQILGK(1)VSIAVIK	0.50638	1.534		1.218	0.638	0.631	0.74
Biological Process	GO:0021700	3	developmental maturation	2.96	0.145566	Q60843	289	K	0.404	0.0378421	Q1	Krueppel-like factor 2 OS=Mus musculus OX=10090 GN=Klf2 PE=1 SV=2	Klf2	1	1.02561e-05	106.93	2	SSHLK(1)AHLR	-0.51234	1.434		1.383	0.466		0.673
Biological Process	GO:0021700	3	developmental maturation	2.96	0.145566	P31266	80	K	0.432	0.0226263	Q1	Recombining binding protein suppressor of hairless OS=Mus musculus OX=10090 GN=Rbpj PE=1 SV=1	Rbpj	1	4.06206e-59	208.35	2	GDQTVLILHAK(1)VAQK	-0.85009	1.522	1.606	1.032	0.487	0.462	0.847
Biological Process	GO:0032774	8	RNA biosynthetic process	1.69	0.141064	Q9Z0Z7	380	K	0.35	0.0153694	Q1	Krueppel-like factor 5 OS=Mus musculus OX=10090 GN=Klf5 PE=1 SV=2	Klf5	1	1.02561e-05	106.93	2	SSHLK(1)AHLR	-0.51234	1.483		1.677	0.488		0.617
Biological Process	GO:0032774	8	RNA biosynthetic process	1.69	0.141064	Q6A068	76	K	0.328	0.00340917	Q1	Cell division cycle 5-like protein OS=Mus musculus OX=10090 GN=Cdc5l PE=1 SV=2	Cdc5l	1	0.000464872	74.424	3	LLHLAK(1)LMPTQWR	-0.93007	1.767	1.533	1.106	0.454	0.589	0.403
Biological Process	GO:0032774	8	RNA biosynthetic process	1.69	0.141064	Q64152	175	K	0.436	0.0254908	Q1	Transcription factor BTF3 OS=Mus musculus OX=10090 GN=Btf3 PE=1 SV=3	Btf3	1	8.69632e-40	140.55	3	QSVDGK(1)APLATGEDDDDEVPDLVENFDEASK	2.4848	1.3	1.123	1.551	0.814	0.556	0.362
Biological Process	GO:0032774	8	RNA biosynthetic process	1.69	0.141064	Q62318	575	K	0.361	0.0112346	Q1	Transcription intermediary factor 1-beta OS=Mus musculus OX=10090 GN=Trim28 PE=1 SV=3	Trim28	1	2.89317e-69	152.85	3	EEETEAAIGAPPAAPEGPETK(1)PVLMPLTEGPGAEGPR	2.5582	0.995	2.055	1.2	0.502	0.508	0.525
Biological Process	GO:0032774	8	RNA biosynthetic process	1.69	0.141064	P62305	80	K	0.23	0.00281348	Q1	Small nuclear ribonucleoprotein E OS=Mus musculus OX=10090 GN=Snrpe PE=1 SV=1	Snrpe	1	2.99374e-32	200.82	2	IMLK(1)GDNITLLQSVSN	-4.8688	1.779	1.813	1.361	0.523	0.252	0.362
Biological Process	GO:0032774	8	RNA biosynthetic process	1.69	0.141064	P53569	401	K	0.314	0.0434006	Q1	CCAAT/enhancer-binding protein zeta OS=Mus musculus OX=10090 GN=Cebpz PE=1 SV=2	Cebpz	1	2.90558e-08	110.91	3	IATK(1)ASHLLEVLLR	0.91037	1.686	1.536	0.775	0.47	0.368
Biological Process	GO:0032774	8	RNA biosynthetic process	1.69	0.141064	P31266	80	K	0.432	0.0226263	Q1	Recombining binding protein suppressor of hairless OS=Mus musculus OX=10090 GN=Rbpj PE=1 SV=1	Rbpj	1	4.06206e-59	208.35	2	GDQTVLILHAK(1)VAQK	-0.85009	1.522	1.606	1.032	0.487	0.462	0.847
Biological Process	GO:0032774	8	RNA biosynthetic process	1.69	0.141064	A2AQ19	270	K	0.491	0.0167927	Q1	RNA polymerase-associated protein RTF1 homolog OS=Mus musculus OX=10090 GN=Rtf1 PE=1 SV=1	Rtf1	1	4.70557e-25	98.865	3	LTQIQESQVTSHNK(1)ER	2.2104	1.436		1.452	0.557	0.759	0.811
Biological Process	GO:0006950	3	response to stress	1.34	0.145668	Q60843	289	K	0.404	0.0378421	Q1	Krueppel-like factor 2 OS=Mus musculus OX=10090 GN=Klf2 PE=1 SV=2	Klf2	1	1.02561e-05	106.93	2	SSHLK(1)AHLR	-0.51234	1.434		1.383	0.466		0.673
Biological Process	GO:0006950	3	response to stress	1.34	0.145668	Q61316	517	K	0.416	0.0412514	Q1	Heat shock 70 kDa protein 4 OS=Mus musculus OX=10090 GN=Hspa4 PE=1 SV=1	Hspa4	1	8.26413e-34	110.9	2	SEESEEPMETDQNAK(1)EEEK	-4.0623	1.501	0.893	1.784	0.678	0.695	0.366
Biological Process	GO:0006950	3	response to stress	1.34	0.145668	Q61879	1377	K	0.459	0.0224758	Q1	Myosin-10 OS=Mus musculus OX=10090 GN=Myh10 PE=1 SV=2	Myh10	1	2.26336e-98	244.44	2	QVLALQSQLADTK(1)K	-1.21	1.558	1.296	1.23	0.651	0.399	0.826
Biological Process	GO:0006950	3	response to stress	1.34	0.145668	Q62318	575	K	0.361	0.0112346	Q1	Transcription intermediary factor 1-beta OS=Mus musculus OX=10090 GN=Trim28 PE=1 SV=3	Trim28	1	2.89317e-69	152.85	3	EEETEAAIGAPPAAPEGPETK(1)PVLMPLTEGPGAEGPR	2.5582	0.995	2.055	1.2	0.502	0.508	0.525
Biological Process	GO:0009913	7	epidermal cell differentiation	2.82	0.157669	P31938	168	K	0.487	0.00709191	Q1	Dual specificity mitogen-activated protein kinase kinase 1 OS=Mus musculus OX=10090 GN=Map2k1 PE=1 SV=2	Map2k1	1	2.65724e-09	135.24	2	IPEQILGK(1)VSIAVIK	0.50638	1.534		1.218	0.638	0.631	0.74
Biological Process	GO:0009913	7	epidermal cell differentiation	2.82	0.157669	P31266	80	K	0.432	0.0226263	Q1	Recombining binding protein suppressor of hairless OS=Mus musculus OX=10090 GN=Rbpj PE=1 SV=1	Rbpj	1	4.06206e-59	208.35	2	GDQTVLILHAK(1)VAQK	-0.85009	1.522	1.606	1.032	0.487	0.462	0.847
Biological Process	GO:0043484	8	regulation of RNA splicing	2.22	0.151594	Q9ER69	146	K	0.483	0.00436477	Q1	Pre-mRNA-splicing regulator WTAP OS=Mus musculus OX=10090 GN=Wtap PE=1 SV=3	Wtap	1	4.26208e-32	111.6	3	DKLEQAQNELSAWK(1)FTPDSQTGK	2.3759	1.343	1.145	1.494	0.732	0.666	0.524
Biological Process	GO:0043484	8	regulation of RNA splicing	2.22	0.151594	Q9CSN1	452	K	0.486	0.000105229	Q1	SNW domain-containing protein 1 OS=Mus musculus OX=10090 GN=Snw1 PE=1 SV=3	Snw1	1	7.92152e-09	74.62	2	PSK(1)NLDK	0.52071	1.166	1.191	1.248	0.581		0.587
Biological Process	GO:0043484	8	regulation of RNA splicing	2.22	0.151594	Q3UKJ7	379	K	0.432	0.0250951	Q1	WD40 repeat-containing protein SMU1 OS=Mus musculus OX=10090 GN=Smu1 PE=2 SV=2	Smu1	1	5.74855e-06	108.24	2	IWNMK(1)TTECSNTFK	0.2741	1.257	1.607	0.993	0.618	0.494
Biological Process	GO:0072507	8	divalent inorganic cation homeostasis	2.22	0.151594	Q9ESZ8	488	K	0.39	0.0256598	Q1	General transcription factor II-I OS=Mus musculus OX=10090 GN=Gtf2i PE=1 SV=3	Gtf2i	1	6.96824e-29	113.34	2	FAEALGSTEAK(1)AVPYQK	-3.3856	1.653	1.589	1.019	0.48	0.629
Biological Process	GO:0072507	8	divalent inorganic cation homeostasis	2.22	0.151594	Q8R180	330	K	0.447	0.0413654	Q1	ERO1-like protein alpha OS=Mus musculus OX=10090 GN=Ero1a PE=1 SV=2	Ero1a	1	5.01588e-14	71.471	3	VLPFFERPDFQLFTGNK(1)VQDAENK	2.1069	1.425		1.022	0.543		0.55
Biological Process	GO:0072507	8	divalent inorganic cation homeostasis	2.22	0.151594	P63158	141	K	0.271	0.0277688	Q1	High mobility group protein B1 OS=Mus musculus OX=10090 GN=Hmgb1 PE=1 SV=2	Hmgb1	1	7.30472e-37	146.75	2	LGEMWNNTAADDK(1)QPYEK	-2.9163	1.331	1.862	1.221	0.549		0.247
Biological Process	GO:0006892	7	post-Golgi vesicle-mediated transport	2.89	0.151593	Q9QXZ0	1210	K	0.461	0.0121549	Q1	Microtubule-actin cross-linking factor 1 OS=Mus musculus OX=10090 GN=Macf1 PE=1 SV=2	Macf1	1	7.2559e-09	122.2	2	DK(1)NSVFSVLDEEITK	-3.4117	1.299	1.566	1.201	0.825	0.468	0.581
Biological Process	GO:0006892	7	post-Golgi vesicle-mediated transport	2.89	0.151593	Q7TQK5	422	K	0.446	0.0384343	Q1	Coiled-coil domain-containing protein 93 OS=Mus musculus OX=10090 GN=Ccdc93 PE=1 SV=1	Ccdc93	1	2.53055e-05	95.138	2	LQQEIETLK(1)AER	-7.4078	1.327		1.514		0.539	0.729
Biological Process	GO:0032479	8	regulation of type I interferon production	2.89	0.151593	P63158	141	K	0.271	0.0277688	Q1	High mobility group protein B1 OS=Mus musculus OX=10090 GN=Hmgb1 PE=1 SV=2	Hmgb1	1	7.30472e-37	146.75	2	LGEMWNNTAADDK(1)QPYEK	-2.9163	1.331	1.862	1.221	0.549		0.247
Biological Process	GO:0006816	9	calcium ion transport	2.82	0.157669	Q9DC61	125	K	0.496	0.0357769	Q1	Mitochondrial-processing peptidase subunit alpha OS=Mus musculus OX=10090 GN=Pmpca PE=1 SV=1	Pmpca	1	1.23763e-33	206.03	2	FDSK(1)DEILLTLEK	2.0958	1.119	1.767	1.121	0.611	0.881	0.495
Biological Process	GO:0032479	8	regulation of type I interferon production	2.89	0.151593	P59470	324	K	0.4	0.0341062	Q1	DNA-directed RNA polymerase III subunit RPC2 OS=Mus musculus OX=10090 GN=Polr3b PE=1 SV=2	Polr3b	1	2.81482e-27	153.05	3	ELLASTILTHVPVK(1)EFNFR	-6.4158	1.487	1.42	0.845		0.535	0.465
Biological Process	GO:0006950	3	response to stress	1.34	0.145668	Q9CZX8	111	K	0.429	0.0130628	Q1	40S ribosomal protein S19 OS=Mus musculus OX=10090 GN=Rps19 PE=1 SV=3	Rps19	1	2.32724e-18	142.51	2	VLQALEGLK(1)MVEK	3.648	1.201	1.741	1.192	0.424	0.653	0.698
Biological Process	GO:0006950	3	response to stress	1.34	0.145668	Q9CVB6	275	K	0.06	3.1064e-05	Q1	Actin-related protein 2/3 complex subunit 2 OS=Mus musculus OX=10090 GN=Arpc2 PE=1 SV=3	Arpc2	1	0.000604783	90.263	2	TSDFLK(1)VLNR	0.080215	2.275	2.291		0.15	0.125	0.137
Biological Process	GO:0006950	3	response to stress	1.34	0.145668	Q9CSN1	452	K	0.486	0.000105229	Q1	SNW domain-containing protein 1 OS=Mus musculus OX=10090 GN=Snw1 PE=1 SV=3	Snw1	1	7.92152e-09	74.62	2	PSK(1)NLDK	0.52071	1.166	1.191	1.248	0.581		0.587
Biological Process	GO:0006950	3	response to stress	1.34	0.145668	Q99JF8	14	K	0.439	0.00949848	Q1	PC4 and SFRS1-interacting protein OS=Mus musculus OX=10090 GN=Psip1 PE=1 SV=1	Psip1	1	1.95557e-08	87.573	2	PGDLIFAK(1)MK	2.5959	1.409	1.438	1.262	0.413	0.748	0.641
Biological Process	GO:0006950	3	response to stress	1.34	0.145668	Q922Q4	276	K	0.359	0.00821215	Q1	Pyrroline-5-carboxylate reductase 2 OS=Mus musculus OX=10090 GN=Pycr2 PE=1 SV=1	Pycr2	1	9.57944e-29	146.48	2	ELQSMADQEK(1)VSPAALK	-4.3608	2.005	1.644	1.262	0.473	0.495	0.793
Biological Process	GO:0006950	3	response to stress	1.34	0.145668	Q91YW3	150	K	0.466	0.0309092	Q1	DnaJ homolog subfamily C member 3 OS=Mus musculus OX=10090 GN=Dnajc3 PE=1 SV=1	Dnajc3	1	3.66715e-05	82.437	2	EAESQLVK(1)ADEMQR	-1.8504	1.358	1.512			0.584	0.754
Biological Process	GO:0006950	3	response to stress	1.34	0.145668	Q8R180	330	K	0.447	0.0413654	Q1	ERO1-like protein alpha OS=Mus musculus OX=10090 GN=Ero1a PE=1 SV=2	Ero1a	1	5.01588e-14	71.471	3	VLPFFERPDFQLFTGNK(1)VQDAENK	2.1069	1.425		1.022	0.543		0.55
Biological Process	GO:0006950	3	response to stress	1.34	0.145668	Q8CG47	562	K	0.279	0.000320563	Q1	Structural maintenance of chromosomes protein 4 OS=Mus musculus OX=10090 GN=Smc4 PE=1 SV=1	Smc4	1	1.15441e-18	183.08	2	ELQK(1)LTQEEINLK	4.4578	1.61	1.802	1.249	0.434	0.445	0.422
Biological Process	GO:0006950	3	response to stress	1.34	0.145668	Q6PR54	2204	K	0.493	0.00449956	Q1	Telomere-associated protein RIF1 OS=Mus musculus OX=10090 GN=Rif1 PE=1 SV=2	Rif1	1	5.42792e-06	73.305	3	HNTTSAK(1)GFLSPGSQSSK	2.7303	1.494		1.339	0.624	0.693	0.778
Biological Process	GO:0006950	3	response to stress	1.34	0.145668	Q6P542	229	K	0.454	0.0130812	Q1	ATP-binding cassette sub-family F member 1 OS=Mus musculus OX=10090 GN=Abcf1 PE=1 SV=1	Abcf1	1	3.32777e-33	201.66	2	EAEQGSGEEK(1)EEK	-1.0273	1.669	0.955	1.501	0.58	0.693	0.6
Biological Process	GO:0006950	3	response to stress	1.34	0.145668	Q6A068	76	K	0.328	0.00340917	Q1	Cell division cycle 5-like protein OS=Mus musculus OX=10090 GN=Cdc5l PE=1 SV=2	Cdc5l	1	0.000464872	74.424	3	LLHLAK(1)LMPTQWR	-0.93007	1.767	1.533	1.106	0.454	0.589	0.403
Biological Process	GO:0006950	3	response to stress	1.34	0.145668	Q9QXZ0	1210	K	0.461	0.0121549	Q1	Microtubule-actin cross-linking factor 1 OS=Mus musculus OX=10090 GN=Macf1 PE=1 SV=2	Macf1	1	7.2559e-09	122.2	2	DK(1)NSVFSVLDEEITK	-3.4117	1.299	1.566	1.201	0.825	0.468	0.581
Biological Process	GO:0002376	2	immune system process	1.4	0.166862	P31266	80	K	0.432	0.0226263	Q1	Recombining binding protein suppressor of hairless OS=Mus musculus OX=10090 GN=Rbpj PE=1 SV=1	Rbpj	1	4.06206e-59	208.35	2	GDQTVLILHAK(1)VAQK	-0.85009	1.522	1.606	1.032	0.487	0.462	0.847
Biological Process	GO:0002376	2	immune system process	1.4	0.166862	P31938	168	K	0.487	0.00709191	Q1	Dual specificity mitogen-activated protein kinase kinase 1 OS=Mus musculus OX=10090 GN=Map2k1 PE=1 SV=2	Map2k1	1	2.65724e-09	135.24	2	IPEQILGK(1)VSIAVIK	0.50638	1.534		1.218	0.638	0.631	0.74
Biological Process	GO:0002376	2	immune system process	1.4	0.166862	P35564	552	K	0.261	0.000195915	Q1	Calnexin OS=Mus musculus OX=10090 GN=Canx PE=1 SV=1	Canx	1	6.86943e-49	173.63	3	QK(1)SDAEEDGVTGSQDEEDSKPK	-2.529	1.904	1.484	1.659	0.412	0.504	0.399
Biological Process	GO:0044260	5	cellular macromolecule metabolic process	1.2	0.176619	Q61035	37	K	0.482	0.00952752	Q1	Histidine--tRNA ligase, cytoplasmic OS=Mus musculus OX=10090 GN=Hars1 PE=1 SV=2	Hars1	1	7.60039e-38	189.13	2	ASAEQIEEEVTK(1)LLK	-1.3868	1.498	1.53	1.115	0.804	0.66	0.531
Biological Process	GO:0044260	5	cellular macromolecule metabolic process	1.2	0.176619	Q60520	814	K	0.388	0.00329317	Q1	Paired amphipathic helix protein Sin3a OS=Mus musculus OX=10090 GN=Sin3a PE=1 SV=3	Sin3a	1	6.74201e-17	103.23	3	IK(1)QIMHHFIPDLLFAQR	0.068967	1.302	1.461	1.115	0.474	0.53
Biological Process	GO:0044260	5	cellular macromolecule metabolic process	1.2	0.176619	Q05D44	1091	K	0.356	0.0332902	Q1	Eukaryotic translation initiation factor 5B OS=Mus musculus OX=10090 GN=Eif5b PE=1 SV=2	Eif5b	1	0.000287796	86.243	2	MK(1)ILPQYIFNSR	5.8722	1.259	1.733			0.589	0.476
Biological Process	GO:0044260	5	cellular macromolecule metabolic process	1.2	0.176619	Q05D44	640	K	0.158	0.00192691	Q1	Eukaryotic translation initiation factor 5B OS=Mus musculus OX=10090 GN=Eif5b PE=1 SV=2	Eif5b	1	1.12633e-13	87.573	2	APIICVLGHVDTGK(1)TK	-1.6323	1.658	1.625	1.261		0.195	0.283
Biological Process	GO:0044260	5	cellular macromolecule metabolic process	1.2	0.176619	P63158	141	K	0.271	0.0277688	Q1	High mobility group protein B1 OS=Mus musculus OX=10090 GN=Hmgb1 PE=1 SV=2	Hmgb1	1	7.30472e-37	146.75	2	LGEMWNNTAADDK(1)QPYEK	-2.9163	1.331	1.862	1.221	0.549		0.247
Biological Process	GO:0044260	5	cellular macromolecule metabolic process	1.2	0.176619	P62305	80	K	0.23	0.00281348	Q1	Small nuclear ribonucleoprotein E OS=Mus musculus OX=10090 GN=Snrpe PE=1 SV=1	Snrpe	1	2.99374e-32	200.82	2	IMLK(1)GDNITLLQSVSN	-4.8688	1.779	1.813	1.361	0.523	0.252	0.362
Biological Process	GO:0044260	5	cellular macromolecule metabolic process	1.2	0.176619	P53569	401	K	0.314	0.0434006	Q1	CCAAT/enhancer-binding protein zeta OS=Mus musculus OX=10090 GN=Cebpz PE=1 SV=2	Cebpz	1	2.90558e-08	110.91	3	IATK(1)ASHLLEVLLR	0.91037	1.686	1.536	0.775	0.47	0.368
Biological Process	GO:0044260	5	cellular macromolecule metabolic process	1.2	0.176619	P49718	700	K	0.375	0.0008148	Q1	DNA replication licensing factor MCM5 OS=Mus musculus OX=10090 GN=Mcm5 PE=1 SV=2	Mcm5	1	7.61361e-16	85.513	3	FAIGSQVSEHSIVQDFTK(1)QK	-0.17611	1.335	1.462	1.231	0.524		0.484
Biological Process	GO:0044260	5	cellular macromolecule metabolic process	1.2	0.176619	P31938	168	K	0.487	0.00709191	Q1	Dual specificity mitogen-activated protein kinase kinase 1 OS=Mus musculus OX=10090 GN=Map2k1 PE=1 SV=2	Map2k1	1	2.65724e-09	135.24	2	IPEQILGK(1)VSIAVIK	0.50638	1.534		1.218	0.638	0.631	0.74
Biological Process	GO:0044260	5	cellular macromolecule metabolic process	1.2	0.176619	P31266	80	K	0.432	0.0226263	Q1	Recombining binding protein suppressor of hairless OS=Mus musculus OX=10090 GN=Rbpj PE=1 SV=1	Rbpj	1	4.06206e-59	208.35	2	GDQTVLILHAK(1)VAQK	-0.85009	1.522	1.606	1.032	0.487	0.462	0.847
Biological Process	GO:0044260	5	cellular macromolecule metabolic process	1.2	0.176619	P17182	193	K	0.347	0.013777	Q1	Alpha-enolase OS=Mus musculus OX=10090 GN=Eno1 PE=1 SV=3	Eno1	1	1.46989e-11	130.99	2	IGAEVYHNLK(1)NVIK	-2.4748	1.874	1.572		0.541	0.47	0.783
Biological Process	GO:0044260	5	cellular macromolecule metabolic process	1.2	0.176619	P60843	54	K	0.417	0.0336627	Q1	Eukaryotic initiation factor 4A-I OS=Mus musculus OX=10090 GN=Eif4a1 PE=1 SV=1	Eif4a1	1	2.41436e-11	98.167	2	GIYAYGFEK(1)PSAIQQR	-0.0098819	1.603	1.583	1.032	0.761	0.341	0.659
Biological Process	GO:0044260	5	cellular macromolecule metabolic process	1.2	0.176619	O89017	179	K	0.491	0.0160668	Q1	Legumain OS=Mus musculus OX=10090 GN=Lgmn PE=1 SV=1	Lgmn	1	1.47985e-09	127.94	2	YMYEHK(1)MYQK	2.3656	1.224	1.318	1.295	0.423	0.693	0.768
Biological Process	GO:0044260	5	cellular macromolecule metabolic process	1.2	0.176619	A2AQ19	270	K	0.491	0.0167927	Q1	RNA polymerase-associated protein RTF1 homolog OS=Mus musculus OX=10090 GN=Rtf1 PE=1 SV=1	Rtf1	1	4.70557e-25	98.865	3	LTQIQESQVTSHNK(1)ER	2.2104	1.436		1.452	0.557	0.759	0.811
Biological Process	GO:0031960	7	response to corticosteroid	2.63	0.176162	P63158	141	K	0.271	0.0277688	Q1	High mobility group protein B1 OS=Mus musculus OX=10090 GN=Hmgb1 PE=1 SV=2	Hmgb1	1	7.30472e-37	146.75	2	LGEMWNNTAADDK(1)QPYEK	-2.9163	1.331	1.862	1.221	0.549		0.247
Biological Process	GO:0031960	7	response to corticosteroid	2.63	0.176162	P31938	168	K	0.487	0.00709191	Q1	Dual specificity mitogen-activated protein kinase kinase 1 OS=Mus musculus OX=10090 GN=Map2k1 PE=1 SV=2	Map2k1	1	2.65724e-09	135.24	2	IPEQILGK(1)VSIAVIK	0.50638	1.534		1.218	0.638	0.631	0.74
Biological Process	GO:0001818	8	negative regulation of cytokine production	2.63	0.176162	Q60843	289	K	0.404	0.0378421	Q1	Krueppel-like factor 2 OS=Mus musculus OX=10090 GN=Klf2 PE=1 SV=2	Klf2	1	1.02561e-05	106.93	2	SSHLK(1)AHLR	-0.51234	1.434		1.383	0.466		0.673
Biological Process	GO:0001818	8	negative regulation of cytokine production	2.63	0.176162	P63158	141	K	0.271	0.0277688	Q1	High mobility group protein B1 OS=Mus musculus OX=10090 GN=Hmgb1 PE=1 SV=2	Hmgb1	1	7.30472e-37	146.75	2	LGEMWNNTAADDK(1)QPYEK	-2.9163	1.331	1.862	1.221	0.549		0.247
Biological Process	GO:0008283	3	cell population proliferation	1.67	0.172834	Q8R349	423	K	0.491	0.00115913	Q1	Cell division cycle protein 16 homolog OS=Mus musculus OX=10090 GN=Cdc16 PE=1 SV=1	Cdc16	1	2.83401e-08	124.06	2	TAEK(1)WFLDALEK	-0.31119	1.47	1.114	1.392	0.653	0.643	0.656
Biological Process	GO:0008283	3	cell population proliferation	1.67	0.172834	Q61879	1377	K	0.459	0.0224758	Q1	Myosin-10 OS=Mus musculus OX=10090 GN=Myh10 PE=1 SV=2	Myh10	1	2.26336e-98	244.44	2	QVLALQSQLADTK(1)K	-1.21	1.558	1.296	1.23	0.651	0.399	0.826
Biological Process	GO:0008283	3	cell population proliferation	1.67	0.172834	P63158	141	K	0.271	0.0277688	Q1	High mobility group protein B1 OS=Mus musculus OX=10090 GN=Hmgb1 PE=1 SV=2	Hmgb1	1	7.30472e-37	146.75	2	LGEMWNNTAADDK(1)QPYEK	-2.9163	1.331	1.862	1.221	0.549		0.247
Biological Process	GO:0008283	3	cell population proliferation	1.67	0.172834	P31938	168	K	0.487	0.00709191	Q1	Dual specificity mitogen-activated protein kinase kinase 1 OS=Mus musculus OX=10090 GN=Map2k1 PE=1 SV=2	Map2k1	1	2.65724e-09	135.24	2	IPEQILGK(1)VSIAVIK	0.50638	1.534		1.218	0.638	0.631	0.74
Biological Process	GO:0008283	3	cell population proliferation	1.67	0.172834	P26041	237	K	0.493	0.000466585	Q1	Moesin OS=Mus musculus OX=10090 GN=Msn PE=1 SV=3	Msn	1	9.47922e-05	103.76	2	LTPK(1)IGFPWSEIR	-2.8391	1.358	1.665	1.372	0.731	0.727	0.708
Biological Process	GO:0044260	5	cellular macromolecule metabolic process	1.2	0.176619	Q61990	115	K	0.432	0.00325374	Q1	Poly(rC)-binding protein 2 OS=Mus musculus OX=10090 GN=Pcbp2 PE=1 SV=1	Pcbp2	1	1.38597e-37	122.66	2	LVVPASQCGSLIGK(1)GGCK	-2.9241	1.461	1.144	1.336	0.589	0.545
Biological Process	GO:0044260	5	cellular macromolecule metabolic process	1.2	0.176619	Q62318	575	K	0.361	0.0112346	Q1	Transcription intermediary factor 1-beta OS=Mus musculus OX=10090 GN=Trim28 PE=1 SV=3	Trim28	1	2.89317e-69	152.85	3	EEETEAAIGAPPAAPEGPETK(1)PVLMPLTEGPGAEGPR	2.5582	0.995	2.055	1.2	0.502	0.508	0.525
Biological Process	GO:0044260	5	cellular macromolecule metabolic process	1.2	0.176619	Q62448	812	K	0.488	0.00214081	Q1	Eukaryotic translation initiation factor 4 gamma 2 OS=Mus musculus OX=10090 GN=Eif4g2 PE=1 SV=2	Eif4g2	1	1.56369e-30	211.84	2	QLLLSFK(1)PVMQK	3.5235	1.39	1.464	1.122	0.576	0.655	0.709
Biological Process	GO:0044260	5	cellular macromolecule metabolic process	1.2	0.176619	Q64152	175	K	0.436	0.0254908	Q1	Transcription factor BTF3 OS=Mus musculus OX=10090 GN=Btf3 PE=1 SV=3	Btf3	1	8.69632e-40	140.55	3	QSVDGK(1)APLATGEDDDDEVPDLVENFDEASK	2.4848	1.3	1.123	1.551	0.814	0.556	0.362
Biological Process	GO:0048568	7	embryonic organ development	2.04	0.181268	P31266	80	K	0.432	0.0226263	Q1	Recombining binding protein suppressor of hairless OS=Mus musculus OX=10090 GN=Rbpj PE=1 SV=1	Rbpj	1	4.06206e-59	208.35	2	GDQTVLILHAK(1)VAQK	-0.85009	1.522	1.606	1.032	0.487	0.462	0.847
Biological Process	GO:2001020	7	regulation of response to DNA damage stimulus	2.04	0.181268	Q6PR54	2204	K	0.493	0.00449956	Q1	Telomere-associated protein RIF1 OS=Mus musculus OX=10090 GN=Rif1 PE=1 SV=2	Rif1	1	5.42792e-06	73.305	3	HNTTSAK(1)GFLSPGSQSSK	2.7303	1.494		1.339	0.624	0.693	0.778
Biological Process	GO:2001020	7	regulation of response to DNA damage stimulus	2.04	0.181268	Q62318	575	K	0.361	0.0112346	Q1	Transcription intermediary factor 1-beta OS=Mus musculus OX=10090 GN=Trim28 PE=1 SV=3	Trim28	1	2.89317e-69	152.85	3	EEETEAAIGAPPAAPEGPETK(1)PVLMPLTEGPGAEGPR	2.5582	0.995	2.055	1.2	0.502	0.508	0.525
Biological Process	GO:2001020	7	regulation of response to DNA damage stimulus	2.04	0.181268	P63158	141	K	0.271	0.0277688	Q1	High mobility group protein B1 OS=Mus musculus OX=10090 GN=Hmgb1 PE=1 SV=2	Hmgb1	1	7.30472e-37	146.75	2	LGEMWNNTAADDK(1)QPYEK	-2.9163	1.331	1.862	1.221	0.549		0.247
Biological Process	GO:0002253	7	activation of immune response	2.06	0.176932	Q9WV32	326	K	0.281	0.0374274	Q1	Actin-related protein 2/3 complex subunit 1B OS=Mus musculus OX=10090 GN=Arpc1b PE=1 SV=4	Arpc1b	1	2.2222e-16	75.024	3	ASSEGGAATGAGLDSLHK(1)NSVSQISVLSGGK	2.5421	1.56	1.599		0.557		0.332
Biological Process	GO:0002253	7	activation of immune response	2.06	0.176932	Q60520	814	K	0.388	0.00329317	Q1	Paired amphipathic helix protein Sin3a OS=Mus musculus OX=10090 GN=Sin3a PE=1 SV=3	Sin3a	1	6.74201e-17	103.23	3	IK(1)QIMHHFIPDLLFAQR	0.068967	1.302	1.461	1.115	0.474	0.53
Biological Process	GO:0002253	7	activation of immune response	2.06	0.176932	P63158	141	K	0.271	0.0277688	Q1	High mobility group protein B1 OS=Mus musculus OX=10090 GN=Hmgb1 PE=1 SV=2	Hmgb1	1	7.30472e-37	146.75	2	LGEMWNNTAADDK(1)QPYEK	-2.9163	1.331	1.862	1.221	0.549		0.247
Biological Process	GO:0044260	5	cellular macromolecule metabolic process	1.2	0.176619	Q9Z2D8	114	K	0.457	0.0133169	Q1	Methyl-CpG-binding domain protein 3 OS=Mus musculus OX=10090 GN=Mbd3 PE=1 SV=1	Mbd3	1	1.00467e-05	99.276	2	QPVTK(1)ITNHPSNK	-3.1348	1.093	1.14	1.554		0.554	0.6
Biological Process	GO:0044260	5	cellular macromolecule metabolic process	1.2	0.176619	Q9Z0Z7	380	K	0.35	0.0153694	Q1	Krueppel-like factor 5 OS=Mus musculus OX=10090 GN=Klf5 PE=1 SV=2	Klf5	1	1.02561e-05	106.93	2	SSHLK(1)AHLR	-0.51234	1.483		1.677	0.488		0.617
Biological Process	GO:0044260	5	cellular macromolecule metabolic process	1.2	0.176619	Q9ER69	146	K	0.483	0.00436477	Q1	Pre-mRNA-splicing regulator WTAP OS=Mus musculus OX=10090 GN=Wtap PE=1 SV=3	Wtap	1	4.26208e-32	111.6	3	DKLEQAQNELSAWK(1)FTPDSQTGK	2.3759	1.343	1.145	1.494	0.732	0.666	0.524
Biological Process	GO:0044260	5	cellular macromolecule metabolic process	1.2	0.176619	Q9DC61	125	K	0.496	0.0357769	Q1	Mitochondrial-processing peptidase subunit alpha OS=Mus musculus OX=10090 GN=Pmpca PE=1 SV=1	Pmpca	1	1.23763e-33	206.03	2	FDSK(1)DEILLTLEK	2.0958	1.119	1.767	1.121	0.611	0.881	0.495
Biological Process	GO:0008283	3	cell population proliferation	1.67	0.172834	E9PVX6	351	K	0.254	0.0311237	Q1	Proliferation marker protein Ki-67 OS=Mus musculus OX=10090 GN=Mki67 PE=1 SV=1	Mki67	1	1.18812e-59	141.09	3	HSVNLDEGESAQAVHK(1)TVTPGK	-0.32852		1.634	1.867	0.483	0.617	0.236
Biological Process	GO:0044260	5	cellular macromolecule metabolic process	1.2	0.176619	Q9D753	6	K	0.497	0.00706998	Q1	Exosome complex component RRP43 OS=Mus musculus OX=10090 GN=Exosc8 PE=1 SV=1	Exosc8	1	2.57843e-08	99.276	2	AAGFK(1)TVEPLEYYR	-1.2811	1.525	1.296	1.232		0.73	0.612
Biological Process	GO:0044260	5	cellular macromolecule metabolic process	1.2	0.176619	Q99PL5	1578	K	0.468	0.0447762	Q1	Ribosome-binding protein 1 OS=Mus musculus OX=10090 GN=Rrbp1 PE=1 SV=2	Rrbp1	1	1.632e-09	159.11	2	TTQEQLTK(1)EK	-1.9607	1.183	1.419	1.345	0.934	0.564	0.348
Biological Process	GO:0044260	5	cellular macromolecule metabolic process	1.2	0.176619	Q91YW3	150	K	0.466	0.0309092	Q1	DnaJ homolog subfamily C member 3 OS=Mus musculus OX=10090 GN=Dnajc3 PE=1 SV=1	Dnajc3	1	3.66715e-05	82.437	2	EAESQLVK(1)ADEMQR	-1.8504	1.358	1.512			0.584	0.754
Biological Process	GO:0044260	5	cellular macromolecule metabolic process	1.2	0.176619	Q8VDM4	50	K	0.406	0.00119244	Q1	26S proteasome non-ATPase regulatory subunit 2 OS=Mus musculus OX=10090 GN=Psmd2 PE=1 SV=1	Psmd2	1	1.68934e-127	200.45	3	DKEQELSEEDK(1)QLQDELEMLVER	-0.5311	1.613	1.294	1.236	0.616	0.484	0.58
Biological Process	GO:0044260	5	cellular macromolecule metabolic process	1.2	0.176619	Q8R5H1	758	K	0.392	0.00619974	Q1	Ubiquitin carboxyl-terminal hydrolase 15 OS=Mus musculus OX=10090 GN=Usp15 PE=1 SV=1	Usp15	1	8.66236e-07	117.45	2	SFLALDWDPDLK(1)K	-0.98175	1.598	1.63	1.063	0.658	0.454	0.57
Biological Process	GO:0044260	5	cellular macromolecule metabolic process	1.2	0.176619	Q8R349	423	K	0.491	0.00115913	Q1	Cell division cycle protein 16 homolog OS=Mus musculus OX=10090 GN=Cdc16 PE=1 SV=1	Cdc16	1	2.83401e-08	124.06	2	TAEK(1)WFLDALEK	-0.31119	1.47	1.114	1.392	0.653	0.643	0.656
Biological Process	GO:0044260	5	cellular macromolecule metabolic process	1.2	0.176619	Q8R180	330	K	0.447	0.0413654	Q1	ERO1-like protein alpha OS=Mus musculus OX=10090 GN=Ero1a PE=1 SV=2	Ero1a	1	5.01588e-14	71.471	3	VLPFFERPDFQLFTGNK(1)VQDAENK	2.1069	1.425		1.022	0.543		0.55
Biological Process	GO:0044260	5	cellular macromolecule metabolic process	1.2	0.176619	Q8CG47	562	K	0.279	0.000320563	Q1	Structural maintenance of chromosomes protein 4 OS=Mus musculus OX=10090 GN=Smc4 PE=1 SV=1	Smc4	1	1.15441e-18	183.08	2	ELQK(1)LTQEEINLK	4.4578	1.61	1.802	1.249	0.434	0.445	0.422
Biological Process	GO:0044260	5	cellular macromolecule metabolic process	1.2	0.176619	Q6PR54	2204	K	0.493	0.00449956	Q1	Telomere-associated protein RIF1 OS=Mus musculus OX=10090 GN=Rif1 PE=1 SV=2	Rif1	1	5.42792e-06	73.305	3	HNTTSAK(1)GFLSPGSQSSK	2.7303	1.494		1.339	0.624	0.693	0.778
Biological Process	GO:0044260	5	cellular macromolecule metabolic process	1.2	0.176619	Q6PDQ2	1868	K	0.262	0.00629591	Q1	Chromodomain-helicase-DNA-binding protein 4 OS=Mus musculus OX=10090 GN=Chd4 PE=1 SV=1	Chd4	1	6.42541e-38	189.13	2	QLEELLSDMK(1)ADVTR	-1.9301	1.576	1.717	1.089		0.417	0.347
Biological Process	GO:0044260	5	cellular macromolecule metabolic process	1.2	0.176619	Q6P542	229	K	0.454	0.0130812	Q1	ATP-binding cassette sub-family F member 1 OS=Mus musculus OX=10090 GN=Abcf1 PE=1 SV=1	Abcf1	1	3.32777e-33	201.66	2	EAEQGSGEEK(1)EEK	-1.0273	1.669	0.955	1.501	0.58	0.693	0.6
Biological Process	GO:0044260	5	cellular macromolecule metabolic process	1.2	0.176619	Q6A068	76	K	0.328	0.00340917	Q1	Cell division cycle 5-like protein OS=Mus musculus OX=10090 GN=Cdc5l PE=1 SV=2	Cdc5l	1	0.000464872	74.424	3	LLHLAK(1)LMPTQWR	-0.93007	1.767	1.533	1.106	0.454	0.589	0.403
Biological Process	GO:0044260	5	cellular macromolecule metabolic process	1.2	0.176619	Q9D0R2	305	K	0.479	0.0032279	Q1	Threonine--tRNA ligase 1, cytoplasmic OS=Mus musculus OX=10090 GN=Tars1 PE=1 SV=2	Tars1	1	1.81383e-05	96.957	2	IYGISFPDPK(1)LLK	-1.9366	1.366	1.403	1.225	0.513	0.749	0.653
Biological Process	GO:0030968	8	endoplasmic reticulum unfolded protein response	2.69	0.169957	Q91YW3	150	K	0.466	0.0309092	Q1	DnaJ homolog subfamily C member 3 OS=Mus musculus OX=10090 GN=Dnajc3 PE=1 SV=1	Dnajc3	1	3.66715e-05	82.437	2	EAESQLVK(1)ADEMQR	-1.8504	1.358	1.512			0.584	0.754
Biological Process	GO:0030968	8	endoplasmic reticulum unfolded protein response	2.69	0.169957	Q8R180	330	K	0.447	0.0413654	Q1	ERO1-like protein alpha OS=Mus musculus OX=10090 GN=Ero1a PE=1 SV=2	Ero1a	1	5.01588e-14	71.471	3	VLPFFERPDFQLFTGNK(1)VQDAENK	2.1069	1.425		1.022	0.543		0.55
Biological Process	GO:0001525	11	angiogenesis	2.69	0.169957	Q9Z0Z7	380	K	0.35	0.0153694	Q1	Krueppel-like factor 5 OS=Mus musculus OX=10090 GN=Klf5 PE=1 SV=2	Klf5	1	1.02561e-05	106.93	2	SSHLK(1)AHLR	-0.51234	1.483		1.677	0.488		0.617
Biological Process	GO:0043066	8	negative regulation of apoptotic process	1.56	0.168853	P31938	168	K	0.487	0.00709191	Q1	Dual specificity mitogen-activated protein kinase kinase 1 OS=Mus musculus OX=10090 GN=Map2k1 PE=1 SV=2	Map2k1	1	2.65724e-09	135.24	2	IPEQILGK(1)VSIAVIK	0.50638	1.534		1.218	0.638	0.631	0.74
Biological Process	GO:0043066	8	negative regulation of apoptotic process	1.56	0.168853	P31266	80	K	0.432	0.0226263	Q1	Recombining binding protein suppressor of hairless OS=Mus musculus OX=10090 GN=Rbpj PE=1 SV=1	Rbpj	1	4.06206e-59	208.35	2	GDQTVLILHAK(1)VAQK	-0.85009	1.522	1.606	1.032	0.487	0.462	0.847
Biological Process	GO:0043066	8	negative regulation of apoptotic process	1.56	0.168853	O89017	179	K	0.491	0.0160668	Q1	Legumain OS=Mus musculus OX=10090 GN=Lgmn PE=1 SV=1	Lgmn	1	1.47985e-09	127.94	2	YMYEHK(1)MYQK	2.3656	1.224	1.318	1.295	0.423	0.693	0.768
Biological Process	GO:0046649	5	lymphocyte activation	2.11	0.168353	P63158	141	K	0.271	0.0277688	Q1	High mobility group protein B1 OS=Mus musculus OX=10090 GN=Hmgb1 PE=1 SV=2	Hmgb1	1	7.30472e-37	146.75	2	LGEMWNNTAADDK(1)QPYEK	-2.9163	1.331	1.862	1.221	0.549		0.247
Biological Process	GO:0046649	5	lymphocyte activation	2.11	0.168353	P31266	80	K	0.432	0.0226263	Q1	Recombining binding protein suppressor of hairless OS=Mus musculus OX=10090 GN=Rbpj PE=1 SV=1	Rbpj	1	4.06206e-59	208.35	2	GDQTVLILHAK(1)VAQK	-0.85009	1.522	1.606	1.032	0.487	0.462	0.847
Biological Process	GO:0046649	5	lymphocyte activation	2.11	0.168353	P26041	237	K	0.493	0.000466585	Q1	Moesin OS=Mus musculus OX=10090 GN=Msn PE=1 SV=3	Msn	1	9.47922e-05	103.76	2	LTPK(1)IGFPWSEIR	-2.8391	1.358	1.665	1.372	0.731	0.727	0.708
Biological Process	GO:0006518	6	peptide metabolic process	1.56	0.16744	Q9JL35	152	K	0.475	0.002178	Q1	High mobility group nucleosome-binding domain-containing protein 5 OS=Mus musculus OX=10090 GN=Hmgn5 PE=1 SV=2	Hmgn5	0.999991	8.67945e-38	133.34	3	DTGEEVEDGK(1)IEEEGLNEKPGTAK	0.91414	1.727	1.428	1.332	0.728	0.787	0.616
Biological Process	GO:0006518	6	peptide metabolic process	1.56	0.16744	Q9D0R2	305	K	0.479	0.0032279	Q1	Threonine--tRNA ligase 1, cytoplasmic OS=Mus musculus OX=10090 GN=Tars1 PE=1 SV=2	Tars1	1	1.81383e-05	96.957	2	IYGISFPDPK(1)LLK	-1.9366	1.366	1.403	1.225	0.513	0.749	0.653
Biological Process	GO:0006518	6	peptide metabolic process	1.56	0.16744	Q99PL5	1578	K	0.468	0.0447762	Q1	Ribosome-binding protein 1 OS=Mus musculus OX=10090 GN=Rrbp1 PE=1 SV=2	Rrbp1	1	1.632e-09	159.11	2	TTQEQLTK(1)EK	-1.9607	1.183	1.419	1.345	0.934	0.564	0.348
Biological Process	GO:0006518	6	peptide metabolic process	1.56	0.16744	Q6P542	229	K	0.454	0.0130812	Q1	ATP-binding cassette sub-family F member 1 OS=Mus musculus OX=10090 GN=Abcf1 PE=1 SV=1	Abcf1	1	3.32777e-33	201.66	2	EAEQGSGEEK(1)EEK	-1.0273	1.669	0.955	1.501	0.58	0.693	0.6
Biological Process	GO:0006518	6	peptide metabolic process	1.56	0.16744	Q62448	812	K	0.488	0.00214081	Q1	Eukaryotic translation initiation factor 4 gamma 2 OS=Mus musculus OX=10090 GN=Eif4g2 PE=1 SV=2	Eif4g2	1	1.56369e-30	211.84	2	QLLLSFK(1)PVMQK	3.5235	1.39	1.464	1.122	0.576	0.655	0.709
Biological Process	GO:0043066	8	negative regulation of apoptotic process	1.56	0.168853	P50580	20	K	0.46	0.0478906	Q1	Proliferation-associated protein 2G4 OS=Mus musculus OX=10090 GN=Pa2g4 PE=1 SV=3	Pa2g4	1	4.98013e-17	143.25	3	SGEDEQQEQTIAEDLVVTK(1)YK	1.8212	1.255	1.41	1.291	0.795	0.718	0.307
Biological Process	GO:0006518	6	peptide metabolic process	1.56	0.16744	Q61035	37	K	0.482	0.00952752	Q1	Histidine--tRNA ligase, cytoplasmic OS=Mus musculus OX=10090 GN=Hars1 PE=1 SV=2	Hars1	1	7.60039e-38	189.13	2	ASAEQIEEEVTK(1)LLK	-1.3868	1.498	1.53	1.115	0.804	0.66	0.531
Biological Process	GO:0006518	6	peptide metabolic process	1.56	0.16744	Q05D44	640	K	0.158	0.00192691	Q1	Eukaryotic translation initiation factor 5B OS=Mus musculus OX=10090 GN=Eif5b PE=1 SV=2	Eif5b	1	1.12633e-13	87.573	2	APIICVLGHVDTGK(1)TK	-1.6323	1.658	1.625	1.261		0.195	0.283
Biological Process	GO:0006518	6	peptide metabolic process	1.56	0.16744	P60843	54	K	0.417	0.0336627	Q1	Eukaryotic initiation factor 4A-I OS=Mus musculus OX=10090 GN=Eif4a1 PE=1 SV=1	Eif4a1	1	2.41436e-11	98.167	2	GIYAYGFEK(1)PSAIQQR	-0.0098819	1.603	1.583	1.032	0.761	0.341	0.659
Biological Process	GO:0002376	2	immune system process	1.4	0.166862	Q9WV32	326	K	0.281	0.0374274	Q1	Actin-related protein 2/3 complex subunit 1B OS=Mus musculus OX=10090 GN=Arpc1b PE=1 SV=4	Arpc1b	1	2.2222e-16	75.024	3	ASSEGGAATGAGLDSLHK(1)NSVSQISVLSGGK	2.5421	1.56	1.599		0.557		0.332
Biological Process	GO:0002376	2	immune system process	1.4	0.166862	Q9CZX8	111	K	0.429	0.0130628	Q1	40S ribosomal protein S19 OS=Mus musculus OX=10090 GN=Rps19 PE=1 SV=3	Rps19	1	2.32724e-18	142.51	2	VLQALEGLK(1)MVEK	3.648	1.201	1.741	1.192	0.424	0.653	0.698
Biological Process	GO:0002376	2	immune system process	1.4	0.166862	Q91YW3	150	K	0.466	0.0309092	Q1	DnaJ homolog subfamily C member 3 OS=Mus musculus OX=10090 GN=Dnajc3 PE=1 SV=1	Dnajc3	1	3.66715e-05	82.437	2	EAESQLVK(1)ADEMQR	-1.8504	1.358	1.512			0.584	0.754
Biological Process	GO:0002376	2	immune system process	1.4	0.166862	Q8VDM4	50	K	0.406	0.00119244	Q1	26S proteasome non-ATPase regulatory subunit 2 OS=Mus musculus OX=10090 GN=Psmd2 PE=1 SV=1	Psmd2	1	1.68934e-127	200.45	3	DKEQELSEEDK(1)QLQDELEMLVER	-0.5311	1.613	1.294	1.236	0.616	0.484	0.58
Biological Process	GO:0002376	2	immune system process	1.4	0.166862	Q62318	575	K	0.361	0.0112346	Q1	Transcription intermediary factor 1-beta OS=Mus musculus OX=10090 GN=Trim28 PE=1 SV=3	Trim28	1	2.89317e-69	152.85	3	EEETEAAIGAPPAAPEGPETK(1)PVLMPLTEGPGAEGPR	2.5582	0.995	2.055	1.2	0.502	0.508	0.525
Biological Process	GO:0002376	2	immune system process	1.4	0.166862	Q60843	289	K	0.404	0.0378421	Q1	Krueppel-like factor 2 OS=Mus musculus OX=10090 GN=Klf2 PE=1 SV=2	Klf2	1	1.02561e-05	106.93	2	SSHLK(1)AHLR	-0.51234	1.434		1.383	0.466		0.673
Biological Process	GO:0002376	2	immune system process	1.4	0.166862	Q60520	814	K	0.388	0.00329317	Q1	Paired amphipathic helix protein Sin3a OS=Mus musculus OX=10090 GN=Sin3a PE=1 SV=3	Sin3a	1	6.74201e-17	103.23	3	IK(1)QIMHHFIPDLLFAQR	0.068967	1.302	1.461	1.115	0.474	0.53
Biological Process	GO:0002376	2	immune system process	1.4	0.166862	Q3TLH4	357	K	0.481	0.000618615	Q1	Protein PRRC2C OS=Mus musculus OX=10090 GN=Prrc2c PE=1 SV=3	Prrc2c	1	1.69724e-29	142.03	2	ESSSEDQTAK(1)TPESTENR	-4.908	1.319	1.308	1.361	0.568	0.617	0.732
Biological Process	GO:0002376	2	immune system process	1.4	0.166862	P63158	141	K	0.271	0.0277688	Q1	High mobility group protein B1 OS=Mus musculus OX=10090 GN=Hmgb1 PE=1 SV=2	Hmgb1	1	7.30472e-37	146.75	2	LGEMWNNTAADDK(1)QPYEK	-2.9163	1.331	1.862	1.221	0.549		0.247
Biological Process	GO:0006518	6	peptide metabolic process	1.56	0.16744	Q05D44	1091	K	0.356	0.0332902	Q1	Eukaryotic translation initiation factor 5B OS=Mus musculus OX=10090 GN=Eif5b PE=1 SV=2	Eif5b	1	0.000287796	86.243	2	MK(1)ILPQYIFNSR	5.8722	1.259	1.733			0.589	0.476
Biological Process	GO:0048568	7	embryonic organ development	2.04	0.181268	Q62318	575	K	0.361	0.0112346	Q1	Transcription intermediary factor 1-beta OS=Mus musculus OX=10090 GN=Trim28 PE=1 SV=3	Trim28	1	2.89317e-69	152.85	3	EEETEAAIGAPPAAPEGPETK(1)PVLMPLTEGPGAEGPR	2.5582	0.995	2.055	1.2	0.502	0.508	0.525
Biological Process	GO:0043066	8	negative regulation of apoptotic process	1.56	0.168853	Q60520	814	K	0.388	0.00329317	Q1	Paired amphipathic helix protein Sin3a OS=Mus musculus OX=10090 GN=Sin3a PE=1 SV=3	Sin3a	1	6.74201e-17	103.23	3	IK(1)QIMHHFIPDLLFAQR	0.068967	1.302	1.461	1.115	0.474	0.53
Biological Process	GO:0043066	8	negative regulation of apoptotic process	1.56	0.168853	Q91YW3	150	K	0.466	0.0309092	Q1	DnaJ homolog subfamily C member 3 OS=Mus musculus OX=10090 GN=Dnajc3 PE=1 SV=1	Dnajc3	1	3.66715e-05	82.437	2	EAESQLVK(1)ADEMQR	-1.8504	1.358	1.512			0.584	0.754
Biological Process	GO:0001525	11	angiogenesis	2.69	0.169957	P31266	80	K	0.432	0.0226263	Q1	Recombining binding protein suppressor of hairless OS=Mus musculus OX=10090 GN=Rbpj PE=1 SV=1	Rbpj	1	4.06206e-59	208.35	2	GDQTVLILHAK(1)VAQK	-0.85009	1.522	1.606	1.032	0.487	0.462	0.847
Biological Process	GO:0023057	5	negative regulation of signaling	0.38	0.169851	P31938	168	K	0.487	0.00709191	Q1	Dual specificity mitogen-activated protein kinase kinase 1 OS=Mus musculus OX=10090 GN=Map2k1 PE=1 SV=2	Map2k1	1	2.65724e-09	135.24	2	IPEQILGK(1)VSIAVIK	0.50638	1.534		1.218	0.638	0.631	0.74
Biological Process	GO:0023057	5	negative regulation of signaling	0.38	0.169851	O89017	179	K	0.491	0.0160668	Q1	Legumain OS=Mus musculus OX=10090 GN=Lgmn PE=1 SV=1	Lgmn	1	1.47985e-09	127.94	2	YMYEHK(1)MYQK	2.3656	1.224	1.318	1.295	0.423	0.693	0.768
Biological Process	GO:0030154	4	cell differentiation	1.33	0.169839	Q9Z0Z7	380	K	0.35	0.0153694	Q1	Krueppel-like factor 5 OS=Mus musculus OX=10090 GN=Klf5 PE=1 SV=2	Klf5	1	1.02561e-05	106.93	2	SSHLK(1)AHLR	-0.51234	1.483		1.677	0.488		0.617
Biological Process	GO:0030154	4	cell differentiation	1.33	0.169839	Q9CZX8	111	K	0.429	0.0130628	Q1	40S ribosomal protein S19 OS=Mus musculus OX=10090 GN=Rps19 PE=1 SV=3	Rps19	1	2.32724e-18	142.51	2	VLQALEGLK(1)MVEK	3.648	1.201	1.741	1.192	0.424	0.653	0.698
Biological Process	GO:0030154	4	cell differentiation	1.33	0.169839	Q9CSN1	452	K	0.486	0.000105229	Q1	SNW domain-containing protein 1 OS=Mus musculus OX=10090 GN=Snw1 PE=1 SV=3	Snw1	1	7.92152e-09	74.62	2	PSK(1)NLDK	0.52071	1.166	1.191	1.248	0.581		0.587
Biological Process	GO:0030154	4	cell differentiation	1.33	0.169839	Q8R180	330	K	0.447	0.0413654	Q1	ERO1-like protein alpha OS=Mus musculus OX=10090 GN=Ero1a PE=1 SV=2	Ero1a	1	5.01588e-14	71.471	3	VLPFFERPDFQLFTGNK(1)VQDAENK	2.1069	1.425		1.022	0.543		0.55
Biological Process	GO:0030154	4	cell differentiation	1.33	0.169839	Q6NZC7	721	K	0.468	0.0377914	Q1	SEC23-interacting protein OS=Mus musculus OX=10090 GN=Sec23ip PE=1 SV=2	Sec23ip	1	1.12812e-13	117.41	2	AALAALTK(1)GQDESAPK	-1.183	1.324	1.499	1.229	0.354	0.723	0.819
Biological Process	GO:0030154	4	cell differentiation	1.33	0.169839	Q6A068	76	K	0.328	0.00340917	Q1	Cell division cycle 5-like protein OS=Mus musculus OX=10090 GN=Cdc5l PE=1 SV=2	Cdc5l	1	0.000464872	74.424	3	LLHLAK(1)LMPTQWR	-0.93007	1.767	1.533	1.106	0.454	0.589	0.403
Biological Process	GO:0030154	4	cell differentiation	1.33	0.169839	Q62448	812	K	0.488	0.00214081	Q1	Eukaryotic translation initiation factor 4 gamma 2 OS=Mus musculus OX=10090 GN=Eif4g2 PE=1 SV=2	Eif4g2	1	1.56369e-30	211.84	2	QLLLSFK(1)PVMQK	3.5235	1.39	1.464	1.122	0.576	0.655	0.709
Biological Process	GO:0030154	4	cell differentiation	1.33	0.169839	Q62318	575	K	0.361	0.0112346	Q1	Transcription intermediary factor 1-beta OS=Mus musculus OX=10090 GN=Trim28 PE=1 SV=3	Trim28	1	2.89317e-69	152.85	3	EEETEAAIGAPPAAPEGPETK(1)PVLMPLTEGPGAEGPR	2.5582	0.995	2.055	1.2	0.502	0.508	0.525
Biological Process	GO:0043066	8	negative regulation of apoptotic process	1.56	0.168853	Q61316	517	K	0.416	0.0412514	Q1	Heat shock 70 kDa protein 4 OS=Mus musculus OX=10090 GN=Hspa4 PE=1 SV=1	Hspa4	1	8.26413e-34	110.9	2	SEESEEPMETDQNAK(1)EEEK	-4.0623	1.501	0.893	1.784	0.678	0.695	0.366
Biological Process	GO:0030154	4	cell differentiation	1.33	0.169839	Q61879	1377	K	0.459	0.0224758	Q1	Myosin-10 OS=Mus musculus OX=10090 GN=Myh10 PE=1 SV=2	Myh10	1	2.26336e-98	244.44	2	QVLALQSQLADTK(1)K	-1.21	1.558	1.296	1.23	0.651	0.399	0.826
Biological Process	GO:0030154	4	cell differentiation	1.33	0.169839	Q60843	289	K	0.404	0.0378421	Q1	Krueppel-like factor 2 OS=Mus musculus OX=10090 GN=Klf2 PE=1 SV=2	Klf2	1	1.02561e-05	106.93	2	SSHLK(1)AHLR	-0.51234	1.434		1.383	0.466		0.673
Biological Process	GO:0030154	4	cell differentiation	1.33	0.169839	Q60520	814	K	0.388	0.00329317	Q1	Paired amphipathic helix protein Sin3a OS=Mus musculus OX=10090 GN=Sin3a PE=1 SV=3	Sin3a	1	6.74201e-17	103.23	3	IK(1)QIMHHFIPDLLFAQR	0.068967	1.302	1.461	1.115	0.474	0.53
Biological Process	GO:0030154	4	cell differentiation	1.33	0.169839	Q3TLH4	357	K	0.481	0.000618615	Q1	Protein PRRC2C OS=Mus musculus OX=10090 GN=Prrc2c PE=1 SV=3	Prrc2c	1	1.69724e-29	142.03	2	ESSSEDQTAK(1)TPESTENR	-4.908	1.319	1.308	1.361	0.568	0.617	0.732
Biological Process	GO:0030154	4	cell differentiation	1.33	0.169839	P63158	141	K	0.271	0.0277688	Q1	High mobility group protein B1 OS=Mus musculus OX=10090 GN=Hmgb1 PE=1 SV=2	Hmgb1	1	7.30472e-37	146.75	2	LGEMWNNTAADDK(1)QPYEK	-2.9163	1.331	1.862	1.221	0.549		0.247
Biological Process	GO:0030154	4	cell differentiation	1.33	0.169839	P31938	168	K	0.487	0.00709191	Q1	Dual specificity mitogen-activated protein kinase kinase 1 OS=Mus musculus OX=10090 GN=Map2k1 PE=1 SV=2	Map2k1	1	2.65724e-09	135.24	2	IPEQILGK(1)VSIAVIK	0.50638	1.534		1.218	0.638	0.631	0.74
Biological Process	GO:0030154	4	cell differentiation	1.33	0.169839	P31266	80	K	0.432	0.0226263	Q1	Recombining binding protein suppressor of hairless OS=Mus musculus OX=10090 GN=Rbpj PE=1 SV=1	Rbpj	1	4.06206e-59	208.35	2	GDQTVLILHAK(1)VAQK	-0.85009	1.522	1.606	1.032	0.487	0.462	0.847
Biological Process	GO:0030154	4	cell differentiation	1.33	0.169839	P26041	237	K	0.493	0.000466585	Q1	Moesin OS=Mus musculus OX=10090 GN=Msn PE=1 SV=3	Msn	1	9.47922e-05	103.76	2	LTPK(1)IGFPWSEIR	-2.8391	1.358	1.665	1.372	0.731	0.727	0.708
Biological Process	GO:0030154	4	cell differentiation	1.33	0.169839	A2AQ19	270	K	0.491	0.0167927	Q1	RNA polymerase-associated protein RTF1 homolog OS=Mus musculus OX=10090 GN=Rtf1 PE=1 SV=1	Rtf1	1	4.70557e-25	98.865	3	LTQIQESQVTSHNK(1)ER	2.2104	1.436		1.452	0.557	0.759	0.811
Biological Process	GO:0010648	6	negative regulation of cell communication	0.38	0.169801	P31938	168	K	0.487	0.00709191	Q1	Dual specificity mitogen-activated protein kinase kinase 1 OS=Mus musculus OX=10090 GN=Map2k1 PE=1 SV=2	Map2k1	1	2.65724e-09	135.24	2	IPEQILGK(1)VSIAVIK	0.50638	1.534		1.218	0.638	0.631	0.74
Biological Process	GO:0010648	6	negative regulation of cell communication	0.38	0.169801	O89017	179	K	0.491	0.0160668	Q1	Legumain OS=Mus musculus OX=10090 GN=Lgmn PE=1 SV=1	Lgmn	1	1.47985e-09	127.94	2	YMYEHK(1)MYQK	2.3656	1.224	1.318	1.295	0.423	0.693	0.768
Biological Process	GO:0043066	8	negative regulation of apoptotic process	1.56	0.168853	Q9JL35	152	K	0.475	0.002178	Q1	High mobility group nucleosome-binding domain-containing protein 5 OS=Mus musculus OX=10090 GN=Hmgn5 PE=1 SV=2	Hmgn5	0.999991	8.67945e-38	133.34	3	DTGEEVEDGK(1)IEEEGLNEKPGTAK	0.91414	1.727	1.428	1.332	0.728	0.787	0.616
Biological Process	GO:0030154	4	cell differentiation	1.33	0.169839	Q61753	69	K	0.46	0.00527915	Q1	D-3-phosphoglycerate dehydrogenase OS=Mus musculus OX=10090 GN=Phgdh PE=1 SV=3	Phgdh	1	3.48588e-147	297.77	2	VTADVINAAEK(1)LQVVGR	-0.34018	1.42	1.424	1.313	0.733	0.472	0.709
Biological Process	GO:0032501	2	multicellular organismal process	1.12	0.524507	Q60520	814	K	0.388	0.00329317	Q1	Paired amphipathic helix protein Sin3a OS=Mus musculus OX=10090 GN=Sin3a PE=1 SV=3	Sin3a	1	6.74201e-17	103.23	3	IK(1)QIMHHFIPDLLFAQR	0.068967	1.302	1.461	1.115	0.474	0.53
Biological Process	GO:0060255	5	regulation of macromolecule metabolic process	1.19	0.216537	Q9JL35	152	K	0.475	0.002178	Q1	High mobility group nucleosome-binding domain-containing protein 5 OS=Mus musculus OX=10090 GN=Hmgn5 PE=1 SV=2	Hmgn5	0.999991	8.67945e-38	133.34	3	DTGEEVEDGK(1)IEEEGLNEKPGTAK	0.91414	1.727	1.428	1.332	0.728	0.787	0.616
Biological Process	GO:0060255	5	regulation of macromolecule metabolic process	1.19	0.216537	Q9Z2D8	114	K	0.457	0.0133169	Q1	Methyl-CpG-binding domain protein 3 OS=Mus musculus OX=10090 GN=Mbd3 PE=1 SV=1	Mbd3	1	1.00467e-05	99.276	2	QPVTK(1)ITNHPSNK	-3.1348	1.093	1.14	1.554		0.554	0.6
Biological Process	GO:0019222	4	regulation of metabolic process	1.15	0.27171	P53569	401	K	0.314	0.0434006	Q1	CCAAT/enhancer-binding protein zeta OS=Mus musculus OX=10090 GN=Cebpz PE=1 SV=2	Cebpz	1	2.90558e-08	110.91	3	IATK(1)ASHLLEVLLR	0.91037	1.686	1.536	0.775	0.47	0.368
Biological Process	GO:0019222	4	regulation of metabolic process	1.15	0.27171	P52825	544	K	0.486	0.000564016	Q1	Carnitine O-palmitoyltransferase 2, mitochondrial OS=Mus musculus OX=10090 GN=Cpt2 PE=1 SV=2	Cpt2	1	0.000400231	67.887	3	YHGQLTK(1)EAAMGQGFDR	-8.631		1.407	1.562	0.727	0.742	0.696
Biological Process	GO:0019222	4	regulation of metabolic process	1.15	0.27171	P50580	20	K	0.46	0.0478906	Q1	Proliferation-associated protein 2G4 OS=Mus musculus OX=10090 GN=Pa2g4 PE=1 SV=3	Pa2g4	1	4.98013e-17	143.25	3	SGEDEQQEQTIAEDLVVTK(1)YK	1.8212	1.255	1.41	1.291	0.795	0.718	0.307
Biological Process	GO:0019222	4	regulation of metabolic process	1.15	0.27171	P31938	168	K	0.487	0.00709191	Q1	Dual specificity mitogen-activated protein kinase kinase 1 OS=Mus musculus OX=10090 GN=Map2k1 PE=1 SV=2	Map2k1	1	2.65724e-09	135.24	2	IPEQILGK(1)VSIAVIK	0.50638	1.534		1.218	0.638	0.631	0.74
Biological Process	GO:0019222	4	regulation of metabolic process	1.15	0.27171	P31266	80	K	0.432	0.0226263	Q1	Recombining binding protein suppressor of hairless OS=Mus musculus OX=10090 GN=Rbpj PE=1 SV=1	Rbpj	1	4.06206e-59	208.35	2	GDQTVLILHAK(1)VAQK	-0.85009	1.522	1.606	1.032	0.487	0.462	0.847
Biological Process	GO:0019222	4	regulation of metabolic process	1.15	0.27171	P26041	237	K	0.493	0.000466585	Q1	Moesin OS=Mus musculus OX=10090 GN=Msn PE=1 SV=3	Msn	1	9.47922e-05	103.76	2	LTPK(1)IGFPWSEIR	-2.8391	1.358	1.665	1.372	0.731	0.727	0.708
Biological Process	GO:0019222	4	regulation of metabolic process	1.15	0.27171	P17182	193	K	0.347	0.013777	Q1	Alpha-enolase OS=Mus musculus OX=10090 GN=Eno1 PE=1 SV=3	Eno1	1	1.46989e-11	130.99	2	IGAEVYHNLK(1)NVIK	-2.4748	1.874	1.572		0.541	0.47	0.783
Biological Process	GO:0019222	4	regulation of metabolic process	1.15	0.27171	P60843	54	K	0.417	0.0336627	Q1	Eukaryotic initiation factor 4A-I OS=Mus musculus OX=10090 GN=Eif4a1 PE=1 SV=1	Eif4a1	1	2.41436e-11	98.167	2	GIYAYGFEK(1)PSAIQQR	-0.0098819	1.603	1.583	1.032	0.761	0.341	0.659
Biological Process	GO:0019222	4	regulation of metabolic process	1.15	0.27171	O89017	179	K	0.491	0.0160668	Q1	Legumain OS=Mus musculus OX=10090 GN=Lgmn PE=1 SV=1	Lgmn	1	1.47985e-09	127.94	2	YMYEHK(1)MYQK	2.3656	1.224	1.318	1.295	0.423	0.693	0.768
Biological Process	GO:0019222	4	regulation of metabolic process	1.15	0.27171	A2AQ19	270	K	0.491	0.0167927	Q1	RNA polymerase-associated protein RTF1 homolog OS=Mus musculus OX=10090 GN=Rtf1 PE=1 SV=1	Rtf1	1	4.70557e-25	98.865	3	LTQIQESQVTSHNK(1)ER	2.2104	1.436		1.452	0.557	0.759	0.811
Biological Process	GO:0051093	5	negative regulation of developmental process	1.62	0.270615	Q9Z0Z7	380	K	0.35	0.0153694	Q1	Krueppel-like factor 5 OS=Mus musculus OX=10090 GN=Klf5 PE=1 SV=2	Klf5	1	1.02561e-05	106.93	2	SSHLK(1)AHLR	-0.51234	1.483		1.677	0.488		0.617
Biological Process	GO:0051093	5	negative regulation of developmental process	1.62	0.270615	Q9ESZ8	488	K	0.39	0.0256598	Q1	General transcription factor II-I OS=Mus musculus OX=10090 GN=Gtf2i PE=1 SV=3	Gtf2i	1	6.96824e-29	113.34	2	FAEALGSTEAK(1)AVPYQK	-3.3856	1.653	1.589	1.019	0.48	0.629
Biological Process	GO:0051093	5	negative regulation of developmental process	1.62	0.270615	Q60843	289	K	0.404	0.0378421	Q1	Krueppel-like factor 2 OS=Mus musculus OX=10090 GN=Klf2 PE=1 SV=2	Klf2	1	1.02561e-05	106.93	2	SSHLK(1)AHLR	-0.51234	1.434		1.383	0.466		0.673
Biological Process	GO:0051093	5	negative regulation of developmental process	1.62	0.270615	P63158	141	K	0.271	0.0277688	Q1	High mobility group protein B1 OS=Mus musculus OX=10090 GN=Hmgb1 PE=1 SV=2	Hmgb1	1	7.30472e-37	146.75	2	LGEMWNNTAADDK(1)QPYEK	-2.9163	1.331	1.862	1.221	0.549		0.247
Biological Process	GO:0051093	5	negative regulation of developmental process	1.62	0.270615	P31266	80	K	0.432	0.0226263	Q1	Recombining binding protein suppressor of hairless OS=Mus musculus OX=10090 GN=Rbpj PE=1 SV=1	Rbpj	1	4.06206e-59	208.35	2	GDQTVLILHAK(1)VAQK	-0.85009	1.522	1.606	1.032	0.487	0.462	0.847
Biological Process	GO:0051093	5	negative regulation of developmental process	1.62	0.270615	O89017	179	K	0.491	0.0160668	Q1	Legumain OS=Mus musculus OX=10090 GN=Lgmn PE=1 SV=1	Lgmn	1	1.47985e-09	127.94	2	YMYEHK(1)MYQK	2.3656	1.224	1.318	1.295	0.423	0.693	0.768
Biological Process	GO:0045637	7	regulation of myeloid cell differentiation	1.99	0.265585	Q60520	814	K	0.388	0.00329317	Q1	Paired amphipathic helix protein Sin3a OS=Mus musculus OX=10090 GN=Sin3a PE=1 SV=3	Sin3a	1	6.74201e-17	103.23	3	IK(1)QIMHHFIPDLLFAQR	0.068967	1.302	1.461	1.115	0.474	0.53
Biological Process	GO:0045637	7	regulation of myeloid cell differentiation	1.99	0.265585	P63158	141	K	0.271	0.0277688	Q1	High mobility group protein B1 OS=Mus musculus OX=10090 GN=Hmgb1 PE=1 SV=2	Hmgb1	1	7.30472e-37	146.75	2	LGEMWNNTAADDK(1)QPYEK	-2.9163	1.331	1.862	1.221	0.549		0.247
Biological Process	GO:0006807	3	nitrogen compound metabolic process	1.12	0.26555	Q9Z2D8	114	K	0.457	0.0133169	Q1	Methyl-CpG-binding domain protein 3 OS=Mus musculus OX=10090 GN=Mbd3 PE=1 SV=1	Mbd3	1	1.00467e-05	99.276	2	QPVTK(1)ITNHPSNK	-3.1348	1.093	1.14	1.554		0.554	0.6
Biological Process	GO:0006807	3	nitrogen compound metabolic process	1.12	0.26555	Q9Z0Z7	380	K	0.35	0.0153694	Q1	Krueppel-like factor 5 OS=Mus musculus OX=10090 GN=Klf5 PE=1 SV=2	Klf5	1	1.02561e-05	106.93	2	SSHLK(1)AHLR	-0.51234	1.483		1.677	0.488		0.617
Biological Process	GO:0006807	3	nitrogen compound metabolic process	1.12	0.26555	Q9JL35	152	K	0.475	0.002178	Q1	High mobility group nucleosome-binding domain-containing protein 5 OS=Mus musculus OX=10090 GN=Hmgn5 PE=1 SV=2	Hmgn5	0.999991	8.67945e-38	133.34	3	DTGEEVEDGK(1)IEEEGLNEKPGTAK	0.91414	1.727	1.428	1.332	0.728	0.787	0.616
Biological Process	GO:0006807	3	nitrogen compound metabolic process	1.12	0.26555	Q9ER69	146	K	0.483	0.00436477	Q1	Pre-mRNA-splicing regulator WTAP OS=Mus musculus OX=10090 GN=Wtap PE=1 SV=3	Wtap	1	4.26208e-32	111.6	3	DKLEQAQNELSAWK(1)FTPDSQTGK	2.3759	1.343	1.145	1.494	0.732	0.666	0.524
Biological Process	GO:0006807	3	nitrogen compound metabolic process	1.12	0.26555	Q9DC61	125	K	0.496	0.0357769	Q1	Mitochondrial-processing peptidase subunit alpha OS=Mus musculus OX=10090 GN=Pmpca PE=1 SV=1	Pmpca	1	1.23763e-33	206.03	2	FDSK(1)DEILLTLEK	2.0958	1.119	1.767	1.121	0.611	0.881	0.495
Biological Process	GO:0019222	4	regulation of metabolic process	1.15	0.27171	P63158	141	K	0.271	0.0277688	Q1	High mobility group protein B1 OS=Mus musculus OX=10090 GN=Hmgb1 PE=1 SV=2	Hmgb1	1	7.30472e-37	146.75	2	LGEMWNNTAADDK(1)QPYEK	-2.9163	1.331	1.862	1.221	0.549		0.247
Biological Process	GO:0019222	4	regulation of metabolic process	1.15	0.27171	Q05D44	640	K	0.158	0.00192691	Q1	Eukaryotic translation initiation factor 5B OS=Mus musculus OX=10090 GN=Eif5b PE=1 SV=2	Eif5b	1	1.12633e-13	87.573	2	APIICVLGHVDTGK(1)TK	-1.6323	1.658	1.625	1.261		0.195	0.283
Biological Process	GO:0019222	4	regulation of metabolic process	1.15	0.27171	Q05D44	1091	K	0.356	0.0332902	Q1	Eukaryotic translation initiation factor 5B OS=Mus musculus OX=10090 GN=Eif5b PE=1 SV=2	Eif5b	1	0.000287796	86.243	2	MK(1)ILPQYIFNSR	5.8722	1.259	1.733			0.589	0.476
Biological Process	GO:0019222	4	regulation of metabolic process	1.15	0.27171	Q3UKJ7	379	K	0.432	0.0250951	Q1	WD40 repeat-containing protein SMU1 OS=Mus musculus OX=10090 GN=Smu1 PE=2 SV=2	Smu1	1	5.74855e-06	108.24	2	IWNMK(1)TTECSNTFK	0.2741	1.257	1.607	0.993	0.618	0.494
Biological Process	GO:0060491	7	regulation of cell projection assembly	1.96	0.272054	Q9Z0Z7	380	K	0.35	0.0153694	Q1	Krueppel-like factor 5 OS=Mus musculus OX=10090 GN=Klf5 PE=1 SV=2	Klf5	1	1.02561e-05	106.93	2	SSHLK(1)AHLR	-0.51234	1.483		1.677	0.488		0.617
Biological Process	GO:0060491	7	regulation of cell projection assembly	1.96	0.272054	Q9CVB6	275	K	0.06	3.1064e-05	Q1	Actin-related protein 2/3 complex subunit 2 OS=Mus musculus OX=10090 GN=Arpc2 PE=1 SV=3	Arpc2	1	0.000604783	90.263	2	TSDFLK(1)VLNR	0.080215	2.275	2.291		0.15	0.125	0.137
Biological Process	GO:0019222	4	regulation of metabolic process	1.15	0.27171	Q9Z2D8	114	K	0.457	0.0133169	Q1	Methyl-CpG-binding domain protein 3 OS=Mus musculus OX=10090 GN=Mbd3 PE=1 SV=1	Mbd3	1	1.00467e-05	99.276	2	QPVTK(1)ITNHPSNK	-3.1348	1.093	1.14	1.554		0.554	0.6
Biological Process	GO:0019222	4	regulation of metabolic process	1.15	0.27171	Q9Z0Z7	380	K	0.35	0.0153694	Q1	Krueppel-like factor 5 OS=Mus musculus OX=10090 GN=Klf5 PE=1 SV=2	Klf5	1	1.02561e-05	106.93	2	SSHLK(1)AHLR	-0.51234	1.483		1.677	0.488		0.617
Biological Process	GO:0019222	4	regulation of metabolic process	1.15	0.27171	Q9JL35	152	K	0.475	0.002178	Q1	High mobility group nucleosome-binding domain-containing protein 5 OS=Mus musculus OX=10090 GN=Hmgn5 PE=1 SV=2	Hmgn5	0.999991	8.67945e-38	133.34	3	DTGEEVEDGK(1)IEEEGLNEKPGTAK	0.91414	1.727	1.428	1.332	0.728	0.787	0.616
Biological Process	GO:0019222	4	regulation of metabolic process	1.15	0.27171	Q9ESZ8	488	K	0.39	0.0256598	Q1	General transcription factor II-I OS=Mus musculus OX=10090 GN=Gtf2i PE=1 SV=3	Gtf2i	1	6.96824e-29	113.34	2	FAEALGSTEAK(1)AVPYQK	-3.3856	1.653	1.589	1.019	0.48	0.629
Biological Process	GO:0019222	4	regulation of metabolic process	1.15	0.27171	Q9ER69	146	K	0.483	0.00436477	Q1	Pre-mRNA-splicing regulator WTAP OS=Mus musculus OX=10090 GN=Wtap PE=1 SV=3	Wtap	1	4.26208e-32	111.6	3	DKLEQAQNELSAWK(1)FTPDSQTGK	2.3759	1.343	1.145	1.494	0.732	0.666	0.524
Biological Process	GO:0019222	4	regulation of metabolic process	1.15	0.27171	Q9D753	6	K	0.497	0.00706998	Q1	Exosome complex component RRP43 OS=Mus musculus OX=10090 GN=Exosc8 PE=1 SV=1	Exosc8	1	2.57843e-08	99.276	2	AAGFK(1)TVEPLEYYR	-1.2811	1.525	1.296	1.232		0.73	0.612
Biological Process	GO:0019222	4	regulation of metabolic process	1.15	0.27171	Q9CZX8	111	K	0.429	0.0130628	Q1	40S ribosomal protein S19 OS=Mus musculus OX=10090 GN=Rps19 PE=1 SV=3	Rps19	1	2.32724e-18	142.51	2	VLQALEGLK(1)MVEK	3.648	1.201	1.741	1.192	0.424	0.653	0.698
Biological Process	GO:0019222	4	regulation of metabolic process	1.15	0.27171	Q9CSN1	452	K	0.486	0.000105229	Q1	SNW domain-containing protein 1 OS=Mus musculus OX=10090 GN=Snw1 PE=1 SV=3	Snw1	1	7.92152e-09	74.62	2	PSK(1)NLDK	0.52071	1.166	1.191	1.248	0.581		0.587
Biological Process	GO:0019222	4	regulation of metabolic process	1.15	0.27171	Q99JF8	14	K	0.439	0.00949848	Q1	PC4 and SFRS1-interacting protein OS=Mus musculus OX=10090 GN=Psip1 PE=1 SV=1	Psip1	1	1.95557e-08	87.573	2	PGDLIFAK(1)MK	2.5959	1.409	1.438	1.262	0.413	0.748	0.641
Biological Process	GO:0006807	3	nitrogen compound metabolic process	1.12	0.26555	Q9D753	6	K	0.497	0.00706998	Q1	Exosome complex component RRP43 OS=Mus musculus OX=10090 GN=Exosc8 PE=1 SV=1	Exosc8	1	2.57843e-08	99.276	2	AAGFK(1)TVEPLEYYR	-1.2811	1.525	1.296	1.232		0.73	0.612
Biological Process	GO:0019222	4	regulation of metabolic process	1.15	0.27171	Q91YW3	150	K	0.466	0.0309092	Q1	DnaJ homolog subfamily C member 3 OS=Mus musculus OX=10090 GN=Dnajc3 PE=1 SV=1	Dnajc3	1	3.66715e-05	82.437	2	EAESQLVK(1)ADEMQR	-1.8504	1.358	1.512			0.584	0.754
Biological Process	GO:0019222	4	regulation of metabolic process	1.15	0.27171	Q7JJ13	542	K	0.464	0.0158805	Q1	Bromodomain-containing protein 2 OS=Mus musculus OX=10090 GN=Brd2 PE=1 SV=1	Brd2	1	7.67929e-06	63.947	3	AVHEQLAALSQGPISK(1)PK	0.34324	1.572	1.398		0.859	0.596	0.613
Biological Process	GO:0019222	4	regulation of metabolic process	1.15	0.27171	Q6PR54	2204	K	0.493	0.00449956	Q1	Telomere-associated protein RIF1 OS=Mus musculus OX=10090 GN=Rif1 PE=1 SV=2	Rif1	1	5.42792e-06	73.305	3	HNTTSAK(1)GFLSPGSQSSK	2.7303	1.494		1.339	0.624	0.693	0.778
Biological Process	GO:0019222	4	regulation of metabolic process	1.15	0.27171	Q6PDQ2	1868	K	0.262	0.00629591	Q1	Chromodomain-helicase-DNA-binding protein 4 OS=Mus musculus OX=10090 GN=Chd4 PE=1 SV=1	Chd4	1	6.42541e-38	189.13	2	QLEELLSDMK(1)ADVTR	-1.9301	1.576	1.717	1.089		0.417	0.347
Biological Process	GO:0019222	4	regulation of metabolic process	1.15	0.27171	Q6P542	229	K	0.454	0.0130812	Q1	ATP-binding cassette sub-family F member 1 OS=Mus musculus OX=10090 GN=Abcf1 PE=1 SV=1	Abcf1	1	3.32777e-33	201.66	2	EAEQGSGEEK(1)EEK	-1.0273	1.669	0.955	1.501	0.58	0.693	0.6
Biological Process	GO:0019222	4	regulation of metabolic process	1.15	0.27171	Q6A068	76	K	0.328	0.00340917	Q1	Cell division cycle 5-like protein OS=Mus musculus OX=10090 GN=Cdc5l PE=1 SV=2	Cdc5l	1	0.000464872	74.424	3	LLHLAK(1)LMPTQWR	-0.93007	1.767	1.533	1.106	0.454	0.589	0.403
Biological Process	GO:0019222	4	regulation of metabolic process	1.15	0.27171	Q62448	812	K	0.488	0.00214081	Q1	Eukaryotic translation initiation factor 4 gamma 2 OS=Mus musculus OX=10090 GN=Eif4g2 PE=1 SV=2	Eif4g2	1	1.56369e-30	211.84	2	QLLLSFK(1)PVMQK	3.5235	1.39	1.464	1.122	0.576	0.655	0.709
Biological Process	GO:0019222	4	regulation of metabolic process	1.15	0.27171	Q62318	575	K	0.361	0.0112346	Q1	Transcription intermediary factor 1-beta OS=Mus musculus OX=10090 GN=Trim28 PE=1 SV=3	Trim28	1	2.89317e-69	152.85	3	EEETEAAIGAPPAAPEGPETK(1)PVLMPLTEGPGAEGPR	2.5582	0.995	2.055	1.2	0.502	0.508	0.525
Biological Process	GO:0019222	4	regulation of metabolic process	1.15	0.27171	Q61753	69	K	0.46	0.00527915	Q1	D-3-phosphoglycerate dehydrogenase OS=Mus musculus OX=10090 GN=Phgdh PE=1 SV=3	Phgdh	1	3.48588e-147	297.77	2	VTADVINAAEK(1)LQVVGR	-0.34018	1.42	1.424	1.313	0.733	0.472	0.709
Biological Process	GO:0019222	4	regulation of metabolic process	1.15	0.27171	Q61316	517	K	0.416	0.0412514	Q1	Heat shock 70 kDa protein 4 OS=Mus musculus OX=10090 GN=Hspa4 PE=1 SV=1	Hspa4	1	8.26413e-34	110.9	2	SEESEEPMETDQNAK(1)EEEK	-4.0623	1.501	0.893	1.784	0.678	0.695	0.366
Biological Process	GO:0019222	4	regulation of metabolic process	1.15	0.27171	Q60843	289	K	0.404	0.0378421	Q1	Krueppel-like factor 2 OS=Mus musculus OX=10090 GN=Klf2 PE=1 SV=2	Klf2	1	1.02561e-05	106.93	2	SSHLK(1)AHLR	-0.51234	1.434		1.383	0.466		0.673
Biological Process	GO:0019222	4	regulation of metabolic process	1.15	0.27171	Q60520	814	K	0.388	0.00329317	Q1	Paired amphipathic helix protein Sin3a OS=Mus musculus OX=10090 GN=Sin3a PE=1 SV=3	Sin3a	1	6.74201e-17	103.23	3	IK(1)QIMHHFIPDLLFAQR	0.068967	1.302	1.461	1.115	0.474	0.53
Biological Process	GO:0019222	4	regulation of metabolic process	1.15	0.27171	Q8R5H1	758	K	0.392	0.00619974	Q1	Ubiquitin carboxyl-terminal hydrolase 15 OS=Mus musculus OX=10090 GN=Usp15 PE=1 SV=1	Usp15	1	8.66236e-07	117.45	2	SFLALDWDPDLK(1)K	-0.98175	1.598	1.63	1.063	0.658	0.454	0.57
Biological Process	GO:0051262	8	protein tetramerization	1.96	0.272054	P17182	193	K	0.347	0.013777	Q1	Alpha-enolase OS=Mus musculus OX=10090 GN=Eno1 PE=1 SV=3	Eno1	1	1.46989e-11	130.99	2	IGAEVYHNLK(1)NVIK	-2.4748	1.874	1.572		0.541	0.47	0.783
Biological Process	GO:0006807	3	nitrogen compound metabolic process	1.12	0.26555	Q9D0R2	305	K	0.479	0.0032279	Q1	Threonine--tRNA ligase 1, cytoplasmic OS=Mus musculus OX=10090 GN=Tars1 PE=1 SV=2	Tars1	1	1.81383e-05	96.957	2	IYGISFPDPK(1)LLK	-1.9366	1.366	1.403	1.225	0.513	0.749	0.653
Biological Process	GO:0006807	3	nitrogen compound metabolic process	1.12	0.26555	Q9CSN1	452	K	0.486	0.000105229	Q1	SNW domain-containing protein 1 OS=Mus musculus OX=10090 GN=Snw1 PE=1 SV=3	Snw1	1	7.92152e-09	74.62	2	PSK(1)NLDK	0.52071	1.166	1.191	1.248	0.581		0.587
Biological Process	GO:0006807	3	nitrogen compound metabolic process	1.12	0.26555	P62305	80	K	0.23	0.00281348	Q1	Small nuclear ribonucleoprotein E OS=Mus musculus OX=10090 GN=Snrpe PE=1 SV=1	Snrpe	1	2.99374e-32	200.82	2	IMLK(1)GDNITLLQSVSN	-4.8688	1.779	1.813	1.361	0.523	0.252	0.362
Biological Process	GO:0006807	3	nitrogen compound metabolic process	1.12	0.26555	P56183	54	K	0.427	0.0125954	Q1	Ribosomal RNA processing protein 1 homolog A OS=Mus musculus OX=10090 GN=Rrp1 PE=1 SV=2	Rrp1	1	3.57573e-16	157.74	2	ATGGFTPDELLK(1)VWK	-0.0077232	1.234	1.541	1.25	0.574	0.755	0.39
Biological Process	GO:0006807	3	nitrogen compound metabolic process	1.12	0.26555	P53569	401	K	0.314	0.0434006	Q1	CCAAT/enhancer-binding protein zeta OS=Mus musculus OX=10090 GN=Cebpz PE=1 SV=2	Cebpz	1	2.90558e-08	110.91	3	IATK(1)ASHLLEVLLR	0.91037	1.686	1.536	0.775	0.47	0.368
Biological Process	GO:0006807	3	nitrogen compound metabolic process	1.12	0.26555	P49718	700	K	0.375	0.0008148	Q1	DNA replication licensing factor MCM5 OS=Mus musculus OX=10090 GN=Mcm5 PE=1 SV=2	Mcm5	1	7.61361e-16	85.513	3	FAIGSQVSEHSIVQDFTK(1)QK	-0.17611	1.335	1.462	1.231	0.524		0.484
Biological Process	GO:0006807	3	nitrogen compound metabolic process	1.12	0.26555	P31938	168	K	0.487	0.00709191	Q1	Dual specificity mitogen-activated protein kinase kinase 1 OS=Mus musculus OX=10090 GN=Map2k1 PE=1 SV=2	Map2k1	1	2.65724e-09	135.24	2	IPEQILGK(1)VSIAVIK	0.50638	1.534		1.218	0.638	0.631	0.74
Biological Process	GO:0006807	3	nitrogen compound metabolic process	1.12	0.26555	P31266	80	K	0.432	0.0226263	Q1	Recombining binding protein suppressor of hairless OS=Mus musculus OX=10090 GN=Rbpj PE=1 SV=1	Rbpj	1	4.06206e-59	208.35	2	GDQTVLILHAK(1)VAQK	-0.85009	1.522	1.606	1.032	0.487	0.462	0.847
Biological Process	GO:0006807	3	nitrogen compound metabolic process	1.12	0.26555	P17182	193	K	0.347	0.013777	Q1	Alpha-enolase OS=Mus musculus OX=10090 GN=Eno1 PE=1 SV=3	Eno1	1	1.46989e-11	130.99	2	IGAEVYHNLK(1)NVIK	-2.4748	1.874	1.572		0.541	0.47	0.783
Biological Process	GO:0006807	3	nitrogen compound metabolic process	1.12	0.26555	P60843	54	K	0.417	0.0336627	Q1	Eukaryotic initiation factor 4A-I OS=Mus musculus OX=10090 GN=Eif4a1 PE=1 SV=1	Eif4a1	1	2.41436e-11	98.167	2	GIYAYGFEK(1)PSAIQQR	-0.0098819	1.603	1.583	1.032	0.761	0.341	0.659
Biological Process	GO:0006807	3	nitrogen compound metabolic process	1.12	0.26555	O89017	179	K	0.491	0.0160668	Q1	Legumain OS=Mus musculus OX=10090 GN=Lgmn PE=1 SV=1	Lgmn	1	1.47985e-09	127.94	2	YMYEHK(1)MYQK	2.3656	1.224	1.318	1.295	0.423	0.693	0.768
Biological Process	GO:0006807	3	nitrogen compound metabolic process	1.12	0.26555	A2AQ19	270	K	0.491	0.0167927	Q1	RNA polymerase-associated protein RTF1 homolog OS=Mus musculus OX=10090 GN=Rtf1 PE=1 SV=1	Rtf1	1	4.70557e-25	98.865	3	LTQIQESQVTSHNK(1)ER	2.2104	1.436		1.452	0.557	0.759	0.811
Biological Process	GO:0006082	4	organic acid metabolic process	1.44	0.26378	Q9D0R2	305	K	0.479	0.0032279	Q1	Threonine--tRNA ligase 1, cytoplasmic OS=Mus musculus OX=10090 GN=Tars1 PE=1 SV=2	Tars1	1	1.81383e-05	96.957	2	IYGISFPDPK(1)LLK	-1.9366	1.366	1.403	1.225	0.513	0.749	0.653
Biological Process	GO:0006082	4	organic acid metabolic process	1.44	0.26378	Q922Q4	276	K	0.359	0.00821215	Q1	Pyrroline-5-carboxylate reductase 2 OS=Mus musculus OX=10090 GN=Pycr2 PE=1 SV=1	Pycr2	1	9.57944e-29	146.48	2	ELQSMADQEK(1)VSPAALK	-4.3608	2.005	1.644	1.262	0.473	0.495	0.793
Biological Process	GO:0006082	4	organic acid metabolic process	1.44	0.26378	Q8R180	330	K	0.447	0.0413654	Q1	ERO1-like protein alpha OS=Mus musculus OX=10090 GN=Ero1a PE=1 SV=2	Ero1a	1	5.01588e-14	71.471	3	VLPFFERPDFQLFTGNK(1)VQDAENK	2.1069	1.425		1.022	0.543		0.55
Biological Process	GO:0006082	4	organic acid metabolic process	1.44	0.26378	Q64737	982	K	0.423	0.00540344	Q1	Trifunctional purine biosynthetic protein adenosine-3 OS=Mus musculus OX=10090 GN=Gart PE=1 SV=3	Gart	1	8.95867e-15	132.63	3	VAEHK(1)IFPAALQLVASGAVQLR	-0.90266	1.491	1.456	1.095	0.662	0.442	0.607
Biological Process	GO:0006082	4	organic acid metabolic process	1.44	0.26378	Q61753	69	K	0.46	0.00527915	Q1	D-3-phosphoglycerate dehydrogenase OS=Mus musculus OX=10090 GN=Phgdh PE=1 SV=3	Phgdh	1	3.48588e-147	297.77	2	VTADVINAAEK(1)LQVVGR	-0.34018	1.42	1.424	1.313	0.733	0.472	0.709
Biological Process	GO:0006082	4	organic acid metabolic process	1.44	0.26378	Q61035	37	K	0.482	0.00952752	Q1	Histidine--tRNA ligase, cytoplasmic OS=Mus musculus OX=10090 GN=Hars1 PE=1 SV=2	Hars1	1	7.60039e-38	189.13	2	ASAEQIEEEVTK(1)LLK	-1.3868	1.498	1.53	1.115	0.804	0.66	0.531
Biological Process	GO:0006082	4	organic acid metabolic process	1.44	0.26378	P52825	544	K	0.486	0.000564016	Q1	Carnitine O-palmitoyltransferase 2, mitochondrial OS=Mus musculus OX=10090 GN=Cpt2 PE=1 SV=2	Cpt2	1	0.000400231	67.887	3	YHGQLTK(1)EAAMGQGFDR	-8.631		1.407	1.562	0.727	0.742	0.696
Biological Process	GO:0006082	4	organic acid metabolic process	1.44	0.26378	P17182	193	K	0.347	0.013777	Q1	Alpha-enolase OS=Mus musculus OX=10090 GN=Eno1 PE=1 SV=3	Eno1	1	1.46989e-11	130.99	2	IGAEVYHNLK(1)NVIK	-2.4748	1.874	1.572		0.541	0.47	0.783
Biological Process	GO:0033500	6	carbohydrate homeostasis	2.03	0.259117	Q60520	814	K	0.388	0.00329317	Q1	Paired amphipathic helix protein Sin3a OS=Mus musculus OX=10090 GN=Sin3a PE=1 SV=3	Sin3a	1	6.74201e-17	103.23	3	IK(1)QIMHHFIPDLLFAQR	0.068967	1.302	1.461	1.115	0.474	0.53
Biological Process	GO:0033500	6	carbohydrate homeostasis	2.03	0.259117	P31938	168	K	0.487	0.00709191	Q1	Dual specificity mitogen-activated protein kinase kinase 1 OS=Mus musculus OX=10090 GN=Map2k1 PE=1 SV=2	Map2k1	1	2.65724e-09	135.24	2	IPEQILGK(1)VSIAVIK	0.50638	1.534		1.218	0.638	0.631	0.74
Biological Process	GO:0030336	8	negative regulation of cell migration	2.03	0.259117	P63158	141	K	0.271	0.0277688	Q1	High mobility group protein B1 OS=Mus musculus OX=10090 GN=Hmgb1 PE=1 SV=2	Hmgb1	1	7.30472e-37	146.75	2	LGEMWNNTAADDK(1)QPYEK	-2.9163	1.331	1.862	1.221	0.549		0.247
Biological Process	GO:0030336	8	negative regulation of cell migration	2.03	0.259117	P31266	80	K	0.432	0.0226263	Q1	Recombining binding protein suppressor of hairless OS=Mus musculus OX=10090 GN=Rbpj PE=1 SV=1	Rbpj	1	4.06206e-59	208.35	2	GDQTVLILHAK(1)VAQK	-0.85009	1.522	1.606	1.032	0.487	0.462	0.847
Biological Process	GO:0034728	8	nucleosome organization	2.03	0.259117	Q7JJ13	542	K	0.464	0.0158805	Q1	Bromodomain-containing protein 2 OS=Mus musculus OX=10090 GN=Brd2 PE=1 SV=1	Brd2	1	7.67929e-06	63.947	3	AVHEQLAALSQGPISK(1)PK	0.34324	1.572	1.398		0.859	0.596	0.613
Biological Process	GO:0006807	3	nitrogen compound metabolic process	1.12	0.26555	P63158	141	K	0.271	0.0277688	Q1	High mobility group protein B1 OS=Mus musculus OX=10090 GN=Hmgb1 PE=1 SV=2	Hmgb1	1	7.30472e-37	146.75	2	LGEMWNNTAADDK(1)QPYEK	-2.9163	1.331	1.862	1.221	0.549		0.247
Biological Process	GO:0006807	3	nitrogen compound metabolic process	1.12	0.26555	Q05D44	640	K	0.158	0.00192691	Q1	Eukaryotic translation initiation factor 5B OS=Mus musculus OX=10090 GN=Eif5b PE=1 SV=2	Eif5b	1	1.12633e-13	87.573	2	APIICVLGHVDTGK(1)TK	-1.6323	1.658	1.625	1.261		0.195	0.283
Biological Process	GO:0006807	3	nitrogen compound metabolic process	1.12	0.26555	Q05D44	1091	K	0.356	0.0332902	Q1	Eukaryotic translation initiation factor 5B OS=Mus musculus OX=10090 GN=Eif5b PE=1 SV=2	Eif5b	1	0.000287796	86.243	2	MK(1)ILPQYIFNSR	5.8722	1.259	1.733			0.589	0.476
Biological Process	GO:0006807	3	nitrogen compound metabolic process	1.12	0.26555	Q3UEB3	173	K	0.183	0.000874731	Q1	Poly(U)-binding-splicing factor PUF60 OS=Mus musculus OX=10090 GN=Puf60 PE=1 SV=2	Puf60	1	7.83811e-37	180.81	2	SIDMSWDSVTMK(1)HK	-0.53196	1.67	1.35	1.413		0.236	0.304
[truncated: 5,662 more rows]

## Sheet: Q2
GO Terms Level 1	GO Terms Description	GO Terms Level	GO Terms ID	Mapping	Background	All Mapping	All Background	Fold Enrichment	Fisher's exact test p value	-log10(p value)	Related proteins
[truncated: 30 more rows]

[truncated: 7 more sheets: Q2 GO2Protein, Q3, Q3 GO2Protein, Q4, Q4 GO2Protein, all, all GO2Protein]
