# Supplementary material for: Folate-deficiency induced acyl-CoA synthetase short-chain family member 2 increases lysine crotonylome involved in neural tube defects
Source: Front Mol Neurosci. 2023 Jan 20;15:1064509. doi: 10.3389/fnmol.2022.1064509 (PMC9895841; doi:10.3389/fnmol.2022.1064509)
Supplement: Supplementary file 14 [file Table_13.XLSX]

## Sheet: Q1
Domain description	Mapping	Background	All Mapping	All Background	Fold Enrichment	Fisher's exact test p value	-log10(p value)	Related proteins
PHD-finger	3	19	39	2489	10.08	0.00289857	2.54	Q62318 Q6PDQ2 Q8C9B9
Anticodon binding domain	2	6	39	2489	21.27	0.00344964	2.46	Q61035 Q9D0R2

## Sheet: Q1 Domain2Protein
Domain description	Fisher's exact test p value	Fold Enrichment	Protein accession	Position	Amino acid	Case/Con_F Ratio	Case/Con_F P value	Category	Protein description	Gene name	Localization probability	PEP	Score	Charge	Modified sequence	Mass error [ppm]	Con_F1	Con_F2	Con_F3	Case1	Case2	Case3
PHD-finger	0.00289857	10.08	Q62318	575	K	0.361	0.0112346	Q1	Transcription intermediary factor 1-beta OS=Mus musculus OX=10090 GN=Trim28 PE=1 SV=3	Trim28	1	2.89317e-69	152.85	3	EEETEAAIGAPPAAPEGPETK(1)PVLMPLTEGPGAEGPR	2.5582	0.995	2.055	1.2	0.502	0.508	0.525
PHD-finger	0.00289857	10.08	Q6PDQ2	1868	K	0.262	0.00629591	Q1	Chromodomain-helicase-DNA-binding protein 4 OS=Mus musculus OX=10090 GN=Chd4 PE=1 SV=1	Chd4	1	6.42541e-38	189.13	2	QLEELLSDMK(1)ADVTR	-1.9301	1.576	1.717	1.089		0.417	0.347
PHD-finger	0.00289857	10.08	Q8C9B9	14	K	0.492	0.00803381	Q1	Death-inducer obliterator 1 OS=Mus musculus OX=10090 GN=Dido1 PE=1 SV=4	Dido1	0.995788	1.78602e-05	86.135	3	GHLSNEEAPK(0.996)AIK(0.004)PTSK	0.62399	1.421		1.283	0.64	0.691
Anticodon binding domain	0.00344964	21.27	Q61035	37	K	0.482	0.00952752	Q1	Histidine--tRNA ligase, cytoplasmic OS=Mus musculus OX=10090 GN=Hars1 PE=1 SV=2	Hars1	1	7.60039e-38	189.13	2	ASAEQIEEEVTK(1)LLK	-1.3868	1.498	1.53	1.115	0.804	0.66	0.531
Anticodon binding domain	0.00344964	21.27	Q9D0R2	305	K	0.479	0.0032279	Q1	Threonine--tRNA ligase 1, cytoplasmic OS=Mus musculus OX=10090 GN=Tars1 PE=1 SV=2	Tars1	1	1.81383e-05	96.957	2	IYGISFPDPK(1)LLK	-1.9366	1.366	1.403	1.225	0.513	0.749	0.653
Zinc finger, C2H2 type	0.108034	3.55	Q60843	289	K	0.404	0.0378421	Q1	Krueppel-like factor 2 OS=Mus musculus OX=10090 GN=Klf2 PE=1 SV=2	Klf2	1	1.02561e-05	106.93	2	SSHLK(1)AHLR	-0.51234	1.434		1.383	0.466		0.673
Zinc finger, C2H2 type	0.108034	3.55	Q9Z0Z7	380	K	0.35	0.0153694	Q1	Krueppel-like factor 5 OS=Mus musculus OX=10090 GN=Klf5 PE=1 SV=2	Klf5	1	1.02561e-05	106.93	2	SSHLK(1)AHLR	-0.51234	1.483		1.677	0.488		0.617
DEAD/DEAH box helicase	0.139387	3.04	P60843	54	K	0.417	0.0336627	Q1	Eukaryotic initiation factor 4A-I OS=Mus musculus OX=10090 GN=Eif4a1 PE=1 SV=1	Eif4a1	1	2.41436e-11	98.167	2	GIYAYGFEK(1)PSAIQQR	-0.0098819	1.603	1.583	1.032	0.761	0.341	0.659
DEAD/DEAH box helicase	0.139387	3.04	Q921N6	632	K	0.422	0.00254711	Q1	Probable ATP-dependent RNA helicase DDX27 OS=Mus musculus OX=10090 GN=Ddx27 PE=1 SV=3	Ddx27	1	1.55242e-18	153.25	2	IAK(1)ALQEFDLALR	4.5575	1.314	1.681	1.128	0.523	0.602	0.614

## Sheet: Q2
Domain description	Mapping	Background	All Mapping	All Background	Fold Enrichment	Fisher's exact test p value	-log10(p value)	Related proteins
MCM2/3/5 family	3	6	128	2489	9.72	0.00237081	2.63	P49718 P97310 P97311
Glutaredoxin	2	3	128	2489	12.96	0.00760918	2.12	Q9CQM9 Q9QUH0
CS domain	3	9	128	2489	6.48	0.00888259	2.05	O35685 Q9CX34 Q9D1P4
Calponin homology (CH) domain	5	27	128	2489	3.6	0.0107636	1.97	Q2KN98 Q80X90 Q8BTM8 Q9QXS1 Q9WVA4
PHD-finger	4	19	128	2489	4.09	0.0141594	1.85	Q62318 Q6PDQ2 Q8BSN5 Q9D168
Filamin/ABP280 repeat	2	4	128	2489	9.72	0.0147064	1.83	Q80X90 Q8BTM8
Isocitrate/isopropylmalate dehydrogenase	2	4	128	2489	9.72	0.0147064	1.83	O88844 Q9D6R2
Nuclear transport factor 2 (NTF2) domain	2	4	128	2489	9.72	0.0147064	1.83	P97855 Q99JX7
Vps5 C terminal like	2	4	128	2489	9.72	0.0147064	1.83	Q6P8X1 Q9D8U8
SMC proteins Flexible Hinge Domain	2	5	128	2489	7.78	0.0236896	1.63	Q8CG48 Q9CW03
RNA recognition motif. (a.k.a. RRM, RBD, or RNP domain)	12	120	128	2489	1.94	0.0301487	1.52	O88569 P09405 P97855 Q8BG05 Q8BG81 Q8VH51 Q91VE6 Q99020 Q9CPN8 Q9CX86 Q9D8T7 Q9Z1D1
FERM central domain	3	14	128	2489	4.17	0.0318798	1.5	P26041 P26043 P34152
RecF/RecN/SMC N terminal domain	2	6	128	2489	6.48	0.034349	1.46	Q8CG48 Q9CW03
Zn-finger in Ran binding protein and others	2	7	128	2489	5.56	0.0464912	1.33	Q8CCI5 Q9R020

## Sheet: Q2 Domain2Protein
Domain description	Fisher's exact test p value	Fold Enrichment	Protein accession	Position	Amino acid	Case/Con_F Ratio	Case/Con_F P value	Category	Protein description	Gene name	Localization probability	PEP	Score	Charge	Modified sequence	Mass error [ppm]	Con_F1	Con_F2	Con_F3	Case1	Case2	Case3
MCM2/3/5 family	0.00237081	9.72	P49718	625	K	0.545	0.00534752	Q2	DNA replication licensing factor MCM5 OS=Mus musculus OX=10090 GN=Mcm5 PE=1 SV=2	Mcm5	1	0.00646501	67.507	2	IAEALSK(1)MK	-3.703	1.343	1.293		0.747	0.689
MCM2/3/5 family	0.00237081	9.72	P97310	476	K	0.546	0.0272189	Q2	DNA replication licensing factor MCM2 OS=Mus musculus OX=10090 GN=Mcm2 PE=1 SV=3	Mcm2	1	3.2798e-26	165.7	3	DQQIGEK(1)IFASIAPSIYGHEDIK	1.2625	1.547	1.415	0.985	0.739	0.838	0.578
MCM2/3/5 family	0.00237081	9.72	P97311	173	K	0.662	0.0123869	Q2	DNA replication licensing factor MCM6 OS=Mus musculus OX=10090 GN=Mcm6 PE=1 SV=1	Mcm6	1	6.9263e-16	104.49	2	DVEQQFK(1)YTQPNICR	-1.5785		1.199	1.289	0.9	0.743	0.829
Glutaredoxin	0.00760918	12.96	Q9QUH0	100	K	0.611	0.0300812	Q2	Glutaredoxin-1 OS=Mus musculus OX=10090 GN=Glrx PE=1 SV=3	Glrx	1	0.00333556	72.492	2	LK(1)QIGALQL	-1.4854	1.086	1.48	0.942	0.796	0.687	0.662
Glutaredoxin	0.00760918	12.96	Q9CQM9	321	K	0.516	0.000918812	Q2	Glutaredoxin-3 OS=Mus musculus OX=10090 GN=Glrx3 PE=1 SV=1	Glrx3	1	6.94599e-08	115.05	2	GDLVGGLDIVK(1)ELK	2.1307	1.356	1.348	1.142	0.603	0.665	0.716
CS domain	0.00888259	6.48	O35685	133	K	0.625	0.0428706	Q2	Nuclear migration protein nudC OS=Mus musculus OX=10090 GN=Nudc PE=1 SV=1	Nudc	1	7.73749e-34	103.63	2	DAEDQEAQLK(1)NGSLDSPGK	-2.1406	1.042	1.182	1.284	0.616	0.845
CS domain	0.00888259	6.48	Q9CX34	238	K	0.628	0.0163821	Q2	Protein SGT1 homolog OS=Mus musculus OX=10090 GN=Sugt1 PE=1 SV=3	Sugt1	1	1.63176e-12	76.009	2	LEGQGDEPTPK(1)QFTADVK	-1.7343	1.28	1.342		0.713	0.916	0.839
CS domain	0.00888259	6.48	Q9D1P4	321	K	0.608	0.00173924	Q2	Cysteine and histidine-rich domain-containing protein 1 OS=Mus musculus OX=10090 GN=Chordc1 PE=1 SV=1	Chordc1	1	4.30229e-08	84.58	3	KAEPMQWASLELPTTK(1)K	-2.2131	1.275	1.328	1.135	0.811	0.77	0.69
Calponin homology (CH) domain	0.0107636	3.6	Q2KN98	680	K	0.608	0.000472316	Q2	Cytospin-A OS=Mus musculus OX=10090 GN=Specc1l PE=1 SV=1	Specc1l	1	0.00024508	85.716	2	SELEEK(1)DTER	1.8316	1.173	1.167	1.102		0.712	0.684
Calponin homology (CH) domain	0.0107636	3.6	Q80X90	340	K	0.578	0.0139919	Q2	Filamin-B OS=Mus musculus OX=10090 GN=Flnb PE=1 SV=3	Flnb	1	1.79477e-35	88.421	3	VIVLFAGQHISK(1)SPFEVNVDK	-0.94831	1.132	1.305	1.222	0.792	0.537	0.786
Calponin homology (CH) domain	0.0107636	3.6	Q8BTM8	2240	K	0.642	4.55275e-05	Q2	Filamin-A OS=Mus musculus OX=10090 GN=Flna PE=1 SV=5	Flna	1	1.00214e-09	107.15	3	GQHVPGSPFQFTVGPLGEGGAHK(1)VR	0.92225	1.153	1.194	1.219	0.766	0.784	0.74
Calponin homology (CH) domain	0.0107636	3.6	Q9QXS1	2033	K	0.621	0.00905022	Q2	Plectin OS=Mus musculus OX=10090 GN=Plec PE=1 SV=3	Plec	1	4.40796e-25	95.677	3	RLEEQAALHK(1)ADIEER	1.009	1.508	1.133	1.16	0.837	0.789	0.736
Calponin homology (CH) domain	0.0107636	3.6	Q9QXS1	2714	K	0.562	0.00913195	Q2	Plectin OS=Mus musculus OX=10090 GN=Plec PE=1 SV=3	Plec	1	0.000257605	62.705	3	RK(1)QEELQHLEQQR	1.4322	1.269	1.201	1.356	0.635	0.798
Calponin homology (CH) domain	0.0107636	3.6	Q9WVA4	153	K	0.661	0.00643798	Q2	Transgelin-2 OS=Mus musculus OX=10090 GN=Tagln2 PE=1 SV=4	Tagln2	1	7.5048e-72	212.93	2	DDGLFSGDPNWFPK(1)K	6.2777	1.228	1.3	1.312	0.72	0.908	0.91
PHD-finger	0.0141594	4.09	Q8BSN5	134	K	0.666	0.00461782	Q2	PHD finger protein 23 OS=Mus musculus OX=10090 GN=Phf23 PE=2 SV=2	Phf23	1	5.30871e-12	138.71	2	LK(1)DSLFDLDGPK	1.282	1.172	1.315	1.132	0.736	0.888	0.785
PHD-finger	0.0141594	4.09	Q62318	366	K	0.648	0.00869961	Q2	Transcription intermediary factor 1-beta OS=Mus musculus OX=10090 GN=Trim28 PE=1 SV=3	Trim28	1	8.18748e-35	217.2	2	FASWALESDNNTALLLSK(1)K	-0.89789	1.304	1.245	1.035	0.723	0.737	0.863
PHD-finger	0.0141594	4.09	Q6PDQ2	1221	K	0.616	0.0452396	Q2	Chromodomain-helicase-DNA-binding protein 4 OS=Mus musculus OX=10090 GN=Chd4 PE=1 SV=1	Chd4	1	1.55689e-19	88.796	2	FGTEELFK(1)DEATDGGGDNK	-2.603	1.192	0.981	1.55	0.923	0.675	0.697
PHD-finger	0.0141594	4.09	Q9D168	23	K	0.65	0.00535013	Q2	Integrator complex subunit 12 OS=Mus musculus OX=10090 GN=Ints12 PE=1 SV=1	Ints12	1	0.000517378	85.716	2	ALGFLHSK(1)SK	-0.94782	1.4	1.272	1.101	0.77	0.818	0.866
Nuclear transport factor 2 (NTF2) domain	0.0147064	9.72	P97855	374	K	0.555	0.00166839	Q2	Ras GTPase-activating protein-binding protein 1 OS=Mus musculus OX=10090 GN=G3bp1 PE=1 SV=1	G3bp1	1	5.09857e-06	112.67	3	INSGGK(1)LPNFGFVVFDDSEPVQK	-1.5846	1.207	1.203	1.48	0.757	0.669	0.732
Isocitrate/isopropylmalate dehydrogenase	0.0147064	9.72	Q9D6R2	350	K	0.555	0.0431812	Q2	Isocitrate dehydrogenase [NAD] subunit alpha, mitochondrial OS=Mus musculus OX=10090 GN=Idh3a PE=1 SV=1	Idh3a	1	8.8779e-37	139.94	2	DLGGNAK(1)CSDFTEEICR	-2.4981	1.484	1.447	1	0.769	0.686
Isocitrate/isopropylmalate dehydrogenase	0.0147064	9.72	O88844	126	K	0.623	0.00030903	Q2	Isocitrate dehydrogenase [NADP] cytoplasmic OS=Mus musculus OX=10090 GN=Idh1 PE=1 SV=2	Idh1	1	4.18903e-25	167.76	2	LVTGWVK(1)PIIIGR	-1.8837	1.279	1.139	1.174	0.774	0.72	0.743
Nuclear transport factor 2 (NTF2) domain	0.0147064	9.72	Q99JX7	315	K	0.63	0.0116336	Q2	Nuclear RNA export factor 1 OS=Mus musculus OX=10090 GN=Nxf1 PE=1 SV=3	Nxf1	1	1.72422e-07	86.243	2	GLK(1)LEELWLDR	-1.9322	1.258	1.258	1.155	0.841	0.621	0.851
Filamin/ABP280 repeat	0.0147064	9.72	Q8BTM8	2240	K	0.642	4.55275e-05	Q2	Filamin-A OS=Mus musculus OX=10090 GN=Flna PE=1 SV=5	Flna	1	1.00214e-09	107.15	3	GQHVPGSPFQFTVGPLGEGGAHK(1)VR	0.92225	1.153	1.194	1.219	0.766	0.784	0.74
Filamin/ABP280 repeat	0.0147064	9.72	Q80X90	340	K	0.578	0.0139919	Q2	Filamin-B OS=Mus musculus OX=10090 GN=Flnb PE=1 SV=3	Flnb	1	1.79477e-35	88.421	3	VIVLFAGQHISK(1)SPFEVNVDK	-0.94831	1.132	1.305	1.222	0.792	0.537	0.786
Vps5 C terminal like	0.0147064	9.72	Q9D8U8	290	K	0.645	0.0320741	Q2	Sorting nexin-5 OS=Mus musculus OX=10090 GN=Snx5 PE=1 SV=1	Snx5	1	4.6724e-71	225.1	2	VSSDEDLK(1)LTELLR	6.5176	1.151	1.46	1.083	0.711	0.963	0.708
Vps5 C terminal like	0.0147064	9.72	Q6P8X1	239	K	0.652	0.0114439	Q2	Sorting nexin-6 OS=Mus musculus OX=10090 GN=Snx6 PE=1 SV=2	Snx6	1	1.56305e-05	101.48	2	SHK(1)SAADDYNR	0.44562	1.331		1.176	0.835	0.873	0.744
SMC proteins Flexible Hinge Domain	0.0236896	7.78	Q9CW03	740	K	0.611	3.18007e-06	Q2	Structural maintenance of chromosomes protein 3 OS=Mus musculus OX=10090 GN=Smc3 PE=1 SV=2	Smc3	1	5.86381e-06	121.8	2	DSILSEMK(1)MLK	-2.3636	1.212	1.216	1.254	0.753	0.757	0.738
SMC proteins Flexible Hinge Domain	0.0236896	7.78	Q9CW03	920	K	0.65	0.0428015	Q2	Structural maintenance of chromosomes protein 3 OS=Mus musculus OX=10090 GN=Smc3 PE=1 SV=2	Smc3	1	1.89273e-09	110.91	3	EHMDAINHDTK(1)ELEK	2.7793	1.329	1.112			0.809	0.777
SMC proteins Flexible Hinge Domain	0.0236896	7.78	Q8CG48	332	K	0.637	0.0019175	Q2	Structural maintenance of chromosomes protein 2 OS=Mus musculus OX=10090 GN=Smc2 PE=1 SV=2	Smc2	1	0.000150464	94.791	2	RK(1)ELQNSMAEDSK	-2.5074	1.368	1.144	1.162	0.797	0.8	0.745
RNA recognition motif. (a.k.a. RRM, RBD, or RNP domain)	0.0301487	1.94	P97855	374	K	0.555	0.00166839	Q2	Ras GTPase-activating protein-binding protein 1 OS=Mus musculus OX=10090 GN=G3bp1 PE=1 SV=1	G3bp1	1	5.09857e-06	112.67	3	INSGGK(1)LPNFGFVVFDDSEPVQK	-1.5846	1.207	1.203	1.48	0.757	0.669	0.732
RNA recognition motif. (a.k.a. RRM, RBD, or RNP domain)	0.0301487	1.94	Q9Z1D1	161	K	0.636	0.0146398	Q2	Eukaryotic translation initiation factor 3 subunit G OS=Mus musculus OX=10090 GN=Eif3g PE=1 SV=2	Eif3g	1	0.000274643	77.358	3	ICK(1)GDHWTTR	0.46174	1.439	1.144		0.808	0.846	0.81
RNA recognition motif. (a.k.a. RRM, RBD, or RNP domain)	0.0301487	1.94	Q9D8T7	7	K	0.541	0.032614	Q2	SRA stem-loop-interacting RNA-binding protein, mitochondrial OS=Mus musculus OX=10090 GN=Slirp PE=1 SV=2	Slirp	1	6.49024e-23	168.69	2	AASAIK(1)GLSALR	-4.3978	1.148	1.234	1.906	0.834	0.631	0.856
RNA recognition motif. (a.k.a. RRM, RBD, or RNP domain)	0.0301487	1.94	P09405	698	K	0.582	0.000140212	Q2	Nucleolin OS=Mus musculus OX=10090 GN=Ncl PE=1 SV=2	Ncl	1	9.69211e-11	147.78	2	GGGGDFK(1)PQGK	1.0917	1.323	1.195	1.316	0.74	0.77	0.723
RNA recognition motif. (a.k.a. RRM, RBD, or RNP domain)	0.0301487	1.94	Q8BG05	29	K	0.506	0.00639133	Q2	Heterogeneous nuclear ribonucleoprotein A3 OS=Mus musculus OX=10090 GN=Hnrnpa3 PE=1 SV=1	Hnrnpa3	1	2.20597e-11	186.27	3	RGEEGHDPK(1)EPEQLR	2.9471	1.47	1.248	1.178	0.777	0.525	0.668
RNA recognition motif. (a.k.a. RRM, RBD, or RNP domain)	0.0301487	1.94	O88569	3	K	0.562	0.00207006	Q2	Heterogeneous nuclear ribonucleoproteins A2/B1 OS=Mus musculus OX=10090 GN=Hnrnpa2b1 PE=1 SV=2	Hnrnpa2b1	1	1.03385e-16	145.95	2	MEK(1)TLETVPLER	3.7767	1.303	1.459	1.175	0.667	0.751	0.794
RNA recognition motif. (a.k.a. RRM, RBD, or RNP domain)	0.0301487	1.94	Q8VH51	305	K	0.557	0.0109493	Q2	RNA-binding protein 39 OS=Mus musculus OX=10090 GN=Rbm39 PE=1 SV=2	Rbm39	1	6.01823e-05	90.689	2	GYGFITFSDSECAK(1)K	1.1214	1.584	1.131	1.188	0.696	0.832	0.645
RNA recognition motif. (a.k.a. RRM, RBD, or RNP domain)	0.0301487	1.94	Q91VE6	194	K	0.56	0.00303217	Q2	MKI67 FHA domain-interacting nucleolar phosphoprotein OS=Mus musculus OX=10090 GN=Nifk PE=1 SV=1	Nifk	1	8.9013e-10	126.48	2	GIDYSFPSLVLPK(1)PK	0.90061	1.281	1.504	1.118	0.751	0.693	0.742
RNA recognition motif. (a.k.a. RRM, RBD, or RNP domain)	0.0301487	1.94	Q9CX86	106	K	0.507	0.0203629	Q2	Heterogeneous nuclear ribonucleoprotein A0 OS=Mus musculus OX=10090 GN=Hnrnpa0 PE=1 SV=1	Hnrnpa0	1	3.14386e-87	164.22	3	LFVGGLK(1)GDVAEGDLIEHFSQFGAVEK	-1.2187	1.15	1.421	1.041	0.686	0.535
RNA recognition motif. (a.k.a. RRM, RBD, or RNP domain)	0.0301487	1.94	Q99020	124	K	0.641	0.0026178	Q2	Heterogeneous nuclear ribonucleoprotein A/B OS=Mus musculus OX=10090 GN=Hnrnpab PE=1 SV=1	Hnrnpab	1	2.67508e-37	196.38	2	GFGFILFK(1)DSSSVEK	-0.30094	1.346	1.188	1.129	0.843	0.732	0.773
RNA recognition motif. (a.k.a. RRM, RBD, or RNP domain)	0.0301487	1.94	Q99020	271	K	0.582	0.00380301	Q2	Heterogeneous nuclear ribonucleoprotein A/B OS=Mus musculus OX=10090 GN=Hnrnpab PE=1 SV=1	Hnrnpab	1	2.39342e-138	301.59	2	GSGGGQGSTNYGK(1)SQR	-3.3908	1.386	1.071	1.338	0.687	0.78	0.743
RNA recognition motif. (a.k.a. RRM, RBD, or RNP domain)	0.0301487	1.94	Q99020	237	K	0.558	0.00294091	Q2	Heterogeneous nuclear ribonucleoprotein A/B OS=Mus musculus OX=10090 GN=Hnrnpab PE=1 SV=1	Hnrnpab	1	6.21248e-38	146.48	2	VAQPK(1)EVYQQQQYGSGGR	-4.5274	1.415	1.222	1.218	0.824	0.637	0.691
RNA recognition motif. (a.k.a. RRM, RBD, or RNP domain)	0.0301487	1.94	Q9CPN8	487	K	0.607	0.0040007	Q2	Insulin-like growth factor 2 mRNA-binding protein 3 OS=Mus musculus OX=10090 GN=Igf2bp3 PE=1 SV=1	Igf2bp3	1	0.000222083	106.93	2	EEVK(1)LEAHIR	-0.33726	1.309	1.157	1.424	0.81	0.851	0.701
RNA recognition motif. (a.k.a. RRM, RBD, or RNP domain)	0.0301487	1.94	Q8BG81	403	K	0.583	0.0103166	Q2	Polymerase delta-interacting protein 3 OS=Mus musculus OX=10090 GN=Poldip3 PE=1 SV=1	Poldip3	1	3.38256e-29	155.28	2	ALFK(1)SSGASVTTQPTEFK	-4.776	1.284	1.293	1.057		0.741	0.671
FERM central domain	0.0318798	4.17	P26041	35	K	0.638	0.00573585	Q2	Moesin OS=Mus musculus OX=10090 GN=Msn PE=1 SV=3	Msn	1	2.49596e-33	184.27	2	QLFDQVVK(1)TIGLR	0.70911	1.463	1.214	1.201	0.774	0.786	0.914
FERM central domain	0.0318798	4.17	P26043	556	K	0.664	0.0122936	Q2	Radixin OS=Mus musculus OX=10090 GN=Rdx PE=1 SV=3	Rdx	1	5.95259e-16	137.39	2	TQNDVLHAENVK(1)AGR	-4.6081	1.281	1.095	1.246	0.68	0.828	0.897
FERM central domain	0.0318798	4.17	P34152	1000	K	0.555	0.024326	Q2	Focal adhesion kinase 1 OS=Mus musculus OX=10090 GN=Ptk2 PE=1 SV=4	Ptk2	1	2.66422e-29	175.68	2	LLNSDLGELISK(1)MK	-0.99853	1.363	1.457	1.087	0.919	0.696	0.555
RecF/RecN/SMC N terminal domain	0.034349	6.48	Q8CG48	332	K	0.637	0.0019175	Q2	Structural maintenance of chromosomes protein 2 OS=Mus musculus OX=10090 GN=Smc2 PE=1 SV=2	Smc2	1	0.000150464	94.791	2	RK(1)ELQNSMAEDSK	-2.5074	1.368	1.144	1.162	0.797	0.8	0.745
RecF/RecN/SMC N terminal domain	0.034349	6.48	Q9CW03	740	K	0.611	3.18007e-06	Q2	Structural maintenance of chromosomes protein 3 OS=Mus musculus OX=10090 GN=Smc3 PE=1 SV=2	Smc3	1	5.86381e-06	121.8	2	DSILSEMK(1)MLK	-2.3636	1.212	1.216	1.254	0.753	0.757	0.738
RecF/RecN/SMC N terminal domain	0.034349	6.48	Q9CW03	920	K	0.65	0.0428015	Q2	Structural maintenance of chromosomes protein 3 OS=Mus musculus OX=10090 GN=Smc3 PE=1 SV=2	Smc3	1	1.89273e-09	110.91	3	EHMDAINHDTK(1)ELEK	2.7793	1.329	1.112			0.809	0.777
Zn-finger in Ran binding protein and others	0.0464912	5.56	Q9R020	95	K	0.663	0.000818127	Q2	Zinc finger Ran-binding domain-containing protein 2 OS=Mus musculus OX=10090 GN=Zranb2 PE=1 SV=2	Zranb2	1	0.00304586	100.75	2	YAK(1)LEER	0.98259	1.229	1.1	1.254	0.79	0.82	0.767
Zn-finger in Ran binding protein and others	0.0464912	5.56	Q9R020	168	K	0.537	0.00727811	Q2	Zinc finger Ran-binding domain-containing protein 2 OS=Mus musculus OX=10090 GN=Zranb2 PE=1 SV=2	Zranb2	1	1.07098e-13	122.66	2	YK(1)LDEDEDEDDADLSK	-3.1303	1.267	1.246	1.124	0.723	0.579
Zn-finger in Ran binding protein and others	0.0464912	5.56	Q8CCI5	217	K	0.535	0.0154206	Q2	RING1 and YY1-binding protein OS=Mus musculus OX=10090 GN=Rybp PE=1 SV=1	Rybp	1	6.29025e-19	167.59	2	SSTPK(1)GDMSAVNDESF	1.9326	1.076	1.359	1.349		0.744	0.606
UBX domain	0.059938	4.86	Q6P5G6	423	K	0.579	0.0209815	Q2	UBX domain-containing protein 7 OS=Mus musculus OX=10090 GN=Ubxn7 PE=1 SV=2	Ubxn7	1	0.000251879	81.335	2	HVQSK(1)GYPNER	1.2429	1.018	0.922	1.212	0.661	0.555
UBX domain	0.059938	4.86	Q3TDN2	329	K	0.574	0.00257485	Q2	FAS-associated factor 2 OS=Mus musculus OX=10090 GN=Faf2 PE=1 SV=2	Faf2	1	2.44618e-08	104.49	3	RKEEEVQQQK(1)LAEER	2.5259	1.4	1.078	1.23	0.753	0.701	0.674
B-box zinc finger	0.0745253	4.32	Q62318	366	K	0.648	0.00869961	Q2	Transcription intermediary factor 1-beta OS=Mus musculus OX=10090 GN=Trim28 PE=1 SV=3	Trim28	1	8.18748e-35	217.2	2	FASWALESDNNTALLLSK(1)K	-0.89789	1.304	1.245	1.035	0.723	0.737	0.863
B-box zinc finger	0.0745253	4.32	Q8BGE7	231	K	0.657	0.0336423	Q2	Tripartite motif-containing protein 6 OS=Mus musculus OX=10090 GN=Trim6 PE=1 SV=1	Trim6	1	1.87291e-25	107.84	3	AEGDLIHQSQSLK(1)DLISDLEHR	-1.1754	1.269	1.149	1.17	0.996	0.73	0.632
FERM C-terminal PH-like domain	0.0745253	4.32	P26041	35	K	0.638	0.00573585	Q2	Moesin OS=Mus musculus OX=10090 GN=Msn PE=1 SV=3	Msn	1	2.49596e-33	184.27	2	QLFDQVVK(1)TIGLR	0.70911	1.463	1.214	1.201	0.774	0.786	0.914
FERM C-terminal PH-like domain	0.0745253	4.32	P26043	556	K	0.664	0.0122936	Q2	Radixin OS=Mus musculus OX=10090 GN=Rdx PE=1 SV=3	Rdx	1	5.95259e-16	137.39	2	TQNDVLHAENVK(1)AGR	-4.6081	1.281	1.095	1.246	0.68	0.828	0.897
Elongation factor Tu domain 2	0.10653	3.54	P58252	845	K	0.606	0.0164051	Q2	Elongation factor 2 OS=Mus musculus OX=10090 GN=Eef2 PE=1 SV=2	Eef2	1	0.00027647	73.891	2	GLK(1)EGIPALDNFLDK	-0.24584	1.339		1.263	0.865	0.671	0.829
Elongation factor Tu domain 2	0.10653	3.54	Q05D44	1191	K	0.615	0.00154681	Q2	Eukaryotic translation initiation factor 5B OS=Mus musculus OX=10090 GN=Eif5b PE=1 SV=2	Eif5b	1	1.29461e-10	138.23	2	QSIDALK(1)DWFR	-2.0289	1.323	1.21	1.186	0.844	0.705	0.739
FERM N-terminal domain	0.10653	3.54	P26043	556	K	0.664	0.0122936	Q2	Radixin OS=Mus musculus OX=10090 GN=Rdx PE=1 SV=3	Rdx	1	5.95259e-16	137.39	2	TQNDVLHAENVK(1)AGR	-4.6081	1.281	1.095	1.246	0.68	0.828	0.897
FERM N-terminal domain	0.10653	3.54	P26041	35	K	0.638	0.00573585	Q2	Moesin OS=Mus musculus OX=10090 GN=Msn PE=1 SV=3	Msn	1	2.49596e-33	184.27	2	QLFDQVVK(1)TIGLR	0.70911	1.463	1.214	1.201	0.774	0.786	0.914
Histidine kinase-, DNA gyrase B-, and HSP90-like ATPase	0.159702	2.78	P11499	263	K	0.558	5.59273e-05	Q2	Heat shock protein HSP 90-beta OS=Mus musculus OX=10090 GN=Hsp90ab1 PE=1 SV=3	Hsp90ab1	1	3.57107e-19	148.69	2	IEDVGSDEEDDSGK(1)DK	-3.1947	1.283	1.247	1.308	0.756	0.7	0.687
PWWP domain	0.159702	2.78	Q3UMU9	571	K	0.663	0.00586491	Q2	Hepatoma-derived growth factor-related protein 2 OS=Mus musculus OX=10090 GN=Hdgfl2 PE=1 SV=1	Hdgfl2	1	8.3338e-91	248.76	2	ADNEK(1)LEEQPGEQAPR	-1.2293	1.269	1.273	1.037	0.744	0.838	0.792
PWWP domain	0.159702	2.78	Q99JF8	89	K	0.588	0.00212536	Q2	PC4 and SFRS1-interacting protein OS=Mus musculus OX=10090 GN=Psip1 PE=1 SV=1	Psip1	1	5.32186e-09	115.05	3	KGFNEGLWEIDNNPK(1)VK	-1.0948	1.324	1.163	1.253	0.8	0.757	0.643
Histidine kinase-, DNA gyrase B-, and HSP90-like ATPase	0.159702	2.78	P08113	87	K	0.608	0.0329607	Q2	Endoplasmin OS=Mus musculus OX=10090 GN=Hsp90b1 PE=1 SV=2	Hsp90b1	1	1.65615e-07	147.78	2	MMK(1)LIINSLYK	2.4741	1.031	1.281	1.368	0.562	0.844	0.833
PX domain	0.197344	2.43	Q6P8X1	239	K	0.652	0.0114439	Q2	Sorting nexin-6 OS=Mus musculus OX=10090 GN=Snx6 PE=1 SV=2	Snx6	1	1.56305e-05	101.48	2	SHK(1)SAADDYNR	0.44562	1.331		1.176	0.835	0.873	0.744
LIM domain	0.197344	2.43	P63254	22	K	0.666	0.000265816	Q2	Cysteine-rich protein 1 OS=Mus musculus OX=10090 GN=Crip1 PE=1 SV=2	Crip1	1	3.47474e-19	195.58	3	VTSLGK(1)DWHRPCLK	0.74816	1.322	1.201	1.3	0.831	0.875	0.841
Elongation factor Tu GTP binding domain	0.197344	2.43	Q05D44	1191	K	0.615	0.00154681	Q2	Eukaryotic translation initiation factor 5B OS=Mus musculus OX=10090 GN=Eif5b PE=1 SV=2	Eif5b	1	1.29461e-10	138.23	2	QSIDALK(1)DWFR	-2.0289	1.323	1.21	1.186	0.844	0.705	0.739
LIM domain	0.197344	2.43	Q61792	27	K	0.637	0.0140835	Q2	LIM and SH3 domain protein 1 OS=Mus musculus OX=10090 GN=Lasp1 PE=1 SV=1	Lasp1	1	7.80414e-08	110.58	2	YWHK(1)ACFHCETCK	-2.4214	1.255	1.075	1.278	0.628	0.835	0.835
Elongation factor Tu GTP binding domain	0.197344	2.43	P58252	845	K	0.606	0.0164051	Q2	Elongation factor 2 OS=Mus musculus OX=10090 GN=Eef2 PE=1 SV=2	Eef2	1	0.00027647	73.891	2	GLK(1)EGIPALDNFLDK	-0.24584	1.339		1.263	0.865	0.671	0.829
PX domain	0.197344	2.43	Q9D8U8	290	K	0.645	0.0320741	Q2	Sorting nexin-5 OS=Mus musculus OX=10090 GN=Snx5 PE=1 SV=1	Snx5	1	4.6724e-71	225.1	2	VSSDEDLK(1)LTELLR	6.5176	1.151	1.46	1.083	0.711	0.963	0.708
KH domain	0.294373	1.85	Q99NH0	1514	K	0.626	0.0263097	Q2	Ankyrin repeat domain-containing protein 17 OS=Mus musculus OX=10090 GN=Ankrd17 PE=1 SV=2	Ankrd17	1	2.50209e-25	199.51	2	ENFELQAAQEK(1)EK	1.2862	1.235	1.268	1.094	0.862	0.567	0.824
KH domain	0.294373	1.85	Q9CPN8	487	K	0.607	0.0040007	Q2	Insulin-like growth factor 2 mRNA-binding protein 3 OS=Mus musculus OX=10090 GN=Igf2bp3 PE=1 SV=1	Igf2bp3	1	0.000222083	106.93	2	EEVK(1)LEAHIR	-0.33726	1.309	1.157	1.424	0.81	0.851	0.701

## Sheet: Q3
Domain description	Mapping	Background	All Mapping	All Background	Fold Enrichment	Fisher's exact test p value	-log10(p value)	Related proteins
EF-hand domain pair	4	24	62	2489	6.69	0.00255322	2.59	O35887 Q61112 Q9QXX4 Q9QXZ0
Isocitrate/isopropylmalate dehydrogenase	2	4	62	2489	20.07	0.00354753	2.45	P54071 P70404
Calponin homology (CH) domain	4	27	62	2489	5.95	0.0039875	2.4	Q08093 Q9JKF1 Q9QXS1 Q9QXZ0
Histidine kinase-, DNA gyrase B-, and HSP90-like ATPase	3	14	62	2489	8.6	0.00440572	2.36	P07901 P11499 Q01320
Methyltransferase domain	2	11	62	2489	7.3	0.0290592	1.54	P19096 Q8BNV1
EF hand	2	12	62	2489	6.69	0.0343192	1.46	O35887 Q61112

## Sheet: Q3 Domain2Protein
Domain description	Fisher's exact test p value	Fold Enrichment	Protein accession	Position	Amino acid	Case/Con_F Ratio	Case/Con_F P value	Category	Protein description	Gene name	Localization probability	PEP	Score	Charge	Modified sequence	Mass error [ppm]	Con_F1	Con_F2	Con_F3	Case1	Case2	Case3
EF-hand domain pair	0.00255322	6.69	O35887	84	K	1.611	0.0317308	Q3	Calumenin OS=Mus musculus OX=10090 GN=Calu PE=1 SV=1	Calu	1	3.2487e-59	190.87	2	IDDDK(1)DGFVTVDELK	3.9058	0.69	0.906	0.554	1.187	1.243	1.034
EF-hand domain pair	0.00255322	6.69	O35887	59	K	1.504	0.0300517	Q3	Calumenin OS=Mus musculus OX=10090 GN=Calu PE=1 SV=1	Calu	1	1.34563e-80	127.08	4	VHNDAQNFDYDHDAFLGAEEAK(1)SFDQLTPEESK	0.19346	0.782		0.717	1.192		1.062
EF-hand domain pair	0.00255322	6.69	Q61112	169	K	1.674	0.0382546	Q3	45 kDa calcium-binding protein OS=Mus musculus OX=10090 GN=Sdf4 PE=1 SV=1	Sdf4	1	0.000222083	109.88	2	FLASK(1)GHNER	-0.72526	0.782	0.816	0.811	1.358	1.698	0.977
EF-hand domain pair	0.00255322	6.69	Q9QXX4	18	K	1.699	0.0326001	Q3	Calcium-binding mitochondrial carrier protein Aralar2 OS=Mus musculus OX=10090 GN=Slc25a13 PE=1 SV=1	Slc25a13	1	1.89973e-06	86.243	2	ADPAELK(1)AIFLK	-5.42	0.501	0.905	0.645	1.217	1.095	1.173
EF-hand domain pair	0.00255322	6.69	Q9QXZ0	842	K	1.59	0.0101939	Q3	Microtubule-actin cross-linking factor 1 OS=Mus musculus OX=10090 GN=Macf1 PE=1 SV=2	Macf1	1	1.16092e-51	179.21	2	EQLIQSK(1)SSVASLVGR	0.75958	0.679	0.806	0.847	1.208	1.411	1.088
Isocitrate/isopropylmalate dehydrogenase	0.00354753	20.07	P70404	159	K	1.664	0.025527	Q3	Isocitrate dehydrogenase [NAD] subunit gamma 1, mitochondrial OS=Mus musculus OX=10090 GN=Idh3g PE=1 SV=1	Idh3g	1	7.86835e-06	101.48	2	HK(1)DIDILIVR	-2.5758	0.741	0.702	0.947	1.259		1.393
Isocitrate/isopropylmalate dehydrogenase	0.00354753	20.07	P70404	74	K	1.706	0.0303117	Q3	Isocitrate dehydrogenase [NAD] subunit gamma 1, mitochondrial OS=Mus musculus OX=10090 GN=Idh3g PE=1 SV=1	Idh3g	1	7.70411e-38	127.38	3	HTVTMIPGDGIGPELMLHVK(1)SVFR	-0.93435	0.774		0.714	1.378	1.161
Isocitrate/isopropylmalate dehydrogenase	0.00354753	20.07	P70404	206	K	1.6	0.00821001	Q3	Isocitrate dehydrogenase [NAD] subunit gamma 1, mitochondrial OS=Mus musculus OX=10090 GN=Idh3g PE=1 SV=1	Idh3g	1	5.75652e-11	84.102	2	IAEYAFK(1)LAQESGR	2.3546	0.737	0.793	0.882		1.228	1.344
Isocitrate/isopropylmalate dehydrogenase	0.00354753	20.07	P54071	69	K	1.619	0.00138341	Q3	Isocitrate dehydrogenase [NADP], mitochondrial OS=Mus musculus OX=10090 GN=Idh2 PE=1 SV=3	Idh2	1	2.6154e-20	142.51	2	EK(1)LILPHVDVQLK	3.8884	0.808	0.716	0.689	1.286	1.151	1.146
Calponin homology (CH) domain	0.0039875	5.95	Q08093	19	K	1.685	0.0272936	Q3	Calponin-2 OS=Mus musculus OX=10090 GN=Cnn2 PE=1 SV=1	Cnn2	1	1.20482e-42	203.8	2	GPSYGLSAEVK(1)NR	3.5055	0.762	0.749	0.932	1.205		1.539
Calponin homology (CH) domain	0.0039875	5.95	Q9JKF1	1571	K	1.522	0.0119684	Q3	Ras GTPase-activating-like protein IQGAP1 OS=Mus musculus OX=10090 GN=Iqgap1 PE=1 SV=2	Iqgap1	1	1.22844e-52	182.52	3	LHEK(1)GVLLEIEDLQANQFK	0.65974	0.833	0.879	0.642	1.185	1.229	1.169
Calponin homology (CH) domain	0.0039875	5.95	Q9QXS1	247	K	1.639	0.00940376	Q3	Plectin OS=Mus musculus OX=10090 GN=Plec PE=1 SV=3	Plec	1	2.32869e-05	97.175	3	FHK(1)LQNVQIALDYLR	-1.0982	0.637		0.743	1.087	1.237	1.068
Calponin homology (CH) domain	0.0039875	5.95	Q9QXZ0	842	K	1.59	0.0101939	Q3	Microtubule-actin cross-linking factor 1 OS=Mus musculus OX=10090 GN=Macf1 PE=1 SV=2	Macf1	1	1.16092e-51	179.21	2	EQLIQSK(1)SSVASLVGR	0.75958	0.679	0.806	0.847	1.208	1.411	1.088
Histidine kinase-, DNA gyrase B-, and HSP90-like ATPase	0.00440572	8.6	P11499	646	K	1.775	0.023616	Q3	Heat shock protein HSP 90-beta OS=Mus musculus OX=10090 GN=Hsp90ab1 PE=1 SV=3	Hsp90ab1	1	0.00107105	96.311	2	AEADK(1)NDK	-0.047028	0.649	0.895	0.629	1.096	1.591	1.169
Histidine kinase-, DNA gyrase B-, and HSP90-like ATPase	0.00440572	8.6	Q01320	286	K	1.542	0.000345125	Q3	DNA topoisomerase 2-alpha OS=Mus musculus OX=10090 GN=Top2a PE=1 SV=2	Top2a	1	1.36043e-15	90.89	3	DKVDETGNSLK(1)VIHEQVNPR	1.617	0.781		0.774	1.191		1.207
Histidine kinase-, DNA gyrase B-, and HSP90-like ATPase	0.00440572	8.6	P07901	655	K	1.76	0.0200162	Q3	Heat shock protein HSP 90-alpha OS=Mus musculus OX=10090 GN=Hsp90aa1 PE=1 SV=4	Hsp90aa1	1	0.00107105	96.311	2	AEADK(1)NDK	-0.047028	0.653	0.887	0.638	1.106	1.561	1.166
Methyltransferase domain	0.0290592	7.3	P19096	533	K	1.842	0.0324156	Q3	Fatty acid synthase OS=Mus musculus OX=10090 GN=Fasn PE=1 SV=2	Fasn	0.998406	5.32409e-39	151.41	3	SDEAVK(0.002)PLGVK(0.998)VSDLLLSTDER	1.5553	0.938	0.587	0.542	1.223	1.505	1.08
Methyltransferase domain	0.0290592	7.3	Q8BNV1	232	K	1.566	0.0181355	Q3	tRNA (uracil-5-)-methyltransferase homolog A OS=Mus musculus OX=10090 GN=Trmt2a PE=1 SV=1	Trmt2a	1	0.000376714	73.502	2	NK(1)CEFLVGVGVDGK	3.6161	0.921	0.733	0.792	1.206	1.347
EF hand	0.0343192	6.69	Q61112	169	K	1.674	0.0382546	Q3	45 kDa calcium-binding protein OS=Mus musculus OX=10090 GN=Sdf4 PE=1 SV=1	Sdf4	1	0.000222083	109.88	2	FLASK(1)GHNER	-0.72526	0.782	0.816	0.811	1.358	1.698	0.977
EF hand	0.0343192	6.69	O35887	84	K	1.611	0.0317308	Q3	Calumenin OS=Mus musculus OX=10090 GN=Calu PE=1 SV=1	Calu	1	3.2487e-59	190.87	2	IDDDK(1)DGFVTVDELK	3.9058	0.69	0.906	0.554	1.187	1.243	1.034
EF hand	0.0343192	6.69	O35887	59	K	1.504	0.0300517	Q3	Calumenin OS=Mus musculus OX=10090 GN=Calu PE=1 SV=1	Calu	1	1.34563e-80	127.08	4	VHNDAQNFDYDHDAFLGAEEAK(1)SFDQLTPEESK	0.19346	0.782		0.717	1.192		1.062
RNA recognition motif. (a.k.a. RRM, RBD, or RNP domain)	0.120225	2.01	O88569	46	K	1.88	0.000531192	Q3	Heterogeneous nuclear ribonucleoproteins A2/B1 OS=Mus musculus OX=10090 GN=Hnrnpa2b1 PE=1 SV=2	Hnrnpa2b1	1	3.16158e-07	69.327	2	NYYEQWGK(1)LTDCVVMR	-1.6186	0.683	0.741	0.61	1.275	1.333	1.215
RNA recognition motif. (a.k.a. RRM, RBD, or RNP domain)	0.120225	2.01	Q8BG05	151	K	1.648	0.0218229	Q3	Heterogeneous nuclear ribonucleoprotein A3 OS=Mus musculus OX=10090 GN=Hnrnpa3 PE=1 SV=1	Hnrnpa3	1	3.20224e-09	112.73	2	YGK(1)IETIEVMEDR	4.9506	0.705	0.983	0.624	1.275	1.356	1.179
RNA recognition motif. (a.k.a. RRM, RBD, or RNP domain)	0.120225	2.01	Q8BHN5	458	K	1.94	0.0210777	Q3	RNA-binding protein 45 OS=Mus musculus OX=10090 GN=Rbm45 PE=1 SV=1	Rbm45	1	0.000263285	83.358	2	LK(1)VMLADSPR	-1.2116	0.79	0.708	0.894	1.791	1.303
RNA recognition motif. (a.k.a. RRM, RBD, or RNP domain)	0.120225	2.01	Q8K310	532	K	1.61	0.000205265	Q3	Matrin-3 OS=Mus musculus OX=10090 GN=Matr3 PE=1 SV=1	Matr3	1	2.75133e-16	163.59	2	MK(1)SQAFIEMETR	0.87163	0.732	0.823	0.743	1.237	1.228	1.235
RNA recognition motif. (a.k.a. RRM, RBD, or RNP domain)	0.120225	2.01	Q99020	88	K	1.793	0.0445218	Q3	Heterogeneous nuclear ribonucleoprotein A/B OS=Mus musculus OX=10090 GN=Hnrnpab PE=1 SV=1	Hnrnpab	1	1.9491e-42	160.98	2	MFVGGLSWDTSK(1)K	1.9867	0.544	1.001	0.598	1.527	1.2	1.116
RNA recognition motif. (a.k.a. RRM, RBD, or RNP domain)	0.120225	2.01	Q9Z2X1	14	K	1.895	0.0132308	Q3	Heterogeneous nuclear ribonucleoprotein F OS=Mus musculus OX=10090 GN=Hnrnpf PE=1 SV=3	Hnrnpf	1	1.50858e-29	169.57	2	MLGPEGGEGYVVK(1)LR	2.1078		0.598	0.659	1.016	1.38	1.177
SH3 domain	0.161725	2.77	Q04736	265	K	1.529	0.0192315	Q3	Tyrosine-protein kinase Yes OS=Mus musculus OX=10090 GN=Yes1 PE=1 SV=3	Yes1	0.999873	3.37746e-14	94.838	3	LTTVCPTVKPQTQGLAK(1)DAWEIPR	0.32264	0.809		0.629	1.098	1.097	1.102
SH3 domain	0.161725	2.77	Q8CJ53	132	K	1.688	0.00740003	Q3	Cdc42-interacting protein 4 OS=Mus musculus OX=10090 GN=Trip10 PE=1 SV=2	Trip10	1	1.29547e-13	133.13	2	AQQQLENGFK(1)QLENSK	-2.7252	0.735	0.74	0.889	1.349		1.311

## Sheet: Q4
Domain Description	Mapping	Background	All Mapping	All Background	Fold Enrichment	Fisher's exact test p value	-log10(p value)	Related proteins	Log2 Fold enrichment

## Sheet: Q4 Domain2Protein
Protein accession	Position	Amino acid	Case/Con_F Ratio	Case/Con_F P value	Category	Protein description	Gene name	Localization probability	PEP	Score	Charge	Modified sequence	Mass error [ppm]	Con_F1	Con_F2	Con_F3	Case1	Case2	Case3

## Sheet: all
Domain description	Mapping	Background	All Mapping	All Background	Fold Enrichment	Fisher's exact test p value	-log10(p value)	Related proteins
Isocitrate/isopropylmalate dehydrogenase	4	4	226	2489	11.01	6.63425e-05	4.18	O88844 P54071 P54071 P70404 Q9D6R2
Calponin homology (CH) domain	8	27	226	2489	3.26	0.00197459	2.7	Q08093 Q2KN98 Q80X90 Q8BTM8 Q9JKF1 Q9QXS1 Q9QXS1 Q9QXZ0 Q9QXZ0 Q9WVA4
Filamin/ABP280 repeat	3	4	226	2489	8.26	0.00275931	2.56	Q1PSW8 Q80X90 Q8BTM8
Vps5 C terminal like	3	4	226	2489	8.26	0.00275931	2.56	Q6P8X1 Q9CWK8 Q9D8U8
SMC proteins Flexible Hinge Domain	3	5	226	2489	6.61	0.00643627	2.19	Q8CG47 Q8CG47 Q8CG48 Q9CW03
ATP-grasp domain	2	2	226	2489	11.01	0.00821137	2.09	Q9Z2I8 Q9Z2I9
Enolase, C-terminal TIM barrel domain	2	2	226	2489	11.01	0.00821137	2.09	P17182 P21550
Enolase, N-terminal domain	2	2	226	2489	11.01	0.00821137	2.09	P17182 P21550
RecF/RecN/SMC N terminal domain	3	6	226	2489	5.51	0.0120144	1.92	Q8CG47 Q8CG47 Q8CG48 Q9CW03
MCM2/3/5 family	3	6	226	2489	5.51	0.0120144	1.92	P49718 P49718 P97310 P97311
Glutaredoxin	2	3	226	2489	7.34	0.0231549	1.64	Q9CQM9 Q9QUH0
PHD-finger	5	19	226	2489	2.9	0.0238032	1.62	Q62318 Q62318 Q6PDQ2 Q6PDQ2 Q8BSN5 Q8C9B9 Q9D168
FERM central domain	4	14	226	2489	3.15	0.0319704	1.5	F8VQB6 P26041 P26041 P26043 P34152
Histidine kinase-, DNA gyrase B-, and HSP90-like ATPase	4	14	226	2489	3.15	0.0319704	1.5	P07901 P11499 P08113 P11499 P11499 Q01320
CS domain	3	9	226	2489	3.67	0.0411098	1.39	O35685 O35685 Q9CX34 Q9D1P4
B-box zinc finger	3	9	226	2489	3.67	0.0411098	1.39	Q1PSW8 Q62318 Q62318 Q8BGE7
CoA-ligase	2	4	226	2489	5.51	0.0435506	1.36	Q9Z2I8 Q9Z2I9
Macro domain	2	4	226	2489	5.51	0.0435506	1.36	Q8CCK0 Q8R5F3
Nuclear transport factor 2 (NTF2) domain	2	4	226	2489	5.51	0.0435506	1.36	P97855 Q99JX7
Zn-finger in ubiquitin-hydrolases and other protein	2	4	226	2489	5.51	0.0435506	1.36	P56399 Q9Z2V5

## Sheet: all Domain2Protein
Domain description	Fisher's exact test p value	Fold Enrichment	Protein accession	Position	Amino acid	Case/Con_F Ratio	Case/Con_F P value	Category	Protein description	Gene name	Localization probability	PEP	Score	Charge	Modified sequence	Mass error [ppm]	Con_F1	Con_F2	Con_F3	Case1	Case2	Case3
Isocitrate/isopropylmalate dehydrogenase	6.63425e-05	11.01	Q9D6R2	350	K	0.555	0.0431812	Q2	Isocitrate dehydrogenase [NAD] subunit alpha, mitochondrial OS=Mus musculus OX=10090 GN=Idh3a PE=1 SV=1	Idh3a	1	8.8779e-37	139.94	2	DLGGNAK(1)CSDFTEEICR	-2.4981	1.484	1.447	1	0.769	0.686
Isocitrate/isopropylmalate dehydrogenase	6.63425e-05	11.01	P70404	159	K	1.664	0.025527	Q3	Isocitrate dehydrogenase [NAD] subunit gamma 1, mitochondrial OS=Mus musculus OX=10090 GN=Idh3g PE=1 SV=1	Idh3g	1	7.86835e-06	101.48	2	HK(1)DIDILIVR	-2.5758	0.741	0.702	0.947	1.259		1.393
Isocitrate/isopropylmalate dehydrogenase	6.63425e-05	11.01	P70404	74	K	1.706	0.0303117	Q3	Isocitrate dehydrogenase [NAD] subunit gamma 1, mitochondrial OS=Mus musculus OX=10090 GN=Idh3g PE=1 SV=1	Idh3g	1	7.70411e-38	127.38	3	HTVTMIPGDGIGPELMLHVK(1)SVFR	-0.93435	0.774		0.714	1.378	1.161
Isocitrate/isopropylmalate dehydrogenase	6.63425e-05	11.01	P70404	206	K	1.6	0.00821001	Q3	Isocitrate dehydrogenase [NAD] subunit gamma 1, mitochondrial OS=Mus musculus OX=10090 GN=Idh3g PE=1 SV=1	Idh3g	1	5.75652e-11	84.102	2	IAEYAFK(1)LAQESGR	2.3546	0.737	0.793	0.882		1.228	1.344
Isocitrate/isopropylmalate dehydrogenase	6.63425e-05	11.01	O88844	126	K	0.623	0.00030903	Q2	Isocitrate dehydrogenase [NADP] cytoplasmic OS=Mus musculus OX=10090 GN=Idh1 PE=1 SV=2	Idh1	1	4.18903e-25	167.76	2	LVTGWVK(1)PIIIGR	-1.8837	1.279	1.139	1.174	0.774	0.72	0.743
Isocitrate/isopropylmalate dehydrogenase	6.63425e-05	11.01	P54071	69	K	1.619	0.00138341	Q3	Isocitrate dehydrogenase [NADP], mitochondrial OS=Mus musculus OX=10090 GN=Idh2 PE=1 SV=3	Idh2	1	2.6154e-20	142.51	2	EK(1)LILPHVDVQLK	3.8884	0.808	0.716	0.689	1.286	1.151	1.146
Isocitrate/isopropylmalate dehydrogenase	6.63425e-05	11.01	P54071	413	K	2.118	0.00162194	Q4	Isocitrate dehydrogenase [NADP], mitochondrial OS=Mus musculus OX=10090 GN=Idh2 PE=1 SV=3	Idh2	1	3.92991e-14	70.337	3	VCVQTVESGAMTK(1)DLAGCIHGLSNVK	4.3148		0.56	0.552	1.205	1.266	1.061
Calponin homology (CH) domain	0.00197459	3.26	Q9QXZ0	1210	K	0.461	0.0121549	Q1	Microtubule-actin cross-linking factor 1 OS=Mus musculus OX=10090 GN=Macf1 PE=1 SV=2	Macf1	1	7.2559e-09	122.2	2	DK(1)NSVFSVLDEEITK	-3.4117	1.299	1.566	1.201	0.825	0.468	0.581
Calponin homology (CH) domain	0.00197459	3.26	Q9QXZ0	842	K	1.59	0.0101939	Q3	Microtubule-actin cross-linking factor 1 OS=Mus musculus OX=10090 GN=Macf1 PE=1 SV=2	Macf1	1	1.16092e-51	179.21	2	EQLIQSK(1)SSVASLVGR	0.75958	0.679	0.806	0.847	1.208	1.411	1.088
Calponin homology (CH) domain	0.00197459	3.26	Q9WVA4	153	K	0.661	0.00643798	Q2	Transgelin-2 OS=Mus musculus OX=10090 GN=Tagln2 PE=1 SV=4	Tagln2	1	7.5048e-72	212.93	2	DDGLFSGDPNWFPK(1)K	6.2777	1.228	1.3	1.312	0.72	0.908	0.91
Calponin homology (CH) domain	0.00197459	3.26	Q9QXS1	247	K	1.639	0.00940376	Q3	Plectin OS=Mus musculus OX=10090 GN=Plec PE=1 SV=3	Plec	1	2.32869e-05	97.175	3	FHK(1)LQNVQIALDYLR	-1.0982	0.637		0.743	1.087	1.237	1.068
Calponin homology (CH) domain	0.00197459	3.26	Q9QXS1	2033	K	0.621	0.00905022	Q2	Plectin OS=Mus musculus OX=10090 GN=Plec PE=1 SV=3	Plec	1	4.40796e-25	95.677	3	RLEEQAALHK(1)ADIEER	1.009	1.508	1.133	1.16	0.837	0.789	0.736
Calponin homology (CH) domain	0.00197459	3.26	Q9QXS1	2714	K	0.562	0.00913195	Q2	Plectin OS=Mus musculus OX=10090 GN=Plec PE=1 SV=3	Plec	1	0.000257605	62.705	3	RK(1)QEELQHLEQQR	1.4322	1.269	1.201	1.356	0.635	0.798
Calponin homology (CH) domain	0.00197459	3.26	Q9JKF1	1571	K	1.522	0.0119684	Q3	Ras GTPase-activating-like protein IQGAP1 OS=Mus musculus OX=10090 GN=Iqgap1 PE=1 SV=2	Iqgap1	1	1.22844e-52	182.52	3	LHEK(1)GVLLEIEDLQANQFK	0.65974	0.833	0.879	0.642	1.185	1.229	1.169
Calponin homology (CH) domain	0.00197459	3.26	Q8BTM8	2240	K	0.642	4.55275e-05	Q2	Filamin-A OS=Mus musculus OX=10090 GN=Flna PE=1 SV=5	Flna	1	1.00214e-09	107.15	3	GQHVPGSPFQFTVGPLGEGGAHK(1)VR	0.92225	1.153	1.194	1.219	0.766	0.784	0.74
Calponin homology (CH) domain	0.00197459	3.26	Q2KN98	680	K	0.608	0.000472316	Q2	Cytospin-A OS=Mus musculus OX=10090 GN=Specc1l PE=1 SV=1	Specc1l	1	0.00024508	85.716	2	SELEEK(1)DTER	1.8316	1.173	1.167	1.102		0.712	0.684
Calponin homology (CH) domain	0.00197459	3.26	Q08093	19	K	1.685	0.0272936	Q3	Calponin-2 OS=Mus musculus OX=10090 GN=Cnn2 PE=1 SV=1	Cnn2	1	1.20482e-42	203.8	2	GPSYGLSAEVK(1)NR	3.5055	0.762	0.749	0.932	1.205		1.539
Calponin homology (CH) domain	0.00197459	3.26	Q80X90	340	K	0.578	0.0139919	Q2	Filamin-B OS=Mus musculus OX=10090 GN=Flnb PE=1 SV=3	Flnb	1	1.79477e-35	88.421	3	VIVLFAGQHISK(1)SPFEVNVDK	-0.94831	1.132	1.305	1.222	0.792	0.537	0.786
Filamin/ABP280 repeat	0.00275931	8.26	Q8BTM8	2240	K	0.642	4.55275e-05	Q2	Filamin-A OS=Mus musculus OX=10090 GN=Flna PE=1 SV=5	Flna	1	1.00214e-09	107.15	3	GQHVPGSPFQFTVGPLGEGGAHK(1)VR	0.92225	1.153	1.194	1.219	0.766	0.784	0.74
Vps5 C terminal like	0.00275931	8.26	Q9D8U8	290	K	0.645	0.0320741	Q2	Sorting nexin-5 OS=Mus musculus OX=10090 GN=Snx5 PE=1 SV=1	Snx5	1	4.6724e-71	225.1	2	VSSDEDLK(1)LTELLR	6.5176	1.151	1.46	1.083	0.711	0.963	0.708
Filamin/ABP280 repeat	0.00275931	8.26	Q80X90	340	K	0.578	0.0139919	Q2	Filamin-B OS=Mus musculus OX=10090 GN=Flnb PE=1 SV=3	Flnb	1	1.79477e-35	88.421	3	VIVLFAGQHISK(1)SPFEVNVDK	-0.94831	1.132	1.305	1.222	0.792	0.537	0.786
Vps5 C terminal like	0.00275931	8.26	Q6P8X1	239	K	0.652	0.0114439	Q2	Sorting nexin-6 OS=Mus musculus OX=10090 GN=Snx6 PE=1 SV=2	Snx6	1	1.56305e-05	101.48	2	SHK(1)SAADDYNR	0.44562	1.331		1.176	0.835	0.873	0.744
Vps5 C terminal like	0.00275931	8.26	Q9CWK8	193	K	1.956	0.00361886	Q3	Sorting nexin-2 OS=Mus musculus OX=10090 GN=Snx2 PE=1 SV=2	Snx2	1	3.72181e-15	151.52	2	FSDFLGLHSK(1)LASK	2.0115	0.605	0.804	0.582	1.267	1.411	1.216
Filamin/ABP280 repeat	0.00275931	8.26	Q1PSW8	432	K	2.4	0.00174074	Q4	E3 ubiquitin-protein ligase TRIM71 OS=Mus musculus OX=10090 GN=Trim71 PE=1 SV=1	Trim71	1	1.83408e-06	130.79	2	MLAQVQELK(1)TIR	0.2669	0.582	0.705	0.658	1.476		1.636
SMC proteins Flexible Hinge Domain	0.00643627	6.61	Q8CG47	427	K	2.555	0.00585045	Q4	Structural maintenance of chromosomes protein 4 OS=Mus musculus OX=10090 GN=Smc4 PE=1 SV=1	Smc4	1	0.00556448	67.881	2	VEELK(1)SVPAK	-4.517		0.535	0.596	1.514	1.376
SMC proteins Flexible Hinge Domain	0.00643627	6.61	Q8CG47	562	K	0.279	0.000320563	Q1	Structural maintenance of chromosomes protein 4 OS=Mus musculus OX=10090 GN=Smc4 PE=1 SV=1	Smc4	1	1.15441e-18	183.08	2	ELQK(1)LTQEEINLK	4.4578	1.61	1.802	1.249	0.434	0.445	0.422
SMC proteins Flexible Hinge Domain	0.00643627	6.61	Q8CG48	332	K	0.637	0.0019175	Q2	Structural maintenance of chromosomes protein 2 OS=Mus musculus OX=10090 GN=Smc2 PE=1 SV=2	Smc2	1	0.000150464	94.791	2	RK(1)ELQNSMAEDSK	-2.5074	1.368	1.144	1.162	0.797	0.8	0.745
SMC proteins Flexible Hinge Domain	0.00643627	6.61	Q9CW03	740	K	0.611	3.18007e-06	Q2	Structural maintenance of chromosomes protein 3 OS=Mus musculus OX=10090 GN=Smc3 PE=1 SV=2	Smc3	1	5.86381e-06	121.8	2	DSILSEMK(1)MLK	-2.3636	1.212	1.216	1.254	0.753	0.757	0.738
SMC proteins Flexible Hinge Domain	0.00643627	6.61	Q9CW03	920	K	0.65	0.0428015	Q2	Structural maintenance of chromosomes protein 3 OS=Mus musculus OX=10090 GN=Smc3 PE=1 SV=2	Smc3	1	1.89273e-09	110.91	3	EHMDAINHDTK(1)ELEK	2.7793	1.329	1.112			0.809	0.777
Enolase, C-terminal TIM barrel domain	0.00821137	11.01	P21550	262	K	0.611	0.0146215	Q2	Beta-enolase OS=Mus musculus OX=10090 GN=Eno3 PE=1 SV=3	Eno3	1	7.26726e-07	104.04	2	YDLDFK(1)SPDDPAR	0.69559		1.255	1.149	0.765		0.705
Enolase, N-terminal domain	0.00821137	11.01	P17182	193	K	0.347	0.013777	Q1	Alpha-enolase OS=Mus musculus OX=10090 GN=Eno1 PE=1 SV=3	Eno1	1	1.46989e-11	130.99	2	IGAEVYHNLK(1)NVIK	-2.4748	1.874	1.572		0.541	0.47	0.783
Enolase, C-terminal TIM barrel domain	0.00821137	11.01	P17182	193	K	0.347	0.013777	Q1	Alpha-enolase OS=Mus musculus OX=10090 GN=Eno1 PE=1 SV=3	Eno1	1	1.46989e-11	130.99	2	IGAEVYHNLK(1)NVIK	-2.4748	1.874	1.572		0.541	0.47	0.783
ATP-grasp domain	0.00821137	11.01	Q9Z2I8	67	K	0.618	0.0090989	Q2	Succinate--CoA ligase [GDP-forming] subunit beta, mitochondrial OS=Mus musculus OX=10090 GN=Suclg2 PE=1 SV=3	Suclg2	1	1.55093e-30	179.98	2	FFVANTAK(1)EALEAAK	5.0778	1.377	1.256		0.878	0.728	0.835
ATP-grasp domain	0.00821137	11.01	Q9Z2I9	417	K	2.667	0.0112041	Q4	Succinate--CoA ligase [ADP-forming] subunit beta, mitochondrial OS=Mus musculus OX=10090 GN=Sucla2 PE=1 SV=2	Sucla2	1	9.54368e-08	96.313	2	VDDAK(1)ALIADSGLK	0.87809	0.823	0.5	0.373	1.573	1.503	1.447
Enolase, N-terminal domain	0.00821137	11.01	P21550	262	K	0.611	0.0146215	Q2	Beta-enolase OS=Mus musculus OX=10090 GN=Eno3 PE=1 SV=3	Eno3	1	7.26726e-07	104.04	2	YDLDFK(1)SPDDPAR	0.69559		1.255	1.149	0.765		0.705
RecF/RecN/SMC N terminal domain	0.0120144	5.51	Q9CW03	740	K	0.611	3.18007e-06	Q2	Structural maintenance of chromosomes protein 3 OS=Mus musculus OX=10090 GN=Smc3 PE=1 SV=2	Smc3	1	5.86381e-06	121.8	2	DSILSEMK(1)MLK	-2.3636	1.212	1.216	1.254	0.753	0.757	0.738
RecF/RecN/SMC N terminal domain	0.0120144	5.51	Q9CW03	920	K	0.65	0.0428015	Q2	Structural maintenance of chromosomes protein 3 OS=Mus musculus OX=10090 GN=Smc3 PE=1 SV=2	Smc3	1	1.89273e-09	110.91	3	EHMDAINHDTK(1)ELEK	2.7793	1.329	1.112			0.809	0.777
RecF/RecN/SMC N terminal domain	0.0120144	5.51	Q8CG48	332	K	0.637	0.0019175	Q2	Structural maintenance of chromosomes protein 2 OS=Mus musculus OX=10090 GN=Smc2 PE=1 SV=2	Smc2	1	0.000150464	94.791	2	RK(1)ELQNSMAEDSK	-2.5074	1.368	1.144	1.162	0.797	0.8	0.745
RecF/RecN/SMC N terminal domain	0.0120144	5.51	Q8CG47	427	K	2.555	0.00585045	Q4	Structural maintenance of chromosomes protein 4 OS=Mus musculus OX=10090 GN=Smc4 PE=1 SV=1	Smc4	1	0.00556448	67.881	2	VEELK(1)SVPAK	-4.517		0.535	0.596	1.514	1.376
RecF/RecN/SMC N terminal domain	0.0120144	5.51	Q8CG47	562	K	0.279	0.000320563	Q1	Structural maintenance of chromosomes protein 4 OS=Mus musculus OX=10090 GN=Smc4 PE=1 SV=1	Smc4	1	1.15441e-18	183.08	2	ELQK(1)LTQEEINLK	4.4578	1.61	1.802	1.249	0.434	0.445	0.422
MCM2/3/5 family	0.0120144	5.51	P49718	700	K	0.375	0.0008148	Q1	DNA replication licensing factor MCM5 OS=Mus musculus OX=10090 GN=Mcm5 PE=1 SV=2	Mcm5	1	7.61361e-16	85.513	3	FAIGSQVSEHSIVQDFTK(1)QK	-0.17611	1.335	1.462	1.231	0.524		0.484
MCM2/3/5 family	0.0120144	5.51	P49718	625	K	0.545	0.00534752	Q2	DNA replication licensing factor MCM5 OS=Mus musculus OX=10090 GN=Mcm5 PE=1 SV=2	Mcm5	1	0.00646501	67.507	2	IAEALSK(1)MK	-3.703	1.343	1.293		0.747	0.689
MCM2/3/5 family	0.0120144	5.51	P97310	476	K	0.546	0.0272189	Q2	DNA replication licensing factor MCM2 OS=Mus musculus OX=10090 GN=Mcm2 PE=1 SV=3	Mcm2	1	3.2798e-26	165.7	3	DQQIGEK(1)IFASIAPSIYGHEDIK	1.2625	1.547	1.415	0.985	0.739	0.838	0.578
MCM2/3/5 family	0.0120144	5.51	P97311	173	K	0.662	0.0123869	Q2	DNA replication licensing factor MCM6 OS=Mus musculus OX=10090 GN=Mcm6 PE=1 SV=1	Mcm6	1	6.9263e-16	104.49	2	DVEQQFK(1)YTQPNICR	-1.5785		1.199	1.289	0.9	0.743	0.829
Glutaredoxin	0.0231549	7.34	Q9CQM9	321	K	0.516	0.000918812	Q2	Glutaredoxin-3 OS=Mus musculus OX=10090 GN=Glrx3 PE=1 SV=1	Glrx3	1	6.94599e-08	115.05	2	GDLVGGLDIVK(1)ELK	2.1307	1.356	1.348	1.142	0.603	0.665	0.716
Glutaredoxin	0.0231549	7.34	Q9QUH0	100	K	0.611	0.0300812	Q2	Glutaredoxin-1 OS=Mus musculus OX=10090 GN=Glrx PE=1 SV=3	Glrx	1	0.00333556	72.492	2	LK(1)QIGALQL	-1.4854	1.086	1.48	0.942	0.796	0.687	0.662
PHD-finger	0.0238032	2.9	Q6PDQ2	1221	K	0.616	0.0452396	Q2	Chromodomain-helicase-DNA-binding protein 4 OS=Mus musculus OX=10090 GN=Chd4 PE=1 SV=1	Chd4	1	1.55689e-19	88.796	2	FGTEELFK(1)DEATDGGGDNK	-2.603	1.192	0.981	1.55	0.923	0.675	0.697
PHD-finger	0.0238032	2.9	Q6PDQ2	1868	K	0.262	0.00629591	Q1	Chromodomain-helicase-DNA-binding protein 4 OS=Mus musculus OX=10090 GN=Chd4 PE=1 SV=1	Chd4	1	6.42541e-38	189.13	2	QLEELLSDMK(1)ADVTR	-1.9301	1.576	1.717	1.089		0.417	0.347
PHD-finger	0.0238032	2.9	Q62318	575	K	0.361	0.0112346	Q1	Transcription intermediary factor 1-beta OS=Mus musculus OX=10090 GN=Trim28 PE=1 SV=3	Trim28	1	2.89317e-69	152.85	3	EEETEAAIGAPPAAPEGPETK(1)PVLMPLTEGPGAEGPR	2.5582	0.995	2.055	1.2	0.502	0.508	0.525
PHD-finger	0.0238032	2.9	Q62318	366	K	0.648	0.00869961	Q2	Transcription intermediary factor 1-beta OS=Mus musculus OX=10090 GN=Trim28 PE=1 SV=3	Trim28	1	8.18748e-35	217.2	2	FASWALESDNNTALLLSK(1)K	-0.89789	1.304	1.245	1.035	0.723	0.737	0.863
PHD-finger	0.0238032	2.9	Q8BSN5	134	K	0.666	0.00461782	Q2	PHD finger protein 23 OS=Mus musculus OX=10090 GN=Phf23 PE=2 SV=2	Phf23	1	5.30871e-12	138.71	2	LK(1)DSLFDLDGPK	1.282	1.172	1.315	1.132	0.736	0.888	0.785
PHD-finger	0.0238032	2.9	Q8C9B9	14	K	0.492	0.00803381	Q1	Death-inducer obliterator 1 OS=Mus musculus OX=10090 GN=Dido1 PE=1 SV=4	Dido1	0.995788	1.78602e-05	86.135	3	GHLSNEEAPK(0.996)AIK(0.004)PTSK	0.62399	1.421		1.283	0.64	0.691
PHD-finger	0.0238032	2.9	Q9D168	23	K	0.65	0.00535013	Q2	Integrator complex subunit 12 OS=Mus musculus OX=10090 GN=Ints12 PE=1 SV=1	Ints12	1	0.000517378	85.716	2	ALGFLHSK(1)SK	-0.94782	1.4	1.272	1.101	0.77	0.818	0.866
Histidine kinase-, DNA gyrase B-, and HSP90-like ATPase	0.0319704	3.15	P07901	655	K	1.76	0.0200162	Q3	Heat shock protein HSP 90-alpha OS=Mus musculus OX=10090 GN=Hsp90aa1 PE=1 SV=4	Hsp90aa1	1	0.00107105	96.311	2	AEADK(1)NDK	-0.047028	0.653	0.887	0.638	1.106	1.561	1.166
Histidine kinase-, DNA gyrase B-, and HSP90-like ATPase	0.0319704	3.15	P11499	53	K	2.594	0.0186787	Q4	Heat shock protein HSP 90-beta OS=Mus musculus OX=10090 GN=Hsp90ab1 PE=1 SV=3	Hsp90ab1	1	4.81573e-113	329.7	2	ELISNASDALDK(1)IR	3.5869	0.518	0.735	0.43	1.276	2.019	1.07
Histidine kinase-, DNA gyrase B-, and HSP90-like ATPase	0.0319704	3.15	P11499	646	K	1.775	0.023616	Q3	Heat shock protein HSP 90-beta OS=Mus musculus OX=10090 GN=Hsp90ab1 PE=1 SV=3	Hsp90ab1	1	0.00107105	96.311	2	AEADK(1)NDK	-0.047028	0.649	0.895	0.629	1.096	1.591	1.169
Histidine kinase-, DNA gyrase B-, and HSP90-like ATPase	0.0319704	3.15	P11499	263	K	0.558	5.59273e-05	Q2	Heat shock protein HSP 90-beta OS=Mus musculus OX=10090 GN=Hsp90ab1 PE=1 SV=3	Hsp90ab1	1	3.57107e-19	148.69	2	IEDVGSDEEDDSGK(1)DK	-3.1947	1.283	1.247	1.308	0.756	0.7	0.687
FERM central domain	0.0319704	3.15	P34152	1000	K	0.555	0.024326	Q2	Focal adhesion kinase 1 OS=Mus musculus OX=10090 GN=Ptk2 PE=1 SV=4	Ptk2	1	2.66422e-29	175.68	2	LLNSDLGELISK(1)MK	-0.99853	1.363	1.457	1.087	0.919	0.696	0.555
FERM central domain	0.0319704	3.15	P26043	556	K	0.664	0.0122936	Q2	Radixin OS=Mus musculus OX=10090 GN=Rdx PE=1 SV=3	Rdx	1	5.95259e-16	137.39	2	TQNDVLHAENVK(1)AGR	-4.6081	1.281	1.095	1.246	0.68	0.828	0.897
FERM central domain	0.0319704	3.15	F8VQB6	1214	K	1.526	0.000734492	Q3	Unconventional myosin-X OS=Mus musculus OX=10090 GN=Myo10 PE=1 SV=1	Myo10	1	0.00626149	102.46	2	SK(1)QEALK	0.44604	0.838	0.767	0.821	1.19	1.326	1.187
Histidine kinase-, DNA gyrase B-, and HSP90-like ATPase	0.0319704	3.15	P08113	87	K	0.608	0.0329607	Q2	Endoplasmin OS=Mus musculus OX=10090 GN=Hsp90b1 PE=1 SV=2	Hsp90b1	1	1.65615e-07	147.78	2	MMK(1)LIINSLYK	2.4741	1.031	1.281	1.368	0.562	0.844	0.833
Histidine kinase-, DNA gyrase B-, and HSP90-like ATPase	0.0319704	3.15	Q01320	286	K	1.542	0.000345125	Q3	DNA topoisomerase 2-alpha OS=Mus musculus OX=10090 GN=Top2a PE=1 SV=2	Top2a	1	1.36043e-15	90.89	3	DKVDETGNSLK(1)VIHEQVNPR	1.617	0.781		0.774	1.191		1.207
FERM central domain	0.0319704	3.15	P26041	237	K	0.493	0.000466585	Q1	Moesin OS=Mus musculus OX=10090 GN=Msn PE=1 SV=3	Msn	1	9.47922e-05	103.76	2	LTPK(1)IGFPWSEIR	-2.8391	1.358	1.665	1.372	0.731	0.727	0.708
FERM central domain	0.0319704	3.15	P26041	35	K	0.638	0.00573585	Q2	Moesin OS=Mus musculus OX=10090 GN=Msn PE=1 SV=3	Msn	1	2.49596e-33	184.27	2	QLFDQVVK(1)TIGLR	0.70911	1.463	1.214	1.201	0.774	0.786	0.914
CS domain	0.0411098	3.67	Q9D1P4	321	K	0.608	0.00173924	Q2	Cysteine and histidine-rich domain-containing protein 1 OS=Mus musculus OX=10090 GN=Chordc1 PE=1 SV=1	Chordc1	1	4.30229e-08	84.58	3	KAEPMQWASLELPTTK(1)K	-2.2131	1.275	1.328	1.135	0.811	0.77	0.69
CS domain	0.0411098	3.67	O35685	133	K	0.625	0.0428706	Q2	Nuclear migration protein nudC OS=Mus musculus OX=10090 GN=Nudc PE=1 SV=1	Nudc	1	7.73749e-34	103.63	2	DAEDQEAQLK(1)NGSLDSPGK	-2.1406	1.042	1.182	1.284	0.616	0.845
CS domain	0.0411098	3.67	O35685	39	K	1.545	0.00181211	Q3	Nuclear migration protein nudC OS=Mus musculus OX=10090 GN=Nudc PE=1 SV=1	Nudc	1	2.19076e-06	86.135	2	K(1)TDFFIGGEEGMAEK	6.0498	0.728	0.769	0.868	1.153	1.271	1.229
B-box zinc finger	0.0411098	3.67	Q8BGE7	231	K	0.657	0.0336423	Q2	Tripartite motif-containing protein 6 OS=Mus musculus OX=10090 GN=Trim6 PE=1 SV=1	Trim6	1	1.87291e-25	107.84	3	AEGDLIHQSQSLK(1)DLISDLEHR	-1.1754	1.269	1.149	1.17	0.996	0.73	0.632
B-box zinc finger	0.0411098	3.67	Q62318	575	K	0.361	0.0112346	Q1	Transcription intermediary factor 1-beta OS=Mus musculus OX=10090 GN=Trim28 PE=1 SV=3	Trim28	1	2.89317e-69	152.85	3	EEETEAAIGAPPAAPEGPETK(1)PVLMPLTEGPGAEGPR	2.5582	0.995	2.055	1.2	0.502	0.508	0.525
B-box zinc finger	0.0411098	3.67	Q62318	366	K	0.648	0.00869961	Q2	Transcription intermediary factor 1-beta OS=Mus musculus OX=10090 GN=Trim28 PE=1 SV=3	Trim28	1	8.18748e-35	217.2	2	FASWALESDNNTALLLSK(1)K	-0.89789	1.304	1.245	1.035	0.723	0.737	0.863
B-box zinc finger	0.0411098	3.67	Q1PSW8	432	K	2.4	0.00174074	Q4	E3 ubiquitin-protein ligase TRIM71 OS=Mus musculus OX=10090 GN=Trim71 PE=1 SV=1	Trim71	1	1.83408e-06	130.79	2	MLAQVQELK(1)TIR	0.2669	0.582	0.705	0.658	1.476		1.636
CS domain	0.0411098	3.67	Q9CX34	238	K	0.628	0.0163821	Q2	Protein SGT1 homolog OS=Mus musculus OX=10090 GN=Sugt1 PE=1 SV=3	Sugt1	1	1.63176e-12	76.009	2	LEGQGDEPTPK(1)QFTADVK	-1.7343	1.28	1.342		0.713	0.916	0.839
Nuclear transport factor 2 (NTF2) domain	0.0435506	5.51	P97855	374	K	0.555	0.00166839	Q2	Ras GTPase-activating protein-binding protein 1 OS=Mus musculus OX=10090 GN=G3bp1 PE=1 SV=1	G3bp1	1	5.09857e-06	112.67	3	INSGGK(1)LPNFGFVVFDDSEPVQK	-1.5846	1.207	1.203	1.48	0.757	0.669	0.732
Nuclear transport factor 2 (NTF2) domain	0.0435506	5.51	Q99JX7	315	K	0.63	0.0116336	Q2	Nuclear RNA export factor 1 OS=Mus musculus OX=10090 GN=Nxf1 PE=1 SV=3	Nxf1	1	1.72422e-07	86.243	2	GLK(1)LEELWLDR	-1.9322	1.258	1.258	1.155	0.841	0.621	0.851
Macro domain	0.0435506	5.51	Q8CCK0	323	K	1.584	0.0219265	Q3	Core histone macro-H2A.2 OS=Mus musculus OX=10090 GN=Macroh2a2 PE=1 SV=3	Macroh2a2	1	5.86487e-06	78.157	2	NCFPK(1)QTAAQVTLK	-0.91231		0.646	0.709	1.091	1.202	0.927
Zn-finger in ubiquitin-hydrolases and other protein	0.0435506	5.51	P56399	406	K	2.341	0.00495348	Q4	Ubiquitin carboxyl-terminal hydrolase 5 OS=Mus musculus OX=10090 GN=Usp5 PE=1 SV=1	Usp5	1	2.97931e-20	78.925	3	PALESGDGEQVPEQK(1)EVQDGIAPR	3.5538		0.411	0.541	1.027	1.165	1.151
Macro domain	0.0435506	5.51	Q8R5F3	104	K	0.654	0.0482836	Q2	ADP-ribose glycohydrolase OARD1 OS=Mus musculus OX=10090 GN=Oard1 PE=1 SV=2	Oard1	1	0.00410254	57.293	2	SLEAMK(1)SHCLK	-0.038927	1.352	1.142		0.777		0.853
Zn-finger in ubiquitin-hydrolases and other protein	0.0435506	5.51	Q9Z2V5	1140	K	0.642	0.0267579	Q2	Histone deacetylase 6 OS=Mus musculus OX=10090 GN=Hdac6 PE=1 SV=3	Hdac6	1	9.09699e-06	79.889	3	NAAHQNK(1)FGEDMPHSH	1.6121	1.194	0.993	1.131		0.631	0.79
CoA-ligase	0.0435506	5.51	Q9Z2I8	67	K	0.618	0.0090989	Q2	Succinate--CoA ligase [GDP-forming] subunit beta, mitochondrial OS=Mus musculus OX=10090 GN=Suclg2 PE=1 SV=3	Suclg2	1	1.55093e-30	179.98	2	FFVANTAK(1)EALEAAK	5.0778	1.377	1.256		0.878	0.728	0.835
CoA-ligase	0.0435506	5.51	Q9Z2I9	417	K	2.667	0.0112041	Q4	Succinate--CoA ligase [ADP-forming] subunit beta, mitochondrial OS=Mus musculus OX=10090 GN=Sucla2 PE=1 SV=2	Sucla2	1	9.54368e-08	96.313	2	VDDAK(1)ALIADSGLK	0.87809	0.823	0.5	0.373	1.573	1.503	1.447
EF-hand domain pair	0.0600605	2.29	Q9QXZ0	1210	K	0.461	0.0121549	Q1	Microtubule-actin cross-linking factor 1 OS=Mus musculus OX=10090 GN=Macf1 PE=1 SV=2	Macf1	1	7.2559e-09	122.2	2	DK(1)NSVFSVLDEEITK	-3.4117	1.299	1.566	1.201	0.825	0.468	0.581
EF-hand domain pair	0.0600605	2.29	Q9QXZ0	842	K	1.59	0.0101939	Q3	Microtubule-actin cross-linking factor 1 OS=Mus musculus OX=10090 GN=Macf1 PE=1 SV=2	Macf1	1	1.16092e-51	179.21	2	EQLIQSK(1)SSVASLVGR	0.75958	0.679	0.806	0.847	1.208	1.411	1.088
EF-hand domain pair	0.0600605	2.29	Q9QXX4	18	K	1.699	0.0326001	Q3	Calcium-binding mitochondrial carrier protein Aralar2 OS=Mus musculus OX=10090 GN=Slc25a13 PE=1 SV=1	Slc25a13	1	1.89973e-06	86.243	2	ADPAELK(1)AIFLK	-5.42	0.501	0.905	0.645	1.217	1.095	1.173
EF-hand domain pair	0.0600605	2.29	Q61112	169	K	1.674	0.0382546	Q3	45 kDa calcium-binding protein OS=Mus musculus OX=10090 GN=Sdf4 PE=1 SV=1	Sdf4	1	0.000222083	109.88	2	FLASK(1)GHNER	-0.72526	0.782	0.816	0.811	1.358	1.698	0.977
EF-hand domain pair	0.0600605	2.29	P16546	1519	K	0.515	0.0185374	Q2	Spectrin alpha chain, non-erythrocytic 1 OS=Mus musculus OX=10090 GN=Sptan1 PE=1 SV=4	Sptan1	1	3.10335e-20	114.25	3	IAALQAFADQLIAVDHYAK(1)GDIANR	2.5961	1.693	1.316	1.017	0.581	0.736	0.756
EF-hand domain pair	0.0600605	2.29	O35887	84	K	1.611	0.0317308	Q3	Calumenin OS=Mus musculus OX=10090 GN=Calu PE=1 SV=1	Calu	1	3.2487e-59	190.87	2	IDDDK(1)DGFVTVDELK	3.9058	0.69	0.906	0.554	1.187	1.243	1.034
EF-hand domain pair	0.0600605	2.29	O35887	59	K	1.504	0.0300517	Q3	Calumenin OS=Mus musculus OX=10090 GN=Calu PE=1 SV=1	Calu	1	1.34563e-80	127.08	4	VHNDAQNFDYDHDAFLGAEEAK(1)SFDQLTPEESK	0.19346	0.782		0.717	1.192		1.062
Domain of unknown function (DUF1898)	0.0682934	4.41	P30681	112	K	1.683	0.00517439	Q3	High mobility group protein B2 OS=Mus musculus OX=10090 GN=Hmgb2 PE=1 SV=3	Hmgb2	1	7.03047e-12	131.48	3	RPPSAFFLFCSENRPK(1)IK	0.47349	0.685		0.569	1.057	1.078	1.03
WHEP-TRS domain	0.0682934	4.41	Q61035	37	K	0.482	0.00952752	Q1	Histidine--tRNA ligase, cytoplasmic OS=Mus musculus OX=10090 GN=Hars1 PE=1 SV=2	Hars1	1	7.60039e-38	189.13	2	ASAEQIEEEVTK(1)LLK	-1.3868	1.498	1.53	1.115	0.804	0.66	0.531
WHEP-TRS domain	0.0682934	4.41	Q68FL6	191	K	1.677	0.00718486	Q3	Methionine--tRNA ligase, cytoplasmic OS=Mus musculus OX=10090 GN=Mars1 PE=1 SV=1	Mars1	1	5.5861e-72	187.51	2	AAETVLK(1)QQGVLALR	3.7356	0.619	0.751	0.869	1.305	1.279	1.17
Domain of unknown function (DUF1898)	0.0682934	4.41	P63158	141	K	0.271	0.0277688	Q1	High mobility group protein B1 OS=Mus musculus OX=10090 GN=Hmgb1 PE=1 SV=2	Hmgb1	1	7.30472e-37	146.75	2	LGEMWNNTAADDK(1)QPYEK	-2.9163	1.331	1.862	1.221	0.549		0.247
Elongation factor Tu domain 2	0.0705628	3	P58252	845	K	0.606	0.0164051	Q2	Elongation factor 2 OS=Mus musculus OX=10090 GN=Eef2 PE=1 SV=2	Eef2	1	0.00027647	73.891	2	GLK(1)EGIPALDNFLDK	-0.24584	1.339		1.263	0.865	0.671	0.829
Elongation factor Tu domain 2	0.0705628	3	P58252	638	K	3.663	0.00153681	Q4	Elongation factor 2 OS=Mus musculus OX=10090 GN=Eef2 PE=1 SV=2	Eef2	1	5.89833e-21	126.32	2	YLAEK(1)YEWDVAEAR	1.7796	0.301	0.454	0.538	1.593	1.566	1.577
Elongation factor Tu domain 2	0.0705628	3	Q8R050	350	K	1.577	0.0010433	Q3	Eukaryotic peptide chain release factor GTP-binding subunit ERF3A OS=Mus musculus OX=10090 GN=Gspt1 PE=1 SV=2	Gspt1	1	2.27676e-18	148.76	2	TAGVK(1)HLIVLINK	2.4242	0.781	0.73	0.81	1.17	1.161	1.329
Elongation factor Tu domain 2	0.0705628	3	Q8R050	358	K	1.71	0.0382518	Q3	Eukaryotic peptide chain release factor GTP-binding subunit ERF3A OS=Mus musculus OX=10090 GN=Gspt1 PE=1 SV=2	Gspt1	1	2.87482e-20	127.07	3	HLIVLINK(1)MDDPTVNWSNER	1.0627	0.654	0.813		1.242	1.267
Elongation factor Tu domain 2	0.0705628	3	Q05D44	640	K	0.158	0.00192691	Q1	Eukaryotic translation initiation factor 5B OS=Mus musculus OX=10090 GN=Eif5b PE=1 SV=2	Eif5b	1	1.12633e-13	87.573	2	APIICVLGHVDTGK(1)TK	-1.6323	1.658	1.625	1.261		0.195	0.283
Elongation factor Tu domain 2	0.0705628	3	Q05D44	1091	K	0.356	0.0332902	Q1	Eukaryotic translation initiation factor 5B OS=Mus musculus OX=10090 GN=Eif5b PE=1 SV=2	Eif5b	1	0.000287796	86.243	2	MK(1)ILPQYIFNSR	5.8722	1.259	1.733			0.589	0.476
Elongation factor Tu domain 2	0.0705628	3	Q05D44	1191	K	0.615	0.00154681	Q2	Eukaryotic translation initiation factor 5B OS=Mus musculus OX=10090 GN=Eif5b PE=1 SV=2	Eif5b	1	1.29461e-10	138.23	2	QSIDALK(1)DWFR	-2.0289	1.323	1.21	1.186	0.844	0.705	0.739
EF hand	0.0879962	2.75	Q9Z247	561	K	0.64	0.0276877	Q2	Peptidyl-prolyl cis-trans isomerase FKBP9 OS=Mus musculus OX=10090 GN=Fkbp9 PE=1 SV=1	Fkbp9	1	0.00659774	93.561	2	LK(1)DQEAK	0.50925	1.206		1.38	0.727	0.807	0.949
EF hand	0.0879962	2.75	Q61112	169	K	1.674	0.0382546	Q3	45 kDa calcium-binding protein OS=Mus musculus OX=10090 GN=Sdf4 PE=1 SV=1	Sdf4	1	0.000222083	109.88	2	FLASK(1)GHNER	-0.72526	0.782	0.816	0.811	1.358	1.698	0.977
EF hand	0.0879962	2.75	O35887	84	K	1.611	0.0317308	Q3	Calumenin OS=Mus musculus OX=10090 GN=Calu PE=1 SV=1	Calu	1	3.2487e-59	190.87	2	IDDDK(1)DGFVTVDELK	3.9058	0.69	0.906	0.554	1.187	1.243	1.034
EF hand	0.0879962	2.75	O35887	59	K	1.504	0.0300517	Q3	Calumenin OS=Mus musculus OX=10090 GN=Calu PE=1 SV=1	Calu	1	1.34563e-80	127.08	4	VHNDAQNFDYDHDAFLGAEEAK(1)SFDQLTPEESK	0.19346	0.782		0.717	1.192		1.062
Anticodon binding domain	0.096433	3.67	Q61035	37	K	0.482	0.00952752	Q1	Histidine--tRNA ligase, cytoplasmic OS=Mus musculus OX=10090 GN=Hars1 PE=1 SV=2	Hars1	1	7.60039e-38	189.13	2	ASAEQIEEEVTK(1)LLK	-1.3868	1.498	1.53	1.115	0.804	0.66	0.531
Anticodon binding domain	0.096433	3.67	Q9D0R2	230	K	0.516	0.0176173	Q2	Threonine--tRNA ligase 1, cytoplasmic OS=Mus musculus OX=10090 GN=Tars1 PE=1 SV=2	Tars1	1	9.02817e-16	142.56	2	ETLLEMFK(1)YNK	-1.269	1.546	1.066	1.279	0.829	0.521	0.656
Anticodon binding domain	0.096433	3.67	Q9D0R2	305	K	0.479	0.0032279	Q1	Threonine--tRNA ligase 1, cytoplasmic OS=Mus musculus OX=10090 GN=Tars1 PE=1 SV=2	Tars1	1	1.81383e-05	96.957	2	IYGISFPDPK(1)LLK	-1.9366	1.366	1.403	1.225	0.513	0.749	0.653
RNA recognition motif. (a.k.a. RRM, RBD, or RNP domain)	0.102774	1.47	Q99020	124	K	0.641	0.0026178	Q2	Heterogeneous nuclear ribonucleoprotein A/B OS=Mus musculus OX=10090 GN=Hnrnpab PE=1 SV=1	Hnrnpab	1	2.67508e-37	196.38	2	GFGFILFK(1)DSSSVEK	-0.30094	1.346	1.188	1.129	0.843	0.732	0.773
RNA recognition motif. (a.k.a. RRM, RBD, or RNP domain)	0.102774	1.47	Q99020	271	K	0.582	0.00380301	Q2	Heterogeneous nuclear ribonucleoprotein A/B OS=Mus musculus OX=10090 GN=Hnrnpab PE=1 SV=1	Hnrnpab	1	2.39342e-138	301.59	2	GSGGGQGSTNYGK(1)SQR	-3.3908	1.386	1.071	1.338	0.687	0.78	0.743
RNA recognition motif. (a.k.a. RRM, RBD, or RNP domain)	0.102774	1.47	Q99020	88	K	1.793	0.0445218	Q3	Heterogeneous nuclear ribonucleoprotein A/B OS=Mus musculus OX=10090 GN=Hnrnpab PE=1 SV=1	Hnrnpab	1	1.9491e-42	160.98	2	MFVGGLSWDTSK(1)K	1.9867	0.544	1.001	0.598	1.527	1.2	1.116
RNA recognition motif. (a.k.a. RRM, RBD, or RNP domain)	0.102774	1.47	Q99020	237	K	0.558	0.00294091	Q2	Heterogeneous nuclear ribonucleoprotein A/B OS=Mus musculus OX=10090 GN=Hnrnpab PE=1 SV=1	Hnrnpab	1	6.21248e-38	146.48	2	VAQPK(1)EVYQQQQYGSGGR	-4.5274	1.415	1.222	1.218	0.824	0.637	0.691
RNA recognition motif. (a.k.a. RRM, RBD, or RNP domain)	0.102774	1.47	Q8BG05	151	K	1.648	0.0218229	Q3	Heterogeneous nuclear ribonucleoprotein A3 OS=Mus musculus OX=10090 GN=Hnrnpa3 PE=1 SV=1	Hnrnpa3	1	3.20224e-09	112.73	2	YGK(1)IETIEVMEDR	4.9506	0.705	0.983	0.624	1.275	1.356	1.179
RNA recognition motif. (a.k.a. RRM, RBD, or RNP domain)	0.102774	1.47	Q8BG05	29	K	0.506	0.00639133	Q2	Heterogeneous nuclear ribonucleoprotein A3 OS=Mus musculus OX=10090 GN=Hnrnpa3 PE=1 SV=1	Hnrnpa3	1	2.20597e-11	186.27	3	RGEEGHDPK(1)EPEQLR	2.9471	1.47	1.248	1.178	0.777	0.525	0.668
RNA recognition motif. (a.k.a. RRM, RBD, or RNP domain)	0.102774	1.47	Q3UEB3	173	K	0.183	0.000874731	Q1	Poly(U)-binding-splicing factor PUF60 OS=Mus musculus OX=10090 GN=Puf60 PE=1 SV=2	Puf60	1	7.83811e-37	180.81	2	SIDMSWDSVTMK(1)HK	-0.53196	1.67	1.35	1.413		0.236	0.304
RNA recognition motif. (a.k.a. RRM, RBD, or RNP domain)	0.102774	1.47	P97855	374	K	0.555	0.00166839	Q2	Ras GTPase-activating protein-binding protein 1 OS=Mus musculus OX=10090 GN=G3bp1 PE=1 SV=1	G3bp1	1	5.09857e-06	112.67	3	INSGGK(1)LPNFGFVVFDDSEPVQK	-1.5846	1.207	1.203	1.48	0.757	0.669	0.732
RNA recognition motif. (a.k.a. RRM, RBD, or RNP domain)	0.102774	1.47	P09405	698	K	0.582	0.000140212	Q2	Nucleolin OS=Mus musculus OX=10090 GN=Ncl PE=1 SV=2	Ncl	1	9.69211e-11	147.78	2	GGGGDFK(1)PQGK	1.0917	1.323	1.195	1.316	0.74	0.77	0.723
RNA recognition motif. (a.k.a. RRM, RBD, or RNP domain)	0.102774	1.47	O88569	3	K	0.562	0.00207006	Q2	Heterogeneous nuclear ribonucleoproteins A2/B1 OS=Mus musculus OX=10090 GN=Hnrnpa2b1 PE=1 SV=2	Hnrnpa2b1	1	1.03385e-16	145.95	2	MEK(1)TLETVPLER	3.7767	1.303	1.459	1.175	0.667	0.751	0.794
RNA recognition motif. (a.k.a. RRM, RBD, or RNP domain)	0.102774	1.47	O88569	46	K	1.88	0.000531192	Q3	Heterogeneous nuclear ribonucleoproteins A2/B1 OS=Mus musculus OX=10090 GN=Hnrnpa2b1 PE=1 SV=2	Hnrnpa2b1	1	3.16158e-07	69.327	2	NYYEQWGK(1)LTDCVVMR	-1.6186	0.683	0.741	0.61	1.275	1.333	1.215
RNA recognition motif. (a.k.a. RRM, RBD, or RNP domain)	0.102774	1.47	Q8K310	532	K	1.61	0.000205265	Q3	Matrin-3 OS=Mus musculus OX=10090 GN=Matr3 PE=1 SV=1	Matr3	1	2.75133e-16	163.59	2	MK(1)SQAFIEMETR	0.87163	0.732	0.823	0.743	1.237	1.228	1.235
RNA recognition motif. (a.k.a. RRM, RBD, or RNP domain)	0.102774	1.47	Q8VH51	305	K	0.557	0.0109493	Q2	RNA-binding protein 39 OS=Mus musculus OX=10090 GN=Rbm39 PE=1 SV=2	Rbm39	1	6.01823e-05	90.689	2	GYGFITFSDSECAK(1)K	1.1214	1.584	1.131	1.188	0.696	0.832	0.645
RNA recognition motif. (a.k.a. RRM, RBD, or RNP domain)	0.102774	1.47	Q91VE6	194	K	0.56	0.00303217	Q2	MKI67 FHA domain-interacting nucleolar phosphoprotein OS=Mus musculus OX=10090 GN=Nifk PE=1 SV=1	Nifk	1	8.9013e-10	126.48	2	GIDYSFPSLVLPK(1)PK	0.90061	1.281	1.504	1.118	0.751	0.693	0.742
RNA recognition motif. (a.k.a. RRM, RBD, or RNP domain)	0.102774	1.47	Q8BG81	403	K	0.583	0.0103166	Q2	Polymerase delta-interacting protein 3 OS=Mus musculus OX=10090 GN=Poldip3 PE=1 SV=1	Poldip3	1	3.38256e-29	155.28	2	ALFK(1)SSGASVTTQPTEFK	-4.776	1.284	1.293	1.057		0.741	0.671
RNA recognition motif. (a.k.a. RRM, RBD, or RNP domain)	0.102774	1.47	Q8BHN5	458	K	1.94	0.0210777	Q3	RNA-binding protein 45 OS=Mus musculus OX=10090 GN=Rbm45 PE=1 SV=1	Rbm45	1	0.000263285	83.358	2	LK(1)VMLADSPR	-1.2116	0.79	0.708	0.894	1.791	1.303
RNA recognition motif. (a.k.a. RRM, RBD, or RNP domain)	0.102774	1.47	Q9Z2X1	14	K	1.895	0.0132308	Q3	Heterogeneous nuclear ribonucleoprotein F OS=Mus musculus OX=10090 GN=Hnrnpf PE=1 SV=3	Hnrnpf	1	1.50858e-29	169.57	2	MLGPEGGEGYVVK(1)LR	2.1078		0.598	0.659	1.016	1.38	1.177
RNA recognition motif. (a.k.a. RRM, RBD, or RNP domain)	0.102774	1.47	Q9CPN8	487	K	0.607	0.0040007	Q2	Insulin-like growth factor 2 mRNA-binding protein 3 OS=Mus musculus OX=10090 GN=Igf2bp3 PE=1 SV=1	Igf2bp3	1	0.000222083	106.93	2	EEVK(1)LEAHIR	-0.33726	1.309	1.157	1.424	0.81	0.851	0.701
RNA recognition motif. (a.k.a. RRM, RBD, or RNP domain)	0.102774	1.47	Q9CX86	106	K	0.507	0.0203629	Q2	Heterogeneous nuclear ribonucleoprotein A0 OS=Mus musculus OX=10090 GN=Hnrnpa0 PE=1 SV=1	Hnrnpa0	1	3.14386e-87	164.22	3	LFVGGLK(1)GDVAEGDLIEHFSQFGAVEK	-1.2187	1.15	1.421	1.041	0.686	0.535
RNA recognition motif. (a.k.a. RRM, RBD, or RNP domain)	0.102774	1.47	Q9Z1D1	161	K	0.636	0.0146398	Q2	Eukaryotic translation initiation factor 3 subunit G OS=Mus musculus OX=10090 GN=Eif3g PE=1 SV=2	Eif3g	1	0.000274643	77.358	3	ICK(1)GDHWTTR	0.46174	1.439	1.144		0.808	0.846	0.81
RNA recognition motif. (a.k.a. RRM, RBD, or RNP domain)	0.102774	1.47	Q9D8T7	7	K	0.541	0.032614	Q2	SRA stem-loop-interacting RNA-binding protein, mitochondrial OS=Mus musculus OX=10090 GN=Slirp PE=1 SV=2	Slirp	1	6.49024e-23	168.69	2	AASAIK(1)GLSALR	-4.3978	1.148	1.234	1.906	0.834	0.631	0.856
HMG (high mobility group) box	0.107033	2.54	Q08943	413	K	0.536	0.0259616	Q2	FACT complex subunit SSRP1 OS=Mus musculus OX=10090 GN=Ssrp1 PE=1 SV=2	Ssrp1	1	1.8066e-13	159.12	2	EEYGK(1)LFDFVNAK	5.957	1.161	1.666	1.082	0.643	0.869	0.585
HMG (high mobility group) box	0.107033	2.54	P63158	141	K	0.271	0.0277688	Q1	High mobility group protein B1 OS=Mus musculus OX=10090 GN=Hmgb1 PE=1 SV=2	Hmgb1	1	7.30472e-37	146.75	2	LGEMWNNTAADDK(1)QPYEK	-2.9163	1.331	1.862	1.221	0.549		0.247
HMG (high mobility group) box	0.107033	2.54	P30681	112	K	1.683	0.00517439	Q3	High mobility group protein B2 OS=Mus musculus OX=10090 GN=Hmgb2 PE=1 SV=3	Hmgb2	1	7.03047e-12	131.48	3	RPPSAFFLFCSENRPK(1)IK	0.47349	0.685		0.569	1.057	1.078	1.03
OB-fold nucleic acid binding domain	0.127154	3.15	Q8VEE4	322	K	1.63	0.00685757	Q3	Replication protein A 70 kDa DNA-binding subunit OS=Mus musculus OX=10090 GN=Rpa1 PE=1 SV=1	Rpa1	1	4.24527e-13	88.42	2	AK(1)DALVDIIGICK	3.6872	0.764	0.696	0.789	1.072	1.162	1.432
Chromo (CHRromatin Organisation MOdifier) domain	0.127154	3.15	Q6PDQ2	1221	K	0.616	0.0452396	Q2	Chromodomain-helicase-DNA-binding protein 4 OS=Mus musculus OX=10090 GN=Chd4 PE=1 SV=1	Chd4	1	1.55689e-19	88.796	2	FGTEELFK(1)DEATDGGGDNK	-2.603	1.192	0.981	1.55	0.923	0.675	0.697
Chromo (CHRromatin Organisation MOdifier) domain	0.127154	3.15	Q6PDQ2	1868	K	0.262	0.00629591	Q1	Chromodomain-helicase-DNA-binding protein 4 OS=Mus musculus OX=10090 GN=Chd4 PE=1 SV=1	Chd4	1	6.42541e-38	189.13	2	QLEELLSDMK(1)ADVTR	-1.9301	1.576	1.717	1.089		0.417	0.347
Zn-finger in Ran binding protein and others	0.127154	3.15	Q9R020	95	K	0.663	0.000818127	Q2	Zinc finger Ran-binding domain-containing protein 2 OS=Mus musculus OX=10090 GN=Zranb2 PE=1 SV=2	Zranb2	1	0.00304586	100.75	2	YAK(1)LEER	0.98259	1.229	1.1	1.254	0.79	0.82	0.767
Zn-finger in Ran binding protein and others	0.127154	3.15	Q9R020	168	K	0.537	0.00727811	Q2	Zinc finger Ran-binding domain-containing protein 2 OS=Mus musculus OX=10090 GN=Zranb2 PE=1 SV=2	Zranb2	1	1.07098e-13	122.66	2	YK(1)LDEDEDEDDADLSK	-3.1303	1.267	1.246	1.124	0.723	0.579
Peptidase M16 inactive domain	0.127154	3.15	Q9DC61	125	K	0.496	0.0357769	Q1	Mitochondrial-processing peptidase subunit alpha OS=Mus musculus OX=10090 GN=Pmpca PE=1 SV=1	Pmpca	1	1.23763e-33	206.03	2	FDSK(1)DEILLTLEK	2.0958	1.119	1.767	1.121	0.611	0.881	0.495
Peptidase M16 inactive domain	0.127154	3.15	Q8K411	418	K	1.762	0.000256967	Q3	Presequence protease, mitochondrial OS=Mus musculus OX=10090 GN=Pitrm1 PE=1 SV=1	Pitrm1	1	1.40898e-53	135.5	3	TIEEVIEK(1)GFEDDRIEALLHK	5.4876	0.757	0.658	0.696	1.253	1.279	1.187
Zn-finger in Ran binding protein and others	0.127154	3.15	Q8CCI5	217	K	0.535	0.0154206	Q2	RING1 and YY1-binding protein OS=Mus musculus OX=10090 GN=Rybp PE=1 SV=1	Rybp	1	6.29025e-19	167.59	2	SSTPK(1)GDMSAVNDESF	1.9326	1.076	1.359	1.349		0.744	0.606
Chromo (CHRromatin Organisation MOdifier) domain	0.127154	3.15	Q61686	74	K	1.551	0.00653409	Q3	Chromobox protein homolog 5 OS=Mus musculus OX=10090 GN=Cbx5 PE=1 SV=1	Cbx5	1	1.25726e-62	253.63	2	MK(1)EGENNKPR	-1.3556	0.749	0.784	0.737	1.018	1.348	1.155
OB-fold nucleic acid binding domain	0.127154	3.15	Q99MN1	572	K	0.531	0.00388797	Q2	Lysine--tRNA ligase OS=Mus musculus OX=10090 GN=Kars1 PE=1 SV=1	Kars1	1	1.18078e-06	108.2	2	EVLLFPAMK(1)PEDK	4.6767	1.221	1.595	1.2	0.653	0.774	0.707
PWWP domain	0.127504	2.36	Q99JF8	14	K	0.439	0.00949848	Q1	PC4 and SFRS1-interacting protein OS=Mus musculus OX=10090 GN=Psip1 PE=1 SV=1	Psip1	1	1.95557e-08	87.573	2	PGDLIFAK(1)MK	2.5959	1.409	1.438	1.262	0.413	0.748	0.641
PWWP domain	0.127504	2.36	Q99JF8	89	K	0.588	0.00212536	Q2	PC4 and SFRS1-interacting protein OS=Mus musculus OX=10090 GN=Psip1 PE=1 SV=1	Psip1	1	5.32186e-09	115.05	3	KGFNEGLWEIDNNPK(1)VK	-1.0948	1.324	1.163	1.253	0.8	0.757	0.643
PWWP domain	0.127504	2.36	Q3UMU9	571	K	0.663	0.00586491	Q2	Hepatoma-derived growth factor-related protein 2 OS=Mus musculus OX=10090 GN=Hdgfl2 PE=1 SV=1	Hdgfl2	1	8.3338e-91	248.76	2	ADNEK(1)LEEQPGEQAPR	-1.2293	1.269	1.273	1.037	0.744	0.838	0.792
PWWP domain	0.127504	2.36	O88509	366	K	1.676	0.038263	Q3	DNA (cytosine-5)-methyltransferase 3B OS=Mus musculus OX=10090 GN=Dnmt3b PE=1 SV=2	Dnmt3b	1	0.0161681	63.301	2	QPVVNK(1)SK	-0.048676		0.724	0.882	1.393	1.298
PWWP domain	0.127504	2.36	O88509	783	K	1.607	0.00683712	Q3	DNA (cytosine-5)-methyltransferase 3B OS=Mus musculus OX=10090 GN=Dnmt3b PE=1 SV=2	Dnmt3b	1	9.73513e-06	96.946	2	VQTITTK(1)SNSIR	-1.3104		0.79	0.842	1.342		1.281
UBX domain	0.159761	2.75	Q6P5G6	423	K	0.579	0.0209815	Q2	UBX domain-containing protein 7 OS=Mus musculus OX=10090 GN=Ubxn7 PE=1 SV=2	Ubxn7	1	0.000251879	81.335	2	HVQSK(1)GYPNER	1.2429	1.018	0.922	1.212	0.661	0.555
Spectrin repeat	0.159761	2.75	P16546	1519	K	0.515	0.0185374	Q2	Spectrin alpha chain, non-erythrocytic 1 OS=Mus musculus OX=10090 GN=Sptan1 PE=1 SV=4	Sptan1	1	3.10335e-20	114.25	3	IAALQAFADQLIAVDHYAK(1)GDIANR	2.5961	1.693	1.316	1.017	0.581	0.736	0.756
Spectrin repeat	0.159761	2.75	Q9QXZ0	1210	K	0.461	0.0121549	Q1	Microtubule-actin cross-linking factor 1 OS=Mus musculus OX=10090 GN=Macf1 PE=1 SV=2	Macf1	1	7.2559e-09	122.2	2	DK(1)NSVFSVLDEEITK	-3.4117	1.299	1.566	1.201	0.825	0.468	0.581
Spectrin repeat	0.159761	2.75	Q9QXZ0	842	K	1.59	0.0101939	Q3	Microtubule-actin cross-linking factor 1 OS=Mus musculus OX=10090 GN=Macf1 PE=1 SV=2	Macf1	1	1.16092e-51	179.21	2	EQLIQSK(1)SSVASLVGR	0.75958	0.679	0.806	0.847	1.208	1.411	1.088
UBX domain	0.159761	2.75	Q3TDN2	329	K	0.574	0.00257485	Q2	FAS-associated factor 2 OS=Mus musculus OX=10090 GN=Faf2 PE=1 SV=2	Faf2	1	2.44618e-08	104.49	3	RKEEEVQQQK(1)LAEER	2.5259	1.4	1.078	1.23	0.753	0.701	0.674
Elongation factor Tu GTP binding domain	0.172051	2.06	P58252	845	K	0.606	0.0164051	Q2	Elongation factor 2 OS=Mus musculus OX=10090 GN=Eef2 PE=1 SV=2	Eef2	1	0.00027647	73.891	2	GLK(1)EGIPALDNFLDK	-0.24584	1.339		1.263	0.865	0.671	0.829
Elongation factor Tu GTP binding domain	0.172051	2.06	P58252	638	K	3.663	0.00153681	Q4	Elongation factor 2 OS=Mus musculus OX=10090 GN=Eef2 PE=1 SV=2	Eef2	1	5.89833e-21	126.32	2	YLAEK(1)YEWDVAEAR	1.7796	0.301	0.454	0.538	1.593	1.566	1.577
PX domain	0.172051	2.06	Q6P8X1	239	K	0.652	0.0114439	Q2	Sorting nexin-6 OS=Mus musculus OX=10090 GN=Snx6 PE=1 SV=2	Snx6	1	1.56305e-05	101.48	2	SHK(1)SAADDYNR	0.44562	1.331		1.176	0.835	0.873	0.744
PX domain	0.172051	2.06	Q9CWK8	193	K	1.956	0.00361886	Q3	Sorting nexin-2 OS=Mus musculus OX=10090 GN=Snx2 PE=1 SV=2	Snx2	1	3.72181e-15	151.52	2	FSDFLGLHSK(1)LASK	2.0115	0.605	0.804	0.582	1.267	1.411	1.216
Elongation factor Tu GTP binding domain	0.172051	2.06	Q8R050	350	K	1.577	0.0010433	Q3	Eukaryotic peptide chain release factor GTP-binding subunit ERF3A OS=Mus musculus OX=10090 GN=Gspt1 PE=1 SV=2	Gspt1	1	2.27676e-18	148.76	2	TAGVK(1)HLIVLINK	2.4242	0.781	0.73	0.81	1.17	1.161	1.329
Elongation factor Tu GTP binding domain	0.172051	2.06	Q8R050	358	K	1.71	0.0382518	Q3	Eukaryotic peptide chain release factor GTP-binding subunit ERF3A OS=Mus musculus OX=10090 GN=Gspt1 PE=1 SV=2	Gspt1	1	2.87482e-20	127.07	3	HLIVLINK(1)MDDPTVNWSNER	1.0627	0.654	0.813		1.242	1.267
Elongation factor Tu GTP binding domain	0.172051	2.06	Q05D44	640	K	0.158	0.00192691	Q1	Eukaryotic translation initiation factor 5B OS=Mus musculus OX=10090 GN=Eif5b PE=1 SV=2	Eif5b	1	1.12633e-13	87.573	2	APIICVLGHVDTGK(1)TK	-1.6323	1.658	1.625	1.261		0.195	0.283
Elongation factor Tu GTP binding domain	0.172051	2.06	Q05D44	1091	K	0.356	0.0332902	Q1	Eukaryotic translation initiation factor 5B OS=Mus musculus OX=10090 GN=Eif5b PE=1 SV=2	Eif5b	1	0.000287796	86.243	2	MK(1)ILPQYIFNSR	5.8722	1.259	1.733			0.589	0.476
Elongation factor Tu GTP binding domain	0.172051	2.06	Q05D44	1191	K	0.615	0.00154681	Q2	Eukaryotic translation initiation factor 5B OS=Mus musculus OX=10090 GN=Eif5b PE=1 SV=2	Eif5b	1	1.29461e-10	138.23	2	QSIDALK(1)DWFR	-2.0289	1.323	1.21	1.186	0.844	0.705	0.739
PX domain	0.172051	2.06	Q9D8U8	290	K	0.645	0.0320741	Q2	Sorting nexin-5 OS=Mus musculus OX=10090 GN=Snx5 PE=1 SV=1	Snx5	1	4.6724e-71	225.1	2	VSSDEDLK(1)LTELLR	6.5176	1.151	1.46	1.083	0.711	0.963	0.708
FERM C-terminal PH-like domain	0.193661	2.45	P26041	237	K	0.493	0.000466585	Q1	Moesin OS=Mus musculus OX=10090 GN=Msn PE=1 SV=3	Msn	1	9.47922e-05	103.76	2	LTPK(1)IGFPWSEIR	-2.8391	1.358	1.665	1.372	0.731	0.727	0.708
FERM C-terminal PH-like domain	0.193661	2.45	P26041	35	K	0.638	0.00573585	Q2	Moesin OS=Mus musculus OX=10090 GN=Msn PE=1 SV=3	Msn	1	2.49596e-33	184.27	2	QLFDQVVK(1)TIGLR	0.70911	1.463	1.214	1.201	0.774	0.786	0.914
FERM C-terminal PH-like domain	0.193661	2.45	P26043	556	K	0.664	0.0122936	Q2	Radixin OS=Mus musculus OX=10090 GN=Rdx PE=1 SV=3	Rdx	1	5.95259e-16	137.39	2	TQNDVLHAENVK(1)AGR	-4.6081	1.281	1.095	1.246	0.68	0.828	0.897
ThiF family	0.228354	2.2	Q8C7R4	729	K	2.285	0.0274603	Q4	Ubiquitin-like modifier-activating enzyme 6 OS=Mus musculus OX=10090 GN=Uba6 PE=1 SV=1	Uba6	1	7.40137e-11	130.99	2	LK(1)DGSLFWQSPK	0.66554	0.363	0.893	0.529	1.447	1.349	1.282
ThiF family	0.228354	2.2	Q9Z1F9	502	K	0.507	0.0375337	Q2	SUMO-activating enzyme subunit 2 OS=Mus musculus OX=10090 GN=Uba2 PE=1 SV=1	Uba2	1	3.16853e-34	139.61	2	GTILISSEEGETEANNPK(1)K	-3.5395	1.375	1.356	0.969	0.725	0.525
ABC transporter	0.263419	2	Q6P542	229	K	0.454	0.0130812	Q1	ATP-binding cassette sub-family F member 1 OS=Mus musculus OX=10090 GN=Abcf1 PE=1 SV=1	Abcf1	1	3.32777e-33	201.66	2	EAEQGSGEEK(1)EEK	-1.0273	1.669	0.955	1.501	0.58	0.693	0.6
ABC transporter	0.263419	2	O35379	72	K	1.575	0.0385629	Q3	Multidrug resistance-associated protein 1 OS=Mus musculus OX=10090 GN=Abcc1 PE=1 SV=1	Abcc1	1	7.9605e-17	160.62	2	GYIQMTHLNK(1)TK	0.2434	1.031	0.778	0.981		1.592	1.337
FERM N-terminal domain	0.263419	2	P26041	237	K	0.493	0.000466585	Q1	Moesin OS=Mus musculus OX=10090 GN=Msn PE=1 SV=3	Msn	1	9.47922e-05	103.76	2	LTPK(1)IGFPWSEIR	-2.8391	1.358	1.665	1.372	0.731	0.727	0.708
FERM N-terminal domain	0.263419	2	P26041	35	K	0.638	0.00573585	Q2	Moesin OS=Mus musculus OX=10090 GN=Msn PE=1 SV=3	Msn	1	2.49596e-33	184.27	2	QLFDQVVK(1)TIGLR	0.70911	1.463	1.214	1.201	0.774	0.786	0.914
Methyltransferase domain	0.263419	2	P19096	533	K	1.842	0.0324156	Q3	Fatty acid synthase OS=Mus musculus OX=10090 GN=Fasn PE=1 SV=2	Fasn	0.998406	5.32409e-39	151.41	3	SDEAVK(0.002)PLGVK(0.998)VSDLLLSTDER	1.5553	0.938	0.587	0.542	1.223	1.505	1.08
FERM N-terminal domain	0.263419	2	P26043	556	K	0.664	0.0122936	Q2	Radixin OS=Mus musculus OX=10090 GN=Rdx PE=1 SV=3	Rdx	1	5.95259e-16	137.39	2	TQNDVLHAENVK(1)AGR	-4.6081	1.281	1.095	1.246	0.68	0.828	0.897
Methyltransferase domain	0.263419	2	Q8BNV1	232	K	1.566	0.0181355	Q3	tRNA (uracil-5-)-methyltransferase homolog A OS=Mus musculus OX=10090 GN=Trmt2a PE=1 SV=1	Trmt2a	1	0.000376714	73.502	2	NK(1)CEFLVGVGVDGK	3.6161	0.921	0.733	0.792	1.206	1.347
Myb-like DNA-binding domain	0.263419	2	P97496	828	K	0.544	0.0342885	Q2	SWI/SNF complex subunit SMARCC1 OS=Mus musculus OX=10090 GN=Smarcc1 PE=1 SV=2	Smarcc1	1	2.95029e-09	96.313	2	EQDSDVSEDVK(1)PEEK	0.97062	1.581	1.454	0.881	0.715	0.7	0.717
Myb-like DNA-binding domain	0.263419	2	P97496	817	K	0.64	0.00384486	Q2	SWI/SNF complex subunit SMARCC1 OS=Mus musculus OX=10090 GN=Smarcc1 PE=1 SV=2	Smarcc1	1	5.05564e-20	148.82	3	NTEK(1)EQDSDVSEDVKPEEK	0.88473	1.295	1.085	1.278	0.711	0.835	0.794
Myb-like DNA-binding domain	0.263419	2	Q6A068	76	K	0.328	0.00340917	Q1	Cell division cycle 5-like protein OS=Mus musculus OX=10090 GN=Cdc5l PE=1 SV=2	Cdc5l	1	0.000464872	74.424	3	LLHLAK(1)LMPTQWR	-0.93007	1.767	1.533	1.106	0.454	0.589	0.403
Myosin head (motor domain)	0.298504	1.84	F8VQB6	1214	K	1.526	0.000734492	Q3	Unconventional myosin-X OS=Mus musculus OX=10090 GN=Myo10 PE=1 SV=1	Myo10	1	0.00626149	102.46	2	SK(1)QEALK	0.44604	0.838	0.767	0.821	1.19	1.326	1.187
Myosin head (motor domain)	0.298504	1.84	Q61879	1377	K	0.459	0.0224758	Q1	Myosin-10 OS=Mus musculus OX=10090 GN=Myh10 PE=1 SV=2	Myh10	1	2.26336e-98	244.44	2	QVLALQSQLADTK(1)K	-1.21	1.558	1.296	1.23	0.651	0.399	0.826
SH3 domain	0.328756	1.52	Q04736	265	K	1.529	0.0192315	Q3	Tyrosine-protein kinase Yes OS=Mus musculus OX=10090 GN=Yes1 PE=1 SV=3	Yes1	0.999873	3.37746e-14	94.838	3	LTTVCPTVKPQTQGLAK(1)DAWEIPR	0.32264	0.809		0.629	1.098	1.097	1.102
SH3 domain	0.328756	1.52	Q8CJ53	132	K	1.688	0.00740003	Q3	Cdc42-interacting protein 4 OS=Mus musculus OX=10090 GN=Trip10 PE=1 SV=2	Trip10	1	1.29547e-13	133.13	2	AQQQLENGFK(1)QLENSK	-2.7252	0.735	0.74	0.889	1.349		1.311
SH3 domain	0.328756	1.52	P16546	1519	K	0.515	0.0185374	Q2	Spectrin alpha chain, non-erythrocytic 1 OS=Mus musculus OX=10090 GN=Sptan1 PE=1 SV=4	Sptan1	1	3.10335e-20	114.25	3	IAALQAFADQLIAVDHYAK(1)GDIANR	2.5961	1.693	1.316	1.017	0.581	0.736	0.756
SH3 domain	0.328756	1.52	Q9WVE8	448	K	0.53	0.00857682	Q2	Protein kinase C and casein kinase substrate in neurons protein 2 OS=Mus musculus OX=10090 GN=Pacsin2 PE=1 SV=1	Pacsin2	1	1.59408e-26	90.828	3	ALYDYEGQEHDELSFK(1)AGDELTK	2.2252	1.357	1.529	1.166	0.716	0.585	0.848
AAA domain	0.333316	1.69	Q8VEK3	486	K	1.978	0.0132559	Q3	Heterogeneous nuclear ribonucleoprotein U OS=Mus musculus OX=10090 GN=Hnrnpu PE=1 SV=1	Hnrnpu	1	1.69413e-13	75.686	3	KDCEVVMMIGLPGAGK(1)TTWVTK	2.6769	0.531	0.877	0.569	1.241	1.221	1.449
AAA domain	0.333316	1.69	Q8VEK3	527	K	1.883	0.0377518	Q3	Heterogeneous nuclear ribonucleoprotein U OS=Mus musculus OX=10090 GN=Hnrnpu PE=1 SV=1	Hnrnpu	1	1.28304e-164	338.34	2	QMADTGK(1)LNTLLQR	0.15417	0.473	0.884	0.69	1.089	1.576	1.189
AAA domain	0.333316	1.69	P70388	583	K	0.642	0.00484149	Q2	DNA repair protein RAD50 OS=Mus musculus OX=10090 GN=Rad50 PE=1 SV=1	Rad50	1	5.28903e-21	164.31	2	QLEDWLHSK(1)SK	-0.50164	1.145	1.326	1.16	0.87	0.761	0.7
DEAD/DEAH box helicase	0.425819	1.31	Q921N6	632	K	0.422	0.00254711	Q1	Probable ATP-dependent RNA helicase DDX27 OS=Mus musculus OX=10090 GN=Ddx27 PE=1 SV=3	Ddx27	1	1.55242e-18	153.25	2	IAK(1)ALQEFDLALR	4.5575	1.314	1.681	1.128	0.523	0.602	0.614
DEAD/DEAH box helicase	0.425819	1.31	Q6P4T2	711	K	1.625	0.0326826	Q3	U5 small nuclear ribonucleoprotein 200 kDa helicase OS=Mus musculus OX=10090 GN=Snrnp200 PE=1 SV=1	Snrnp200	1	8.51506e-38	217.16	3	FQIMNEIVYEK(1)IMEHAGK	1.4605	0.797	0.785	0.695	0.916	1.377	1.407
DEAD/DEAH box helicase	0.425819	1.31	Q6P4T2	1421	K	1.652	0.0288107	Q3	U5 small nuclear ribonucleoprotein 200 kDa helicase OS=Mus musculus OX=10090 GN=Snrnp200 PE=1 SV=1	Snrnp200	1	6.19035e-21	135.5	2	LLGK(1)GNIIISTPEK	0.43948	0.639	1.002	0.616	1.231	1.293	1.205
DEAD/DEAH box helicase	0.425819	1.31	Q6P4T2	1025	K	1.784	0.00408075	Q3	U5 small nuclear ribonucleoprotein 200 kDa helicase OS=Mus musculus OX=10090 GN=Snrnp200 PE=1 SV=1	Snrnp200	1	1.03703e-46	174.05	2	VFSLSSEFK(1)NITVR	4.5817	0.591	0.783	0.768	1.178	1.301	1.342
DEAD/DEAH box helicase	0.425819	1.31	Q61656	388	K	2.523	0.025311	Q4	Probable ATP-dependent RNA helicase DDX5 OS=Mus musculus OX=10090 GN=Ddx5 PE=1 SV=2	Ddx5	1	3.70614e-16	163.43	2	DWVLNEFK(1)HGK	0.4245	0.362	0.907	0.421	1.429	1.551	1.284
DEAD/DEAH box helicase	0.425819	1.31	P60843	54	K	0.417	0.0336627	Q1	Eukaryotic initiation factor 4A-I OS=Mus musculus OX=10090 GN=Eif4a1 PE=1 SV=1	Eif4a1	1	2.41436e-11	98.167	2	GIYAYGFEK(1)PSAIQQR	-0.0098819	1.603	1.583	1.032	0.761	0.341	0.659
DEAD/DEAH box helicase	0.425819	1.31	Q9JIK5	459	K	0.584	0.000978652	Q2	Nucleolar RNA helicase 2 OS=Mus musculus OX=10090 GN=Ddx21 PE=1 SV=3	Ddx21	1	3.81725e-55	116.9	3	DSEDNPQTLLFSATCPHWVFNVAK(1)K	-0.65855	1.31	1.27	1.197	0.811	0.667	0.727
DEAD/DEAH box helicase	0.425819	1.31	Q9JIK5	92	K	0.634	0.04726	Q2	Nucleolar RNA helicase 2 OS=Mus musculus OX=10090 GN=Ddx21 PE=1 SV=3	Ddx21	1	6.72833e-23	127.07	3	KQEEEPQDDTASTSK(1)TSK	3.0938	1.116		1.424	0.678	0.863	0.873
KH domain	0.430779	1.57	Q9CPN8	487	K	0.607	0.0040007	Q2	Insulin-like growth factor 2 mRNA-binding protein 3 OS=Mus musculus OX=10090 GN=Igf2bp3 PE=1 SV=1	Igf2bp3	1	0.000222083	106.93	2	EEVK(1)LEAHIR	-0.33726	1.309	1.157	1.424	0.81	0.851	0.701
KH domain	0.430779	1.57	Q99NH0	1514	K	0.626	0.0263097	Q2	Ankyrin repeat domain-containing protein 17 OS=Mus musculus OX=10090 GN=Ankrd17 PE=1 SV=2	Ankrd17	1	2.50209e-25	199.51	2	ENFELQAAQEK(1)EK	1.2862	1.235	1.268	1.094	0.862	0.567	0.824
KH domain	0.430779	1.57	Q61990	115	K	0.432	0.00325374	Q1	Poly(rC)-binding protein 2 OS=Mus musculus OX=10090 GN=Pcbp2 PE=1 SV=1	Pcbp2	1	1.38597e-37	122.66	2	LVVPASQCGSLIGK(1)GGCK	-2.9241	1.461	1.144	1.336	0.589	0.545
