# Supplementary material for: Folate-deficiency induced acyl-CoA synthetase short-chain family member 2 increases lysine crotonylome involved in neural tube defects
Source: Front Mol Neurosci. 2023 Jan 20;15:1064509. doi: 10.3389/fnmol.2022.1064509 (PMC9895841; doi:10.3389/fnmol.2022.1064509)
Supplement: Supplementary file 15 [file Table_14.XLSX]

## Sheet: Q1
KEGG pathway	Mapping	Background	All Mapping	All Background	Fold Enrichment	Fisher's exact test p value	-log10(p value)	Related proteins
mmu04612 Antigen processing and presentation	3	19	45	2180	7.65	0.00632256	2.2	O89017 P35564 Q61316
mmu05169 Epstein-Barr virus infection	5	61	45	2180	3.97	0.00751027	2.12	P31266 P62196 Q60520 Q8VDM4 Q9CSN1
mmu04530 Tight junction	5	71	45	2180	3.41	0.0140998	1.85	P26041 Q61316 Q61879 Q9CVB6 Q9WV32
mmu04810 Regulation of actin cytoskeleton	5	78	45	2180	3.11	0.0205391	1.69	P26041 P31938 Q61879 Q9CVB6 Q9WV32
mmu04330 Notch signaling pathway	2	13	45	2180	7.45	0.0281306	1.55	P31266 Q9CSN1
mmu04666 Fc gamma R-mediated phagocytosis	3	40	45	2180	3.63	0.0477258	1.32	P31938 Q9CVB6 Q9WV32

## Sheet: Q1 Pathway2Protein
KEGG pathway	Fisher's exact test p value	Fold Enrichment	Protein accession	Position	Amino acid	Case/Con_F Ratio	Case/Con_F P value	Category	Protein description	Gene name	Localization probability	PEP	Score	Charge	Modified sequence	Mass error [ppm]	Con_F1	Con_F2	Con_F3	Case1	Case2	Case3
mmu04612 Antigen processing and presentation	0.00632256	7.65	Q61316	517	K	0.416	0.0412514	Q1	Heat shock 70 kDa protein 4 OS=Mus musculus OX=10090 GN=Hspa4 PE=1 SV=1	Hspa4	1	8.26413e-34	110.9	2	SEESEEPMETDQNAK(1)EEEK	-4.0623	1.501	0.893	1.784	0.678	0.695	0.366
mmu04612 Antigen processing and presentation	0.00632256	7.65	O89017	179	K	0.491	0.0160668	Q1	Legumain OS=Mus musculus OX=10090 GN=Lgmn PE=1 SV=1	Lgmn	1	1.47985e-09	127.94	2	YMYEHK(1)MYQK	2.3656	1.224	1.318	1.295	0.423	0.693	0.768
mmu04612 Antigen processing and presentation	0.00632256	7.65	P35564	552	K	0.261	0.000195915	Q1	Calnexin OS=Mus musculus OX=10090 GN=Canx PE=1 SV=1	Canx	1	6.86943e-49	173.63	3	QK(1)SDAEEDGVTGSQDEEDSKPK	-2.529	1.904	1.484	1.659	0.412	0.504	0.399
mmu05169 Epstein-Barr virus infection	0.00751027	3.97	Q9CSN1	452	K	0.486	0.000105229	Q1	SNW domain-containing protein 1 OS=Mus musculus OX=10090 GN=Snw1 PE=1 SV=3	Snw1	1	7.92152e-09	74.62	2	PSK(1)NLDK	0.52071	1.166	1.191	1.248	0.581		0.587
mmu05169 Epstein-Barr virus infection	0.00751027	3.97	Q8VDM4	50	K	0.406	0.00119244	Q1	26S proteasome non-ATPase regulatory subunit 2 OS=Mus musculus OX=10090 GN=Psmd2 PE=1 SV=1	Psmd2	1	1.68934e-127	200.45	3	DKEQELSEEDK(1)QLQDELEMLVER	-0.5311	1.613	1.294	1.236	0.616	0.484	0.58
mmu05169 Epstein-Barr virus infection	0.00751027	3.97	Q60520	814	K	0.388	0.00329317	Q1	Paired amphipathic helix protein Sin3a OS=Mus musculus OX=10090 GN=Sin3a PE=1 SV=3	Sin3a	1	6.74201e-17	103.23	3	IK(1)QIMHHFIPDLLFAQR	0.068967	1.302	1.461	1.115	0.474	0.53
mmu05169 Epstein-Barr virus infection	0.00751027	3.97	P62196	170	K	0.298	0.0349668	Q1	26S proteasome regulatory subunit 8 OS=Mus musculus OX=10090 GN=Psmc5 PE=1 SV=1	Psmc5	1	1.67894e-49	160.04	3	EVIELPVK(1)HPELFEALGIAQPK	-3.6914	2.065	1.545	0.801	0.692	0.302	0.321
mmu05169 Epstein-Barr virus infection	0.00751027	3.97	P31266	80	K	0.432	0.0226263	Q1	Recombining binding protein suppressor of hairless OS=Mus musculus OX=10090 GN=Rbpj PE=1 SV=1	Rbpj	1	4.06206e-59	208.35	2	GDQTVLILHAK(1)VAQK	-0.85009	1.522	1.606	1.032	0.487	0.462	0.847
mmu04530 Tight junction	0.0140998	3.41	P26041	237	K	0.493	0.000466585	Q1	Moesin OS=Mus musculus OX=10090 GN=Msn PE=1 SV=3	Msn	1	9.47922e-05	103.76	2	LTPK(1)IGFPWSEIR	-2.8391	1.358	1.665	1.372	0.731	0.727	0.708
mmu04530 Tight junction	0.0140998	3.41	Q61316	517	K	0.416	0.0412514	Q1	Heat shock 70 kDa protein 4 OS=Mus musculus OX=10090 GN=Hspa4 PE=1 SV=1	Hspa4	1	8.26413e-34	110.9	2	SEESEEPMETDQNAK(1)EEEK	-4.0623	1.501	0.893	1.784	0.678	0.695	0.366
mmu04530 Tight junction	0.0140998	3.41	Q61879	1377	K	0.459	0.0224758	Q1	Myosin-10 OS=Mus musculus OX=10090 GN=Myh10 PE=1 SV=2	Myh10	1	2.26336e-98	244.44	2	QVLALQSQLADTK(1)K	-1.21	1.558	1.296	1.23	0.651	0.399	0.826
mmu04530 Tight junction	0.0140998	3.41	Q9CVB6	275	K	0.06	3.1064e-05	Q1	Actin-related protein 2/3 complex subunit 2 OS=Mus musculus OX=10090 GN=Arpc2 PE=1 SV=3	Arpc2	1	0.000604783	90.263	2	TSDFLK(1)VLNR	0.080215	2.275	2.291		0.15	0.125	0.137
mmu04530 Tight junction	0.0140998	3.41	Q9WV32	326	K	0.281	0.0374274	Q1	Actin-related protein 2/3 complex subunit 1B OS=Mus musculus OX=10090 GN=Arpc1b PE=1 SV=4	Arpc1b	1	2.2222e-16	75.024	3	ASSEGGAATGAGLDSLHK(1)NSVSQISVLSGGK	2.5421	1.56	1.599		0.557		0.332
mmu04810 Regulation of actin cytoskeleton	0.0205391	3.11	P31938	168	K	0.487	0.00709191	Q1	Dual specificity mitogen-activated protein kinase kinase 1 OS=Mus musculus OX=10090 GN=Map2k1 PE=1 SV=2	Map2k1	1	2.65724e-09	135.24	2	IPEQILGK(1)VSIAVIK	0.50638	1.534		1.218	0.638	0.631	0.74
mmu04810 Regulation of actin cytoskeleton	0.0205391	3.11	Q61879	1377	K	0.459	0.0224758	Q1	Myosin-10 OS=Mus musculus OX=10090 GN=Myh10 PE=1 SV=2	Myh10	1	2.26336e-98	244.44	2	QVLALQSQLADTK(1)K	-1.21	1.558	1.296	1.23	0.651	0.399	0.826
mmu04810 Regulation of actin cytoskeleton	0.0205391	3.11	P26041	237	K	0.493	0.000466585	Q1	Moesin OS=Mus musculus OX=10090 GN=Msn PE=1 SV=3	Msn	1	9.47922e-05	103.76	2	LTPK(1)IGFPWSEIR	-2.8391	1.358	1.665	1.372	0.731	0.727	0.708
mmu04810 Regulation of actin cytoskeleton	0.0205391	3.11	Q9WV32	326	K	0.281	0.0374274	Q1	Actin-related protein 2/3 complex subunit 1B OS=Mus musculus OX=10090 GN=Arpc1b PE=1 SV=4	Arpc1b	1	2.2222e-16	75.024	3	ASSEGGAATGAGLDSLHK(1)NSVSQISVLSGGK	2.5421	1.56	1.599		0.557		0.332
mmu04810 Regulation of actin cytoskeleton	0.0205391	3.11	Q9CVB6	275	K	0.06	3.1064e-05	Q1	Actin-related protein 2/3 complex subunit 2 OS=Mus musculus OX=10090 GN=Arpc2 PE=1 SV=3	Arpc2	1	0.000604783	90.263	2	TSDFLK(1)VLNR	0.080215	2.275	2.291		0.15	0.125	0.137
mmu04330 Notch signaling pathway	0.0281306	7.45	P31266	80	K	0.432	0.0226263	Q1	Recombining binding protein suppressor of hairless OS=Mus musculus OX=10090 GN=Rbpj PE=1 SV=1	Rbpj	1	4.06206e-59	208.35	2	GDQTVLILHAK(1)VAQK	-0.85009	1.522	1.606	1.032	0.487	0.462	0.847
mmu04330 Notch signaling pathway	0.0281306	7.45	Q9CSN1	452	K	0.486	0.000105229	Q1	SNW domain-containing protein 1 OS=Mus musculus OX=10090 GN=Snw1 PE=1 SV=3	Snw1	1	7.92152e-09	74.62	2	PSK(1)NLDK	0.52071	1.166	1.191	1.248	0.581		0.587
mmu04666 Fc gamma R-mediated phagocytosis	0.0477258	3.63	Q9CVB6	275	K	0.06	3.1064e-05	Q1	Actin-related protein 2/3 complex subunit 2 OS=Mus musculus OX=10090 GN=Arpc2 PE=1 SV=3	Arpc2	1	0.000604783	90.263	2	TSDFLK(1)VLNR	0.080215	2.275	2.291		0.15	0.125	0.137
mmu04666 Fc gamma R-mediated phagocytosis	0.0477258	3.63	P31938	168	K	0.487	0.00709191	Q1	Dual specificity mitogen-activated protein kinase kinase 1 OS=Mus musculus OX=10090 GN=Map2k1 PE=1 SV=2	Map2k1	1	2.65724e-09	135.24	2	IPEQILGK(1)VSIAVIK	0.50638	1.534		1.218	0.638	0.631	0.74
mmu04666 Fc gamma R-mediated phagocytosis	0.0477258	3.63	Q9WV32	326	K	0.281	0.0374274	Q1	Actin-related protein 2/3 complex subunit 1B OS=Mus musculus OX=10090 GN=Arpc1b PE=1 SV=4	Arpc1b	1	2.2222e-16	75.024	3	ASSEGGAATGAGLDSLHK(1)NSVSQISVLSGGK	2.5421	1.56	1.599		0.557		0.332
mmu05165 Human papillomavirus infection	0.101996	2.23	Q6PDQ2	1868	K	0.262	0.00629591	Q1	Chromodomain-helicase-DNA-binding protein 4 OS=Mus musculus OX=10090 GN=Chd4 PE=1 SV=1	Chd4	1	6.42541e-38	189.13	2	QLEELLSDMK(1)ADVTR	-1.9301	1.576	1.717	1.089		0.417	0.347
mmu05165 Human papillomavirus infection	0.101996	2.23	P50518	33	K	0.3	0.0100373	Q1	V-type proton ATPase subunit E 1 OS=Mus musculus OX=10090 GN=Atp6v1e1 PE=1 SV=2	Atp6v1e1	1	2.12503e-41	178.03	2	AEEIDAK(1)AEEEFNIEK	0.18806	2.426	1.763	1.154	0.691	0.445	0.468
mmu05165 Human papillomavirus infection	0.101996	2.23	P31938	168	K	0.487	0.00709191	Q1	Dual specificity mitogen-activated protein kinase kinase 1 OS=Mus musculus OX=10090 GN=Map2k1 PE=1 SV=2	Map2k1	1	2.65724e-09	135.24	2	IPEQILGK(1)VSIAVIK	0.50638	1.534		1.218	0.638	0.631	0.74
mmu05165 Human papillomavirus infection	0.101996	2.23	P31266	80	K	0.432	0.0226263	Q1	Recombining binding protein suppressor of hairless OS=Mus musculus OX=10090 GN=Rbpj PE=1 SV=1	Rbpj	1	4.06206e-59	208.35	2	GDQTVLILHAK(1)VAQK	-0.85009	1.522	1.606	1.032	0.487	0.462	0.847
mmu05135 Yersinia infection	0.106851	2.6	Q9WV32	326	K	0.281	0.0374274	Q1	Actin-related protein 2/3 complex subunit 1B OS=Mus musculus OX=10090 GN=Arpc1b PE=1 SV=4	Arpc1b	1	2.2222e-16	75.024	3	ASSEGGAATGAGLDSLHK(1)NSVSQISVLSGGK	2.5421	1.56	1.599		0.557		0.332
mmu05135 Yersinia infection	0.106851	2.6	Q9CVB6	275	K	0.06	3.1064e-05	Q1	Actin-related protein 2/3 complex subunit 2 OS=Mus musculus OX=10090 GN=Arpc2 PE=1 SV=3	Arpc2	1	0.000604783	90.263	2	TSDFLK(1)VLNR	0.080215	2.275	2.291		0.15	0.125	0.137
mmu05135 Yersinia infection	0.106851	2.6	P31938	168	K	0.487	0.00709191	Q1	Dual specificity mitogen-activated protein kinase kinase 1 OS=Mus musculus OX=10090 GN=Map2k1 PE=1 SV=2	Map2k1	1	2.65724e-09	135.24	2	IPEQILGK(1)VSIAVIK	0.50638	1.534		1.218	0.638	0.631	0.74
mmu04141 Protein processing in endoplasmic reticulum	0.108643	2.18	Q91YW3	150	K	0.466	0.0309092	Q1	DnaJ homolog subfamily C member 3 OS=Mus musculus OX=10090 GN=Dnajc3 PE=1 SV=1	Dnajc3	1	3.66715e-05	82.437	2	EAESQLVK(1)ADEMQR	-1.8504	1.358	1.512			0.584	0.754
mmu04141 Protein processing in endoplasmic reticulum	0.108643	2.18	Q99PL5	1578	K	0.468	0.0447762	Q1	Ribosome-binding protein 1 OS=Mus musculus OX=10090 GN=Rrbp1 PE=1 SV=2	Rrbp1	1	1.632e-09	159.11	2	TTQEQLTK(1)EK	-1.9607	1.183	1.419	1.345	0.934	0.564	0.348
mmu04141 Protein processing in endoplasmic reticulum	0.108643	2.18	P35564	552	K	0.261	0.000195915	Q1	Calnexin OS=Mus musculus OX=10090 GN=Canx PE=1 SV=1	Canx	1	6.86943e-49	173.63	3	QK(1)SDAEEDGVTGSQDEEDSKPK	-2.529	1.904	1.484	1.659	0.412	0.504	0.399
mmu04141 Protein processing in endoplasmic reticulum	0.108643	2.18	Q8R180	330	K	0.447	0.0413654	Q1	ERO1-like protein alpha OS=Mus musculus OX=10090 GN=Ero1a PE=1 SV=2	Ero1a	1	5.01588e-14	71.471	3	VLPFFERPDFQLFTGNK(1)VQDAENK	2.1069	1.425		1.022	0.543		0.55
mmu04550 Signaling pathways regulating pluripotency of stem cells	0.112314	3.46	P31938	168	K	0.487	0.00709191	Q1	Dual specificity mitogen-activated protein kinase kinase 1 OS=Mus musculus OX=10090 GN=Map2k1 PE=1 SV=2	Map2k1	1	2.65724e-09	135.24	2	IPEQILGK(1)VSIAVIK	0.50638	1.534		1.218	0.638	0.631	0.74
mmu04550 Signaling pathways regulating pluripotency of stem cells	0.112314	3.46	Q6PR54	2204	K	0.493	0.00449956	Q1	Telomere-associated protein RIF1 OS=Mus musculus OX=10090 GN=Rif1 PE=1 SV=2	Rif1	1	5.42792e-06	73.305	3	HNTTSAK(1)GFLSPGSQSSK	2.7303	1.494		1.339	0.624	0.693	0.778
mmu00970 Aminoacyl-tRNA biosynthesis	0.119104	3.34	Q61035	37	K	0.482	0.00952752	Q1	Histidine--tRNA ligase, cytoplasmic OS=Mus musculus OX=10090 GN=Hars1 PE=1 SV=2	Hars1	1	7.60039e-38	189.13	2	ASAEQIEEEVTK(1)LLK	-1.3868	1.498	1.53	1.115	0.804	0.66	0.531
mmu00970 Aminoacyl-tRNA biosynthesis	0.119104	3.34	Q9D0R2	305	K	0.479	0.0032279	Q1	Threonine--tRNA ligase 1, cytoplasmic OS=Mus musculus OX=10090 GN=Tars1 PE=1 SV=2	Tars1	1	1.81383e-05	96.957	2	IYGISFPDPK(1)LLK	-1.9366	1.366	1.403	1.225	0.513	0.749	0.653
mmu04270 Vascular smooth muscle contraction	0.125996	3.23	P31938	168	K	0.487	0.00709191	Q1	Dual specificity mitogen-activated protein kinase kinase 1 OS=Mus musculus OX=10090 GN=Map2k1 PE=1 SV=2	Map2k1	1	2.65724e-09	135.24	2	IPEQILGK(1)VSIAVIK	0.50638	1.534		1.218	0.638	0.631	0.74
mmu04270 Vascular smooth muscle contraction	0.125996	3.23	Q61879	1377	K	0.459	0.0224758	Q1	Myosin-10 OS=Mus musculus OX=10090 GN=Myh10 PE=1 SV=2	Myh10	1	2.26336e-98	244.44	2	QVLALQSQLADTK(1)K	-1.21	1.558	1.296	1.23	0.651	0.399	0.826
mmu05166 Human T-cell leukemia virus 1 infection	0.134064	2.34	Q8R349	423	K	0.491	0.00115913	Q1	Cell division cycle protein 16 homolog OS=Mus musculus OX=10090 GN=Cdc16 PE=1 SV=1	Cdc16	1	2.83401e-08	124.06	2	TAEK(1)WFLDALEK	-0.31119	1.47	1.114	1.392	0.653	0.643	0.656
mmu05166 Human T-cell leukemia virus 1 infection	0.134064	2.34	P35564	552	K	0.261	0.000195915	Q1	Calnexin OS=Mus musculus OX=10090 GN=Canx PE=1 SV=1	Canx	1	6.86943e-49	173.63	3	QK(1)SDAEEDGVTGSQDEEDSKPK	-2.529	1.904	1.484	1.659	0.412	0.504	0.399
mmu05166 Human T-cell leukemia virus 1 infection	0.134064	2.34	P31938	168	K	0.487	0.00709191	Q1	Dual specificity mitogen-activated protein kinase kinase 1 OS=Mus musculus OX=10090 GN=Map2k1 PE=1 SV=2	Map2k1	1	2.65724e-09	135.24	2	IPEQILGK(1)VSIAVIK	0.50638	1.534		1.218	0.638	0.631	0.74
mmu04914 Progesterone-mediated oocyte maturation	0.140058	3.03	Q8R349	423	K	0.491	0.00115913	Q1	Cell division cycle protein 16 homolog OS=Mus musculus OX=10090 GN=Cdc16 PE=1 SV=1	Cdc16	1	2.83401e-08	124.06	2	TAEK(1)WFLDALEK	-0.31119	1.47	1.114	1.392	0.653	0.643	0.656
mmu04914 Progesterone-mediated oocyte maturation	0.140058	3.03	P31938	168	K	0.487	0.00709191	Q1	Dual specificity mitogen-activated protein kinase kinase 1 OS=Mus musculus OX=10090 GN=Map2k1 PE=1 SV=2	Map2k1	1	2.65724e-09	135.24	2	IPEQILGK(1)VSIAVIK	0.50638	1.534		1.218	0.638	0.631	0.74
mmu05017 Spinocerebellar ataxia	0.143636	2.27	P31266	80	K	0.432	0.0226263	Q1	Recombining binding protein suppressor of hairless OS=Mus musculus OX=10090 GN=Rbpj PE=1 SV=1	Rbpj	1	4.06206e-59	208.35	2	GDQTVLILHAK(1)VAQK	-0.85009	1.522	1.606	1.032	0.487	0.462	0.847
mmu05017 Spinocerebellar ataxia	0.143636	2.27	P62196	170	K	0.298	0.0349668	Q1	26S proteasome regulatory subunit 8 OS=Mus musculus OX=10090 GN=Psmc5 PE=1 SV=1	Psmc5	1	1.67894e-49	160.04	3	EVIELPVK(1)HPELFEALGIAQPK	-3.6914	2.065	1.545	0.801	0.692	0.302	0.321
mmu05017 Spinocerebellar ataxia	0.143636	2.27	Q8VDM4	50	K	0.406	0.00119244	Q1	26S proteasome non-ATPase regulatory subunit 2 OS=Mus musculus OX=10090 GN=Psmd2 PE=1 SV=1	Psmd2	1	1.68934e-127	200.45	3	DKEQELSEEDK(1)QLQDELEMLVER	-0.5311	1.613	1.294	1.236	0.616	0.484	0.58
mmu04371 Apelin signaling pathway	0.147215	2.94	P31938	168	K	0.487	0.00709191	Q1	Dual specificity mitogen-activated protein kinase kinase 1 OS=Mus musculus OX=10090 GN=Map2k1 PE=1 SV=2	Map2k1	1	2.65724e-09	135.24	2	IPEQILGK(1)VSIAVIK	0.50638	1.534		1.218	0.638	0.631	0.74
mmu04371 Apelin signaling pathway	0.147215	2.94	Q60843	289	K	0.404	0.0378421	Q1	Krueppel-like factor 2 OS=Mus musculus OX=10090 GN=Klf2 PE=1 SV=2	Klf2	1	1.02561e-05	106.93	2	SSHLK(1)AHLR	-0.51234	1.434		1.383	0.466		0.673
mmu04068 FoxO signaling pathway	0.154449	2.85	Q60843	289	K	0.404	0.0378421	Q1	Krueppel-like factor 2 OS=Mus musculus OX=10090 GN=Klf2 PE=1 SV=2	Klf2	1	1.02561e-05	106.93	2	SSHLK(1)AHLR	-0.51234	1.434		1.383	0.466		0.673
mmu04068 FoxO signaling pathway	0.154449	2.85	P31938	168	K	0.487	0.00709191	Q1	Dual specificity mitogen-activated protein kinase kinase 1 OS=Mus musculus OX=10090 GN=Map2k1 PE=1 SV=2	Map2k1	1	2.65724e-09	135.24	2	IPEQILGK(1)VSIAVIK	0.50638	1.534		1.218	0.638	0.631	0.74
mmu03050 Proteasome	0.176545	2.62	Q8VDM4	50	K	0.406	0.00119244	Q1	26S proteasome non-ATPase regulatory subunit 2 OS=Mus musculus OX=10090 GN=Psmd2 PE=1 SV=1	Psmd2	1	1.68934e-127	200.45	3	DKEQELSEEDK(1)QLQDELEMLVER	-0.5311	1.613	1.294	1.236	0.616	0.484	0.58
mmu03050 Proteasome	0.176545	2.62	P62196	170	K	0.298	0.0349668	Q1	26S proteasome regulatory subunit 8 OS=Mus musculus OX=10090 GN=Psmc5 PE=1 SV=1	Psmc5	1	1.67894e-49	160.04	3	EVIELPVK(1)HPELFEALGIAQPK	-3.6914	2.065	1.545	0.801	0.692	0.302	0.321
mmu04066 HIF-1 signaling pathway	0.19912	2.42	P31938	168	K	0.487	0.00709191	Q1	Dual specificity mitogen-activated protein kinase kinase 1 OS=Mus musculus OX=10090 GN=Map2k1 PE=1 SV=2	Map2k1	1	2.65724e-09	135.24	2	IPEQILGK(1)VSIAVIK	0.50638	1.534		1.218	0.638	0.631	0.74
mmu04066 HIF-1 signaling pathway	0.19912	2.42	P17182	193	K	0.347	0.013777	Q1	Alpha-enolase OS=Mus musculus OX=10090 GN=Eno1 PE=1 SV=3	Eno1	1	1.46989e-11	130.99	2	IGAEVYHNLK(1)NVIK	-2.4748	1.874	1.572		0.541	0.47	0.783
mmu05203 Viral carcinogenesis	0.205324	1.91	P31266	80	K	0.432	0.0226263	Q1	Recombining binding protein suppressor of hairless OS=Mus musculus OX=10090 GN=Rbpj PE=1 SV=1	Rbpj	1	4.06206e-59	208.35	2	GDQTVLILHAK(1)VAQK	-0.85009	1.522	1.606	1.032	0.487	0.462	0.847
mmu05203 Viral carcinogenesis	0.205324	1.91	Q6PDQ2	1868	K	0.262	0.00629591	Q1	Chromodomain-helicase-DNA-binding protein 4 OS=Mus musculus OX=10090 GN=Chd4 PE=1 SV=1	Chd4	1	6.42541e-38	189.13	2	QLEELLSDMK(1)ADVTR	-1.9301	1.576	1.717	1.089		0.417	0.347
mmu05203 Viral carcinogenesis	0.205324	1.91	Q9CSN1	452	K	0.486	0.000105229	Q1	SNW domain-containing protein 1 OS=Mus musculus OX=10090 GN=Snw1 PE=1 SV=3	Snw1	1	7.92152e-09	74.62	2	PSK(1)NLDK	0.52071	1.166	1.191	1.248	0.581		0.587
mmu04022 cGMP-PKG signaling pathway	0.206728	2.36	Q9ESZ8	488	K	0.39	0.0256598	Q1	General transcription factor II-I OS=Mus musculus OX=10090 GN=Gtf2i PE=1 SV=3	Gtf2i	1	6.96824e-29	113.34	2	FAEALGSTEAK(1)AVPYQK	-3.3856	1.653	1.589	1.019	0.48	0.629
mmu04022 cGMP-PKG signaling pathway	0.206728	2.36	P31938	168	K	0.487	0.00709191	Q1	Dual specificity mitogen-activated protein kinase kinase 1 OS=Mus musculus OX=10090 GN=Map2k1 PE=1 SV=2	Map2k1	1	2.65724e-09	135.24	2	IPEQILGK(1)VSIAVIK	0.50638	1.534		1.218	0.638	0.631	0.74
mmu05100 Bacterial invasion of epithelial cells	0.214369	2.31	Q9WV32	326	K	0.281	0.0374274	Q1	Actin-related protein 2/3 complex subunit 1B OS=Mus musculus OX=10090 GN=Arpc1b PE=1 SV=4	Arpc1b	1	2.2222e-16	75.024	3	ASSEGGAATGAGLDSLHK(1)NSVSQISVLSGGK	2.5421	1.56	1.599		0.557		0.332
mmu05100 Bacterial invasion of epithelial cells	0.214369	2.31	Q9CVB6	275	K	0.06	3.1064e-05	Q1	Actin-related protein 2/3 complex subunit 2 OS=Mus musculus OX=10090 GN=Arpc2 PE=1 SV=3	Arpc2	1	0.000604783	90.263	2	TSDFLK(1)VLNR	0.080215	2.275	2.291		0.15	0.125	0.137
mmu03018 RNA degradation	0.222039	2.25	Q9D753	6	K	0.497	0.00706998	Q1	Exosome complex component RRP43 OS=Mus musculus OX=10090 GN=Exosc8 PE=1 SV=1	Exosc8	1	2.57843e-08	99.276	2	AAGFK(1)TVEPLEYYR	-1.2811	1.525	1.296	1.232		0.73	0.612
mmu03018 RNA degradation	0.222039	2.25	P17182	193	K	0.347	0.013777	Q1	Alpha-enolase OS=Mus musculus OX=10090 GN=Eno1 PE=1 SV=3	Eno1	1	1.46989e-11	130.99	2	IGAEVYHNLK(1)NVIK	-2.4748	1.874	1.572		0.541	0.47	0.783
mmu05207 Chemical carcinogenesis - receptor activation	0.237449	2.15	Q9Z0Z7	380	K	0.35	0.0153694	Q1	Krueppel-like factor 5 OS=Mus musculus OX=10090 GN=Klf5 PE=1 SV=2	Klf5	1	1.02561e-05	106.93	2	SSHLK(1)AHLR	-0.51234	1.483		1.677	0.488		0.617
mmu05207 Chemical carcinogenesis - receptor activation	0.237449	2.15	P31938	168	K	0.487	0.00709191	Q1	Dual specificity mitogen-activated protein kinase kinase 1 OS=Mus musculus OX=10090 GN=Map2k1 PE=1 SV=2	Map2k1	1	2.65724e-09	135.24	2	IPEQILGK(1)VSIAVIK	0.50638	1.534		1.218	0.638	0.631	0.74
mmu04919 Thyroid hormone signaling pathway	0.245181	2.11	P31938	168	K	0.487	0.00709191	Q1	Dual specificity mitogen-activated protein kinase kinase 1 OS=Mus musculus OX=10090 GN=Map2k1 PE=1 SV=2	Map2k1	1	2.65724e-09	135.24	2	IPEQILGK(1)VSIAVIK	0.50638	1.534		1.218	0.638	0.631	0.74
mmu04919 Thyroid hormone signaling pathway	0.245181	2.11	Q60520	814	K	0.388	0.00329317	Q1	Paired amphipathic helix protein Sin3a OS=Mus musculus OX=10090 GN=Sin3a PE=1 SV=3	Sin3a	1	6.74201e-17	103.23	3	IK(1)QIMHHFIPDLLFAQR	0.068967	1.302	1.461	1.115	0.474	0.53
mmu05164 Influenza A	0.252925	2.06	P31938	168	K	0.487	0.00709191	Q1	Dual specificity mitogen-activated protein kinase kinase 1 OS=Mus musculus OX=10090 GN=Map2k1 PE=1 SV=2	Map2k1	1	2.65724e-09	135.24	2	IPEQILGK(1)VSIAVIK	0.50638	1.534		1.218	0.638	0.631	0.74
mmu05164 Influenza A	0.252925	2.06	Q91YW3	150	K	0.466	0.0309092	Q1	DnaJ homolog subfamily C member 3 OS=Mus musculus OX=10090 GN=Dnajc3 PE=1 SV=1	Dnajc3	1	3.66715e-05	82.437	2	EAESQLVK(1)ADEMQR	-1.8504	1.358	1.512			0.584	0.754
mmu04145 Phagosome	0.260678	2.02	P50518	33	K	0.3	0.0100373	Q1	V-type proton ATPase subunit E 1 OS=Mus musculus OX=10090 GN=Atp6v1e1 PE=1 SV=2	Atp6v1e1	1	2.12503e-41	178.03	2	AEEIDAK(1)AEEEFNIEK	0.18806	2.426	1.763	1.154	0.691	0.445	0.468
mmu04145 Phagosome	0.260678	2.02	P35564	552	K	0.261	0.000195915	Q1	Calnexin OS=Mus musculus OX=10090 GN=Canx PE=1 SV=1	Canx	1	6.86943e-49	173.63	3	QK(1)SDAEEDGVTGSQDEEDSKPK	-2.529	1.904	1.484	1.659	0.412	0.504	0.399
mmu04613 Neutrophil extracellular trap formation	0.276197	1.94	P63158	141	K	0.271	0.0277688	Q1	High mobility group protein B1 OS=Mus musculus OX=10090 GN=Hmgb1 PE=1 SV=2	Hmgb1	1	7.30472e-37	146.75	2	LGEMWNNTAADDK(1)QPYEK	-2.9163	1.331	1.862	1.221	0.549		0.247
mmu04613 Neutrophil extracellular trap formation	0.276197	1.94	P31938	168	K	0.487	0.00709191	Q1	Dual specificity mitogen-activated protein kinase kinase 1 OS=Mus musculus OX=10090 GN=Map2k1 PE=1 SV=2	Map2k1	1	2.65724e-09	135.24	2	IPEQILGK(1)VSIAVIK	0.50638	1.534		1.218	0.638	0.631	0.74
mmu04140 Autophagy - animal	0.283956	1.9	P31938	168	K	0.487	0.00709191	Q1	Dual specificity mitogen-activated protein kinase kinase 1 OS=Mus musculus OX=10090 GN=Map2k1 PE=1 SV=2	Map2k1	1	2.65724e-09	135.24	2	IPEQILGK(1)VSIAVIK	0.50638	1.534		1.218	0.638	0.631	0.74
mmu04150 mTOR signaling pathway	0.283956	1.9	P50518	33	K	0.3	0.0100373	Q1	V-type proton ATPase subunit E 1 OS=Mus musculus OX=10090 GN=Atp6v1e1 PE=1 SV=2	Atp6v1e1	1	2.12503e-41	178.03	2	AEEIDAK(1)AEEEFNIEK	0.18806	2.426	1.763	1.154	0.691	0.445	0.468
mmu04150 mTOR signaling pathway	0.283956	1.9	P31938	168	K	0.487	0.00709191	Q1	Dual specificity mitogen-activated protein kinase kinase 1 OS=Mus musculus OX=10090 GN=Map2k1 PE=1 SV=2	Map2k1	1	2.65724e-09	135.24	2	IPEQILGK(1)VSIAVIK	0.50638	1.534		1.218	0.638	0.631	0.74
mmu04140 Autophagy - animal	0.283956	1.9	P63158	141	K	0.271	0.0277688	Q1	High mobility group protein B1 OS=Mus musculus OX=10090 GN=Hmgb1 PE=1 SV=2	Hmgb1	1	7.30472e-37	146.75	2	LGEMWNNTAADDK(1)QPYEK	-2.9163	1.331	1.862	1.221	0.549		0.247
mmu03040 Spliceosome	0.293273	1.7	Q9CSN1	452	K	0.486	0.000105229	Q1	SNW domain-containing protein 1 OS=Mus musculus OX=10090 GN=Snw1 PE=1 SV=3	Snw1	1	7.92152e-09	74.62	2	PSK(1)NLDK	0.52071	1.166	1.191	1.248	0.581		0.587
mmu03040 Spliceosome	0.293273	1.7	Q6A068	76	K	0.328	0.00340917	Q1	Cell division cycle 5-like protein OS=Mus musculus OX=10090 GN=Cdc5l PE=1 SV=2	Cdc5l	1	0.000464872	74.424	3	LLHLAK(1)LMPTQWR	-0.93007	1.767	1.533	1.106	0.454	0.589	0.403
mmu03040 Spliceosome	0.293273	1.7	Q3UEB3	173	K	0.183	0.000874731	Q1	Poly(U)-binding-splicing factor PUF60 OS=Mus musculus OX=10090 GN=Puf60 PE=1 SV=2	Puf60	1	7.83811e-37	180.81	2	SIDMSWDSVTMK(1)HK	-0.53196	1.67	1.35	1.413		0.236	0.304
mmu03040 Spliceosome	0.293273	1.7	P62305	80	K	0.23	0.00281348	Q1	Small nuclear ribonucleoprotein E OS=Mus musculus OX=10090 GN=Snrpe PE=1 SV=1	Snrpe	1	2.99374e-32	200.82	2	IMLK(1)GDNITLLQSVSN	-4.8688	1.779	1.813	1.361	0.523	0.252	0.362
mmu05132 Salmonella infection	0.303585	1.64	P31938	168	K	0.487	0.00709191	Q1	Dual specificity mitogen-activated protein kinase kinase 1 OS=Mus musculus OX=10090 GN=Map2k1 PE=1 SV=2	Map2k1	1	2.65724e-09	135.24	2	IPEQILGK(1)VSIAVIK	0.50638	1.534		1.218	0.638	0.631	0.74
mmu05132 Salmonella infection	0.303585	1.64	Q9WV32	326	K	0.281	0.0374274	Q1	Actin-related protein 2/3 complex subunit 1B OS=Mus musculus OX=10090 GN=Arpc1b PE=1 SV=4	Arpc1b	1	2.2222e-16	75.024	3	ASSEGGAATGAGLDSLHK(1)NSVSQISVLSGGK	2.5421	1.56	1.599		0.557		0.332
mmu05132 Salmonella infection	0.303585	1.64	Q9CVB6	275	K	0.06	3.1064e-05	Q1	Actin-related protein 2/3 complex subunit 2 OS=Mus musculus OX=10090 GN=Arpc2 PE=1 SV=3	Arpc2	1	0.000604783	90.263	2	TSDFLK(1)VLNR	0.080215	2.275	2.291		0.15	0.125	0.137
mmu05132 Salmonella infection	0.303585	1.64	Q8CHG3	445	K	0.239	0.0108497	Q1	GRIP and coiled-coil domain-containing protein 2 OS=Mus musculus OX=10090 GN=Gcc2 PE=1 SV=2	Gcc2	1	6.97859e-37	139.61	2	EVSELSETFISGSEK(1)EK	0.055327	1.899	1.871	1.494	0.214	0.371	0.675
mmu03013 RNA transport	0.306326	1.63	Q62448	812	K	0.488	0.00214081	Q1	Eukaryotic translation initiation factor 4 gamma 2 OS=Mus musculus OX=10090 GN=Eif4g2 PE=1 SV=2	Eif4g2	1	1.56369e-30	211.84	2	QLLLSFK(1)PVMQK	3.5235	1.39	1.464	1.122	0.576	0.655	0.709
mmu03013 RNA transport	0.306326	1.63	Q52KI8	231	K	0.366	0.0040503	Q1	Serine/arginine repetitive matrix protein 1 OS=Mus musculus OX=10090 GN=Srrm1 PE=1 SV=2	Srrm1	1	1.36462e-146	236.37	2	MK(1)DSSVQEATSTSDILK	0.27815	1.49	1.369	1.593	0.521	0.711	0.397
mmu03013 RNA transport	0.306326	1.63	Q05D44	640	K	0.158	0.00192691	Q1	Eukaryotic translation initiation factor 5B OS=Mus musculus OX=10090 GN=Eif5b PE=1 SV=2	Eif5b	1	1.12633e-13	87.573	2	APIICVLGHVDTGK(1)TK	-1.6323	1.658	1.625	1.261		0.195	0.283
mmu03013 RNA transport	0.306326	1.63	Q05D44	1091	K	0.356	0.0332902	Q1	Eukaryotic translation initiation factor 5B OS=Mus musculus OX=10090 GN=Eif5b PE=1 SV=2	Eif5b	1	0.000287796	86.243	2	MK(1)ILPQYIFNSR	5.8722	1.259	1.733			0.589	0.476
mmu03013 RNA transport	0.306326	1.63	P60843	54	K	0.417	0.0336627	Q1	Eukaryotic initiation factor 4A-I OS=Mus musculus OX=10090 GN=Eif4a1 PE=1 SV=1	Eif4a1	1	2.41436e-11	98.167	2	GIYAYGFEK(1)PSAIQQR	-0.0098819	1.603	1.583	1.032	0.761	0.341	0.659
mmu04114 Oocyte meiosis	0.307191	1.79	Q8R349	423	K	0.491	0.00115913	Q1	Cell division cycle protein 16 homolog OS=Mus musculus OX=10090 GN=Cdc16 PE=1 SV=1	Cdc16	1	2.83401e-08	124.06	2	TAEK(1)WFLDALEK	-0.31119	1.47	1.114	1.392	0.653	0.643	0.656
mmu04114 Oocyte meiosis	0.307191	1.79	P31938	168	K	0.487	0.00709191	Q1	Dual specificity mitogen-activated protein kinase kinase 1 OS=Mus musculus OX=10090 GN=Map2k1 PE=1 SV=2	Map2k1	1	2.65724e-09	135.24	2	IPEQILGK(1)VSIAVIK	0.50638	1.534		1.218	0.638	0.631	0.74
mmu05417 Lipid and atherosclerosis	0.337973	1.67	Q61316	517	K	0.416	0.0412514	Q1	Heat shock 70 kDa protein 4 OS=Mus musculus OX=10090 GN=Hspa4 PE=1 SV=1	Hspa4	1	8.26413e-34	110.9	2	SEESEEPMETDQNAK(1)EEEK	-4.0623	1.501	0.893	1.784	0.678	0.695	0.366
mmu04110 Cell cycle	0.337973	1.67	P49718	700	K	0.375	0.0008148	Q1	DNA replication licensing factor MCM5 OS=Mus musculus OX=10090 GN=Mcm5 PE=1 SV=2	Mcm5	1	7.61361e-16	85.513	3	FAIGSQVSEHSIVQDFTK(1)QK	-0.17611	1.335	1.462	1.231	0.524		0.484
mmu04110 Cell cycle	0.337973	1.67	Q8R349	423	K	0.491	0.00115913	Q1	Cell division cycle protein 16 homolog OS=Mus musculus OX=10090 GN=Cdc16 PE=1 SV=1	Cdc16	1	2.83401e-08	124.06	2	TAEK(1)WFLDALEK	-0.31119	1.47	1.114	1.392	0.653	0.643	0.656
mmu05417 Lipid and atherosclerosis	0.337973	1.67	Q8R180	330	K	0.447	0.0413654	Q1	ERO1-like protein alpha OS=Mus musculus OX=10090 GN=Ero1a PE=1 SV=2	Ero1a	1	5.01588e-14	71.471	3	VLPFFERPDFQLFTGNK(1)VQDAENK	2.1069	1.425		1.022	0.543		0.55
mmu05205 Proteoglycans in cancer	0.398275	1.47	P26041	237	K	0.493	0.000466585	Q1	Moesin OS=Mus musculus OX=10090 GN=Msn PE=1 SV=3	Msn	1	9.47922e-05	103.76	2	LTPK(1)IGFPWSEIR	-2.8391	1.358	1.665	1.372	0.731	0.727	0.708
mmu05205 Proteoglycans in cancer	0.398275	1.47	P31938	168	K	0.487	0.00709191	Q1	Dual specificity mitogen-activated protein kinase kinase 1 OS=Mus musculus OX=10090 GN=Map2k1 PE=1 SV=2	Map2k1	1	2.65724e-09	135.24	2	IPEQILGK(1)VSIAVIK	0.50638	1.534		1.218	0.638	0.631	0.74

## Sheet: Q2
KEGG pathway	Mapping	Background	All Mapping	All Background	Fold Enrichment	Fisher's exact test p value	-log10(p value)	Related proteins
mmu05216 Thyroid cancer	5	12	114	2180	7.97	0.000211356	3.67	D3YZP9 F6ZDS4 O08734 P21107 Q02248
mmu04612 Antigen processing and presentation	5	19	114	2180	5.03	0.00230845	2.64	O89017 P11499 P20029 P61290 P63017
mmu04141 Protein processing in endoplasmic reticulum	11	89	114	2180	2.36	0.00562923	2.25	O08734 P08113 P11499 P20029 P63017 Q01853 Q61699 Q8BMK4 Q91YQ5 Q99PL5 Q9WTX5
mmu04110 Cell cycle	8	58	114	2180	2.64	0.00932291	2.03	P49718 P97310 P97311 Q8R349 Q9CQV8 Q9CW03 Q9WTX5 Q9WTX8
mmu00500 Starch and sucrose metabolism	3	12	114	2180	4.78	0.0216726	1.66	O08528 P06745 Q9D0F9
mmu03030 DNA replication	5	32	114	2180	2.99	0.0232192	1.63	P49718 P97310 P97311 Q8R323 Q99J62
mmu04670 Leukocyte transendothelial migration	5	33	114	2180	2.9	0.0262546	1.58	P26041 P26231 P34152 P70460 Q02248
mmu00010 Glycolysis / Gluconeogenesis	5	34	114	2180	2.81	0.0295334	1.53	O08528 P06745 P09411 P21550 Q9D0F9
mmu00020 Citrate cycle (TCA cycle)	4	24	114	2180	3.19	0.0334879	1.48	O88844 P14152 Q9D6R2 Q9Z2I8
mmu05217 Basal cell carcinoma	2	7	114	2180	5.46	0.0479046	1.32	O08734 Q02248

## Sheet: Q2 Pathway2Protein
KEGG pathway	Fisher's exact test p value	Fold Enrichment	Protein accession	Position	Amino acid	Case/Con_F Ratio	Case/Con_F P value	Category	Protein description	Gene name	Localization probability	PEP	Score	Charge	Modified sequence	Mass error [ppm]	Con_F1	Con_F2	Con_F3	Case1	Case2	Case3
mmu05216 Thyroid cancer	0.000211356	7.97	Q02248	170	K	0.579	0.00437805	Q2	Catenin beta-1 OS=Mus musculus OX=10090 GN=Ctnnb1 PE=1 SV=1	Ctnnb1	1	2.77153e-40	202.16	3	LLNDEDQVVVNK(1)AAVMVHQLSK	0.22746	1.309	1.492	1.087	0.757	0.732	0.762
mmu05216 Thyroid cancer	0.000211356	7.97	P21107	153	K	0.657	0.000258197	Q2	Tropomyosin alpha-3 chain OS=Mus musculus OX=10090 GN=Tpm3 PE=1 SV=3	Tpm3	1	9.63576e-27	187.85	2	EAK(1)HIAEEADRK	-3.1904	1.252	1.138	1.234	0.815	0.797	0.768
mmu05216 Thyroid cancer	0.000211356	7.97	O08734	118	K	0.522	0.00938425	Q2	Bcl-2 homologous antagonist/killer OS=Mus musculus OX=10090 GN=Bak1 PE=1 SV=3	Bak1	1	2.79916e-11	128.41	2	IASSLFK(1)SGISWGR	-1.4608	1.463	1.184	1.516	0.765		0.683
mmu05216 Thyroid cancer	0.000211356	7.97	F6ZDS4	928	K	0.613	0.015837	Q2	Nucleoprotein TPR OS=Mus musculus OX=10090 GN=Tpr PE=1 SV=1	Tpr	0.929548	0.0105978	87.895	2	K(0.07)K(0.93)LENEVEQR	-0.34634	1.332	1.115	1.101	0.668	0.782
mmu05216 Thyroid cancer	0.000211356	7.97	F6ZDS4	326	K	0.644	0.0120261	Q2	Nucleoprotein TPR OS=Mus musculus OX=10090 GN=Tpr PE=1 SV=1	Tpr	1	5.65448e-19	123.24	3	TSNEHLQK(1)HVEDLLTK	3.1825	1.354	1.217	1.081	0.875	0.805	0.673
mmu05216 Thyroid cancer	0.000211356	7.97	F6ZDS4	1421	K	0.64	0.00348457	Q2	Nucleoprotein TPR OS=Mus musculus OX=10090 GN=Tpr PE=1 SV=1	Tpr	1	7.27495e-57	157.67	3	NQQLINQQK(1)DPDTEEYRK	-0.62174	1.275	1.203	1.176	0.682	0.793	0.863
mmu05216 Thyroid cancer	0.000211356	7.97	F6ZDS4	1625	K	0.633	7.91095e-05	Q2	Nucleoprotein TPR OS=Mus musculus OX=10090 GN=Tpr PE=1 SV=1	Tpr	1	0.000291501	106.93	2	TWK(1)TLALAK	-1.6058	1.274	1.217	1.179	0.799	0.757	0.768
mmu05216 Thyroid cancer	0.000211356	7.97	F6ZDS4	1927	K	0.549	0.0222415	Q2	Nucleoprotein TPR OS=Mus musculus OX=10090 GN=Tpr PE=1 SV=1	Tpr	1	2.3367e-49	91.39	3	TREEEEDSTMEAGDQVSEDTVEMPLPK(1)K	1.702	1.285		1.272	0.766		0.638
mmu05216 Thyroid cancer	0.000211356	7.97	D3YZP9	149	K	0.549	0.000723485	Q2	Coiled-coil domain-containing protein 6 OS=Mus musculus OX=10090 GN=Ccdc6 PE=1 SV=1	Ccdc6	1	8.60356e-28	104.47	4	LMQLQHEK(1)AELEQHLEQEQEFQVNK	0.12995	1.221	1.099	1.128	0.637		0.624
mmu04612 Antigen processing and presentation	0.00230845	5.03	P11499	263	K	0.558	5.59273e-05	Q2	Heat shock protein HSP 90-beta OS=Mus musculus OX=10090 GN=Hsp90ab1 PE=1 SV=3	Hsp90ab1	1	3.57107e-19	148.69	2	IEDVGSDEEDDSGK(1)DK	-3.1947	1.283	1.247	1.308	0.756	0.7	0.687
mmu04612 Antigen processing and presentation	0.00230845	5.03	O89017	289	K	0.629	0.000516025	Q2	Legumain OS=Mus musculus OX=10090 GN=Lgmn PE=1 SV=1	Lgmn	1	0.000601954	69.905	2	VMQFQGMK(1)HR	0.21323	1.079	1.14	1.095	0.677	0.713
mmu04612 Antigen processing and presentation	0.00230845	5.03	P20029	622	K	0.627	0.0015797	Q2	Endoplasmic reticulum chaperone BiP OS=Mus musculus OX=10090 GN=Hspa5 PE=1 SV=3	Hspa5	0.943149	2.49256e-10	120.21	2	K(0.057)K(0.943)ELEEIVQPIISK	1.25	1.194	1.12	1.322	0.724	0.817	0.74
mmu04612 Antigen processing and presentation	0.00230845	5.03	P61290	37	K	0.564	0.00459991	Q2	Proteasome activator complex subunit 3 OS=Mus musculus OX=10090 GN=Psme3 PE=1 SV=1	Psme3	1	1.02077e-08	138.23	2	K(1)LLELDSFLK	-5.4697	1.13	1.38	1.22	0.653	0.632	0.82
mmu04612 Antigen processing and presentation	0.00230845	5.03	P63017	88	K	0.654	0.010927	Q2	Heat shock cognate 71 kDa protein OS=Mus musculus OX=10090 GN=Hspa8 PE=1 SV=1	Hspa8	1	1.12733e-39	133.29	4	RFDDAVVQSDMK(1)HWPFMVVNDAGRPK	1.5102	1.221	1.031	1.187	0.782		0.718
mmu04612 Antigen processing and presentation	0.00230845	5.03	P63017	423	K	0.579	0.0305357	Q2	Heat shock cognate 71 kDa protein OS=Mus musculus OX=10090 GN=Hspa8 PE=1 SV=1	Hspa8	1	2.30841e-22	87.892	3	NTTIPTK(1)QTQTFTTYSDNQPGVLIQVYEGER	-1.3738	0.951	1.343	1.261	0.667		0.705
mmu04141 Protein processing in endoplasmic reticulum	0.00562923	2.36	Q01853	217	K	0.646	0.00255362	Q2	Transitional endoplasmic reticulum ATPase OS=Mus musculus OX=10090 GN=Vcp PE=1 SV=4	Vcp	1	1.99496e-58	205.09	2	QLAQIK(1)EMVELPLR	0.176	1.154	1.266	1.193	0.815	0.831	0.689
mmu04141 Protein processing in endoplasmic reticulum	0.00562923	2.36	P11499	263	K	0.558	5.59273e-05	Q2	Heat shock protein HSP 90-beta OS=Mus musculus OX=10090 GN=Hsp90ab1 PE=1 SV=3	Hsp90ab1	1	3.57107e-19	148.69	2	IEDVGSDEEDDSGK(1)DK	-3.1947	1.283	1.247	1.308	0.756	0.7	0.687
mmu04141 Protein processing in endoplasmic reticulum	0.00562923	2.36	P20029	622	K	0.627	0.0015797	Q2	Endoplasmic reticulum chaperone BiP OS=Mus musculus OX=10090 GN=Hspa5 PE=1 SV=3	Hspa5	0.943149	2.49256e-10	120.21	2	K(0.057)K(0.943)ELEEIVQPIISK	1.25	1.194	1.12	1.322	0.724	0.817	0.74
mmu04141 Protein processing in endoplasmic reticulum	0.00562923	2.36	Q61699	221	K	0.662	0.000372751	Q2	Heat shock protein 105 kDa OS=Mus musculus OX=10090 GN=Hsph1 PE=1 SV=2	Hsph1	1	6.99297e-22	163.93	2	LK(1)VLGTAFDPFLGGK	-2.7843	1.209	1.114	1.207	0.819	0.755	0.764
mmu04141 Protein processing in endoplasmic reticulum	0.00562923	2.36	Q61699	692	K	0.621	0.00427956	Q2	Heat shock protein 105 kDa OS=Mus musculus OX=10090 GN=Hsph1 PE=1 SV=2	Hsph1	1	2.11698e-38	232.46	2	QAYIDK(1)LEELMK	-1.3297	1.134	1.358	1.121	0.827	0.718	0.697
mmu04141 Protein processing in endoplasmic reticulum	0.00562923	2.36	P08113	87	K	0.608	0.0329607	Q2	Endoplasmin OS=Mus musculus OX=10090 GN=Hsp90b1 PE=1 SV=2	Hsp90b1	1	1.65615e-07	147.78	2	MMK(1)LIINSLYK	2.4741	1.031	1.281	1.368	0.562	0.844	0.833
mmu04141 Protein processing in endoplasmic reticulum	0.00562923	2.36	O08734	118	K	0.522	0.00938425	Q2	Bcl-2 homologous antagonist/killer OS=Mus musculus OX=10090 GN=Bak1 PE=1 SV=3	Bak1	1	2.79916e-11	128.41	2	IASSLFK(1)SGISWGR	-1.4608	1.463	1.184	1.516	0.765		0.683
mmu04141 Protein processing in endoplasmic reticulum	0.00562923	2.36	P63017	88	K	0.654	0.010927	Q2	Heat shock cognate 71 kDa protein OS=Mus musculus OX=10090 GN=Hspa8 PE=1 SV=1	Hspa8	1	1.12733e-39	133.29	4	RFDDAVVQSDMK(1)HWPFMVVNDAGRPK	1.5102	1.221	1.031	1.187	0.782		0.718
mmu04141 Protein processing in endoplasmic reticulum	0.00562923	2.36	P63017	423	K	0.579	0.0305357	Q2	Heat shock cognate 71 kDa protein OS=Mus musculus OX=10090 GN=Hspa8 PE=1 SV=1	Hspa8	1	2.30841e-22	87.892	3	NTTIPTK(1)QTQTFTTYSDNQPGVLIQVYEGER	-1.3738	0.951	1.343	1.261	0.667		0.705
mmu04141 Protein processing in endoplasmic reticulum	0.00562923	2.36	Q8BMK4	274	K	0.653	0.0280405	Q2	Cytoskeleton-associated protein 4 OS=Mus musculus OX=10090 GN=Ckap4 PE=1 SV=2	Ckap4	1	0.00176634	59.731	2	DAVK(1)EVQASMMSR	0.1889		1.234	1.211	0.856		0.74
mmu04141 Protein processing in endoplasmic reticulum	0.00562923	2.36	Q8BMK4	291	K	0.506	0.016395	Q2	Cytoskeleton-associated protein 4 OS=Mus musculus OX=10090 GN=Ckap4 PE=1 SV=2	Ckap4	1	1.66731e-25	94.905	3	ERDIEALK(1)SSLQTMESDVYTEVR	0.070596	1.735	1.11	1.227	0.692	0.567	0.803
mmu04141 Protein processing in endoplasmic reticulum	0.00562923	2.36	Q91YQ5	117	K	0.602	0.00234179	Q2	Dolichyl-diphosphooligosaccharide--protein glycosyltransferase subunit 1 OS=Mus musculus OX=10090 GN=Rpn1 PE=1 SV=1	Rpn1	1	1.7988e-08	85.081	2	FFTVK(1)LPVALDPGSK	-1.2307	1.313	1.353	1.159	0.818	0.684	0.802
mmu04141 Protein processing in endoplasmic reticulum	0.00562923	2.36	Q99PL5	1077	K	0.599	6.83419e-05	Q2	Ribosome-binding protein 1 OS=Mus musculus OX=10090 GN=Rrbp1 PE=1 SV=2	Rrbp1	1	1.50141e-29	155.34	3	QVLQLQASHK(1)ESEEALQK	0.94679	1.25	1.235	1.179	0.763	0.702	0.73
mmu04141 Protein processing in endoplasmic reticulum	0.00562923	2.36	Q99PL5	890	K	0.58	0.00966676	Q2	Ribosome-binding protein 1 OS=Mus musculus OX=10090 GN=Rrbp1 PE=1 SV=2	Rrbp1	1	1.72466e-06	93.772	2	TGVIQDTWHK(1)ATQK	-1.203	1.265		1.181	0.739	0.68
mmu04141 Protein processing in endoplasmic reticulum	0.00562923	2.36	Q9WTX5	66	K	0.56	0.0461389	Q2	S-phase kinase-associated protein 1 OS=Mus musculus OX=10090 GN=Skp1 PE=1 SV=3	Skp1	1	1.6685e-08	76.23	4	VIQWCTHHK(1)DDPPPPEDDENKEK	2.3873	1.498	1.268		0.587	0.86	0.878
mmu04110 Cell cycle	0.00932291	2.64	Q9WTX5	66	K	0.56	0.0461389	Q2	S-phase kinase-associated protein 1 OS=Mus musculus OX=10090 GN=Skp1 PE=1 SV=3	Skp1	1	1.6685e-08	76.23	4	VIQWCTHHK(1)DDPPPPEDDENKEK	2.3873	1.498	1.268		0.587	0.86	0.878
mmu04110 Cell cycle	0.00932291	2.64	P97311	173	K	0.662	0.0123869	Q2	DNA replication licensing factor MCM6 OS=Mus musculus OX=10090 GN=Mcm6 PE=1 SV=1	Mcm6	1	6.9263e-16	104.49	2	DVEQQFK(1)YTQPNICR	-1.5785		1.199	1.289	0.9	0.743	0.829
mmu04110 Cell cycle	0.00932291	2.64	Q8R349	138	K	0.632	0.00978378	Q2	Cell division cycle protein 16 homolog OS=Mus musculus OX=10090 GN=Cdc16 PE=1 SV=1	Cdc16	1	0.00185055	61.48	2	GK(1)IYDALDNR	5.6997	1.3		1.245	0.902	0.75	0.759
mmu04110 Cell cycle	0.00932291	2.64	Q9CQV8	5	K	0.664	0.0165321	Q2	14-3-3 protein beta/alpha OS=Mus musculus OX=10090 GN=Ywhab PE=1 SV=3	Ywhab	1	0.00013839	109.88	2	TMDK(1)SELVQK	-0.31023	1.21	1.226	1.075	0.845	0.71
mmu04110 Cell cycle	0.00932291	2.64	Q9CW03	740	K	0.611	3.18007e-06	Q2	Structural maintenance of chromosomes protein 3 OS=Mus musculus OX=10090 GN=Smc3 PE=1 SV=2	Smc3	1	5.86381e-06	121.8	2	DSILSEMK(1)MLK	-2.3636	1.212	1.216	1.254	0.753	0.757	0.738
mmu04110 Cell cycle	0.00932291	2.64	Q9CW03	920	K	0.65	0.0428015	Q2	Structural maintenance of chromosomes protein 3 OS=Mus musculus OX=10090 GN=Smc3 PE=1 SV=2	Smc3	1	1.89273e-09	110.91	3	EHMDAINHDTK(1)ELEK	2.7793	1.329	1.112			0.809	0.777
mmu04110 Cell cycle	0.00932291	2.64	Q9WTX8	224	K	0.607	0.00660787	Q2	Mitotic spindle assembly checkpoint protein MAD1 OS=Mus musculus OX=10090 GN=Mad1l1 PE=1 SV=1	Mad1l1	1	0.00149733	102.46	2	AEHEQK(1)IK	1.2286	1.331		1.27	0.765	0.876	0.726
mmu04110 Cell cycle	0.00932291	2.64	P49718	625	K	0.545	0.00534752	Q2	DNA replication licensing factor MCM5 OS=Mus musculus OX=10090 GN=Mcm5 PE=1 SV=2	Mcm5	1	0.00646501	67.507	2	IAEALSK(1)MK	-3.703	1.343	1.293		0.747	0.689
mmu04110 Cell cycle	0.00932291	2.64	P97310	476	K	0.546	0.0272189	Q2	DNA replication licensing factor MCM2 OS=Mus musculus OX=10090 GN=Mcm2 PE=1 SV=3	Mcm2	1	3.2798e-26	165.7	3	DQQIGEK(1)IFASIAPSIYGHEDIK	1.2625	1.547	1.415	0.985	0.739	0.838	0.578
mmu00500 Starch and sucrose metabolism	0.0216726	4.78	P06745	454	K	0.647	0.0397347	Q2	Glucose-6-phosphate isomerase OS=Mus musculus OX=10090 GN=Gpi PE=1 SV=4	Gpi	1	1.19398e-36	185.9	2	ELQAAGK(1)SPEDLEK	-1.5126	1.237	1.04	1.298	0.81	0.916	0.586
mmu00500 Starch and sucrose metabolism	0.0216726	4.78	O08528	478	K	0.607	0.00200617	Q2	Hexokinase-2 OS=Mus musculus OX=10090 GN=Hk2 PE=1 SV=1	Hk2	1	5.10147e-06	79.235	3	TLESLK(1)LSHEQLLEVK	-0.97334	1.115	1.104	0.991	0.646		0.652
mmu00500 Starch and sucrose metabolism	0.0216726	4.78	Q9D0F9	443	K	0.507	0.00114026	Q2	Phosphoglucomutase-1 OS=Mus musculus OX=10090 GN=Pgm1 PE=1 SV=4	Pgm1	1	7.21591e-12	128.57	2	MMK(1)DLEALMLDR	2.2405	1.328	1.254	1.102	0.644	0.672	0.551
mmu03030 DNA replication	0.0232192	2.99	P49718	625	K	0.545	0.00534752	Q2	DNA replication licensing factor MCM5 OS=Mus musculus OX=10090 GN=Mcm5 PE=1 SV=2	Mcm5	1	0.00646501	67.507	2	IAEALSK(1)MK	-3.703	1.343	1.293		0.747	0.689
mmu03030 DNA replication	0.0232192	2.99	P97310	476	K	0.546	0.0272189	Q2	DNA replication licensing factor MCM2 OS=Mus musculus OX=10090 GN=Mcm2 PE=1 SV=3	Mcm2	1	3.2798e-26	165.7	3	DQQIGEK(1)IFASIAPSIYGHEDIK	1.2625	1.547	1.415	0.985	0.739	0.838	0.578
mmu03030 DNA replication	0.0232192	2.99	P97311	173	K	0.662	0.0123869	Q2	DNA replication licensing factor MCM6 OS=Mus musculus OX=10090 GN=Mcm6 PE=1 SV=1	Mcm6	1	6.9263e-16	104.49	2	DVEQQFK(1)YTQPNICR	-1.5785		1.199	1.289	0.9	0.743	0.829
mmu03030 DNA replication	0.0232192	2.99	Q8R323	139	K	0.528	0.0129708	Q2	Replication factor C subunit 3 OS=Mus musculus OX=10090 GN=Rfc3 PE=1 SV=1	Rfc3	1	6.39494e-06	94.66	2	VVLLTEVDK(1)LTK	0.18865	1.145	1.631	1.178	0.762	0.57	0.757
mmu03030 DNA replication	0.0232192	2.99	Q99J62	36	K	0.627	0.0409534	Q2	Replication factor C subunit 4 OS=Mus musculus OX=10090 GN=Rfc4 PE=1 SV=1	Rfc4	1	0.00185094	61.48	2	VK(1)PVPWVEK	-2.4634	0.928	1.133	1.322	0.712	0.702
mmu04670 Leukocyte transendothelial migration	0.0262546	2.9	Q02248	170	K	0.579	0.00437805	Q2	Catenin beta-1 OS=Mus musculus OX=10090 GN=Ctnnb1 PE=1 SV=1	Ctnnb1	1	2.77153e-40	202.16	3	LLNDEDQVVVNK(1)AAVMVHQLSK	0.22746	1.309	1.492	1.087	0.757	0.732	0.762
mmu04670 Leukocyte transendothelial migration	0.0262546	2.9	P34152	1000	K	0.555	0.024326	Q2	Focal adhesion kinase 1 OS=Mus musculus OX=10090 GN=Ptk2 PE=1 SV=4	Ptk2	1	2.66422e-29	175.68	2	LLNSDLGELISK(1)MK	-0.99853	1.363	1.457	1.087	0.919	0.696	0.555
mmu04670 Leukocyte transendothelial migration	0.0262546	2.9	P26231	199	K	0.604	0.00757446	Q2	Catenin alpha-1 OS=Mus musculus OX=10090 GN=Ctnna1 PE=1 SV=1	Ctnna1	1	0.00189686	81.163	2	QQELK(1)DVGNR	0.31295	1.299		1.194		0.744	0.763
mmu04670 Leukocyte transendothelial migration	0.0262546	2.9	P26041	35	K	0.638	0.00573585	Q2	Moesin OS=Mus musculus OX=10090 GN=Msn PE=1 SV=3	Msn	1	2.49596e-33	184.27	2	QLFDQVVK(1)TIGLR	0.70911	1.463	1.214	1.201	0.774	0.786	0.914
mmu04670 Leukocyte transendothelial migration	0.0262546	2.9	P70460	307	K	0.622	0.0022433	Q2	Vasodilator-stimulated phosphoprotein OS=Mus musculus OX=10090 GN=Vasp PE=1 SV=4	Vasp	1	0.000106283	117.99	3	RPWEK(1)NSTTLPR	1.2092	1.356	1.107	1.231	0.751	0.818	0.73
mmu00010 Glycolysis / Gluconeogenesis	0.0295334	2.81	O08528	478	K	0.607	0.00200617	Q2	Hexokinase-2 OS=Mus musculus OX=10090 GN=Hk2 PE=1 SV=1	Hk2	1	5.10147e-06	79.235	3	TLESLK(1)LSHEQLLEVK	-0.97334	1.115	1.104	0.991	0.646		0.652
mmu00010 Glycolysis / Gluconeogenesis	0.0295334	2.81	P06745	454	K	0.647	0.0397347	Q2	Glucose-6-phosphate isomerase OS=Mus musculus OX=10090 GN=Gpi PE=1 SV=4	Gpi	1	1.19398e-36	185.9	2	ELQAAGK(1)SPEDLEK	-1.5126	1.237	1.04	1.298	0.81	0.916	0.586
mmu00010 Glycolysis / Gluconeogenesis	0.0295334	2.81	P21550	262	K	0.611	0.0146215	Q2	Beta-enolase OS=Mus musculus OX=10090 GN=Eno3 PE=1 SV=3	Eno3	1	7.26726e-07	104.04	2	YDLDFK(1)SPDDPAR	0.69559		1.255	1.149	0.765		0.705
mmu00010 Glycolysis / Gluconeogenesis	0.0295334	2.81	Q9D0F9	443	K	0.507	0.00114026	Q2	Phosphoglucomutase-1 OS=Mus musculus OX=10090 GN=Pgm1 PE=1 SV=4	Pgm1	1	7.21591e-12	128.57	2	MMK(1)DLEALMLDR	2.2405	1.328	1.254	1.102	0.644	0.672	0.551
mmu00010 Glycolysis / Gluconeogenesis	0.0295334	2.81	P09411	199	K	0.618	0.0255526	Q2	Phosphoglycerate kinase 1 OS=Mus musculus OX=10090 GN=Pgk1 PE=1 SV=4	Pgk1	1	2.72445e-28	146.58	2	ELNYFAK(1)ALESPER	3.7823	1.318	1.221	1.165	0.987	0.667	0.635
mmu00020 Citrate cycle (TCA cycle)	0.0334879	3.19	Q9Z2I8	67	K	0.618	0.0090989	Q2	Succinate--CoA ligase [GDP-forming] subunit beta, mitochondrial OS=Mus musculus OX=10090 GN=Suclg2 PE=1 SV=3	Suclg2	1	1.55093e-30	179.98	2	FFVANTAK(1)EALEAAK	5.0778	1.377	1.256		0.878	0.728	0.835
mmu00020 Citrate cycle (TCA cycle)	0.0334879	3.19	Q9D6R2	350	K	0.555	0.0431812	Q2	Isocitrate dehydrogenase [NAD] subunit alpha, mitochondrial OS=Mus musculus OX=10090 GN=Idh3a PE=1 SV=1	Idh3a	1	8.8779e-37	139.94	2	DLGGNAK(1)CSDFTEEICR	-2.4981	1.484	1.447	1	0.769	0.686
mmu00020 Citrate cycle (TCA cycle)	0.0334879	3.19	P14152	298	K	0.565	0.00113317	Q2	Malate dehydrogenase, cytoplasmic OS=Mus musculus OX=10090 GN=Mdh1 PE=1 SV=3	Mdh1	1	2.71878e-37	179.21	2	TWK(1)FVEGLPINDFSR	-1.2075	1.423	1.289	1.313	0.802	0.667	0.804
mmu00020 Citrate cycle (TCA cycle)	0.0334879	3.19	O88844	126	K	0.623	0.00030903	Q2	Isocitrate dehydrogenase [NADP] cytoplasmic OS=Mus musculus OX=10090 GN=Idh1 PE=1 SV=2	Idh1	1	4.18903e-25	167.76	2	LVTGWVK(1)PIIIGR	-1.8837	1.279	1.139	1.174	0.774	0.72	0.743
mmu05217 Basal cell carcinoma	0.0479046	5.46	Q02248	170	K	0.579	0.00437805	Q2	Catenin beta-1 OS=Mus musculus OX=10090 GN=Ctnnb1 PE=1 SV=1	Ctnnb1	1	2.77153e-40	202.16	3	LLNDEDQVVVNK(1)AAVMVHQLSK	0.22746	1.309	1.492	1.087	0.757	0.732	0.762
mmu05217 Basal cell carcinoma	0.0479046	5.46	O08734	118	K	0.522	0.00938425	Q2	Bcl-2 homologous antagonist/killer OS=Mus musculus OX=10090 GN=Bak1 PE=1 SV=3	Bak1	1	2.79916e-11	128.41	2	IASSLFK(1)SGISWGR	-1.4608	1.463	1.184	1.516	0.765		0.683
mmu05200 Pathways in cancer	0.0540771	1.77	Q02248	170	K	0.579	0.00437805	Q2	Catenin beta-1 OS=Mus musculus OX=10090 GN=Ctnnb1 PE=1 SV=1	Ctnnb1	1	2.77153e-40	202.16	3	LLNDEDQVVVNK(1)AAVMVHQLSK	0.22746	1.309	1.492	1.087	0.757	0.732	0.762
mmu05200 Pathways in cancer	0.0540771	1.77	Q9WTX5	66	K	0.56	0.0461389	Q2	S-phase kinase-associated protein 1 OS=Mus musculus OX=10090 GN=Skp1 PE=1 SV=3	Skp1	1	1.6685e-08	76.23	4	VIQWCTHHK(1)DDPPPPEDDENKEK	2.3873	1.498	1.268		0.587	0.86	0.878
mmu05200 Pathways in cancer	0.0540771	1.77	Q3UMY5	271	K	0.661	0.00258065	Q2	Echinoderm microtubule-associated protein-like 4 OS=Mus musculus OX=10090 GN=Eml4 PE=1 SV=1	Eml4	1	5.14983e-05	92.732	2	LK(1)LEWVYGYR	-2.1937		1.241	1.203	0.796		0.819
mmu05200 Pathways in cancer	0.0540771	1.77	P34152	1000	K	0.555	0.024326	Q2	Focal adhesion kinase 1 OS=Mus musculus OX=10090 GN=Ptk2 PE=1 SV=4	Ptk2	1	2.66422e-29	175.68	2	LLNSDLGELISK(1)MK	-0.99853	1.363	1.457	1.087	0.919	0.696	0.555
mmu05200 Pathways in cancer	0.0540771	1.77	P26231	199	K	0.604	0.00757446	Q2	Catenin alpha-1 OS=Mus musculus OX=10090 GN=Ctnna1 PE=1 SV=1	Ctnna1	1	0.00189686	81.163	2	QQELK(1)DVGNR	0.31295	1.299		1.194		0.744	0.763
mmu05200 Pathways in cancer	0.0540771	1.77	P21107	153	K	0.657	0.000258197	Q2	Tropomyosin alpha-3 chain OS=Mus musculus OX=10090 GN=Tpm3 PE=1 SV=3	Tpm3	1	9.63576e-27	187.85	2	EAK(1)HIAEEADRK	-3.1904	1.252	1.138	1.234	0.815	0.797	0.768
mmu05200 Pathways in cancer	0.0540771	1.77	P11499	263	K	0.558	5.59273e-05	Q2	Heat shock protein HSP 90-beta OS=Mus musculus OX=10090 GN=Hsp90ab1 PE=1 SV=3	Hsp90ab1	1	3.57107e-19	148.69	2	IEDVGSDEEDDSGK(1)DK	-3.1947	1.283	1.247	1.308	0.756	0.7	0.687
mmu05200 Pathways in cancer	0.0540771	1.77	D3YZP9	149	K	0.549	0.000723485	Q2	Coiled-coil domain-containing protein 6 OS=Mus musculus OX=10090 GN=Ccdc6 PE=1 SV=1	Ccdc6	1	8.60356e-28	104.47	4	LMQLQHEK(1)AELEQHLEQEQEFQVNK	0.12995	1.221	1.099	1.128	0.637		0.624
mmu05200 Pathways in cancer	0.0540771	1.77	F6ZDS4	928	K	0.613	0.015837	Q2	Nucleoprotein TPR OS=Mus musculus OX=10090 GN=Tpr PE=1 SV=1	Tpr	0.929548	0.0105978	87.895	2	K(0.07)K(0.93)LENEVEQR	-0.34634	1.332	1.115	1.101	0.668	0.782
mmu05200 Pathways in cancer	0.0540771	1.77	F6ZDS4	326	K	0.644	0.0120261	Q2	Nucleoprotein TPR OS=Mus musculus OX=10090 GN=Tpr PE=1 SV=1	Tpr	1	5.65448e-19	123.24	3	TSNEHLQK(1)HVEDLLTK	3.1825	1.354	1.217	1.081	0.875	0.805	0.673
mmu05200 Pathways in cancer	0.0540771	1.77	F6ZDS4	1421	K	0.64	0.00348457	Q2	Nucleoprotein TPR OS=Mus musculus OX=10090 GN=Tpr PE=1 SV=1	Tpr	1	7.27495e-57	157.67	3	NQQLINQQK(1)DPDTEEYRK	-0.62174	1.275	1.203	1.176	0.682	0.793	0.863
mmu05200 Pathways in cancer	0.0540771	1.77	F6ZDS4	1625	K	0.633	7.91095e-05	Q2	Nucleoprotein TPR OS=Mus musculus OX=10090 GN=Tpr PE=1 SV=1	Tpr	1	0.000291501	106.93	2	TWK(1)TLALAK	-1.6058	1.274	1.217	1.179	0.799	0.757	0.768
mmu05200 Pathways in cancer	0.0540771	1.77	F6ZDS4	1927	K	0.549	0.0222415	Q2	Nucleoprotein TPR OS=Mus musculus OX=10090 GN=Tpr PE=1 SV=1	Tpr	1	2.3367e-49	91.39	3	TREEEEDSTMEAGDQVSEDTVEMPLPK(1)K	1.702	1.285		1.272	0.766		0.638
mmu05200 Pathways in cancer	0.0540771	1.77	O08734	118	K	0.522	0.00938425	Q2	Bcl-2 homologous antagonist/killer OS=Mus musculus OX=10090 GN=Bak1 PE=1 SV=3	Bak1	1	2.79916e-11	128.41	2	IASSLFK(1)SGISWGR	-1.4608	1.463	1.184	1.516	0.765		0.683
mmu05200 Pathways in cancer	0.0540771	1.77	P08113	87	K	0.608	0.0329607	Q2	Endoplasmin OS=Mus musculus OX=10090 GN=Hsp90b1 PE=1 SV=2	Hsp90b1	1	1.65615e-07	147.78	2	MMK(1)LIINSLYK	2.4741	1.031	1.281	1.368	0.562	0.844	0.833
mmu00520 Amino sugar and nucleotide sugar metabolism	0.0613403	2.64	O08528	478	K	0.607	0.00200617	Q2	Hexokinase-2 OS=Mus musculus OX=10090 GN=Hk2 PE=1 SV=1	Hk2	1	5.10147e-06	79.235	3	TLESLK(1)LSHEQLLEVK	-0.97334	1.115	1.104	0.991	0.646		0.652
mmu00520 Amino sugar and nucleotide sugar metabolism	0.0613403	2.64	P06745	454	K	0.647	0.0397347	Q2	Glucose-6-phosphate isomerase OS=Mus musculus OX=10090 GN=Gpi PE=1 SV=4	Gpi	1	1.19398e-36	185.9	2	ELQAAGK(1)SPEDLEK	-1.5126	1.237	1.04	1.298	0.81	0.916	0.586
mmu00520 Amino sugar and nucleotide sugar metabolism	0.0613403	2.64	P20060	444	K	0.665	0.0475867	Q2	Beta-hexosaminidase subunit beta OS=Mus musculus OX=10090 GN=Hexb PE=1 SV=2	Hexb	1	1.97644e-07	78.157	2	NYYK(1)VEPLNFEGSEK	5.7165	1.267	1.265		0.966	0.869	0.689
mmu00520 Amino sugar and nucleotide sugar metabolism	0.0613403	2.64	Q9D0F9	443	K	0.507	0.00114026	Q2	Phosphoglucomutase-1 OS=Mus musculus OX=10090 GN=Pgm1 PE=1 SV=4	Pgm1	1	7.21591e-12	128.57	2	MMK(1)DLEALMLDR	2.2405	1.328	1.254	1.102	0.644	0.672	0.551
mmu00030 Pentose phosphate pathway	0.0732525	3.02	Q9D0F9	443	K	0.507	0.00114026	Q2	Phosphoglucomutase-1 OS=Mus musculus OX=10090 GN=Pgm1 PE=1 SV=4	Pgm1	1	7.21591e-12	128.57	2	MMK(1)DLEALMLDR	2.2405	1.328	1.254	1.102	0.644	0.672	0.551
mmu00030 Pentose phosphate pathway	0.0732525	3.02	Q91YP3	263	K	0.614	0.0198342	Q2	Deoxyribose-phosphate aldolase OS=Mus musculus OX=10090 GN=Dera PE=1 SV=1	Dera	1	2.22443e-18	139.7	2	TAK(1)ESLAWLSLVK	-2.3304		1.391	1.19	0.784	0.893	0.701
mmu00030 Pentose phosphate pathway	0.0732525	3.02	P06745	454	K	0.647	0.0397347	Q2	Glucose-6-phosphate isomerase OS=Mus musculus OX=10090 GN=Gpi PE=1 SV=4	Gpi	1	1.19398e-36	185.9	2	ELQAAGK(1)SPEDLEK	-1.5126	1.237	1.04	1.298	0.81	0.916	0.586
mmu05213 Endometrial cancer	0.0732525	3.02	O08734	118	K	0.522	0.00938425	Q2	Bcl-2 homologous antagonist/killer OS=Mus musculus OX=10090 GN=Bak1 PE=1 SV=3	Bak1	1	2.79916e-11	128.41	2	IASSLFK(1)SGISWGR	-1.4608	1.463	1.184	1.516	0.765		0.683
mmu05213 Endometrial cancer	0.0732525	3.02	P26231	199	K	0.604	0.00757446	Q2	Catenin alpha-1 OS=Mus musculus OX=10090 GN=Ctnna1 PE=1 SV=1	Ctnna1	1	0.00189686	81.163	2	QQELK(1)DVGNR	0.31295	1.299		1.194		0.744	0.763
mmu05213 Endometrial cancer	0.0732525	3.02	Q02248	170	K	0.579	0.00437805	Q2	Catenin beta-1 OS=Mus musculus OX=10090 GN=Ctnnb1 PE=1 SV=1	Ctnnb1	1	2.77153e-40	202.16	3	LLNDEDQVVVNK(1)AAVMVHQLSK	0.22746	1.309	1.492	1.087	0.757	0.732	0.762
mmu04210 Apoptosis	0.0764417	2.17	O08734	118	K	0.522	0.00938425	Q2	Bcl-2 homologous antagonist/killer OS=Mus musculus OX=10090 GN=Bak1 PE=1 SV=3	Bak1	1	2.79916e-11	128.41	2	IASSLFK(1)SGISWGR	-1.4608	1.463	1.184	1.516	0.765		0.683
mmu04210 Apoptosis	0.0764417	2.17	P11103	249	K	0.643	0.00108664	Q2	Poly [ADP-ribose] polymerase 1 OS=Mus musculus OX=10090 GN=Parp1 PE=1 SV=3	Parp1	1	4.78798e-47	222.48	2	AQNELIWNIK(1)DELK	1.0701	1.222	1.295	1.2	0.868	0.738	0.784
mmu04210 Apoptosis	0.0764417	2.17	P16546	1519	K	0.515	0.0185374	Q2	Spectrin alpha chain, non-erythrocytic 1 OS=Mus musculus OX=10090 GN=Sptan1 PE=1 SV=4	Sptan1	1	3.10335e-20	114.25	3	IAALQAFADQLIAVDHYAK(1)GDIANR	2.5961	1.693	1.316	1.017	0.581	0.736	0.756
mmu04210 Apoptosis	0.0764417	2.17	P21619	128	K	0.665	0.0159947	Q2	Lamin-B2 OS=Mus musculus OX=10090 GN=Lmnb2 PE=1 SV=2	Lmnb2	1	5.63709e-10	178.95	2	VK(1)DLESLFHR	-0.30841	1.28	1.082	1.262	0.95	0.732	0.728
mmu04210 Apoptosis	0.0764417	2.17	Q9JIQ3	189	K	0.518	0.00179864	Q2	Diablo homolog, mitochondrial OS=Mus musculus OX=10090 GN=Diablo PE=1 SV=2	Diablo	1	1.12568e-12	135.21	2	NHIQLVK(1)SQVQEVR	-2.7415	1.4	1.359	1.305	0.584	0.756	0.764
mmu04210 Apoptosis	0.0764417	2.17	Q9JIQ3	144	K	0.66	0.000768591	Q2	Diablo homolog, mitochondrial OS=Mus musculus OX=10090 GN=Diablo PE=1 SV=2	Diablo	1	3.34751e-31	196.44	2	VEMTSK(1)QQEYLK	-0.76728	1.241	1.286	1.152	0.849	0.763	0.817
mmu04215 Apoptosis - multiple species	0.0767132	4.25	O08734	118	K	0.522	0.00938425	Q2	Bcl-2 homologous antagonist/killer OS=Mus musculus OX=10090 GN=Bak1 PE=1 SV=3	Bak1	1	2.79916e-11	128.41	2	IASSLFK(1)SGISWGR	-1.4608	1.463	1.184	1.516	0.765		0.683
mmu04215 Apoptosis - multiple species	0.0767132	4.25	Q9JIQ3	189	K	0.518	0.00179864	Q2	Diablo homolog, mitochondrial OS=Mus musculus OX=10090 GN=Diablo PE=1 SV=2	Diablo	1	1.12568e-12	135.21	2	NHIQLVK(1)SQVQEVR	-2.7415	1.4	1.359	1.305	0.584	0.756	0.764
mmu04215 Apoptosis - multiple species	0.0767132	4.25	Q9JIQ3	144	K	0.66	0.000768591	Q2	Diablo homolog, mitochondrial OS=Mus musculus OX=10090 GN=Diablo PE=1 SV=2	Diablo	1	3.34751e-31	196.44	2	VEMTSK(1)QQEYLK	-0.76728	1.241	1.286	1.152	0.849	0.763	0.817
mmu05205 Proteoglycans in cancer	0.0810119	2.03	P26041	35	K	0.638	0.00573585	Q2	Moesin OS=Mus musculus OX=10090 GN=Msn PE=1 SV=3	Msn	1	2.49596e-33	184.27	2	QLFDQVVK(1)TIGLR	0.70911	1.463	1.214	1.201	0.774	0.786	0.914
mmu05205 Proteoglycans in cancer	0.0810119	2.03	Q02248	170	K	0.579	0.00437805	Q2	Catenin beta-1 OS=Mus musculus OX=10090 GN=Ctnnb1 PE=1 SV=1	Ctnnb1	1	2.77153e-40	202.16	3	LLNDEDQVVVNK(1)AAVMVHQLSK	0.22746	1.309	1.492	1.087	0.757	0.732	0.762
mmu05205 Proteoglycans in cancer	0.0810119	2.03	Q8BTM8	2240	K	0.642	4.55275e-05	Q2	Filamin-A OS=Mus musculus OX=10090 GN=Flna PE=1 SV=5	Flna	1	1.00214e-09	107.15	3	GQHVPGSPFQFTVGPLGEGGAHK(1)VR	0.92225	1.153	1.194	1.219	0.766	0.784	0.74
mmu05205 Proteoglycans in cancer	0.0810119	2.03	Q80X90	340	K	0.578	0.0139919	Q2	Filamin-B OS=Mus musculus OX=10090 GN=Flnb PE=1 SV=3	Flnb	1	1.79477e-35	88.421	3	VIVLFAGQHISK(1)SPFEVNVDK	-0.94831	1.132	1.305	1.222	0.792	0.537	0.786
mmu05205 Proteoglycans in cancer	0.0810119	2.03	Q60598	79	K	0.656	0.0110455	Q2	Src substrate cortactin OS=Mus musculus OX=10090 GN=Cttn PE=1 SV=2	Cttn	1	9.64143e-29	161.23	2	ELETGPK(1)ASHGYGGK	-4.9959	1.335	1.084	1.252	0.693	0.87	0.846
mmu05205 Proteoglycans in cancer	0.0810119	2.03	P34152	1000	K	0.555	0.024326	Q2	Focal adhesion kinase 1 OS=Mus musculus OX=10090 GN=Ptk2 PE=1 SV=4	Ptk2	1	2.66422e-29	175.68	2	LLNSDLGELISK(1)MK	-0.99853	1.363	1.457	1.087	0.919	0.696	0.555
mmu05205 Proteoglycans in cancer	0.0810119	2.03	P26043	556	K	0.664	0.0122936	Q2	Radixin OS=Mus musculus OX=10090 GN=Rdx PE=1 SV=3	Rdx	1	5.95259e-16	137.39	2	TQNDVLHAENVK(1)AGR	-4.6081	1.281	1.095	1.246	0.68	0.828	0.897
mmu00513 Various types of N-glycan biosynthesis	0.109548	3.48	Q91YQ5	117	K	0.602	0.00234179	Q2	Dolichyl-diphosphooligosaccharide--protein glycosyltransferase subunit 1 OS=Mus musculus OX=10090 GN=Rpn1 PE=1 SV=1	Rpn1	1	1.7988e-08	85.081	2	FFTVK(1)LPVALDPGSK	-1.2307	1.313	1.353	1.159	0.818	0.684	0.802
mmu00513 Various types of N-glycan biosynthesis	0.109548	3.48	P20060	444	K	0.665	0.0475867	Q2	Beta-hexosaminidase subunit beta OS=Mus musculus OX=10090 GN=Hexb PE=1 SV=2	Hexb	1	1.97644e-07	78.157	2	NYYK(1)VEPLNFEGSEK	5.7165	1.267	1.265		0.966	0.869	0.689
mmu05203 Viral carcinogenesis	0.114301	1.76	Q9D902	272	K	0.651	0.00742201	Q2	General transcription factor IIE subunit 2 OS=Mus musculus OX=10090 GN=Gtf2e2 PE=1 SV=2	Gtf2e2	1	2.2531e-05	108.5	3	FK(1)THNEHLAGVLK	0.64787	1.326		1.218	0.755	0.857	0.871
mmu05203 Viral carcinogenesis	0.114301	1.76	P34022	134	K	0.645	0.0365386	Q2	Ran-specific GTPase-activating protein OS=Mus musculus OX=10090 GN=Ranbp1 PE=1 SV=2	Ranbp1	1	1.19723e-39	146.37	3	AWVWNTHADFADECPK(1)PELLAIR	4.7666	1.443	1.092	1.103	0.689	0.963	0.695
mmu05203 Viral carcinogenesis	0.114301	1.76	O08734	118	K	0.522	0.00938425	Q2	Bcl-2 homologous antagonist/killer OS=Mus musculus OX=10090 GN=Bak1 PE=1 SV=3	Bak1	1	2.79916e-11	128.41	2	IASSLFK(1)SGISWGR	-1.4608	1.463	1.184	1.516	0.765		0.683
mmu05203 Viral carcinogenesis	0.114301	1.76	Q9WTX8	224	K	0.607	0.00660787	Q2	Mitotic spindle assembly checkpoint protein MAD1 OS=Mus musculus OX=10090 GN=Mad1l1 PE=1 SV=1	Mad1l1	1	0.00149733	102.46	2	AEHEQK(1)IK	1.2286	1.331		1.27	0.765	0.876	0.726
mmu05203 Viral carcinogenesis	0.114301	1.76	Q9Z2V5	1140	K	0.642	0.0267579	Q2	Histone deacetylase 6 OS=Mus musculus OX=10090 GN=Hdac6 PE=1 SV=3	Hdac6	1	9.09699e-06	79.889	3	NAAHQNK(1)FGEDMPHSH	1.6121	1.194	0.993	1.131		0.631	0.79
mmu05203 Viral carcinogenesis	0.114301	1.76	Q6PDQ2	1221	K	0.616	0.0452396	Q2	Chromodomain-helicase-DNA-binding protein 4 OS=Mus musculus OX=10090 GN=Chd4 PE=1 SV=1	Chd4	1	1.55689e-19	88.796	2	FGTEELFK(1)DEATDGGGDNK	-2.603	1.192	0.981	1.55	0.923	0.675	0.697
mmu05203 Viral carcinogenesis	0.114301	1.76	Q9CQV8	5	K	0.664	0.0165321	Q2	14-3-3 protein beta/alpha OS=Mus musculus OX=10090 GN=Ywhab PE=1 SV=3	Ywhab	1	0.00013839	109.88	2	TMDK(1)SELVQK	-0.31023	1.21	1.226	1.075	0.845	0.71
mmu05215 Prostate cancer	0.115352	2.49	Q02248	170	K	0.579	0.00437805	Q2	Catenin beta-1 OS=Mus musculus OX=10090 GN=Ctnnb1 PE=1 SV=1	Ctnnb1	1	2.77153e-40	202.16	3	LLNDEDQVVVNK(1)AAVMVHQLSK	0.22746	1.309	1.492	1.087	0.757	0.732	0.762
mmu05215 Prostate cancer	0.115352	2.49	P08113	87	K	0.608	0.0329607	Q2	Endoplasmin OS=Mus musculus OX=10090 GN=Hsp90b1 PE=1 SV=2	Hsp90b1	1	1.65615e-07	147.78	2	MMK(1)LIINSLYK	2.4741	1.031	1.281	1.368	0.562	0.844	0.833
mmu05215 Prostate cancer	0.115352	2.49	P11499	263	K	0.558	5.59273e-05	Q2	Heat shock protein HSP 90-beta OS=Mus musculus OX=10090 GN=Hsp90ab1 PE=1 SV=3	Hsp90ab1	1	3.57107e-19	148.69	2	IEDVGSDEEDDSGK(1)DK	-3.1947	1.283	1.247	1.308	0.756	0.7	0.687
mmu03050 Proteasome	0.124557	2.07	P61290	37	K	0.564	0.00459991	Q2	Proteasome activator complex subunit 3 OS=Mus musculus OX=10090 GN=Psme3 PE=1 SV=1	Psme3	1	1.02077e-08	138.23	2	K(1)LLELDSFLK	-5.4697	1.13	1.38	1.22	0.653	0.632	0.82
mmu03050 Proteasome	0.124557	2.07	Q8BHL8	125	K	0.629	0.0248844	Q2	Proteasome inhibitor PI31 subunit OS=Mus musculus OX=10090 GN=Psmf1 PE=1 SV=1	Psmf1	1	0.00317528	60.892	2	TYK(1)NSEELR	1.3605	1.372	1.069	1.108	0.788		0.701
mmu03050 Proteasome	0.124557	2.07	Q9JKV1	386	K	0.648	0.00337337	Q2	Proteasomal ubiquitin receptor ADRM1 OS=Mus musculus OX=10090 GN=Adrm1 PE=1 SV=2	Adrm1	1	1.455e-10	129.28	2	AMQNNAK(1)SDPK	0.032857	1.165	1.085	1.368	0.781	0.79	0.774
mmu03050 Proteasome	0.124557	2.07	Q9Z2U1	239	K	0.558	0.0336585	Q2	Proteasome subunit alpha type-5 OS=Mus musculus OX=10090 GN=Psma5 PE=1 SV=1	Psma5	1	4.04556e-09	150.53	2	EELEEVIK(1)DI	-4.306	1.438	1.491	0.951	0.867	0.593	0.705
mmu05226 Gastric cancer	0.127047	2.39	Q02248	170	K	0.579	0.00437805	Q2	Catenin beta-1 OS=Mus musculus OX=10090 GN=Ctnnb1 PE=1 SV=1	Ctnnb1	1	2.77153e-40	202.16	3	LLNDEDQVVVNK(1)AAVMVHQLSK	0.22746	1.309	1.492	1.087	0.757	0.732	0.762
mmu05226 Gastric cancer	0.127047	2.39	P26231	199	K	0.604	0.00757446	Q2	Catenin alpha-1 OS=Mus musculus OX=10090 GN=Ctnna1 PE=1 SV=1	Ctnna1	1	0.00189686	81.163	2	QQELK(1)DVGNR	0.31295	1.299		1.194		0.744	0.763
mmu05226 Gastric cancer	0.127047	2.39	O08734	118	K	0.522	0.00938425	Q2	Bcl-2 homologous antagonist/killer OS=Mus musculus OX=10090 GN=Bak1 PE=1 SV=3	Bak1	1	2.79916e-11	128.41	2	IASSLFK(1)SGISWGR	-1.4608	1.463	1.184	1.516	0.765		0.683
mmu04510 Focal adhesion	0.128063	1.91	P70460	307	K	0.622	0.0022433	Q2	Vasodilator-stimulated phosphoprotein OS=Mus musculus OX=10090 GN=Vasp PE=1 SV=4	Vasp	1	0.000106283	117.99	3	RPWEK(1)NSTTLPR	1.2092	1.356	1.107	1.231	0.751	0.818	0.73
mmu04510 Focal adhesion	0.128063	1.91	Q02248	170	K	0.579	0.00437805	Q2	Catenin beta-1 OS=Mus musculus OX=10090 GN=Ctnnb1 PE=1 SV=1	Ctnnb1	1	2.77153e-40	202.16	3	LLNDEDQVVVNK(1)AAVMVHQLSK	0.22746	1.309	1.492	1.087	0.757	0.732	0.762
mmu04510 Focal adhesion	0.128063	1.91	Q80X90	340	K	0.578	0.0139919	Q2	Filamin-B OS=Mus musculus OX=10090 GN=Flnb PE=1 SV=3	Flnb	1	1.79477e-35	88.421	3	VIVLFAGQHISK(1)SPFEVNVDK	-0.94831	1.132	1.305	1.222	0.792	0.537	0.786
mmu04510 Focal adhesion	0.128063	1.91	P34152	1000	K	0.555	0.024326	Q2	Focal adhesion kinase 1 OS=Mus musculus OX=10090 GN=Ptk2 PE=1 SV=4	Ptk2	1	2.66422e-29	175.68	2	LLNSDLGELISK(1)MK	-0.99853	1.363	1.457	1.087	0.919	0.696	0.555
mmu04510 Focal adhesion	0.128063	1.91	Q8BTM8	2240	K	0.642	4.55275e-05	Q2	Filamin-A OS=Mus musculus OX=10090 GN=Flna PE=1 SV=5	Flna	1	1.00214e-09	107.15	3	GQHVPGSPFQFTVGPLGEGGAHK(1)VR	0.92225	1.153	1.194	1.219	0.766	0.784	0.74
mmu04510 Focal adhesion	0.128063	1.91	O08808	1110	K	0.64	0.00227156	Q2	Protein diaphanous homolog 1 OS=Mus musculus OX=10090 GN=Diaph1 PE=1 SV=1	Diaph1	1	7.45667e-09	145.75	2	ELGDYFVFDPK(1)K	4.0063	1.285	1.213	1.17	0.806	0.846	0.696
mmu04066 HIF-1 signaling pathway	0.153401	1.91	P21550	262	K	0.611	0.0146215	Q2	Beta-enolase OS=Mus musculus OX=10090 GN=Eno3 PE=1 SV=3	Eno3	1	7.26726e-07	104.04	2	YDLDFK(1)SPDDPAR	0.69559		1.255	1.149	0.765		0.705
mmu04066 HIF-1 signaling pathway	0.153401	1.91	P09411	199	K	0.618	0.0255526	Q2	Phosphoglycerate kinase 1 OS=Mus musculus OX=10090 GN=Pgk1 PE=1 SV=4	Pgk1	1	2.72445e-28	146.58	2	ELNYFAK(1)ALESPER	3.7823	1.318	1.221	1.165	0.987	0.667	0.635
mmu04066 HIF-1 signaling pathway	0.153401	1.91	O08528	478	K	0.607	0.00200617	Q2	Hexokinase-2 OS=Mus musculus OX=10090 GN=Hk2 PE=1 SV=1	Hk2	1	5.10147e-06	79.235	3	TLESLK(1)LSHEQLLEVK	-0.97334	1.115	1.104	0.991	0.646		0.652
mmu04066 HIF-1 signaling pathway	0.153401	1.91	Q62351	39	K	0.613	0.0084319	Q2	Transferrin receptor protein 1 OS=Mus musculus OX=10090 GN=Tfrc PE=1 SV=1	Tfrc	1	5.89826e-47	116.6	3	QVDGDNSHVEMK(1)LAADEEENADNNMK	0.77369	1.025	1.261	1.17	0.702		0.71
mmu00052 Galactose metabolism	0.163985	2.73	O08528	478	K	0.607	0.00200617	Q2	Hexokinase-2 OS=Mus musculus OX=10090 GN=Hk2 PE=1 SV=1	Hk2	1	5.10147e-06	79.235	3	TLESLK(1)LSHEQLLEVK	-0.97334	1.115	1.104	0.991	0.646		0.652
mmu00052 Galactose metabolism	0.163985	2.73	Q9D0F9	443	K	0.507	0.00114026	Q2	Phosphoglucomutase-1 OS=Mus musculus OX=10090 GN=Pgm1 PE=1 SV=4	Pgm1	1	7.21591e-12	128.57	2	MMK(1)DLEALMLDR	2.2405	1.328	1.254	1.102	0.644	0.672	0.551
mmu00310 Lysine degradation	0.190985	1.98	Q5DW34	220	K	0.6	0.00685725	Q2	Histone-lysine N-methyltransferase EHMT1 OS=Mus musculus OX=10090 GN=Ehmt1 PE=1 SV=2	Ehmt1	1	0.00587309	61.577	3	SILGLHAASK(1)DHR	1.0087	1.131	1.133	1.345	0.738	0.705
mmu00310 Lysine degradation	0.190985	1.98	Q5U5V2	168	K	0.58	0.0376551	Q2	Hydroxylysine kinase OS=Mus musculus OX=10090 GN=Hykk PE=1 SV=2	Hykk	1	9.10779e-05	83.214	3	ALEEFHHPK(1)LSLFHR	1.1593	1.189		1.502	0.928	0.751	0.664
mmu00310 Lysine degradation	0.190985	1.98	Q8K297	140	K	0.634	0.00981804	Q2	Procollagen galactosyltransferase 1 OS=Mus musculus OX=10090 GN=Colgalt1 PE=1 SV=2	Colgalt1	1	0.00095666	105.04	2	YEHVMK(1)LR	2.2543		1.162	1.415	0.79	0.837	0.824
mmu04114 Oocyte meiosis	0.20156	1.77	Q9CQV8	5	K	0.664	0.0165321	Q2	14-3-3 protein beta/alpha OS=Mus musculus OX=10090 GN=Ywhab PE=1 SV=3	Ywhab	1	0.00013839	109.88	2	TMDK(1)SELVQK	-0.31023	1.21	1.226	1.075	0.845	0.71
mmu04114 Oocyte meiosis	0.20156	1.77	Q8R349	138	K	0.632	0.00978378	Q2	Cell division cycle protein 16 homolog OS=Mus musculus OX=10090 GN=Cdc16 PE=1 SV=1	Cdc16	1	0.00185055	61.48	2	GK(1)IYDALDNR	5.6997	1.3		1.245	0.902	0.75	0.759
mmu04114 Oocyte meiosis	0.20156	1.77	Q9CW03	740	K	0.611	3.18007e-06	Q2	Structural maintenance of chromosomes protein 3 OS=Mus musculus OX=10090 GN=Smc3 PE=1 SV=2	Smc3	1	5.86381e-06	121.8	2	DSILSEMK(1)MLK	-2.3636	1.212	1.216	1.254	0.753	0.757	0.738
mmu04114 Oocyte meiosis	0.20156	1.77	Q9CW03	920	K	0.65	0.0428015	Q2	Structural maintenance of chromosomes protein 3 OS=Mus musculus OX=10090 GN=Smc3 PE=1 SV=2	Smc3	1	1.89273e-09	110.91	3	EHMDAINHDTK(1)ELEK	2.7793	1.329	1.112			0.809	0.777
mmu04114 Oocyte meiosis	0.20156	1.77	Q9WTX5	66	K	0.56	0.0461389	Q2	S-phase kinase-associated protein 1 OS=Mus musculus OX=10090 GN=Skp1 PE=1 SV=3	Skp1	1	1.6685e-08	76.23	4	VIQWCTHHK(1)DDPPPPEDDENKEK	2.3873	1.498	1.268		0.587	0.86	0.878
mmu04114 Oocyte meiosis	0.20156	1.77	Q9WTX8	224	K	0.607	0.00660787	Q2	Mitotic spindle assembly checkpoint protein MAD1 OS=Mus musculus OX=10090 GN=Mad1l1 PE=1 SV=1	Mad1l1	1	0.00149733	102.46	2	AEHEQK(1)IK	1.2286	1.331		1.27	0.765	0.876	0.726
mmu05132 Salmonella infection	0.205811	1.46	Q9WTX5	66	K	0.56	0.0461389	Q2	S-phase kinase-associated protein 1 OS=Mus musculus OX=10090 GN=Skp1 PE=1 SV=3	Skp1	1	1.6685e-08	76.23	4	VIQWCTHHK(1)DDPPPPEDDENKEK	2.3873	1.498	1.268		0.587	0.86	0.878
mmu05132 Salmonella infection	0.205811	1.46	Q02248	170	K	0.579	0.00437805	Q2	Catenin beta-1 OS=Mus musculus OX=10090 GN=Ctnnb1 PE=1 SV=1	Ctnnb1	1	2.77153e-40	202.16	3	LLNDEDQVVVNK(1)AAVMVHQLSK	0.22746	1.309	1.492	1.087	0.757	0.732	0.762
mmu05132 Salmonella infection	0.205811	1.46	Q80X90	340	K	0.578	0.0139919	Q2	Filamin-B OS=Mus musculus OX=10090 GN=Flnb PE=1 SV=3	Flnb	1	1.79477e-35	88.421	3	VIVLFAGQHISK(1)SPFEVNVDK	-0.94831	1.132	1.305	1.222	0.792	0.537	0.786
mmu05132 Salmonella infection	0.205811	1.46	Q6PF93	269	K	0.616	0.00716201	Q2	Phosphatidylinositol 3-kinase catalytic subunit type 3 OS=Mus musculus OX=10090 GN=Pik3c3 PE=1 SV=1	Pik3c3	1	3.46982e-08	77.325	3	VPDPQMSMENLVESK(1)HHK	-0.77466	1.002	1.203	1.157	0.704		0.677
mmu05132 Salmonella infection	0.205811	1.46	P70268	499	K	0.6	0.01163	Q2	Serine/threonine-protein kinase N1 OS=Mus musculus OX=10090 GN=Pkn1 PE=1 SV=3	Pkn1	1	0.00226907	78.178	2	IFSK(1)QQGK	0.95161	1.543	1.341	1.211		0.832	0.806
mmu05132 Salmonella infection	0.205811	1.46	P11499	263	K	0.558	5.59273e-05	Q2	Heat shock protein HSP 90-beta OS=Mus musculus OX=10090 GN=Hsp90ab1 PE=1 SV=3	Hsp90ab1	1	3.57107e-19	148.69	2	IEDVGSDEEDDSGK(1)DK	-3.1947	1.283	1.247	1.308	0.756	0.7	0.687
mmu05132 Salmonella infection	0.205811	1.46	O08734	118	K	0.522	0.00938425	Q2	Bcl-2 homologous antagonist/killer OS=Mus musculus OX=10090 GN=Bak1 PE=1 SV=3	Bak1	1	2.79916e-11	128.41	2	IASSLFK(1)SGISWGR	-1.4608	1.463	1.184	1.516	0.765		0.683
mmu05132 Salmonella infection	0.205811	1.46	Q8BTM8	2240	K	0.642	4.55275e-05	Q2	Filamin-A OS=Mus musculus OX=10090 GN=Flna PE=1 SV=5	Flna	1	1.00214e-09	107.15	3	GQHVPGSPFQFTVGPLGEGGAHK(1)VR	0.92225	1.153	1.194	1.219	0.766	0.784	0.74
mmu05132 Salmonella infection	0.205811	1.46	P08113	87	K	0.608	0.0329607	Q2	Endoplasmin OS=Mus musculus OX=10090 GN=Hsp90b1 PE=1 SV=2	Hsp90b1	1	1.65615e-07	147.78	2	MMK(1)LIINSLYK	2.4741	1.031	1.281	1.368	0.562	0.844	0.833
mmu05412 Arrhythmogenic right ventricular cardiomyopathy	0.222047	2.25	Q02248	170	K	0.579	0.00437805	Q2	Catenin beta-1 OS=Mus musculus OX=10090 GN=Ctnnb1 PE=1 SV=1	Ctnnb1	1	2.77153e-40	202.16	3	LLNDEDQVVVNK(1)AAVMVHQLSK	0.22746	1.309	1.492	1.087	0.757	0.732	0.762
mmu05412 Arrhythmogenic right ventricular cardiomyopathy	0.222047	2.25	P26231	199	K	0.604	0.00757446	Q2	Catenin alpha-1 OS=Mus musculus OX=10090 GN=Ctnna1 PE=1 SV=1	Ctnna1	1	0.00189686	81.163	2	QQELK(1)DVGNR	0.31295	1.299		1.194		0.744	0.763
mmu05417 Lipid and atherosclerosis	0.225943	1.65	P11499	263	K	0.558	5.59273e-05	Q2	Heat shock protein HSP 90-beta OS=Mus musculus OX=10090 GN=Hsp90ab1 PE=1 SV=3	Hsp90ab1	1	3.57107e-19	148.69	2	IEDVGSDEEDDSGK(1)DK	-3.1947	1.283	1.247	1.308	0.756	0.7	0.687
mmu05417 Lipid and atherosclerosis	0.225943	1.65	P20029	622	K	0.627	0.0015797	Q2	Endoplasmic reticulum chaperone BiP OS=Mus musculus OX=10090 GN=Hspa5 PE=1 SV=3	Hspa5	0.943149	2.49256e-10	120.21	2	K(0.057)K(0.943)ELEEIVQPIISK	1.25	1.194	1.12	1.322	0.724	0.817	0.74
mmu05417 Lipid and atherosclerosis	0.225943	1.65	P08113	87	K	0.608	0.0329607	Q2	Endoplasmin OS=Mus musculus OX=10090 GN=Hsp90b1 PE=1 SV=2	Hsp90b1	1	1.65615e-07	147.78	2	MMK(1)LIINSLYK	2.4741	1.031	1.281	1.368	0.562	0.844	0.833
mmu05417 Lipid and atherosclerosis	0.225943	1.65	P34152	1000	K	0.555	0.024326	Q2	Focal adhesion kinase 1 OS=Mus musculus OX=10090 GN=Ptk2 PE=1 SV=4	Ptk2	1	2.66422e-29	175.68	2	LLNSDLGELISK(1)MK	-0.99853	1.363	1.457	1.087	0.919	0.696	0.555
mmu05417 Lipid and atherosclerosis	0.225943	1.65	P63017	88	K	0.654	0.010927	Q2	Heat shock cognate 71 kDa protein OS=Mus musculus OX=10090 GN=Hspa8 PE=1 SV=1	Hspa8	1	1.12733e-39	133.29	4	RFDDAVVQSDMK(1)HWPFMVVNDAGRPK	1.5102	1.221	1.031	1.187	0.782		0.718
mmu05417 Lipid and atherosclerosis	0.225943	1.65	P63017	423	K	0.579	0.0305357	Q2	Heat shock cognate 71 kDa protein OS=Mus musculus OX=10090 GN=Hspa8 PE=1 SV=1	Hspa8	1	2.30841e-22	87.892	3	NTTIPTK(1)QTQTFTTYSDNQPGVLIQVYEGER	-1.3738	0.951	1.343	1.261	0.667		0.705
mmu04914 Progesterone-mediated oocyte maturation	0.232601	1.79	P11499	263	K	0.558	5.59273e-05	Q2	Heat shock protein HSP 90-beta OS=Mus musculus OX=10090 GN=Hsp90ab1 PE=1 SV=3	Hsp90ab1	1	3.57107e-19	148.69	2	IEDVGSDEEDDSGK(1)DK	-3.1947	1.283	1.247	1.308	0.756	0.7	0.687
mmu04915 Estrogen signaling pathway	0.232601	1.79	P08113	87	K	0.608	0.0329607	Q2	Endoplasmin OS=Mus musculus OX=10090 GN=Hsp90b1 PE=1 SV=2	Hsp90b1	1	1.65615e-07	147.78	2	MMK(1)LIINSLYK	2.4741	1.031	1.281	1.368	0.562	0.844	0.833
mmu04914 Progesterone-mediated oocyte maturation	0.232601	1.79	Q9WTX8	224	K	0.607	0.00660787	Q2	Mitotic spindle assembly checkpoint protein MAD1 OS=Mus musculus OX=10090 GN=Mad1l1 PE=1 SV=1	Mad1l1	1	0.00149733	102.46	2	AEHEQK(1)IK	1.2286	1.331		1.27	0.765	0.876	0.726
mmu04915 Estrogen signaling pathway	0.232601	1.79	P11499	263	K	0.558	5.59273e-05	Q2	Heat shock protein HSP 90-beta OS=Mus musculus OX=10090 GN=Hsp90ab1 PE=1 SV=3	Hsp90ab1	1	3.57107e-19	148.69	2	IEDVGSDEEDDSGK(1)DK	-3.1947	1.283	1.247	1.308	0.756	0.7	0.687
mmu04915 Estrogen signaling pathway	0.232601	1.79	P63017	88	K	0.654	0.010927	Q2	Heat shock cognate 71 kDa protein OS=Mus musculus OX=10090 GN=Hspa8 PE=1 SV=1	Hspa8	1	1.12733e-39	133.29	4	RFDDAVVQSDMK(1)HWPFMVVNDAGRPK	1.5102	1.221	1.031	1.187	0.782		0.718
mmu04915 Estrogen signaling pathway	0.232601	1.79	P63017	423	K	0.579	0.0305357	Q2	Heat shock cognate 71 kDa protein OS=Mus musculus OX=10090 GN=Hspa8 PE=1 SV=1	Hspa8	1	2.30841e-22	87.892	3	NTTIPTK(1)QTQTFTTYSDNQPGVLIQVYEGER	-1.3738	0.951	1.343	1.261	0.667		0.705
mmu04914 Progesterone-mediated oocyte maturation	0.232601	1.79	Q8R349	138	K	0.632	0.00978378	Q2	Cell division cycle protein 16 homolog OS=Mus musculus OX=10090 GN=Cdc16 PE=1 SV=1	Cdc16	1	0.00185055	61.48	2	GK(1)IYDALDNR	5.6997	1.3		1.245	0.902	0.75	0.759
mmu03008 Ribosome biogenesis in eukaryotes	0.247422	1.57	Q9D6Z1	548	K	0.611	0.048226	Q2	Nucleolar protein 56 OS=Mus musculus OX=10090 GN=Nop56 PE=1 SV=2	Nop56	1	5.40824e-46	179.21	2	EEVASEPEEAASPTTPK(1)K	-4.1941	1.216	0.972	1.524	0.936	0.639	0.693
mmu03008 Ribosome biogenesis in eukaryotes	0.247422	1.57	Q99JX7	315	K	0.63	0.0116336	Q2	Nuclear RNA export factor 1 OS=Mus musculus OX=10090 GN=Nxf1 PE=1 SV=3	Nxf1	1	1.72422e-07	86.243	2	GLK(1)LEELWLDR	-1.9322	1.258	1.258	1.155	0.841	0.621	0.851
mmu03008 Ribosome biogenesis in eukaryotes	0.247422	1.57	O08784	649	K	0.624	0.00377388	Q2	Treacle protein OS=Mus musculus OX=10090 GN=Tcof1 PE=1 SV=1	Tcof1	1	2.73525e-20	118.26	3	AALGQGVAPVHTQK(1)TGPSVK	1.706	1.278	1.177	1.344	0.688	0.82	0.862
mmu03008 Ribosome biogenesis in eukaryotes	0.247422	1.57	O08784	691	K	0.55	0.0123086	Q2	Treacle protein OS=Mus musculus OX=10090 GN=Tcof1 PE=1 SV=1	Tcof1	1	1.89973e-06	122.51	2	LPQAK(1)ANPPPTK	-0.57505	1.564	1.036	1.405	0.785	0.762	0.657
mmu03008 Ribosome biogenesis in eukaryotes	0.247422	1.57	Q8C4J7	433	K	0.582	0.0472594	Q2	Transducin beta-like protein 3 OS=Mus musculus OX=10090 GN=Tbl3 PE=2 SV=1	Tbl3	1	9.74997e-06	97.949	2	LK(1)ESFLVTGSQDCTVK	-2.3223	1.261	1.289		0.651	0.833
mmu03008 Ribosome biogenesis in eukaryotes	0.247422	1.57	Q921Y2	11	K	0.631	0.0155437	Q2	U3 small nucleolar ribonucleoprotein protein IMP3 OS=Mus musculus OX=10090 GN=Imp3 PE=2 SV=1	Imp3	1	0.00035165	113.7	2	FHEQK(1)LLK	-0.38972	1.153	0.979	1.238	0.692	0.726
mmu03430 Mismatch repair	0.261626	2.01	Q99J62	36	K	0.627	0.0409534	Q2	Replication factor C subunit 4 OS=Mus musculus OX=10090 GN=Rfc4 PE=1 SV=1	Rfc4	1	0.00185094	61.48	2	VK(1)PVPWVEK	-2.4634	0.928	1.133	1.322	0.712	0.702
mmu04918 Thyroid hormone synthesis	0.261626	2.01	P20029	622	K	0.627	0.0015797	Q2	Endoplasmic reticulum chaperone BiP OS=Mus musculus OX=10090 GN=Hspa5 PE=1 SV=3	Hspa5	0.943149	2.49256e-10	120.21	2	K(0.057)K(0.943)ELEEIVQPIISK	1.25	1.194	1.12	1.322	0.724	0.817	0.74
mmu04918 Thyroid hormone synthesis	0.261626	2.01	P08113	87	K	0.608	0.0329607	Q2	Endoplasmin OS=Mus musculus OX=10090 GN=Hsp90b1 PE=1 SV=2	Hsp90b1	1	1.65615e-07	147.78	2	MMK(1)LIINSLYK	2.4741	1.031	1.281	1.368	0.562	0.844	0.833
mmu04657 IL-17 signaling pathway	0.261626	2.01	P11499	263	K	0.558	5.59273e-05	Q2	Heat shock protein HSP 90-beta OS=Mus musculus OX=10090 GN=Hsp90ab1 PE=1 SV=3	Hsp90ab1	1	3.57107e-19	148.69	2	IEDVGSDEEDDSGK(1)DK	-3.1947	1.283	1.247	1.308	0.756	0.7	0.687
mmu03430 Mismatch repair	0.261626	2.01	Q8R323	139	K	0.528	0.0129708	Q2	Replication factor C subunit 3 OS=Mus musculus OX=10090 GN=Rfc3 PE=1 SV=1	Rfc3	1	6.39494e-06	94.66	2	VVLLTEVDK(1)LTK	0.18865	1.145	1.631	1.178	0.762	0.57	0.757
mmu04657 IL-17 signaling pathway	0.261626	2.01	P08113	87	K	0.608	0.0329607	Q2	Endoplasmin OS=Mus musculus OX=10090 GN=Hsp90b1 PE=1 SV=2	Hsp90b1	1	1.65615e-07	147.78	2	MMK(1)LIINSLYK	2.4741	1.031	1.281	1.368	0.562	0.844	0.833
mmu05418 Fluid shear stress and atherosclerosis	0.276411	1.82	P08113	87	K	0.608	0.0329607	Q2	Endoplasmin OS=Mus musculus OX=10090 GN=Hsp90b1 PE=1 SV=2	Hsp90b1	1	1.65615e-07	147.78	2	MMK(1)LIINSLYK	2.4741	1.031	1.281	1.368	0.562	0.844	0.833
mmu05418 Fluid shear stress and atherosclerosis	0.276411	1.82	P11499	263	K	0.558	5.59273e-05	Q2	Heat shock protein HSP 90-beta OS=Mus musculus OX=10090 GN=Hsp90ab1 PE=1 SV=3	Hsp90ab1	1	3.57107e-19	148.69	2	IEDVGSDEEDDSGK(1)DK	-3.1947	1.283	1.247	1.308	0.756	0.7	0.687
mmu05100 Bacterial invasion of epithelial cells	0.276411	1.82	Q02248	170	K	0.579	0.00437805	Q2	Catenin beta-1 OS=Mus musculus OX=10090 GN=Ctnnb1 PE=1 SV=1	Ctnnb1	1	2.77153e-40	202.16	3	LLNDEDQVVVNK(1)AAVMVHQLSK	0.22746	1.309	1.492	1.087	0.757	0.732	0.762
mmu05418 Fluid shear stress and atherosclerosis	0.276411	1.82	Q02248	170	K	0.579	0.00437805	Q2	Catenin beta-1 OS=Mus musculus OX=10090 GN=Ctnnb1 PE=1 SV=1	Ctnnb1	1	2.77153e-40	202.16	3	LLNDEDQVVVNK(1)AAVMVHQLSK	0.22746	1.309	1.492	1.087	0.757	0.732	0.762
mmu05418 Fluid shear stress and atherosclerosis	0.276411	1.82	P34152	1000	K	0.555	0.024326	Q2	Focal adhesion kinase 1 OS=Mus musculus OX=10090 GN=Ptk2 PE=1 SV=4	Ptk2	1	2.66422e-29	175.68	2	LLNSDLGELISK(1)MK	-0.99853	1.363	1.457	1.087	0.919	0.696	0.555
mmu05100 Bacterial invasion of epithelial cells	0.276411	1.82	P26231	199	K	0.604	0.00757446	Q2	Catenin alpha-1 OS=Mus musculus OX=10090 GN=Ctnna1 PE=1 SV=1	Ctnna1	1	0.00189686	81.163	2	QQELK(1)DVGNR	0.31295	1.299		1.194		0.744	0.763
mmu05100 Bacterial invasion of epithelial cells	0.276411	1.82	P34152	1000	K	0.555	0.024326	Q2	Focal adhesion kinase 1 OS=Mus musculus OX=10090 GN=Ptk2 PE=1 SV=4	Ptk2	1	2.66422e-29	175.68	2	LLNSDLGELISK(1)MK	-0.99853	1.363	1.457	1.087	0.919	0.696	0.555
mmu05100 Bacterial invasion of epithelial cells	0.276411	1.82	Q60598	79	K	0.656	0.0110455	Q2	Src substrate cortactin OS=Mus musculus OX=10090 GN=Cttn PE=1 SV=2	Cttn	1	9.64143e-29	161.23	2	ELETGPK(1)ASHGYGGK	-4.9959	1.335	1.084	1.252	0.693	0.87	0.846
mmu05223 Non-small cell lung cancer	0.281471	1.91	Q3UMY5	271	K	0.661	0.00258065	Q2	Echinoderm microtubule-associated protein-like 4 OS=Mus musculus OX=10090 GN=Eml4 PE=1 SV=1	Eml4	1	5.14983e-05	92.732	2	LK(1)LEWVYGYR	-2.1937		1.241	1.203	0.796		0.819
mmu05223 Non-small cell lung cancer	0.281471	1.91	O08734	118	K	0.522	0.00938425	Q2	Bcl-2 homologous antagonist/killer OS=Mus musculus OX=10090 GN=Bak1 PE=1 SV=3	Bak1	1	2.79916e-11	128.41	2	IASSLFK(1)SGISWGR	-1.4608	1.463	1.184	1.516	0.765		0.683
mmu05160 Hepatitis C	0.281544	1.78	O08734	118	K	0.522	0.00938425	Q2	Bcl-2 homologous antagonist/killer OS=Mus musculus OX=10090 GN=Bak1 PE=1 SV=3	Bak1	1	2.79916e-11	128.41	2	IASSLFK(1)SGISWGR	-1.4608	1.463	1.184	1.516	0.765		0.683
mmu05160 Hepatitis C	0.281544	1.78	P61290	37	K	0.564	0.00459991	Q2	Proteasome activator complex subunit 3 OS=Mus musculus OX=10090 GN=Psme3 PE=1 SV=1	Psme3	1	1.02077e-08	138.23	2	K(1)LLELDSFLK	-5.4697	1.13	1.38	1.22	0.653	0.632	0.82
mmu05160 Hepatitis C	0.281544	1.78	Q02248	170	K	0.579	0.00437805	Q2	Catenin beta-1 OS=Mus musculus OX=10090 GN=Ctnnb1 PE=1 SV=1	Ctnnb1	1	2.77153e-40	202.16	3	LLNDEDQVVVNK(1)AAVMVHQLSK	0.22746	1.309	1.492	1.087	0.757	0.732	0.762
mmu05160 Hepatitis C	0.281544	1.78	Q9CQV8	5	K	0.664	0.0165321	Q2	14-3-3 protein beta/alpha OS=Mus musculus OX=10090 GN=Ywhab PE=1 SV=3	Ywhab	1	0.00013839	109.88	2	TMDK(1)SELVQK	-0.31023	1.21	1.226	1.075	0.845	0.71
mmu05134 Legionellosis	0.301278	1.82	P63017	88	K	0.654	0.010927	Q2	Heat shock cognate 71 kDa protein OS=Mus musculus OX=10090 GN=Hspa8 PE=1 SV=1	Hspa8	1	1.12733e-39	133.29	4	RFDDAVVQSDMK(1)HWPFMVVNDAGRPK	1.5102	1.221	1.031	1.187	0.782		0.718
mmu05134 Legionellosis	0.301278	1.82	P63017	423	K	0.579	0.0305357	Q2	Heat shock cognate 71 kDa protein OS=Mus musculus OX=10090 GN=Hspa8 PE=1 SV=1	Hspa8	1	2.30841e-22	87.892	3	NTTIPTK(1)QTQTFTTYSDNQPGVLIQVYEGER	-1.3738	0.951	1.343	1.261	0.667		0.705
mmu05134 Legionellosis	0.301278	1.82	Q01853	217	K	0.646	0.00255362	Q2	Transitional endoplasmic reticulum ATPase OS=Mus musculus OX=10090 GN=Vcp PE=1 SV=4	Vcp	1	1.99496e-58	205.09	2	QLAQIK(1)EMVELPLR	0.176	1.154	1.266	1.193	0.815	0.831	0.689
mmu04145 Phagosome	0.314082	1.59	P50518	62	K	0.645	0.0114104	Q2	V-type proton ATPase subunit E 1 OS=Mus musculus OX=10090 GN=Atp6v1e1 PE=1 SV=2	Atp6v1e1	1	1.07622e-07	171.75	2	EK(1)QIEQQK	0.31617	1.541	1.141	1.167	0.83	0.833	0.82
mmu04145 Phagosome	0.314082	1.59	Q62351	39	K	0.613	0.0084319	Q2	Transferrin receptor protein 1 OS=Mus musculus OX=10090 GN=Tfrc PE=1 SV=1	Tfrc	1	5.89826e-47	116.6	3	QVDGDNSHVEMK(1)LAADEEENADNNMK	0.77369	1.025	1.261	1.17	0.702		0.71
mmu04145 Phagosome	0.314082	1.59	Q6PF93	269	K	0.616	0.00716201	Q2	Phosphatidylinositol 3-kinase catalytic subunit type 3 OS=Mus musculus OX=10090 GN=Pik3c3 PE=1 SV=1	Pik3c3	1	3.46982e-08	77.325	3	VPDPQMSMENLVESK(1)HHK	-0.77466	1.002	1.203	1.157	0.704		0.677
mmu04145 Phagosome	0.314082	1.59	Q8BL66	503	K	0.594	0.0105955	Q2	Early endosome antigen 1 OS=Mus musculus OX=10090 GN=Eea1 PE=1 SV=2	Eea1	1	2.0689e-08	117.41	3	QQHQEQQALQQSATAK(1)LR	3.1768	1.192	1.154	1.542	0.691	0.748	0.871
mmu05222 Small cell lung cancer	0.320997	1.74	O08734	118	K	0.522	0.00938425	Q2	Bcl-2 homologous antagonist/killer OS=Mus musculus OX=10090 GN=Bak1 PE=1 SV=3	Bak1	1	2.79916e-11	128.41	2	IASSLFK(1)SGISWGR	-1.4608	1.463	1.184	1.516	0.765		0.683
mmu05222 Small cell lung cancer	0.320997	1.74	P34152	1000	K	0.555	0.024326	Q2	Focal adhesion kinase 1 OS=Mus musculus OX=10090 GN=Ptk2 PE=1 SV=4	Ptk2	1	2.66422e-29	175.68	2	LLNSDLGELISK(1)MK	-0.99853	1.363	1.457	1.087	0.919	0.696	0.555
mmu03022 Basal transcription factors	0.340582	1.66	Q9D902	272	K	0.651	0.00742201	Q2	General transcription factor IIE subunit 2 OS=Mus musculus OX=10090 GN=Gtf2e2 PE=1 SV=2	Gtf2e2	1	2.2531e-05	108.5	3	FK(1)THNEHLAGVLK	0.64787	1.326		1.218	0.755	0.857	0.871
mmu03022 Basal transcription factors	0.340582	1.66	Q8R0A0	230	K	0.639	0.000277484	Q2	General transcription factor IIF subunit 2 OS=Mus musculus OX=10090 GN=Gtf2f2 PE=1 SV=1	Gtf2f2	1	2.50957e-06	93.772	3	GIHK(1)NTWELKPEYR	1.3099	1.198	1.143	1.262	0.793	0.732	0.777
mmu05224 Breast cancer	0.379198	1.53	O08734	118	K	0.522	0.00938425	Q2	Bcl-2 homologous antagonist/killer OS=Mus musculus OX=10090 GN=Bak1 PE=1 SV=3	Bak1	1	2.79916e-11	128.41	2	IASSLFK(1)SGISWGR	-1.4608	1.463	1.184	1.516	0.765		0.683
mmu05224 Breast cancer	0.379198	1.53	Q02248	170	K	0.579	0.00437805	Q2	Catenin beta-1 OS=Mus musculus OX=10090 GN=Ctnnb1 PE=1 SV=1	Ctnnb1	1	2.77153e-40	202.16	3	LLNDEDQVVVNK(1)AAVMVHQLSK	0.22746	1.309	1.492	1.087	0.757	0.732	0.762
mmu04530 Tight junction	0.417187	1.35	P70460	307	K	0.622	0.0022433	Q2	Vasodilator-stimulated phosphoprotein OS=Mus musculus OX=10090 GN=Vasp PE=1 SV=4	Vasp	1	0.000106283	117.99	3	RPWEK(1)NSTTLPR	1.2092	1.356	1.107	1.231	0.751	0.818	0.73
mmu04530 Tight junction	0.417187	1.35	P26041	35	K	0.638	0.00573585	Q2	Moesin OS=Mus musculus OX=10090 GN=Msn PE=1 SV=3	Msn	1	2.49596e-33	184.27	2	QLFDQVVK(1)TIGLR	0.70911	1.463	1.214	1.201	0.774	0.786	0.914
mmu04530 Tight junction	0.417187	1.35	P26043	556	K	0.664	0.0122936	Q2	Radixin OS=Mus musculus OX=10090 GN=Rdx PE=1 SV=3	Rdx	1	5.95259e-16	137.39	2	TQNDVLHAENVK(1)AGR	-4.6081	1.281	1.095	1.246	0.68	0.828	0.897
mmu04530 Tight junction	0.417187	1.35	Q60598	79	K	0.656	0.0110455	Q2	Src substrate cortactin OS=Mus musculus OX=10090 GN=Cttn PE=1 SV=2	Cttn	1	9.64143e-29	161.23	2	ELETGPK(1)ASHGYGGK	-4.9959	1.335	1.084	1.252	0.693	0.87	0.846
mmu04530 Tight junction	0.417187	1.35	Q80X82	820	K	0.569	0.0268605	Q2	Symplekin OS=Mus musculus OX=10090 GN=Sympk PE=1 SV=2	Sympk	1	1.66329e-09	96.313	3	LIHELAAVYTEAIADIK(1)R	-6.1628	1.306	1.436	0.944	0.849	0.612	0.638
mmu05162 Measles	0.419943	1.69	O08734	118	K	0.522	0.00938425	Q2	Bcl-2 homologous antagonist/killer OS=Mus musculus OX=10090 GN=Bak1 PE=1 SV=3	Bak1	1	2.79916e-11	128.41	2	IASSLFK(1)SGISWGR	-1.4608	1.463	1.184	1.516	0.765		0.683
mmu05162 Measles	0.419943	1.69	P63017	88	K	0.654	0.010927	Q2	Heat shock cognate 71 kDa protein OS=Mus musculus OX=10090 GN=Hspa8 PE=1 SV=1	Hspa8	1	1.12733e-39	133.29	4	RFDDAVVQSDMK(1)HWPFMVVNDAGRPK	1.5102	1.221	1.031	1.187	0.782		0.718
mmu05162 Measles	0.419943	1.69	P63017	423	K	0.579	0.0305357	Q2	Heat shock cognate 71 kDa protein OS=Mus musculus OX=10090 GN=Hspa8 PE=1 SV=1	Hspa8	1	2.30841e-22	87.892	3	NTTIPTK(1)QTQTFTTYSDNQPGVLIQVYEGER	-1.3738	0.951	1.343	1.261	0.667		0.705
mmu05162 Measles	0.419943	1.69	P26041	35	K	0.638	0.00573585	Q2	Moesin OS=Mus musculus OX=10090 GN=Msn PE=1 SV=3	Msn	1	2.49596e-33	184.27	2	QLFDQVVK(1)TIGLR	0.70911	1.463	1.214	1.201	0.774	0.786	0.914
mmu04390 Hippo signaling pathway	0.425989	1.64	Q02248	170	K	0.579	0.00437805	Q2	Catenin beta-1 OS=Mus musculus OX=10090 GN=Ctnnb1 PE=1 SV=1	Ctnnb1	1	2.77153e-40	202.16	3	LLNDEDQVVVNK(1)AAVMVHQLSK	0.22746	1.309	1.492	1.087	0.757	0.732	0.762
mmu04390 Hippo signaling pathway	0.425989	1.64	P26231	199	K	0.604	0.00757446	Q2	Catenin alpha-1 OS=Mus musculus OX=10090 GN=Ctnna1 PE=1 SV=1	Ctnna1	1	0.00189686	81.163	2	QQELK(1)DVGNR	0.31295	1.299		1.194		0.744	0.763
mmu04390 Hippo signaling pathway	0.425989	1.64	Q9CQV8	5	K	0.664	0.0165321	Q2	14-3-3 protein beta/alpha OS=Mus musculus OX=10090 GN=Ywhab PE=1 SV=3	Ywhab	1	0.00013839	109.88	2	TMDK(1)SELVQK	-0.31023	1.21	1.226	1.075	0.845	0.71

## Sheet: Q3
KEGG pathway	Mapping	Background	All Mapping	All Background	Fold Enrichment	Fisher's exact test p value	-log10(p value)	Related proteins
mmu04612 Antigen processing and presentation	3	19	53	2180	6.49	0.00998675	2	P07901 P11499 Q61316
mmu00061 Fatty acid biosynthesis	2	8	53	2180	10.28	0.0147875	1.83	P19096 P41216
mmu00020 Citrate cycle (TCA cycle)	3	24	53	2180	5.14	0.01915	1.72	P54071 P70404 Q9D051
mmu05230 Central carbon metabolism in cancer	3	29	53	2180	4.26	0.0317513	1.5	P52480 P54071 Q9D051
mmu04146 Peroxisome	3	30	53	2180	4.11	0.0346855	1.46	P24270 P41216 P54071
mmu04520 Adherens junction	3	30	53	2180	4.11	0.0346855	1.46	P63001 Q04736 Q9JKF1
mmu04217 Necroptosis	4	57	53	2180	2.89	0.0475768	1.32	P07901 P11499 Q8CCK0 Q8CI94

## Sheet: Q3 Pathway2Protein
KEGG pathway	Fisher's exact test p value	Fold Enrichment	Protein accession	Position	Amino acid	Case/Con_F Ratio	Case/Con_F P value	Category	Protein description	Gene name	Localization probability	PEP	Score	Charge	Modified sequence	Mass error [ppm]	Con_F1	Con_F2	Con_F3	Case1	Case2	Case3
mmu04612 Antigen processing and presentation	0.00998675	6.49	P11499	646	K	1.775	0.023616	Q3	Heat shock protein HSP 90-beta OS=Mus musculus OX=10090 GN=Hsp90ab1 PE=1 SV=3	Hsp90ab1	1	0.00107105	96.311	2	AEADK(1)NDK	-0.047028	0.649	0.895	0.629	1.096	1.591	1.169
mmu04612 Antigen processing and presentation	0.00998675	6.49	P07901	655	K	1.76	0.0200162	Q3	Heat shock protein HSP 90-alpha OS=Mus musculus OX=10090 GN=Hsp90aa1 PE=1 SV=4	Hsp90aa1	1	0.00107105	96.311	2	AEADK(1)NDK	-0.047028	0.653	0.887	0.638	1.106	1.561	1.166
mmu04612 Antigen processing and presentation	0.00998675	6.49	Q61316	774	K	1.515	0.0194173	Q3	Heat shock 70 kDa protein 4 OS=Mus musculus OX=10090 GN=Hspa4 PE=1 SV=1	Hspa4	1	1.09123e-28	184.65	2	IK(1)ELTSICSPIISK	2.6527	0.743	0.976	0.683	1.204	1.288	1.148
mmu00061 Fatty acid biosynthesis	0.0147875	10.28	P19096	533	K	1.842	0.0324156	Q3	Fatty acid synthase OS=Mus musculus OX=10090 GN=Fasn PE=1 SV=2	Fasn	0.998406	5.32409e-39	151.41	3	SDEAVK(0.002)PLGVK(0.998)VSDLLLSTDER	1.5553	0.938	0.587	0.542	1.223	1.505	1.08
mmu00061 Fatty acid biosynthesis	0.0147875	10.28	P41216	420	K	1.723	0.00769094	Q3	Long-chain-fatty-acid--CoA ligase 1 OS=Mus musculus OX=10090 GN=Acsl1 PE=1 SV=2	Acsl1	1	8.03654e-07	110.44	2	LIFHK(1)IQSSLGGK	0.68616	0.654	0.539	0.78	1.152	1.185	1.062
mmu00020 Citrate cycle (TCA cycle)	0.01915	5.14	P54071	69	K	1.619	0.00138341	Q3	Isocitrate dehydrogenase [NADP], mitochondrial OS=Mus musculus OX=10090 GN=Idh2 PE=1 SV=3	Idh2	1	2.6154e-20	142.51	2	EK(1)LILPHVDVQLK	3.8884	0.808	0.716	0.689	1.286	1.151	1.146
mmu00020 Citrate cycle (TCA cycle)	0.01915	5.14	P70404	159	K	1.664	0.025527	Q3	Isocitrate dehydrogenase [NAD] subunit gamma 1, mitochondrial OS=Mus musculus OX=10090 GN=Idh3g PE=1 SV=1	Idh3g	1	7.86835e-06	101.48	2	HK(1)DIDILIVR	-2.5758	0.741	0.702	0.947	1.259		1.393
mmu00020 Citrate cycle (TCA cycle)	0.01915	5.14	P70404	74	K	1.706	0.0303117	Q3	Isocitrate dehydrogenase [NAD] subunit gamma 1, mitochondrial OS=Mus musculus OX=10090 GN=Idh3g PE=1 SV=1	Idh3g	1	7.70411e-38	127.38	3	HTVTMIPGDGIGPELMLHVK(1)SVFR	-0.93435	0.774		0.714	1.378	1.161
mmu00020 Citrate cycle (TCA cycle)	0.01915	5.14	P70404	206	K	1.6	0.00821001	Q3	Isocitrate dehydrogenase [NAD] subunit gamma 1, mitochondrial OS=Mus musculus OX=10090 GN=Idh3g PE=1 SV=1	Idh3g	1	5.75652e-11	84.102	2	IAEYAFK(1)LAQESGR	2.3546	0.737	0.793	0.882		1.228	1.344
mmu00020 Citrate cycle (TCA cycle)	0.01915	5.14	Q9D051	354	K	1.705	0.0369569	Q3	Pyruvate dehydrogenase E1 component subunit beta, mitochondrial OS=Mus musculus OX=10090 GN=Pdhb PE=1 SV=1	Pdhb	1	0.0199056	60.709	2	DIIFAVK(1)K	0.16679	0.941	0.779	0.626	1.348	1.318
mmu05230 Central carbon metabolism in cancer	0.0317513	4.26	P54071	69	K	1.619	0.00138341	Q3	Isocitrate dehydrogenase [NADP], mitochondrial OS=Mus musculus OX=10090 GN=Idh2 PE=1 SV=3	Idh2	1	2.6154e-20	142.51	2	EK(1)LILPHVDVQLK	3.8884	0.808	0.716	0.689	1.286	1.151	1.146
mmu05230 Central carbon metabolism in cancer	0.0317513	4.26	Q9D051	354	K	1.705	0.0369569	Q3	Pyruvate dehydrogenase E1 component subunit beta, mitochondrial OS=Mus musculus OX=10090 GN=Pdhb PE=1 SV=1	Pdhb	1	0.0199056	60.709	2	DIIFAVK(1)K	0.16679	0.941	0.779	0.626	1.348	1.318
mmu05230 Central carbon metabolism in cancer	0.0317513	4.26	P52480	3	K	1.519	0.00756069	Q3	Pyruvate kinase PKM OS=Mus musculus OX=10090 GN=Pkm PE=1 SV=4	Pkm	1	5.59332e-239	300.25	4	PK(1)PHSEAGTAFIQTQQLHAAMADTFLEHMCR	2.0915	0.747	0.913	0.764	1.298	1.096	1.287
mmu04146 Peroxisome	0.0346855	4.11	P24270	77	K	1.649	0.0081124	Q3	Catalase OS=Mus musculus OX=10090 GN=Cat PE=1 SV=4	Cat	1	1.10256e-36	140.78	3	VVHAK(1)GAGAFGYFEVTHDITR	1.0132	0.724	0.712	0.73	0.97	1.25	1.351
mmu04520 Adherens junction	0.0346855	4.11	Q9JKF1	1571	K	1.522	0.0119684	Q3	Ras GTPase-activating-like protein IQGAP1 OS=Mus musculus OX=10090 GN=Iqgap1 PE=1 SV=2	Iqgap1	1	1.22844e-52	182.52	3	LHEK(1)GVLLEIEDLQANQFK	0.65974	0.833	0.879	0.642	1.185	1.229	1.169
mmu04520 Adherens junction	0.0346855	4.11	Q04736	265	K	1.529	0.0192315	Q3	Tyrosine-protein kinase Yes OS=Mus musculus OX=10090 GN=Yes1 PE=1 SV=3	Yes1	0.999873	3.37746e-14	94.838	3	LTTVCPTVKPQTQGLAK(1)DAWEIPR	0.32264	0.809		0.629	1.098	1.097	1.102
mmu04520 Adherens junction	0.0346855	4.11	P63001	116	K	1.771	0.000497128	Q3	Ras-related C3 botulinum toxin substrate 1 OS=Mus musculus OX=10090 GN=Rac1 PE=1 SV=1	Rac1	1	8.30228e-23	155.34	3	HHCPNTPIILVGTK(1)LDLR	-1.2165	0.652	0.782	0.677	1.233	1.256	1.25
mmu04146 Peroxisome	0.0346855	4.11	P41216	420	K	1.723	0.00769094	Q3	Long-chain-fatty-acid--CoA ligase 1 OS=Mus musculus OX=10090 GN=Acsl1 PE=1 SV=2	Acsl1	1	8.03654e-07	110.44	2	LIFHK(1)IQSSLGGK	0.68616	0.654	0.539	0.78	1.152	1.185	1.062
mmu04146 Peroxisome	0.0346855	4.11	P54071	69	K	1.619	0.00138341	Q3	Isocitrate dehydrogenase [NADP], mitochondrial OS=Mus musculus OX=10090 GN=Idh2 PE=1 SV=3	Idh2	1	2.6154e-20	142.51	2	EK(1)LILPHVDVQLK	3.8884	0.808	0.716	0.689	1.286	1.151	1.146
mmu04217 Necroptosis	0.0475768	2.89	Q8CI94	12	K	1.525	0.0130316	Q3	Glycogen phosphorylase, brain form OS=Mus musculus OX=10090 GN=Pygb PE=1 SV=3	Pygb	1	0.00638852	70.67	2	QK(1)QISVR	0.15968		0.7	0.76		1.084	1.142
mmu04217 Necroptosis	0.0475768	2.89	P11499	646	K	1.775	0.023616	Q3	Heat shock protein HSP 90-beta OS=Mus musculus OX=10090 GN=Hsp90ab1 PE=1 SV=3	Hsp90ab1	1	0.00107105	96.311	2	AEADK(1)NDK	-0.047028	0.649	0.895	0.629	1.096	1.591	1.169
mmu04217 Necroptosis	0.0475768	2.89	Q8CCK0	323	K	1.584	0.0219265	Q3	Core histone macro-H2A.2 OS=Mus musculus OX=10090 GN=Macroh2a2 PE=1 SV=3	Macroh2a2	1	5.86487e-06	78.157	2	NCFPK(1)QTAAQVTLK	-0.91231		0.646	0.709	1.091	1.202	0.927
mmu04217 Necroptosis	0.0475768	2.89	P07901	655	K	1.76	0.0200162	Q3	Heat shock protein HSP 90-alpha OS=Mus musculus OX=10090 GN=Hsp90aa1 PE=1 SV=4	Hsp90aa1	1	0.00107105	96.311	2	AEADK(1)NDK	-0.047028	0.653	0.887	0.638	1.106	1.561	1.166
mmu05417 Lipid and atherosclerosis	0.0502049	2.84	Q61316	774	K	1.515	0.0194173	Q3	Heat shock 70 kDa protein 4 OS=Mus musculus OX=10090 GN=Hspa4 PE=1 SV=1	Hspa4	1	1.09123e-28	184.65	2	IK(1)ELTSICSPIISK	2.6527	0.743	0.976	0.683	1.204	1.288	1.148
mmu05417 Lipid and atherosclerosis	0.0502049	2.84	P63001	116	K	1.771	0.000497128	Q3	Ras-related C3 botulinum toxin substrate 1 OS=Mus musculus OX=10090 GN=Rac1 PE=1 SV=1	Rac1	1	8.30228e-23	155.34	3	HHCPNTPIILVGTK(1)LDLR	-1.2165	0.652	0.782	0.677	1.233	1.256	1.25
mmu05417 Lipid and atherosclerosis	0.0502049	2.84	P11499	646	K	1.775	0.023616	Q3	Heat shock protein HSP 90-beta OS=Mus musculus OX=10090 GN=Hsp90ab1 PE=1 SV=3	Hsp90ab1	1	0.00107105	96.311	2	AEADK(1)NDK	-0.047028	0.649	0.895	0.629	1.096	1.591	1.169
mmu05417 Lipid and atherosclerosis	0.0502049	2.84	P07901	655	K	1.76	0.0200162	Q3	Heat shock protein HSP 90-alpha OS=Mus musculus OX=10090 GN=Hsp90aa1 PE=1 SV=4	Hsp90aa1	1	0.00107105	96.311	2	AEADK(1)NDK	-0.047028	0.653	0.887	0.638	1.106	1.561	1.166
mmu04922 Glucagon signaling pathway	0.0513793	3.53	P52480	3	K	1.519	0.00756069	Q3	Pyruvate kinase PKM OS=Mus musculus OX=10090 GN=Pkm PE=1 SV=4	Pkm	1	5.59332e-239	300.25	4	PK(1)PHSEAGTAFIQTQQLHAAMADTFLEHMCR	2.0915	0.747	0.913	0.764	1.298	1.096	1.287
mmu04922 Glucagon signaling pathway	0.0513793	3.53	Q9D051	354	K	1.705	0.0369569	Q3	Pyruvate dehydrogenase E1 component subunit beta, mitochondrial OS=Mus musculus OX=10090 GN=Pdhb PE=1 SV=1	Pdhb	1	0.0199056	60.709	2	DIIFAVK(1)K	0.16679	0.941	0.779	0.626	1.348	1.318
mmu04922 Glucagon signaling pathway	0.0513793	3.53	Q8CI94	12	K	1.525	0.0130316	Q3	Glycogen phosphorylase, brain form OS=Mus musculus OX=10090 GN=Pygb PE=1 SV=3	Pygb	1	0.00638852	70.67	2	QK(1)QISVR	0.15968		0.7	0.76		1.084	1.142
mmu04666 Fc gamma R-mediated phagocytosis	0.0712991	3.08	Q99JY8	188	K	1.843	0.0306366	Q3	Phospholipid phosphatase 3 OS=Mus musculus OX=10090 GN=Plpp3 PE=1 SV=1	Plpp3	1	0.00165063	78.932	2	GEDSK(1)VQEAR	-0.642		0.697	0.73	1.454	1.176
mmu04666 Fc gamma R-mediated phagocytosis	0.0712991	3.08	P63001	116	K	1.771	0.000497128	Q3	Ras-related C3 botulinum toxin substrate 1 OS=Mus musculus OX=10090 GN=Rac1 PE=1 SV=1	Rac1	1	8.30228e-23	155.34	3	HHCPNTPIILVGTK(1)LDLR	-1.2165	0.652	0.782	0.677	1.233	1.256	1.25
mmu04666 Fc gamma R-mediated phagocytosis	0.0712991	3.08	F8VQB6	1214	K	1.526	0.000734492	Q3	Unconventional myosin-X OS=Mus musculus OX=10090 GN=Myo10 PE=1 SV=1	Myo10	1	0.00626149	102.46	2	SK(1)QEALK	0.44604	0.838	0.767	0.821	1.19	1.326	1.187
mmu04659 Th17 cell differentiation	0.0762041	4.33	P11499	646	K	1.775	0.023616	Q3	Heat shock protein HSP 90-beta OS=Mus musculus OX=10090 GN=Hsp90ab1 PE=1 SV=3	Hsp90ab1	1	0.00107105	96.311	2	AEADK(1)NDK	-0.047028	0.649	0.895	0.629	1.096	1.591	1.169
mmu04659 Th17 cell differentiation	0.0762041	4.33	P07901	655	K	1.76	0.0200162	Q3	Heat shock protein HSP 90-alpha OS=Mus musculus OX=10090 GN=Hsp90aa1 PE=1 SV=4	Hsp90aa1	1	0.00107105	96.311	2	AEADK(1)NDK	-0.047028	0.653	0.887	0.638	1.106	1.561	1.166
mmu04657 IL-17 signaling pathway	0.0762041	4.33	P11499	646	K	1.775	0.023616	Q3	Heat shock protein HSP 90-beta OS=Mus musculus OX=10090 GN=Hsp90ab1 PE=1 SV=3	Hsp90ab1	1	0.00107105	96.311	2	AEADK(1)NDK	-0.047028	0.649	0.895	0.629	1.096	1.591	1.169
mmu04657 IL-17 signaling pathway	0.0762041	4.33	P07901	655	K	1.76	0.0200162	Q3	Heat shock protein HSP 90-alpha OS=Mus musculus OX=10090 GN=Hsp90aa1 PE=1 SV=4	Hsp90aa1	1	0.00107105	96.311	2	AEADK(1)NDK	-0.047028	0.653	0.887	0.638	1.106	1.561	1.166
mmu05418 Fluid shear stress and atherosclerosis	0.080113	2.94	P63001	116	K	1.771	0.000497128	Q3	Ras-related C3 botulinum toxin substrate 1 OS=Mus musculus OX=10090 GN=Rac1 PE=1 SV=1	Rac1	1	8.30228e-23	155.34	3	HHCPNTPIILVGTK(1)LDLR	-1.2165	0.652	0.782	0.677	1.233	1.256	1.25
mmu05418 Fluid shear stress and atherosclerosis	0.080113	2.94	P07901	655	K	1.76	0.0200162	Q3	Heat shock protein HSP 90-alpha OS=Mus musculus OX=10090 GN=Hsp90aa1 PE=1 SV=4	Hsp90aa1	1	0.00107105	96.311	2	AEADK(1)NDK	-0.047028	0.653	0.887	0.638	1.106	1.561	1.166
mmu05418 Fluid shear stress and atherosclerosis	0.080113	2.94	P11499	646	K	1.775	0.023616	Q3	Heat shock protein HSP 90-beta OS=Mus musculus OX=10090 GN=Hsp90ab1 PE=1 SV=3	Hsp90ab1	1	0.00107105	96.311	2	AEADK(1)NDK	-0.047028	0.649	0.895	0.629	1.096	1.591	1.169
mmu04910 Insulin signaling pathway	0.0941794	2.74	Q8CJ53	132	K	1.688	0.00740003	Q3	Cdc42-interacting protein 4 OS=Mus musculus OX=10090 GN=Trip10 PE=1 SV=2	Trip10	1	1.29547e-13	133.13	2	AQQQLENGFK(1)QLENSK	-2.7252	0.735	0.74	0.889	1.349		1.311
mmu04910 Insulin signaling pathway	0.0941794	2.74	Q8CI94	12	K	1.525	0.0130316	Q3	Glycogen phosphorylase, brain form OS=Mus musculus OX=10090 GN=Pygb PE=1 SV=3	Pygb	1	0.00638852	70.67	2	QK(1)QISVR	0.15968		0.7	0.76		1.084	1.142
mmu04910 Insulin signaling pathway	0.0941794	2.74	P19096	533	K	1.842	0.0324156	Q3	Fatty acid synthase OS=Mus musculus OX=10090 GN=Fasn PE=1 SV=2	Fasn	0.998406	5.32409e-39	151.41	3	SDEAVK(0.002)PLGVK(0.998)VSDLLLSTDER	1.5553	0.938	0.587	0.542	1.223	1.505	1.08
mmu05215 Prostate cancer	0.106083	3.58	P11499	646	K	1.775	0.023616	Q3	Heat shock protein HSP 90-beta OS=Mus musculus OX=10090 GN=Hsp90ab1 PE=1 SV=3	Hsp90ab1	1	0.00107105	96.311	2	AEADK(1)NDK	-0.047028	0.649	0.895	0.629	1.096	1.591	1.169
mmu05215 Prostate cancer	0.106083	3.58	P07901	655	K	1.76	0.0200162	Q3	Heat shock protein HSP 90-alpha OS=Mus musculus OX=10090 GN=Hsp90aa1 PE=1 SV=4	Hsp90aa1	1	0.00107105	96.311	2	AEADK(1)NDK	-0.047028	0.653	0.887	0.638	1.106	1.561	1.166
mmu04721 Synaptic vesicle cycle	0.113986	3.43	P50518	52	K	1.889	0.00178682	Q3	V-type proton ATPase subunit E 1 OS=Mus musculus OX=10090 GN=Atp6v1e1 PE=1 SV=2	Atp6v1e1	1	0.000475664	92.732	2	LK(1)IMEYYEK	0.66259	0.552		0.62	1.144	1.037	1.14
mmu04721 Synaptic vesicle cycle	0.113986	3.43	P17427	377	K	1.519	0.00576011	Q3	AP-2 complex subunit alpha-2 OS=Mus musculus OX=10090 GN=Ap2a2 PE=1 SV=2	Ap2a2	1	2.90227e-16	130.71	2	THIETVINALK(1)TER	2.1176	0.77	0.902	0.74	1.194	1.132	1.337
mmu00480 Glutathione metabolism	0.122038	3.29	P97355	214	K	1.798	0.000293459	Q3	Spermine synthase OS=Mus musculus OX=10090 GN=Sms PE=1 SV=1	Sms	0.987916	1.63892e-21	149.14	3	LK(0.012)PK(0.988)MVTMVEIDQMVIDGCK	1.7244	0.783	0.826	0.732	1.494	1.392	1.323
mmu00480 Glutathione metabolism	0.122038	3.29	P54071	69	K	1.619	0.00138341	Q3	Isocitrate dehydrogenase [NADP], mitochondrial OS=Mus musculus OX=10090 GN=Idh2 PE=1 SV=3	Idh2	1	2.6154e-20	142.51	2	EK(1)LILPHVDVQLK	3.8884	0.808	0.716	0.689	1.286	1.151	1.146
mmu05231 Choline metabolism in cancer	0.14697	2.94	P63001	116	K	1.771	0.000497128	Q3	Ras-related C3 botulinum toxin substrate 1 OS=Mus musculus OX=10090 GN=Rac1 PE=1 SV=1	Rac1	1	8.30228e-23	155.34	3	HHCPNTPIILVGTK(1)LDLR	-1.2165	0.652	0.782	0.677	1.233	1.256	1.25
mmu05231 Choline metabolism in cancer	0.14697	2.94	Q99JY8	188	K	1.843	0.0306366	Q3	Phospholipid phosphatase 3 OS=Mus musculus OX=10090 GN=Plpp3 PE=1 SV=1	Plpp3	1	0.00165063	78.932	2	GEDSK(1)VQEAR	-0.642		0.697	0.73	1.454	1.176
mmu00620 Pyruvate metabolism	0.155505	2.84	P52480	3	K	1.519	0.00756069	Q3	Pyruvate kinase PKM OS=Mus musculus OX=10090 GN=Pkm PE=1 SV=4	Pkm	1	5.59332e-239	300.25	4	PK(1)PHSEAGTAFIQTQQLHAAMADTFLEHMCR	2.0915	0.747	0.913	0.764	1.298	1.096	1.287
mmu00620 Pyruvate metabolism	0.155505	2.84	Q9D051	354	K	1.705	0.0369569	Q3	Pyruvate dehydrogenase E1 component subunit beta, mitochondrial OS=Mus musculus OX=10090 GN=Pdhb PE=1 SV=1	Pdhb	1	0.0199056	60.709	2	DIIFAVK(1)K	0.16679	0.941	0.779	0.626	1.348	1.318
mmu00970 Aminoacyl-tRNA biosynthesis	0.155505	2.84	Q68FL6	191	K	1.677	0.00718486	Q3	Methionine--tRNA ligase, cytoplasmic OS=Mus musculus OX=10090 GN=Mars1 PE=1 SV=1	Mars1	1	5.5861e-72	187.51	2	AAETVLK(1)QQGVLALR	3.7356	0.619	0.751	0.869	1.305	1.279	1.17
mmu00970 Aminoacyl-tRNA biosynthesis	0.155505	2.84	Q8BGQ7	747	K	1.898	0.0336451	Q3	Alanine--tRNA ligase, cytoplasmic OS=Mus musculus OX=10090 GN=Aars1 PE=1 SV=1	Aars1	1	1.47028e-21	115.29	3	NSSHAGAFVIVTEEAIAK(1)GIR	1.8421		0.798	0.496	1.222	1.186	1.276
mmu04915 Estrogen signaling pathway	0.181644	2.57	P11499	646	K	1.775	0.023616	Q3	Heat shock protein HSP 90-beta OS=Mus musculus OX=10090 GN=Hsp90ab1 PE=1 SV=3	Hsp90ab1	1	0.00107105	96.311	2	AEADK(1)NDK	-0.047028	0.649	0.895	0.629	1.096	1.591	1.169
mmu04915 Estrogen signaling pathway	0.181644	2.57	P07901	655	K	1.76	0.0200162	Q3	Heat shock protein HSP 90-alpha OS=Mus musculus OX=10090 GN=Hsp90aa1 PE=1 SV=4	Hsp90aa1	1	0.00107105	96.311	2	AEADK(1)NDK	-0.047028	0.653	0.887	0.638	1.106	1.561	1.166
mmu04914 Progesterone-mediated oocyte maturation	0.181644	2.57	P11499	646	K	1.775	0.023616	Q3	Heat shock protein HSP 90-beta OS=Mus musculus OX=10090 GN=Hsp90ab1 PE=1 SV=3	Hsp90ab1	1	0.00107105	96.311	2	AEADK(1)NDK	-0.047028	0.649	0.895	0.629	1.096	1.591	1.169
mmu04914 Progesterone-mediated oocyte maturation	0.181644	2.57	P07901	655	K	1.76	0.0200162	Q3	Heat shock protein HSP 90-alpha OS=Mus musculus OX=10090 GN=Hsp90aa1 PE=1 SV=4	Hsp90aa1	1	0.00107105	96.311	2	AEADK(1)NDK	-0.047028	0.653	0.887	0.638	1.106	1.561	1.166
mmu00270 Cysteine and methionine metabolism	0.181644	2.57	P97355	214	K	1.798	0.000293459	Q3	Spermine synthase OS=Mus musculus OX=10090 GN=Sms PE=1 SV=1	Sms	0.987916	1.63892e-21	149.14	3	LK(0.012)PK(0.988)MVTMVEIDQMVIDGCK	1.7244	0.783	0.826	0.732	1.494	1.392	1.323
mmu00270 Cysteine and methionine metabolism	0.181644	2.57	O88509	366	K	1.676	0.038263	Q3	DNA (cytosine-5)-methyltransferase 3B OS=Mus musculus OX=10090 GN=Dnmt3b PE=1 SV=2	Dnmt3b	1	0.0161681	63.301	2	QPVVNK(1)SK	-0.048676		0.724	0.882	1.393	1.298
mmu00270 Cysteine and methionine metabolism	0.181644	2.57	O88509	783	K	1.607	0.00683712	Q3	DNA (cytosine-5)-methyltransferase 3B OS=Mus musculus OX=10090 GN=Dnmt3b PE=1 SV=2	Dnmt3b	1	9.73513e-06	96.946	2	VQTITTK(1)SNSIR	-1.3104		0.79	0.842	1.342		1.281
mmu03008 Ribosome biogenesis in eukaryotes	0.183329	2.02	Q9ESX5	291	K	1.65	0.0347788	Q3	H/ACA ribonucleoprotein complex subunit DKC1 OS=Mus musculus OX=10090 GN=Dkc1 PE=1 SV=4	Dkc1	1	0.000224204	81.799	3	VVYPLEK(1)LLTSHK	1.5495		0.84	0.598	1.285	1.1	1.173
mmu03008 Ribosome biogenesis in eukaryotes	0.183329	2.02	Q9DBR1	207	K	1.754	0.00742022	Q3	5'-3' exoribonuclease 2 OS=Mus musculus OX=10090 GN=Xrn2 PE=1 SV=1	Xrn2	1	5.41474e-47	142.76	3	NLTVILSDASAPGEGEHK(1)IMDYIR	2.4296	0.664	0.88	0.612	1.309	1.184	1.288
mmu03008 Ribosome biogenesis in eukaryotes	0.183329	2.02	O08784	1200	K	1.528	0.04425	Q3	Treacle protein OS=Mus musculus OX=10090 GN=Tcof1 PE=1 SV=1	Tcof1	1	1.53936e-09	145.75	2	LSGDLEAGAPK(1)NK	0.51656	0.746	0.638	0.928	0.958	1.259	1.316
mmu03040 Spliceosome	0.196329	1.8	Q8VEK3	486	K	1.978	0.0132559	Q3	Heterogeneous nuclear ribonucleoprotein U OS=Mus musculus OX=10090 GN=Hnrnpu PE=1 SV=1	Hnrnpu	1	1.69413e-13	75.686	3	KDCEVVMMIGLPGAGK(1)TTWVTK	2.6769	0.531	0.877	0.569	1.241	1.221	1.449
mmu03040 Spliceosome	0.196329	1.8	Q8VEK3	527	K	1.883	0.0377518	Q3	Heterogeneous nuclear ribonucleoprotein U OS=Mus musculus OX=10090 GN=Hnrnpu PE=1 SV=1	Hnrnpu	1	1.28304e-164	338.34	2	QMADTGK(1)LNTLLQR	0.15417	0.473	0.884	0.69	1.089	1.576	1.189
mmu03040 Spliceosome	0.196329	1.8	Q91YR7	472	K	1.623	0.0428092	Q3	Pre-mRNA-processing factor 6 OS=Mus musculus OX=10090 GN=Prpf6 PE=1 SV=1	Prpf6	1	6.24765e-22	129.53	3	HIWITAAK(1)LEEANGNTQMVEK	4.0471	0.666	1.026	0.575	1.247	1.165	1.267
mmu03040 Spliceosome	0.196329	1.8	Q99PV0	1222	K	1.514	0.0164009	Q3	Pre-mRNA-processing-splicing factor 8 OS=Mus musculus OX=10090 GN=Prpf8 PE=1 SV=2	Prpf8	1	1.40259e-11	145.08	2	DGVWNLQNEVTK(1)ER	3.4618	0.701	0.729	0.954	1.107	1.218	1.284
mmu03040 Spliceosome	0.196329	1.8	Q8BG05	151	K	1.648	0.0218229	Q3	Heterogeneous nuclear ribonucleoprotein A3 OS=Mus musculus OX=10090 GN=Hnrnpa3 PE=1 SV=1	Hnrnpa3	1	3.20224e-09	112.73	2	YGK(1)IETIEVMEDR	4.9506	0.705	0.983	0.624	1.275	1.356	1.179
mmu03040 Spliceosome	0.196329	1.8	Q6P4T2	711	K	1.625	0.0326826	Q3	U5 small nuclear ribonucleoprotein 200 kDa helicase OS=Mus musculus OX=10090 GN=Snrnp200 PE=1 SV=1	Snrnp200	1	8.51506e-38	217.16	3	FQIMNEIVYEK(1)IMEHAGK	1.4605	0.797	0.785	0.695	0.916	1.377	1.407
mmu03040 Spliceosome	0.196329	1.8	Q6P4T2	1421	K	1.652	0.0288107	Q3	U5 small nuclear ribonucleoprotein 200 kDa helicase OS=Mus musculus OX=10090 GN=Snrnp200 PE=1 SV=1	Snrnp200	1	6.19035e-21	135.5	2	LLGK(1)GNIIISTPEK	0.43948	0.639	1.002	0.616	1.231	1.293	1.205
mmu03040 Spliceosome	0.196329	1.8	Q6P4T2	1025	K	1.784	0.00408075	Q3	U5 small nuclear ribonucleoprotein 200 kDa helicase OS=Mus musculus OX=10090 GN=Snrnp200 PE=1 SV=1	Snrnp200	1	1.03703e-46	174.05	2	VFSLSSEFK(1)NITVR	4.5817	0.591	0.783	0.768	1.178	1.301	1.342
mmu00010 Glycolysis / Gluconeogenesis	0.199425	2.42	P52480	3	K	1.519	0.00756069	Q3	Pyruvate kinase PKM OS=Mus musculus OX=10090 GN=Pkm PE=1 SV=4	Pkm	1	5.59332e-239	300.25	4	PK(1)PHSEAGTAFIQTQQLHAAMADTFLEHMCR	2.0915	0.747	0.913	0.764	1.298	1.096	1.287
mmu00010 Glycolysis / Gluconeogenesis	0.199425	2.42	Q9D051	354	K	1.705	0.0369569	Q3	Pyruvate dehydrogenase E1 component subunit beta, mitochondrial OS=Mus musculus OX=10090 GN=Pdhb PE=1 SV=1	Pdhb	1	0.0199056	60.709	2	DIIFAVK(1)K	0.16679	0.941	0.779	0.626	1.348	1.318
mmu04071 Sphingolipid signaling pathway	0.217414	2.29	P63001	116	K	1.771	0.000497128	Q3	Ras-related C3 botulinum toxin substrate 1 OS=Mus musculus OX=10090 GN=Rac1 PE=1 SV=1	Rac1	1	8.30228e-23	155.34	3	HHCPNTPIILVGTK(1)LDLR	-1.2165	0.652	0.782	0.677	1.233	1.256	1.25
mmu04071 Sphingolipid signaling pathway	0.217414	2.29	O35379	72	K	1.575	0.0385629	Q3	Multidrug resistance-associated protein 1 OS=Mus musculus OX=10090 GN=Abcc1 PE=1 SV=1	Abcc1	1	7.9605e-17	160.62	2	GYIQMTHLNK(1)TK	0.2434	1.031	0.778	0.981		1.592	1.337
mmu03018 RNA degradation	0.281198	1.91	Q9DAR7	309	K	1.88	0.0348497	Q3	m7GpppX diphosphatase OS=Mus musculus OX=10090 GN=Dcps PE=1 SV=1	Dcps	1	1.19333e-16	82.822	3	AHLLAQVIENLECDPK(1)HYQQR	2.8167	0.556	0.756		1.146	1.484	1.07
mmu03018 RNA degradation	0.281198	1.91	Q9DBR1	207	K	1.754	0.00742022	Q3	5'-3' exoribonuclease 2 OS=Mus musculus OX=10090 GN=Xrn2 PE=1 SV=1	Xrn2	1	5.41474e-47	142.76	3	NLTVILSDASAPGEGEHK(1)IMDYIR	2.4296	0.664	0.88	0.612	1.309	1.184	1.288
mmu04621 NOD-like receptor signaling pathway	0.299456	1.83	P11499	646	K	1.775	0.023616	Q3	Heat shock protein HSP 90-beta OS=Mus musculus OX=10090 GN=Hsp90ab1 PE=1 SV=3	Hsp90ab1	1	0.00107105	96.311	2	AEADK(1)NDK	-0.047028	0.649	0.895	0.629	1.096	1.591	1.169
mmu04621 NOD-like receptor signaling pathway	0.299456	1.83	P07901	655	K	1.76	0.0200162	Q3	Heat shock protein HSP 90-alpha OS=Mus musculus OX=10090 GN=Hsp90aa1 PE=1 SV=4	Hsp90aa1	1	0.00107105	96.311	2	AEADK(1)NDK	-0.047028	0.653	0.887	0.638	1.106	1.561	1.166
mmu05207 Chemical carcinogenesis - receptor activation	0.299456	1.83	P11499	646	K	1.775	0.023616	Q3	Heat shock protein HSP 90-beta OS=Mus musculus OX=10090 GN=Hsp90ab1 PE=1 SV=3	Hsp90ab1	1	0.00107105	96.311	2	AEADK(1)NDK	-0.047028	0.649	0.895	0.629	1.096	1.591	1.169
mmu05207 Chemical carcinogenesis - receptor activation	0.299456	1.83	P07901	655	K	1.76	0.0200162	Q3	Heat shock protein HSP 90-alpha OS=Mus musculus OX=10090 GN=Hsp90aa1 PE=1 SV=4	Hsp90aa1	1	0.00107105	96.311	2	AEADK(1)NDK	-0.047028	0.653	0.887	0.638	1.106	1.561	1.166
mmu04145 Phagosome	0.326715	1.71	P50518	52	K	1.889	0.00178682	Q3	V-type proton ATPase subunit E 1 OS=Mus musculus OX=10090 GN=Atp6v1e1 PE=1 SV=2	Atp6v1e1	1	0.000475664	92.732	2	LK(1)IMEYYEK	0.66259	0.552		0.62	1.144	1.037	1.14
mmu04145 Phagosome	0.326715	1.71	P63001	116	K	1.771	0.000497128	Q3	Ras-related C3 botulinum toxin substrate 1 OS=Mus musculus OX=10090 GN=Rac1 PE=1 SV=1	Rac1	1	8.30228e-23	155.34	3	HHCPNTPIILVGTK(1)LDLR	-1.2165	0.652	0.782	0.677	1.233	1.256	1.25
mmu05014 Amyotrophic lateral sclerosis	0.335021	1.41	Q91VR2	136	K	1.873	0.00778153	Q3	ATP synthase subunit gamma, mitochondrial OS=Mus musculus OX=10090 GN=Atp5f1c PE=1 SV=1	Atp5f1c	1	5.62661e-08	136.84	2	EVMIVGVGEK(1)IK	0.79401	0.644	0.855	0.62	1.148	1.318	1.503
mmu05014 Amyotrophic lateral sclerosis	0.335021	1.41	Q8K310	532	K	1.61	0.000205265	Q3	Matrin-3 OS=Mus musculus OX=10090 GN=Matr3 PE=1 SV=1	Matr3	1	2.75133e-16	163.59	2	MK(1)SQAFIEMETR	0.87163	0.732	0.823	0.743	1.237	1.228	1.235
mmu05014 Amyotrophic lateral sclerosis	0.335021	1.41	Q8C570	111	K	1.523	0.0141351	Q3	mRNA export factor OS=Mus musculus OX=10090 GN=Rae1 PE=1 SV=1	Rae1	1	4.90137e-21	116.9	3	TAK(1)MWDLNSNQAIQIAQHDAPVK	0.088449	0.892	0.795	0.695	1.266	1.316	1.046
mmu05014 Amyotrophic lateral sclerosis	0.335021	1.41	Q8BG05	151	K	1.648	0.0218229	Q3	Heterogeneous nuclear ribonucleoprotein A3 OS=Mus musculus OX=10090 GN=Hnrnpa3 PE=1 SV=1	Hnrnpa3	1	3.20224e-09	112.73	2	YGK(1)IETIEVMEDR	4.9506	0.705	0.983	0.624	1.275	1.356	1.179
mmu05014 Amyotrophic lateral sclerosis	0.335021	1.41	P63001	116	K	1.771	0.000497128	Q3	Ras-related C3 botulinum toxin substrate 1 OS=Mus musculus OX=10090 GN=Rac1 PE=1 SV=1	Rac1	1	8.30228e-23	155.34	3	HHCPNTPIILVGTK(1)LDLR	-1.2165	0.652	0.782	0.677	1.233	1.256	1.25
mmu05014 Amyotrophic lateral sclerosis	0.335021	1.41	P24270	77	K	1.649	0.0081124	Q3	Catalase OS=Mus musculus OX=10090 GN=Cat PE=1 SV=4	Cat	1	1.10256e-36	140.78	3	VVHAK(1)GAGAFGYFEVTHDITR	1.0132	0.724	0.712	0.73	0.97	1.25	1.351
mmu05014 Amyotrophic lateral sclerosis	0.335021	1.41	O88569	46	K	1.88	0.000531192	Q3	Heterogeneous nuclear ribonucleoproteins A2/B1 OS=Mus musculus OX=10090 GN=Hnrnpa2b1 PE=1 SV=2	Hnrnpa2b1	1	3.16158e-07	69.327	2	NYYEQWGK(1)LTDCVVMR	-1.6186	0.683	0.741	0.61	1.275	1.333	1.215
mmu04613 Neutrophil extracellular trap formation	0.344752	1.65	P63001	116	K	1.771	0.000497128	Q3	Ras-related C3 botulinum toxin substrate 1 OS=Mus musculus OX=10090 GN=Rac1 PE=1 SV=1	Rac1	1	8.30228e-23	155.34	3	HHCPNTPIILVGTK(1)LDLR	-1.2165	0.652	0.782	0.677	1.233	1.256	1.25
mmu04613 Neutrophil extracellular trap formation	0.344752	1.65	Q8CCK0	323	K	1.584	0.0219265	Q3	Core histone macro-H2A.2 OS=Mus musculus OX=10090 GN=Macroh2a2 PE=1 SV=3	Macroh2a2	1	5.86487e-06	78.157	2	NCFPK(1)QTAAQVTLK	-0.91231		0.646	0.709	1.091	1.202	0.927
mmu05206 MicroRNAs in cancer	0.397887	1.47	O88509	366	K	1.676	0.038263	Q3	DNA (cytosine-5)-methyltransferase 3B OS=Mus musculus OX=10090 GN=Dnmt3b PE=1 SV=2	Dnmt3b	1	0.0161681	63.301	2	QPVVNK(1)SK	-0.048676		0.724	0.882	1.393	1.298
mmu05206 MicroRNAs in cancer	0.397887	1.47	O88509	783	K	1.607	0.00683712	Q3	DNA (cytosine-5)-methyltransferase 3B OS=Mus musculus OX=10090 GN=Dnmt3b PE=1 SV=2	Dnmt3b	1	9.73513e-06	96.946	2	VQTITTK(1)SNSIR	-1.3104		0.79	0.842	1.342		1.281
mmu05206 MicroRNAs in cancer	0.397887	1.47	O35379	72	K	1.575	0.0385629	Q3	Multidrug resistance-associated protein 1 OS=Mus musculus OX=10090 GN=Abcc1 PE=1 SV=1	Abcc1	1	7.9605e-17	160.62	2	GYIQMTHLNK(1)TK	0.2434	1.031	0.778	0.981		1.592	1.337
mmu04151 PI3K-Akt signaling pathway	0.424143	1.67	P11499	646	K	1.775	0.023616	Q3	Heat shock protein HSP 90-beta OS=Mus musculus OX=10090 GN=Hsp90ab1 PE=1 SV=3	Hsp90ab1	1	0.00107105	96.311	2	AEADK(1)NDK	-0.047028	0.649	0.895	0.629	1.096	1.591	1.169
mmu04151 PI3K-Akt signaling pathway	0.424143	1.67	P63001	116	K	1.771	0.000497128	Q3	Ras-related C3 botulinum toxin substrate 1 OS=Mus musculus OX=10090 GN=Rac1 PE=1 SV=1	Rac1	1	8.30228e-23	155.34	3	HHCPNTPIILVGTK(1)LDLR	-1.2165	0.652	0.782	0.677	1.233	1.256	1.25
mmu04151 PI3K-Akt signaling pathway	0.424143	1.67	P07901	655	K	1.76	0.0200162	Q3	Heat shock protein HSP 90-alpha OS=Mus musculus OX=10090 GN=Hsp90aa1 PE=1 SV=4	Hsp90aa1	1	0.00107105	96.311	2	AEADK(1)NDK	-0.047028	0.653	0.887	0.638	1.106	1.561	1.166

## Sheet: Q4
KEGG pathway	Mapping	Background	All Mapping	All Background	Fold Enrichment	Fisher's exact test p value	-log10(p value)	Related proteins
mmu04612 Antigen processing and presentation	3	19	19	2180	18.12	0.000498449	3.3	P11499 P63017 Q61696
mmu04915 Estrogen signaling pathway	3	32	19	2180	10.76	0.00237454	2.62	P11499 P63017 Q61696
mmu04213 Longevity regulating pathway - multiple species	2	19	19	2180	12.08	0.0112691	1.95	P63017 Q61696
mmu05417 Lipid and atherosclerosis	3	58	19	2180	5.93	0.0127961	1.89	P11499 P63017 Q61696
mmu05134 Legionellosis	2	21	19	2180	10.93	0.0136964	1.86	P63017 Q61696
mmu05017 Spinocerebellar ataxia	3	64	19	2180	5.38	0.0167155	1.78	Q60930 Q8VD65 Q9JKV1
mmu00020 Citrate cycle (TCA cycle)	2	24	19	2180	9.56	0.0177232	1.75	P54071 Q9Z2I9
mmu05145 Toxoplasmosis	2	27	19	2180	8.5	0.0221919	1.65	P63017 Q61696
mmu00620 Pyruvate metabolism	2	29	19	2180	7.91	0.025405	1.6	P06801 P52480
mmu05230 Central carbon metabolism in cancer	2	29	19	2180	7.91	0.025405	1.6	P52480 P54071
mmu05020 Prion disease	4	145	19	2180	3.17	0.0332213	1.48	P63017 Q61696 Q60930 Q9JKV1
mmu05162 Measles	2	34	19	2180	6.75	0.0342088	1.47	P63017 Q61696
mmu04141 Protein processing in endoplasmic reticulum	3	89	19	2180	3.87	0.0396957	1.4	P11499 P63017 Q61696

## Sheet: Q4 Pathway2Protein
KEGG pathway	Fisher's exact test p value	Fold Enrichment	Protein accession	Position	Amino acid	Case/Con_F Ratio	Case/Con_F P value	Category	Protein description	Gene name	Localization probability	PEP	Score	Charge	Modified sequence	Mass error [ppm]	Con_F1	Con_F2	Con_F3	Case1	Case2	Case3
mmu04612 Antigen processing and presentation	0.000498449	18.12	Q61696	507	K	31.826	1.60033e-05	Q4	Heat shock 70 kDa protein 1A OS=Mus musculus OX=10090 GN=Hspa1a PE=1 SV=2	Hspa1a	1	0.000441168	93.561	2	ITITNDK(1)GR	1.0763	0.058	0.039	0.047	1.477	1.767	1.339
mmu04612 Antigen processing and presentation	0.000498449	18.12	P63017	507	K	59.97	1.636e-05	Q4	Heat shock cognate 71 kDa protein OS=Mus musculus OX=10090 GN=Hspa8 PE=1 SV=1	Hspa8	1	0.000441168	93.561	2	ITITNDK(1)GR	1.0763	0.044	0.027	0.03	1.875	2.343	1.839
mmu04612 Antigen processing and presentation	0.000498449	18.12	P63017	573	K	5.14	0.00563027	Q4	Heat shock cognate 71 kDa protein OS=Mus musculus OX=10090 GN=Hspa8 PE=1 SV=1	Hspa8	1	1.57284e-28	155.57	2	ILDK(1)CNEIISWLDK	0.85265		0.367	0.296		1.6	1.808
mmu04612 Antigen processing and presentation	0.000498449	18.12	P11499	53	K	2.594	0.0186787	Q4	Heat shock protein HSP 90-beta OS=Mus musculus OX=10090 GN=Hsp90ab1 PE=1 SV=3	Hsp90ab1	1	4.81573e-113	329.7	2	ELISNASDALDK(1)IR	3.5869	0.518	0.735	0.43	1.276	2.019	1.07
mmu04915 Estrogen signaling pathway	0.00237454	10.76	Q61696	507	K	31.826	1.60033e-05	Q4	Heat shock 70 kDa protein 1A OS=Mus musculus OX=10090 GN=Hspa1a PE=1 SV=2	Hspa1a	1	0.000441168	93.561	2	ITITNDK(1)GR	1.0763	0.058	0.039	0.047	1.477	1.767	1.339
mmu04915 Estrogen signaling pathway	0.00237454	10.76	P63017	507	K	59.97	1.636e-05	Q4	Heat shock cognate 71 kDa protein OS=Mus musculus OX=10090 GN=Hspa8 PE=1 SV=1	Hspa8	1	0.000441168	93.561	2	ITITNDK(1)GR	1.0763	0.044	0.027	0.03	1.875	2.343	1.839
mmu04915 Estrogen signaling pathway	0.00237454	10.76	P63017	573	K	5.14	0.00563027	Q4	Heat shock cognate 71 kDa protein OS=Mus musculus OX=10090 GN=Hspa8 PE=1 SV=1	Hspa8	1	1.57284e-28	155.57	2	ILDK(1)CNEIISWLDK	0.85265		0.367	0.296		1.6	1.808
mmu04915 Estrogen signaling pathway	0.00237454	10.76	P11499	53	K	2.594	0.0186787	Q4	Heat shock protein HSP 90-beta OS=Mus musculus OX=10090 GN=Hsp90ab1 PE=1 SV=3	Hsp90ab1	1	4.81573e-113	329.7	2	ELISNASDALDK(1)IR	3.5869	0.518	0.735	0.43	1.276	2.019	1.07
mmu04213 Longevity regulating pathway - multiple species	0.0112691	12.08	Q61696	507	K	31.826	1.60033e-05	Q4	Heat shock 70 kDa protein 1A OS=Mus musculus OX=10090 GN=Hspa1a PE=1 SV=2	Hspa1a	1	0.000441168	93.561	2	ITITNDK(1)GR	1.0763	0.058	0.039	0.047	1.477	1.767	1.339
mmu04213 Longevity regulating pathway - multiple species	0.0112691	12.08	P63017	507	K	59.97	1.636e-05	Q4	Heat shock cognate 71 kDa protein OS=Mus musculus OX=10090 GN=Hspa8 PE=1 SV=1	Hspa8	1	0.000441168	93.561	2	ITITNDK(1)GR	1.0763	0.044	0.027	0.03	1.875	2.343	1.839
mmu04213 Longevity regulating pathway - multiple species	0.0112691	12.08	P63017	573	K	5.14	0.00563027	Q4	Heat shock cognate 71 kDa protein OS=Mus musculus OX=10090 GN=Hspa8 PE=1 SV=1	Hspa8	1	1.57284e-28	155.57	2	ILDK(1)CNEIISWLDK	0.85265		0.367	0.296		1.6	1.808
mmu05417 Lipid and atherosclerosis	0.0127961	5.93	Q61696	507	K	31.826	1.60033e-05	Q4	Heat shock 70 kDa protein 1A OS=Mus musculus OX=10090 GN=Hspa1a PE=1 SV=2	Hspa1a	1	0.000441168	93.561	2	ITITNDK(1)GR	1.0763	0.058	0.039	0.047	1.477	1.767	1.339
mmu05417 Lipid and atherosclerosis	0.0127961	5.93	P11499	53	K	2.594	0.0186787	Q4	Heat shock protein HSP 90-beta OS=Mus musculus OX=10090 GN=Hsp90ab1 PE=1 SV=3	Hsp90ab1	1	4.81573e-113	329.7	2	ELISNASDALDK(1)IR	3.5869	0.518	0.735	0.43	1.276	2.019	1.07
mmu05417 Lipid and atherosclerosis	0.0127961	5.93	P63017	507	K	59.97	1.636e-05	Q4	Heat shock cognate 71 kDa protein OS=Mus musculus OX=10090 GN=Hspa8 PE=1 SV=1	Hspa8	1	0.000441168	93.561	2	ITITNDK(1)GR	1.0763	0.044	0.027	0.03	1.875	2.343	1.839
mmu05417 Lipid and atherosclerosis	0.0127961	5.93	P63017	573	K	5.14	0.00563027	Q4	Heat shock cognate 71 kDa protein OS=Mus musculus OX=10090 GN=Hspa8 PE=1 SV=1	Hspa8	1	1.57284e-28	155.57	2	ILDK(1)CNEIISWLDK	0.85265		0.367	0.296		1.6	1.808
mmu05134 Legionellosis	0.0136964	10.93	Q61696	507	K	31.826	1.60033e-05	Q4	Heat shock 70 kDa protein 1A OS=Mus musculus OX=10090 GN=Hspa1a PE=1 SV=2	Hspa1a	1	0.000441168	93.561	2	ITITNDK(1)GR	1.0763	0.058	0.039	0.047	1.477	1.767	1.339
mmu05134 Legionellosis	0.0136964	10.93	P63017	507	K	59.97	1.636e-05	Q4	Heat shock cognate 71 kDa protein OS=Mus musculus OX=10090 GN=Hspa8 PE=1 SV=1	Hspa8	1	0.000441168	93.561	2	ITITNDK(1)GR	1.0763	0.044	0.027	0.03	1.875	2.343	1.839
mmu05134 Legionellosis	0.0136964	10.93	P63017	573	K	5.14	0.00563027	Q4	Heat shock cognate 71 kDa protein OS=Mus musculus OX=10090 GN=Hspa8 PE=1 SV=1	Hspa8	1	1.57284e-28	155.57	2	ILDK(1)CNEIISWLDK	0.85265		0.367	0.296		1.6	1.808
mmu05017 Spinocerebellar ataxia	0.0167155	5.38	Q9JKV1	397	K	5.777	0.00193638	Q4	Proteasomal ubiquitin receptor ADRM1 OS=Mus musculus OX=10090 GN=Adrm1 PE=1 SV=2	Adrm1	0.885335	3.59532e-07	120.65	2	DK(0.885)K(0.115)DEEEDMSLD	0.85717	0.308	0.288		1.841		1.602
mmu05017 Spinocerebellar ataxia	0.0167155	5.38	Q8VD65	982	K	3.008	0.0430752	Q4	Phosphoinositide 3-kinase regulatory subunit 4 OS=Mus musculus OX=10090 GN=Pik3r4 PE=1 SV=3	Pik3r4	1	5.34362e-07	110.44	2	PK(1)GLLVAHLHEHK	-4.1917	0.51	0.757	0.555	2.461	1.193
mmu05017 Spinocerebellar ataxia	0.0167155	5.38	Q60930	286	K	2.339	0.0136357	Q4	Voltage-dependent anion-selective channel protein 2 OS=Mus musculus OX=10090 GN=Vdac2 PE=1 SV=2	Vdac2	1	1.83307e-22	132.9	2	SFNAGGHK(1)LGLALELEA	7.6274		0.541	0.491	0.935	1.327	1.359
mmu00020 Citrate cycle (TCA cycle)	0.0177232	9.56	P54071	413	K	2.118	0.00162194	Q4	Isocitrate dehydrogenase [NADP], mitochondrial OS=Mus musculus OX=10090 GN=Idh2 PE=1 SV=3	Idh2	1	3.92991e-14	70.337	3	VCVQTVESGAMTK(1)DLAGCIHGLSNVK	4.3148		0.56	0.552	1.205	1.266	1.061
mmu00020 Citrate cycle (TCA cycle)	0.0177232	9.56	Q9Z2I9	417	K	2.667	0.0112041	Q4	Succinate--CoA ligase [ADP-forming] subunit beta, mitochondrial OS=Mus musculus OX=10090 GN=Sucla2 PE=1 SV=2	Sucla2	1	9.54368e-08	96.313	2	VDDAK(1)ALIADSGLK	0.87809	0.823	0.5	0.373	1.573	1.503	1.447
mmu05145 Toxoplasmosis	0.0221919	8.5	Q61696	507	K	31.826	1.60033e-05	Q4	Heat shock 70 kDa protein 1A OS=Mus musculus OX=10090 GN=Hspa1a PE=1 SV=2	Hspa1a	1	0.000441168	93.561	2	ITITNDK(1)GR	1.0763	0.058	0.039	0.047	1.477	1.767	1.339
mmu05145 Toxoplasmosis	0.0221919	8.5	P63017	507	K	59.97	1.636e-05	Q4	Heat shock cognate 71 kDa protein OS=Mus musculus OX=10090 GN=Hspa8 PE=1 SV=1	Hspa8	1	0.000441168	93.561	2	ITITNDK(1)GR	1.0763	0.044	0.027	0.03	1.875	2.343	1.839
mmu05145 Toxoplasmosis	0.0221919	8.5	P63017	573	K	5.14	0.00563027	Q4	Heat shock cognate 71 kDa protein OS=Mus musculus OX=10090 GN=Hspa8 PE=1 SV=1	Hspa8	1	1.57284e-28	155.57	2	ILDK(1)CNEIISWLDK	0.85265		0.367	0.296		1.6	1.808
mmu05230 Central carbon metabolism in cancer	0.025405	7.91	P52480	305	K	3.87	0.0390093	Q4	Pyruvate kinase PKM OS=Mus musculus OX=10090 GN=Pkm PE=1 SV=4	Pkm	1	4.31949e-46	179.21	2	GDLGIEIPAEK(1)VFLAQK	-2.0254	0.654	0.129	0.511	1.824	1.378	1.806
mmu05230 Central carbon metabolism in cancer	0.025405	7.91	P54071	413	K	2.118	0.00162194	Q4	Isocitrate dehydrogenase [NADP], mitochondrial OS=Mus musculus OX=10090 GN=Idh2 PE=1 SV=3	Idh2	1	3.92991e-14	70.337	3	VCVQTVESGAMTK(1)DLAGCIHGLSNVK	4.3148		0.56	0.552	1.205	1.266	1.061
mmu00620 Pyruvate metabolism	0.025405	7.91	P52480	305	K	3.87	0.0390093	Q4	Pyruvate kinase PKM OS=Mus musculus OX=10090 GN=Pkm PE=1 SV=4	Pkm	1	4.31949e-46	179.21	2	GDLGIEIPAEK(1)VFLAQK	-2.0254	0.654	0.129	0.511	1.824	1.378	1.806
mmu00620 Pyruvate metabolism	0.025405	7.91	P06801	337	K	2.026	0.0197234	Q4	NADP-dependent malic enzyme OS=Mus musculus OX=10090 GN=Me1 PE=1 SV=2	Me1	1	4.2137e-05	113.46	2	IWLVDSK(1)GLIVK	0.030267	0.652	0.685	0.735	1.666	1.132
mmu05020 Prion disease	0.0332213	3.17	P63017	507	K	59.97	1.636e-05	Q4	Heat shock cognate 71 kDa protein OS=Mus musculus OX=10090 GN=Hspa8 PE=1 SV=1	Hspa8	1	0.000441168	93.561	2	ITITNDK(1)GR	1.0763	0.044	0.027	0.03	1.875	2.343	1.839
mmu05020 Prion disease	0.0332213	3.17	P63017	573	K	5.14	0.00563027	Q4	Heat shock cognate 71 kDa protein OS=Mus musculus OX=10090 GN=Hspa8 PE=1 SV=1	Hspa8	1	1.57284e-28	155.57	2	ILDK(1)CNEIISWLDK	0.85265		0.367	0.296		1.6	1.808
mmu05020 Prion disease	0.0332213	3.17	Q9JKV1	397	K	5.777	0.00193638	Q4	Proteasomal ubiquitin receptor ADRM1 OS=Mus musculus OX=10090 GN=Adrm1 PE=1 SV=2	Adrm1	0.885335	3.59532e-07	120.65	2	DK(0.885)K(0.115)DEEEDMSLD	0.85717	0.308	0.288		1.841		1.602
mmu05020 Prion disease	0.0332213	3.17	Q61696	507	K	31.826	1.60033e-05	Q4	Heat shock 70 kDa protein 1A OS=Mus musculus OX=10090 GN=Hspa1a PE=1 SV=2	Hspa1a	1	0.000441168	93.561	2	ITITNDK(1)GR	1.0763	0.058	0.039	0.047	1.477	1.767	1.339
mmu05020 Prion disease	0.0332213	3.17	Q60930	286	K	2.339	0.0136357	Q4	Voltage-dependent anion-selective channel protein 2 OS=Mus musculus OX=10090 GN=Vdac2 PE=1 SV=2	Vdac2	1	1.83307e-22	132.9	2	SFNAGGHK(1)LGLALELEA	7.6274		0.541	0.491	0.935	1.327	1.359
mmu05162 Measles	0.0342088	6.75	P63017	507	K	59.97	1.636e-05	Q4	Heat shock cognate 71 kDa protein OS=Mus musculus OX=10090 GN=Hspa8 PE=1 SV=1	Hspa8	1	0.000441168	93.561	2	ITITNDK(1)GR	1.0763	0.044	0.027	0.03	1.875	2.343	1.839
mmu05162 Measles	0.0342088	6.75	P63017	573	K	5.14	0.00563027	Q4	Heat shock cognate 71 kDa protein OS=Mus musculus OX=10090 GN=Hspa8 PE=1 SV=1	Hspa8	1	1.57284e-28	155.57	2	ILDK(1)CNEIISWLDK	0.85265		0.367	0.296		1.6	1.808
mmu05162 Measles	0.0342088	6.75	Q61696	507	K	31.826	1.60033e-05	Q4	Heat shock 70 kDa protein 1A OS=Mus musculus OX=10090 GN=Hspa1a PE=1 SV=2	Hspa1a	1	0.000441168	93.561	2	ITITNDK(1)GR	1.0763	0.058	0.039	0.047	1.477	1.767	1.339
mmu04141 Protein processing in endoplasmic reticulum	0.0396957	3.87	P11499	53	K	2.594	0.0186787	Q4	Heat shock protein HSP 90-beta OS=Mus musculus OX=10090 GN=Hsp90ab1 PE=1 SV=3	Hsp90ab1	1	4.81573e-113	329.7	2	ELISNASDALDK(1)IR	3.5869	0.518	0.735	0.43	1.276	2.019	1.07
mmu04141 Protein processing in endoplasmic reticulum	0.0396957	3.87	P63017	507	K	59.97	1.636e-05	Q4	Heat shock cognate 71 kDa protein OS=Mus musculus OX=10090 GN=Hspa8 PE=1 SV=1	Hspa8	1	0.000441168	93.561	2	ITITNDK(1)GR	1.0763	0.044	0.027	0.03	1.875	2.343	1.839
mmu04141 Protein processing in endoplasmic reticulum	0.0396957	3.87	P63017	573	K	5.14	0.00563027	Q4	Heat shock cognate 71 kDa protein OS=Mus musculus OX=10090 GN=Hspa8 PE=1 SV=1	Hspa8	1	1.57284e-28	155.57	2	ILDK(1)CNEIISWLDK	0.85265		0.367	0.296		1.6	1.808
mmu04141 Protein processing in endoplasmic reticulum	0.0396957	3.87	Q61696	507	K	31.826	1.60033e-05	Q4	Heat shock 70 kDa protein 1A OS=Mus musculus OX=10090 GN=Hspa1a PE=1 SV=2	Hspa1a	1	0.000441168	93.561	2	ITITNDK(1)GR	1.0763	0.058	0.039	0.047	1.477	1.767	1.339
mmu04621 NOD-like receptor signaling pathway	0.0570425	5.1	Q60930	286	K	2.339	0.0136357	Q4	Voltage-dependent anion-selective channel protein 2 OS=Mus musculus OX=10090 GN=Vdac2 PE=1 SV=2	Vdac2	1	1.83307e-22	132.9	2	SFNAGGHK(1)LGLALELEA	7.6274		0.541	0.491	0.935	1.327	1.359
mmu04621 NOD-like receptor signaling pathway	0.0570425	5.1	P11499	53	K	2.594	0.0186787	Q4	Heat shock protein HSP 90-beta OS=Mus musculus OX=10090 GN=Hsp90ab1 PE=1 SV=3	Hsp90ab1	1	4.81573e-113	329.7	2	ELISNASDALDK(1)IR	3.5869	0.518	0.735	0.43	1.276	2.019	1.07
mmu03040 Spliceosome	0.0732525	3.02	P63017	507	K	59.97	1.636e-05	Q4	Heat shock cognate 71 kDa protein OS=Mus musculus OX=10090 GN=Hspa8 PE=1 SV=1	Hspa8	1	0.000441168	93.561	2	ITITNDK(1)GR	1.0763	0.044	0.027	0.03	1.875	2.343	1.839
mmu03040 Spliceosome	0.0732525	3.02	P63017	573	K	5.14	0.00563027	Q4	Heat shock cognate 71 kDa protein OS=Mus musculus OX=10090 GN=Hspa8 PE=1 SV=1	Hspa8	1	1.57284e-28	155.57	2	ILDK(1)CNEIISWLDK	0.85265		0.367	0.296		1.6	1.808
mmu03040 Spliceosome	0.0732525	3.02	Q61656	388	K	2.523	0.025311	Q4	Probable ATP-dependent RNA helicase DDX5 OS=Mus musculus OX=10090 GN=Ddx5 PE=1 SV=2	Ddx5	1	3.70614e-16	163.43	2	DWVLNEFK(1)HGK	0.4245	0.362	0.907	0.421	1.429	1.551	1.284
mmu03040 Spliceosome	0.0732525	3.02	Q61696	507	K	31.826	1.60033e-05	Q4	Heat shock 70 kDa protein 1A OS=Mus musculus OX=10090 GN=Hspa1a PE=1 SV=2	Hspa1a	1	0.000441168	93.561	2	ITITNDK(1)GR	1.0763	0.058	0.039	0.047	1.477	1.767	1.339
mmu04217 Necroptosis	0.08647	4.03	Q60930	286	K	2.339	0.0136357	Q4	Voltage-dependent anion-selective channel protein 2 OS=Mus musculus OX=10090 GN=Vdac2 PE=1 SV=2	Vdac2	1	1.83307e-22	132.9	2	SFNAGGHK(1)LGLALELEA	7.6274		0.541	0.491	0.935	1.327	1.359
mmu04217 Necroptosis	0.08647	4.03	P11499	53	K	2.594	0.0186787	Q4	Heat shock protein HSP 90-beta OS=Mus musculus OX=10090 GN=Hsp90ab1 PE=1 SV=3	Hsp90ab1	1	4.81573e-113	329.7	2	ELISNASDALDK(1)IR	3.5869	0.518	0.735	0.43	1.276	2.019	1.07
mmu04010 MAPK signaling pathway	0.102617	3.64	P63017	507	K	59.97	1.636e-05	Q4	Heat shock cognate 71 kDa protein OS=Mus musculus OX=10090 GN=Hspa8 PE=1 SV=1	Hspa8	1	0.000441168	93.561	2	ITITNDK(1)GR	1.0763	0.044	0.027	0.03	1.875	2.343	1.839
mmu04010 MAPK signaling pathway	0.102617	3.64	P63017	573	K	5.14	0.00563027	Q4	Heat shock cognate 71 kDa protein OS=Mus musculus OX=10090 GN=Hspa8 PE=1 SV=1	Hspa8	1	1.57284e-28	155.57	2	ILDK(1)CNEIISWLDK	0.85265		0.367	0.296		1.6	1.808
mmu04010 MAPK signaling pathway	0.102617	3.64	Q61696	507	K	31.826	1.60033e-05	Q4	Heat shock 70 kDa protein 1A OS=Mus musculus OX=10090 GN=Hspa1a PE=1 SV=2	Hspa1a	1	0.000441168	93.561	2	ITITNDK(1)GR	1.0763	0.058	0.039	0.047	1.477	1.767	1.339
mmu05016 Huntington disease	0.165045	2.11	Q60930	286	K	2.339	0.0136357	Q4	Voltage-dependent anion-selective channel protein 2 OS=Mus musculus OX=10090 GN=Vdac2 PE=1 SV=2	Vdac2	1	1.83307e-22	132.9	2	SFNAGGHK(1)LGLALELEA	7.6274		0.541	0.491	0.935	1.327	1.359
mmu05016 Huntington disease	0.165045	2.11	Q9JKV1	397	K	5.777	0.00193638	Q4	Proteasomal ubiquitin receptor ADRM1 OS=Mus musculus OX=10090 GN=Adrm1 PE=1 SV=2	Adrm1	0.885335	3.59532e-07	120.65	2	DK(0.885)K(0.115)DEEEDMSLD	0.85717	0.308	0.288		1.841		1.602
mmu05016 Huntington disease	0.165045	2.11	Q8VD65	982	K	3.008	0.0430752	Q4	Phosphoinositide 3-kinase regulatory subunit 4 OS=Mus musculus OX=10090 GN=Pik3r4 PE=1 SV=3	Pik3r4	1	5.34362e-07	110.44	2	PK(1)GLLVAHLHEHK	-4.1917	0.51	0.757	0.555	2.461	1.193
mmu05010 Alzheimer disease	0.191557	1.97	Q9JKV1	397	K	5.777	0.00193638	Q4	Proteasomal ubiquitin receptor ADRM1 OS=Mus musculus OX=10090 GN=Adrm1 PE=1 SV=2	Adrm1	0.885335	3.59532e-07	120.65	2	DK(0.885)K(0.115)DEEEDMSLD	0.85717	0.308	0.288		1.841		1.602
mmu05010 Alzheimer disease	0.191557	1.97	Q60930	286	K	2.339	0.0136357	Q4	Voltage-dependent anion-selective channel protein 2 OS=Mus musculus OX=10090 GN=Vdac2 PE=1 SV=2	Vdac2	1	1.83307e-22	132.9	2	SFNAGGHK(1)LGLALELEA	7.6274		0.541	0.491	0.935	1.327	1.359
mmu05010 Alzheimer disease	0.191557	1.97	Q8VD65	982	K	3.008	0.0430752	Q4	Phosphoinositide 3-kinase regulatory subunit 4 OS=Mus musculus OX=10090 GN=Pik3r4 PE=1 SV=3	Pik3r4	1	5.34362e-07	110.44	2	PK(1)GLLVAHLHEHK	-4.1917	0.51	0.757	0.555	2.461	1.193
mmu05171 Coronavirus disease - COVID-19	0.209161	2.34	P51410	2	K	33.082	0.000438963	Q4	60S ribosomal protein L9 OS=Mus musculus OX=10090 GN=Rpl9 PE=1 SV=2	Rpl9	1	2.09855e-16	82.747	2	MK(1)TILSNQTVDIPENVEITLK	1.5655	0.057	0.065		1.952	2.084
mmu05171 Coronavirus disease - COVID-19	0.209161	2.34	P97351	116	K	2.613	0.00140412	Q4	40S ribosomal protein S3a OS=Mus musculus OX=10090 GN=Rps3a PE=1 SV=3	Rps3a	1	1.65228e-25	172.51	2	K(1)WQTMIEAHVDVK	1.25	0.577		0.537		1.46	1.451
mmu03010 Ribosome	0.235262	2.16	P97351	116	K	2.613	0.00140412	Q4	40S ribosomal protein S3a OS=Mus musculus OX=10090 GN=Rps3a PE=1 SV=3	Rps3a	1	1.65228e-25	172.51	2	K(1)WQTMIEAHVDVK	1.25	0.577		0.537		1.46	1.451
mmu03010 Ribosome	0.235262	2.16	P51410	2	K	33.082	0.000438963	Q4	60S ribosomal protein L9 OS=Mus musculus OX=10090 GN=Rpl9 PE=1 SV=2	Rpl9	1	2.09855e-16	82.747	2	MK(1)TILSNQTVDIPENVEITLK	1.5655	0.057	0.065		1.952	2.084
mmu04144 Endocytosis	0.291419	1.87	Q61696	507	K	31.826	1.60033e-05	Q4	Heat shock 70 kDa protein 1A OS=Mus musculus OX=10090 GN=Hspa1a PE=1 SV=2	Hspa1a	1	0.000441168	93.561	2	ITITNDK(1)GR	1.0763	0.058	0.039	0.047	1.477	1.767	1.339
mmu04144 Endocytosis	0.291419	1.87	P63017	507	K	59.97	1.636e-05	Q4	Heat shock cognate 71 kDa protein OS=Mus musculus OX=10090 GN=Hspa8 PE=1 SV=1	Hspa8	1	0.000441168	93.561	2	ITITNDK(1)GR	1.0763	0.044	0.027	0.03	1.875	2.343	1.839
mmu04144 Endocytosis	0.291419	1.87	P63017	573	K	5.14	0.00563027	Q4	Heat shock cognate 71 kDa protein OS=Mus musculus OX=10090 GN=Hspa8 PE=1 SV=1	Hspa8	1	1.57284e-28	155.57	2	ILDK(1)CNEIISWLDK	0.85265		0.367	0.296		1.6	1.808
mmu05012 Parkinson disease	0.367035	1.57	Q9JKV1	397	K	5.777	0.00193638	Q4	Proteasomal ubiquitin receptor ADRM1 OS=Mus musculus OX=10090 GN=Adrm1 PE=1 SV=2	Adrm1	0.885335	3.59532e-07	120.65	2	DK(0.885)K(0.115)DEEEDMSLD	0.85717	0.308	0.288		1.841		1.602
mmu05012 Parkinson disease	0.367035	1.57	Q60930	286	K	2.339	0.0136357	Q4	Voltage-dependent anion-selective channel protein 2 OS=Mus musculus OX=10090 GN=Vdac2 PE=1 SV=2	Vdac2	1	1.83307e-22	132.9	2	SFNAGGHK(1)LGLALELEA	7.6274		0.541	0.491	0.935	1.327	1.359
mmu05022 Pathways of neurodegeneration - multiple diseases	0.420332	1.63	Q8VD65	982	K	3.008	0.0430752	Q4	Phosphoinositide 3-kinase regulatory subunit 4 OS=Mus musculus OX=10090 GN=Pik3r4 PE=1 SV=3	Pik3r4	1	5.34362e-07	110.44	2	PK(1)GLLVAHLHEHK	-4.1917	0.51	0.757	0.555	2.461	1.193
mmu05022 Pathways of neurodegeneration - multiple diseases	0.420332	1.63	Q60930	286	K	2.339	0.0136357	Q4	Voltage-dependent anion-selective channel protein 2 OS=Mus musculus OX=10090 GN=Vdac2 PE=1 SV=2	Vdac2	1	1.83307e-22	132.9	2	SFNAGGHK(1)LGLALELEA	7.6274		0.541	0.491	0.935	1.327	1.359
mmu05022 Pathways of neurodegeneration - multiple diseases	0.420332	1.63	Q9JKV1	397	K	5.777	0.00193638	Q4	Proteasomal ubiquitin receptor ADRM1 OS=Mus musculus OX=10090 GN=Adrm1 PE=1 SV=2	Adrm1	0.885335	3.59532e-07	120.65	2	DK(0.885)K(0.115)DEEEDMSLD	0.85717	0.308	0.288		1.841		1.602

## Sheet: all
KEGG pathway	Mapping	Background	All Mapping	All Background	Fold Enrichment	Fisher's exact test p value	-log10(p value)	Related proteins
mmu04612 Antigen processing and presentation	9	19	207	2180	4.99	2.10256e-05	4.68	O89017 O89017 P07901 P11499 P11499 P11499 P63017 Q61696 P20029 P35564 P61290 P63017 Q61316 Q61316
mmu05216 Thyroid cancer	6	12	207	2180	5.27	0.00038695	3.41	D3YZP9 F6ZDS4 O08734 P21107 P31938 Q02248
mmu00020 Citrate cycle (TCA cycle)	8	24	207	2180	3.51	0.00111209	2.95	O88844 P14152 P54071 P54071 P70404 Q9D051 Q9D6R2 Q9Z2I8 Q9Z2I9
mmu04141 Protein processing in endoplasmic reticulum	16	89	207	2180	1.89	0.0092027	2.04	O08734 P07901 P11499 P08113 P11499 P11499 P63017 Q61696 P20029 P35564 P63017 Q01853 Q61699 Q8BMK4 Q8R180 Q91YQ5 Q91YW3 Q99PL5 Q99PL5 Q9WTX5
mmu00010 Glycolysis / Gluconeogenesis	8	34	207	2180	2.48	0.0119325	1.92	O08528 P06745 P09411 P17182 P21550 P52480 P52480 Q9D051 Q9D0F9
mmu00500 Starch and sucrose metabolism	4	12	207	2180	3.51	0.0212208	1.67	O08528 P06745 Q8CI94 Q9D0F9

## Sheet: all Pathway2Protein
KEGG pathway	Fisher's exact test p value	Fold Enrichment	Protein accession	Position	Amino acid	Case/Con_F Ratio	Case/Con_F P value	Category	Protein description	Gene name	Localization probability	PEP	Score	Charge	Modified sequence	Mass error [ppm]	Con_F1	Con_F2	Con_F3	Case1	Case2	Case3
mmu04612 Antigen processing and presentation	2.10256e-05	4.99	P11499	53	K	2.594	0.0186787	Q4	Heat shock protein HSP 90-beta OS=Mus musculus OX=10090 GN=Hsp90ab1 PE=1 SV=3	Hsp90ab1	1	4.81573e-113	329.7	2	ELISNASDALDK(1)IR	3.5869	0.518	0.735	0.43	1.276	2.019	1.07
mmu04612 Antigen processing and presentation	2.10256e-05	4.99	P11499	646	K	1.775	0.023616	Q3	Heat shock protein HSP 90-beta OS=Mus musculus OX=10090 GN=Hsp90ab1 PE=1 SV=3	Hsp90ab1	1	0.00107105	96.311	2	AEADK(1)NDK	-0.047028	0.649	0.895	0.629	1.096	1.591	1.169
mmu04612 Antigen processing and presentation	2.10256e-05	4.99	P11499	263	K	0.558	5.59273e-05	Q2	Heat shock protein HSP 90-beta OS=Mus musculus OX=10090 GN=Hsp90ab1 PE=1 SV=3	Hsp90ab1	1	3.57107e-19	148.69	2	IEDVGSDEEDDSGK(1)DK	-3.1947	1.283	1.247	1.308	0.756	0.7	0.687
mmu04612 Antigen processing and presentation	2.10256e-05	4.99	P07901	655	K	1.76	0.0200162	Q3	Heat shock protein HSP 90-alpha OS=Mus musculus OX=10090 GN=Hsp90aa1 PE=1 SV=4	Hsp90aa1	1	0.00107105	96.311	2	AEADK(1)NDK	-0.047028	0.653	0.887	0.638	1.106	1.561	1.166
mmu04612 Antigen processing and presentation	2.10256e-05	4.99	Q61316	774	K	1.515	0.0194173	Q3	Heat shock 70 kDa protein 4 OS=Mus musculus OX=10090 GN=Hspa4 PE=1 SV=1	Hspa4	1	1.09123e-28	184.65	2	IK(1)ELTSICSPIISK	2.6527	0.743	0.976	0.683	1.204	1.288	1.148
mmu04612 Antigen processing and presentation	2.10256e-05	4.99	Q61316	517	K	0.416	0.0412514	Q1	Heat shock 70 kDa protein 4 OS=Mus musculus OX=10090 GN=Hspa4 PE=1 SV=1	Hspa4	1	8.26413e-34	110.9	2	SEESEEPMETDQNAK(1)EEEK	-4.0623	1.501	0.893	1.784	0.678	0.695	0.366
mmu04612 Antigen processing and presentation	2.10256e-05	4.99	P63017	507	K	59.97	1.636e-05	Q4	Heat shock cognate 71 kDa protein OS=Mus musculus OX=10090 GN=Hspa8 PE=1 SV=1	Hspa8	1	0.000441168	93.561	2	ITITNDK(1)GR	1.0763	0.044	0.027	0.03	1.875	2.343	1.839
mmu04612 Antigen processing and presentation	2.10256e-05	4.99	P63017	573	K	5.14	0.00563027	Q4	Heat shock cognate 71 kDa protein OS=Mus musculus OX=10090 GN=Hspa8 PE=1 SV=1	Hspa8	1	1.57284e-28	155.57	2	ILDK(1)CNEIISWLDK	0.85265		0.367	0.296		1.6	1.808
mmu04612 Antigen processing and presentation	2.10256e-05	4.99	P63017	88	K	0.654	0.010927	Q2	Heat shock cognate 71 kDa protein OS=Mus musculus OX=10090 GN=Hspa8 PE=1 SV=1	Hspa8	1	1.12733e-39	133.29	4	RFDDAVVQSDMK(1)HWPFMVVNDAGRPK	1.5102	1.221	1.031	1.187	0.782		0.718
mmu04612 Antigen processing and presentation	2.10256e-05	4.99	P63017	423	K	0.579	0.0305357	Q2	Heat shock cognate 71 kDa protein OS=Mus musculus OX=10090 GN=Hspa8 PE=1 SV=1	Hspa8	1	2.30841e-22	87.892	3	NTTIPTK(1)QTQTFTTYSDNQPGVLIQVYEGER	-1.3738	0.951	1.343	1.261	0.667		0.705
mmu04612 Antigen processing and presentation	2.10256e-05	4.99	P61290	37	K	0.564	0.00459991	Q2	Proteasome activator complex subunit 3 OS=Mus musculus OX=10090 GN=Psme3 PE=1 SV=1	Psme3	1	1.02077e-08	138.23	2	K(1)LLELDSFLK	-5.4697	1.13	1.38	1.22	0.653	0.632	0.82
mmu04612 Antigen processing and presentation	2.10256e-05	4.99	O89017	289	K	0.629	0.000516025	Q2	Legumain OS=Mus musculus OX=10090 GN=Lgmn PE=1 SV=1	Lgmn	1	0.000601954	69.905	2	VMQFQGMK(1)HR	0.21323	1.079	1.14	1.095	0.677	0.713
mmu04612 Antigen processing and presentation	2.10256e-05	4.99	O89017	179	K	0.491	0.0160668	Q1	Legumain OS=Mus musculus OX=10090 GN=Lgmn PE=1 SV=1	Lgmn	1	1.47985e-09	127.94	2	YMYEHK(1)MYQK	2.3656	1.224	1.318	1.295	0.423	0.693	0.768
mmu04612 Antigen processing and presentation	2.10256e-05	4.99	P35564	552	K	0.261	0.000195915	Q1	Calnexin OS=Mus musculus OX=10090 GN=Canx PE=1 SV=1	Canx	1	6.86943e-49	173.63	3	QK(1)SDAEEDGVTGSQDEEDSKPK	-2.529	1.904	1.484	1.659	0.412	0.504	0.399
mmu04612 Antigen processing and presentation	2.10256e-05	4.99	Q61696	507	K	31.826	1.60033e-05	Q4	Heat shock 70 kDa protein 1A OS=Mus musculus OX=10090 GN=Hspa1a PE=1 SV=2	Hspa1a	1	0.000441168	93.561	2	ITITNDK(1)GR	1.0763	0.058	0.039	0.047	1.477	1.767	1.339
mmu04612 Antigen processing and presentation	2.10256e-05	4.99	P20029	622	K	0.627	0.0015797	Q2	Endoplasmic reticulum chaperone BiP OS=Mus musculus OX=10090 GN=Hspa5 PE=1 SV=3	Hspa5	0.943149	2.49256e-10	120.21	2	K(0.057)K(0.943)ELEEIVQPIISK	1.25	1.194	1.12	1.322	0.724	0.817	0.74
mmu05216 Thyroid cancer	0.00038695	5.27	D3YZP9	149	K	0.549	0.000723485	Q2	Coiled-coil domain-containing protein 6 OS=Mus musculus OX=10090 GN=Ccdc6 PE=1 SV=1	Ccdc6	1	8.60356e-28	104.47	4	LMQLQHEK(1)AELEQHLEQEQEFQVNK	0.12995	1.221	1.099	1.128	0.637		0.624
mmu05216 Thyroid cancer	0.00038695	5.27	P31938	168	K	0.487	0.00709191	Q1	Dual specificity mitogen-activated protein kinase kinase 1 OS=Mus musculus OX=10090 GN=Map2k1 PE=1 SV=2	Map2k1	1	2.65724e-09	135.24	2	IPEQILGK(1)VSIAVIK	0.50638	1.534		1.218	0.638	0.631	0.74
mmu05216 Thyroid cancer	0.00038695	5.27	F6ZDS4	928	K	0.613	0.015837	Q2	Nucleoprotein TPR OS=Mus musculus OX=10090 GN=Tpr PE=1 SV=1	Tpr	0.929548	0.0105978	87.895	2	K(0.07)K(0.93)LENEVEQR	-0.34634	1.332	1.115	1.101	0.668	0.782
mmu05216 Thyroid cancer	0.00038695	5.27	F6ZDS4	326	K	0.644	0.0120261	Q2	Nucleoprotein TPR OS=Mus musculus OX=10090 GN=Tpr PE=1 SV=1	Tpr	1	5.65448e-19	123.24	3	TSNEHLQK(1)HVEDLLTK	3.1825	1.354	1.217	1.081	0.875	0.805	0.673
mmu05216 Thyroid cancer	0.00038695	5.27	F6ZDS4	1421	K	0.64	0.00348457	Q2	Nucleoprotein TPR OS=Mus musculus OX=10090 GN=Tpr PE=1 SV=1	Tpr	1	7.27495e-57	157.67	3	NQQLINQQK(1)DPDTEEYRK	-0.62174	1.275	1.203	1.176	0.682	0.793	0.863
mmu05216 Thyroid cancer	0.00038695	5.27	F6ZDS4	1625	K	0.633	7.91095e-05	Q2	Nucleoprotein TPR OS=Mus musculus OX=10090 GN=Tpr PE=1 SV=1	Tpr	1	0.000291501	106.93	2	TWK(1)TLALAK	-1.6058	1.274	1.217	1.179	0.799	0.757	0.768
mmu05216 Thyroid cancer	0.00038695	5.27	F6ZDS4	1927	K	0.549	0.0222415	Q2	Nucleoprotein TPR OS=Mus musculus OX=10090 GN=Tpr PE=1 SV=1	Tpr	1	2.3367e-49	91.39	3	TREEEEDSTMEAGDQVSEDTVEMPLPK(1)K	1.702	1.285		1.272	0.766		0.638
mmu05216 Thyroid cancer	0.00038695	5.27	P21107	153	K	0.657	0.000258197	Q2	Tropomyosin alpha-3 chain OS=Mus musculus OX=10090 GN=Tpm3 PE=1 SV=3	Tpm3	1	9.63576e-27	187.85	2	EAK(1)HIAEEADRK	-3.1904	1.252	1.138	1.234	0.815	0.797	0.768
mmu05216 Thyroid cancer	0.00038695	5.27	O08734	118	K	0.522	0.00938425	Q2	Bcl-2 homologous antagonist/killer OS=Mus musculus OX=10090 GN=Bak1 PE=1 SV=3	Bak1	1	2.79916e-11	128.41	2	IASSLFK(1)SGISWGR	-1.4608	1.463	1.184	1.516	0.765		0.683
mmu05216 Thyroid cancer	0.00038695	5.27	Q02248	170	K	0.579	0.00437805	Q2	Catenin beta-1 OS=Mus musculus OX=10090 GN=Ctnnb1 PE=1 SV=1	Ctnnb1	1	2.77153e-40	202.16	3	LLNDEDQVVVNK(1)AAVMVHQLSK	0.22746	1.309	1.492	1.087	0.757	0.732	0.762
mmu00020 Citrate cycle (TCA cycle)	0.00111209	3.51	P14152	298	K	0.565	0.00113317	Q2	Malate dehydrogenase, cytoplasmic OS=Mus musculus OX=10090 GN=Mdh1 PE=1 SV=3	Mdh1	1	2.71878e-37	179.21	2	TWK(1)FVEGLPINDFSR	-1.2075	1.423	1.289	1.313	0.802	0.667	0.804
mmu00020 Citrate cycle (TCA cycle)	0.00111209	3.51	O88844	126	K	0.623	0.00030903	Q2	Isocitrate dehydrogenase [NADP] cytoplasmic OS=Mus musculus OX=10090 GN=Idh1 PE=1 SV=2	Idh1	1	4.18903e-25	167.76	2	LVTGWVK(1)PIIIGR	-1.8837	1.279	1.139	1.174	0.774	0.72	0.743
mmu00020 Citrate cycle (TCA cycle)	0.00111209	3.51	P54071	69	K	1.619	0.00138341	Q3	Isocitrate dehydrogenase [NADP], mitochondrial OS=Mus musculus OX=10090 GN=Idh2 PE=1 SV=3	Idh2	1	2.6154e-20	142.51	2	EK(1)LILPHVDVQLK	3.8884	0.808	0.716	0.689	1.286	1.151	1.146
mmu00020 Citrate cycle (TCA cycle)	0.00111209	3.51	P54071	413	K	2.118	0.00162194	Q4	Isocitrate dehydrogenase [NADP], mitochondrial OS=Mus musculus OX=10090 GN=Idh2 PE=1 SV=3	Idh2	1	3.92991e-14	70.337	3	VCVQTVESGAMTK(1)DLAGCIHGLSNVK	4.3148		0.56	0.552	1.205	1.266	1.061
mmu00020 Citrate cycle (TCA cycle)	0.00111209	3.51	P70404	159	K	1.664	0.025527	Q3	Isocitrate dehydrogenase [NAD] subunit gamma 1, mitochondrial OS=Mus musculus OX=10090 GN=Idh3g PE=1 SV=1	Idh3g	1	7.86835e-06	101.48	2	HK(1)DIDILIVR	-2.5758	0.741	0.702	0.947	1.259		1.393
mmu00020 Citrate cycle (TCA cycle)	0.00111209	3.51	P70404	74	K	1.706	0.0303117	Q3	Isocitrate dehydrogenase [NAD] subunit gamma 1, mitochondrial OS=Mus musculus OX=10090 GN=Idh3g PE=1 SV=1	Idh3g	1	7.70411e-38	127.38	3	HTVTMIPGDGIGPELMLHVK(1)SVFR	-0.93435	0.774		0.714	1.378	1.161
mmu00020 Citrate cycle (TCA cycle)	0.00111209	3.51	P70404	206	K	1.6	0.00821001	Q3	Isocitrate dehydrogenase [NAD] subunit gamma 1, mitochondrial OS=Mus musculus OX=10090 GN=Idh3g PE=1 SV=1	Idh3g	1	5.75652e-11	84.102	2	IAEYAFK(1)LAQESGR	2.3546	0.737	0.793	0.882		1.228	1.344
mmu00020 Citrate cycle (TCA cycle)	0.00111209	3.51	Q9D6R2	350	K	0.555	0.0431812	Q2	Isocitrate dehydrogenase [NAD] subunit alpha, mitochondrial OS=Mus musculus OX=10090 GN=Idh3a PE=1 SV=1	Idh3a	1	8.8779e-37	139.94	2	DLGGNAK(1)CSDFTEEICR	-2.4981	1.484	1.447	1	0.769	0.686
mmu00020 Citrate cycle (TCA cycle)	0.00111209	3.51	Q9Z2I8	67	K	0.618	0.0090989	Q2	Succinate--CoA ligase [GDP-forming] subunit beta, mitochondrial OS=Mus musculus OX=10090 GN=Suclg2 PE=1 SV=3	Suclg2	1	1.55093e-30	179.98	2	FFVANTAK(1)EALEAAK	5.0778	1.377	1.256		0.878	0.728	0.835
mmu00020 Citrate cycle (TCA cycle)	0.00111209	3.51	Q9Z2I9	417	K	2.667	0.0112041	Q4	Succinate--CoA ligase [ADP-forming] subunit beta, mitochondrial OS=Mus musculus OX=10090 GN=Sucla2 PE=1 SV=2	Sucla2	1	9.54368e-08	96.313	2	VDDAK(1)ALIADSGLK	0.87809	0.823	0.5	0.373	1.573	1.503	1.447
mmu00020 Citrate cycle (TCA cycle)	0.00111209	3.51	Q9D051	354	K	1.705	0.0369569	Q3	Pyruvate dehydrogenase E1 component subunit beta, mitochondrial OS=Mus musculus OX=10090 GN=Pdhb PE=1 SV=1	Pdhb	1	0.0199056	60.709	2	DIIFAVK(1)K	0.16679	0.941	0.779	0.626	1.348	1.318
mmu04141 Protein processing in endoplasmic reticulum	0.0092027	1.89	Q9WTX5	66	K	0.56	0.0461389	Q2	S-phase kinase-associated protein 1 OS=Mus musculus OX=10090 GN=Skp1 PE=1 SV=3	Skp1	1	1.6685e-08	76.23	4	VIQWCTHHK(1)DDPPPPEDDENKEK	2.3873	1.498	1.268		0.587	0.86	0.878
mmu04141 Protein processing in endoplasmic reticulum	0.0092027	1.89	Q99PL5	1077	K	0.599	6.83419e-05	Q2	Ribosome-binding protein 1 OS=Mus musculus OX=10090 GN=Rrbp1 PE=1 SV=2	Rrbp1	1	1.50141e-29	155.34	3	QVLQLQASHK(1)ESEEALQK	0.94679	1.25	1.235	1.179	0.763	0.702	0.73
mmu04141 Protein processing in endoplasmic reticulum	0.0092027	1.89	Q99PL5	890	K	0.58	0.00966676	Q2	Ribosome-binding protein 1 OS=Mus musculus OX=10090 GN=Rrbp1 PE=1 SV=2	Rrbp1	1	1.72466e-06	93.772	2	TGVIQDTWHK(1)ATQK	-1.203	1.265		1.181	0.739	0.68
mmu04141 Protein processing in endoplasmic reticulum	0.0092027	1.89	Q99PL5	1578	K	0.468	0.0447762	Q1	Ribosome-binding protein 1 OS=Mus musculus OX=10090 GN=Rrbp1 PE=1 SV=2	Rrbp1	1	1.632e-09	159.11	2	TTQEQLTK(1)EK	-1.9607	1.183	1.419	1.345	0.934	0.564	0.348
mmu04141 Protein processing in endoplasmic reticulum	0.0092027	1.89	Q91YW3	150	K	0.466	0.0309092	Q1	DnaJ homolog subfamily C member 3 OS=Mus musculus OX=10090 GN=Dnajc3 PE=1 SV=1	Dnajc3	1	3.66715e-05	82.437	2	EAESQLVK(1)ADEMQR	-1.8504	1.358	1.512			0.584	0.754
mmu04141 Protein processing in endoplasmic reticulum	0.0092027	1.89	Q91YQ5	117	K	0.602	0.00234179	Q2	Dolichyl-diphosphooligosaccharide--protein glycosyltransferase subunit 1 OS=Mus musculus OX=10090 GN=Rpn1 PE=1 SV=1	Rpn1	1	1.7988e-08	85.081	2	FFTVK(1)LPVALDPGSK	-1.2307	1.313	1.353	1.159	0.818	0.684	0.802
mmu04141 Protein processing in endoplasmic reticulum	0.0092027	1.89	Q8R180	330	K	0.447	0.0413654	Q1	ERO1-like protein alpha OS=Mus musculus OX=10090 GN=Ero1a PE=1 SV=2	Ero1a	1	5.01588e-14	71.471	3	VLPFFERPDFQLFTGNK(1)VQDAENK	2.1069	1.425		1.022	0.543		0.55
mmu04141 Protein processing in endoplasmic reticulum	0.0092027	1.89	Q8BMK4	274	K	0.653	0.0280405	Q2	Cytoskeleton-associated protein 4 OS=Mus musculus OX=10090 GN=Ckap4 PE=1 SV=2	Ckap4	1	0.00176634	59.731	2	DAVK(1)EVQASMMSR	0.1889		1.234	1.211	0.856		0.74
mmu04141 Protein processing in endoplasmic reticulum	0.0092027	1.89	Q8BMK4	291	K	0.506	0.016395	Q2	Cytoskeleton-associated protein 4 OS=Mus musculus OX=10090 GN=Ckap4 PE=1 SV=2	Ckap4	1	1.66731e-25	94.905	3	ERDIEALK(1)SSLQTMESDVYTEVR	0.070596	1.735	1.11	1.227	0.692	0.567	0.803
mmu04141 Protein processing in endoplasmic reticulum	0.0092027	1.89	Q61699	221	K	0.662	0.000372751	Q2	Heat shock protein 105 kDa OS=Mus musculus OX=10090 GN=Hsph1 PE=1 SV=2	Hsph1	1	6.99297e-22	163.93	2	LK(1)VLGTAFDPFLGGK	-2.7843	1.209	1.114	1.207	0.819	0.755	0.764
mmu04141 Protein processing in endoplasmic reticulum	0.0092027	1.89	Q61699	692	K	0.621	0.00427956	Q2	Heat shock protein 105 kDa OS=Mus musculus OX=10090 GN=Hsph1 PE=1 SV=2	Hsph1	1	2.11698e-38	232.46	2	QAYIDK(1)LEELMK	-1.3297	1.134	1.358	1.121	0.827	0.718	0.697
mmu04141 Protein processing in endoplasmic reticulum	0.0092027	1.89	P63017	507	K	59.97	1.636e-05	Q4	Heat shock cognate 71 kDa protein OS=Mus musculus OX=10090 GN=Hspa8 PE=1 SV=1	Hspa8	1	0.000441168	93.561	2	ITITNDK(1)GR	1.0763	0.044	0.027	0.03	1.875	2.343	1.839
mmu04141 Protein processing in endoplasmic reticulum	0.0092027	1.89	P63017	573	K	5.14	0.00563027	Q4	Heat shock cognate 71 kDa protein OS=Mus musculus OX=10090 GN=Hspa8 PE=1 SV=1	Hspa8	1	1.57284e-28	155.57	2	ILDK(1)CNEIISWLDK	0.85265		0.367	0.296		1.6	1.808
mmu04141 Protein processing in endoplasmic reticulum	0.0092027	1.89	P63017	88	K	0.654	0.010927	Q2	Heat shock cognate 71 kDa protein OS=Mus musculus OX=10090 GN=Hspa8 PE=1 SV=1	Hspa8	1	1.12733e-39	133.29	4	RFDDAVVQSDMK(1)HWPFMVVNDAGRPK	1.5102	1.221	1.031	1.187	0.782		0.718
mmu04141 Protein processing in endoplasmic reticulum	0.0092027	1.89	P63017	423	K	0.579	0.0305357	Q2	Heat shock cognate 71 kDa protein OS=Mus musculus OX=10090 GN=Hspa8 PE=1 SV=1	Hspa8	1	2.30841e-22	87.892	3	NTTIPTK(1)QTQTFTTYSDNQPGVLIQVYEGER	-1.3738	0.951	1.343	1.261	0.667		0.705
mmu04141 Protein processing in endoplasmic reticulum	0.0092027	1.89	Q01853	217	K	0.646	0.00255362	Q2	Transitional endoplasmic reticulum ATPase OS=Mus musculus OX=10090 GN=Vcp PE=1 SV=4	Vcp	1	1.99496e-58	205.09	2	QLAQIK(1)EMVELPLR	0.176	1.154	1.266	1.193	0.815	0.831	0.689
mmu04141 Protein processing in endoplasmic reticulum	0.0092027	1.89	P11499	53	K	2.594	0.0186787	Q4	Heat shock protein HSP 90-beta OS=Mus musculus OX=10090 GN=Hsp90ab1 PE=1 SV=3	Hsp90ab1	1	4.81573e-113	329.7	2	ELISNASDALDK(1)IR	3.5869	0.518	0.735	0.43	1.276	2.019	1.07
mmu04141 Protein processing in endoplasmic reticulum	0.0092027	1.89	P11499	646	K	1.775	0.023616	Q3	Heat shock protein HSP 90-beta OS=Mus musculus OX=10090 GN=Hsp90ab1 PE=1 SV=3	Hsp90ab1	1	0.00107105	96.311	2	AEADK(1)NDK	-0.047028	0.649	0.895	0.629	1.096	1.591	1.169
mmu04141 Protein processing in endoplasmic reticulum	0.0092027	1.89	P11499	263	K	0.558	5.59273e-05	Q2	Heat shock protein HSP 90-beta OS=Mus musculus OX=10090 GN=Hsp90ab1 PE=1 SV=3	Hsp90ab1	1	3.57107e-19	148.69	2	IEDVGSDEEDDSGK(1)DK	-3.1947	1.283	1.247	1.308	0.756	0.7	0.687
mmu04141 Protein processing in endoplasmic reticulum	0.0092027	1.89	P08113	87	K	0.608	0.0329607	Q2	Endoplasmin OS=Mus musculus OX=10090 GN=Hsp90b1 PE=1 SV=2	Hsp90b1	1	1.65615e-07	147.78	2	MMK(1)LIINSLYK	2.4741	1.031	1.281	1.368	0.562	0.844	0.833
mmu04141 Protein processing in endoplasmic reticulum	0.0092027	1.89	Q61696	507	K	31.826	1.60033e-05	Q4	Heat shock 70 kDa protein 1A OS=Mus musculus OX=10090 GN=Hspa1a PE=1 SV=2	Hspa1a	1	0.000441168	93.561	2	ITITNDK(1)GR	1.0763	0.058	0.039	0.047	1.477	1.767	1.339
mmu04141 Protein processing in endoplasmic reticulum	0.0092027	1.89	P20029	622	K	0.627	0.0015797	Q2	Endoplasmic reticulum chaperone BiP OS=Mus musculus OX=10090 GN=Hspa5 PE=1 SV=3	Hspa5	0.943149	2.49256e-10	120.21	2	K(0.057)K(0.943)ELEEIVQPIISK	1.25	1.194	1.12	1.322	0.724	0.817	0.74
mmu04141 Protein processing in endoplasmic reticulum	0.0092027	1.89	P35564	552	K	0.261	0.000195915	Q1	Calnexin OS=Mus musculus OX=10090 GN=Canx PE=1 SV=1	Canx	1	6.86943e-49	173.63	3	QK(1)SDAEEDGVTGSQDEEDSKPK	-2.529	1.904	1.484	1.659	0.412	0.504	0.399
mmu04141 Protein processing in endoplasmic reticulum	0.0092027	1.89	O08734	118	K	0.522	0.00938425	Q2	Bcl-2 homologous antagonist/killer OS=Mus musculus OX=10090 GN=Bak1 PE=1 SV=3	Bak1	1	2.79916e-11	128.41	2	IASSLFK(1)SGISWGR	-1.4608	1.463	1.184	1.516	0.765		0.683
mmu04141 Protein processing in endoplasmic reticulum	0.0092027	1.89	P07901	655	K	1.76	0.0200162	Q3	Heat shock protein HSP 90-alpha OS=Mus musculus OX=10090 GN=Hsp90aa1 PE=1 SV=4	Hsp90aa1	1	0.00107105	96.311	2	AEADK(1)NDK	-0.047028	0.653	0.887	0.638	1.106	1.561	1.166
mmu00010 Glycolysis / Gluconeogenesis	0.0119325	2.48	O08528	478	K	0.607	0.00200617	Q2	Hexokinase-2 OS=Mus musculus OX=10090 GN=Hk2 PE=1 SV=1	Hk2	1	5.10147e-06	79.235	3	TLESLK(1)LSHEQLLEVK	-0.97334	1.115	1.104	0.991	0.646		0.652
mmu00010 Glycolysis / Gluconeogenesis	0.0119325	2.48	P06745	454	K	0.647	0.0397347	Q2	Glucose-6-phosphate isomerase OS=Mus musculus OX=10090 GN=Gpi PE=1 SV=4	Gpi	1	1.19398e-36	185.9	2	ELQAAGK(1)SPEDLEK	-1.5126	1.237	1.04	1.298	0.81	0.916	0.586
mmu00010 Glycolysis / Gluconeogenesis	0.0119325	2.48	P09411	199	K	0.618	0.0255526	Q2	Phosphoglycerate kinase 1 OS=Mus musculus OX=10090 GN=Pgk1 PE=1 SV=4	Pgk1	1	2.72445e-28	146.58	2	ELNYFAK(1)ALESPER	3.7823	1.318	1.221	1.165	0.987	0.667	0.635
mmu00010 Glycolysis / Gluconeogenesis	0.0119325	2.48	P17182	193	K	0.347	0.013777	Q1	Alpha-enolase OS=Mus musculus OX=10090 GN=Eno1 PE=1 SV=3	Eno1	1	1.46989e-11	130.99	2	IGAEVYHNLK(1)NVIK	-2.4748	1.874	1.572		0.541	0.47	0.783
mmu00010 Glycolysis / Gluconeogenesis	0.0119325	2.48	P21550	262	K	0.611	0.0146215	Q2	Beta-enolase OS=Mus musculus OX=10090 GN=Eno3 PE=1 SV=3	Eno3	1	7.26726e-07	104.04	2	YDLDFK(1)SPDDPAR	0.69559		1.255	1.149	0.765		0.705
mmu00010 Glycolysis / Gluconeogenesis	0.0119325	2.48	P52480	305	K	3.87	0.0390093	Q4	Pyruvate kinase PKM OS=Mus musculus OX=10090 GN=Pkm PE=1 SV=4	Pkm	1	4.31949e-46	179.21	2	GDLGIEIPAEK(1)VFLAQK	-2.0254	0.654	0.129	0.511	1.824	1.378	1.806
mmu00010 Glycolysis / Gluconeogenesis	0.0119325	2.48	P52480	3	K	1.519	0.00756069	Q3	Pyruvate kinase PKM OS=Mus musculus OX=10090 GN=Pkm PE=1 SV=4	Pkm	1	5.59332e-239	300.25	4	PK(1)PHSEAGTAFIQTQQLHAAMADTFLEHMCR	2.0915	0.747	0.913	0.764	1.298	1.096	1.287
mmu00010 Glycolysis / Gluconeogenesis	0.0119325	2.48	Q9D051	354	K	1.705	0.0369569	Q3	Pyruvate dehydrogenase E1 component subunit beta, mitochondrial OS=Mus musculus OX=10090 GN=Pdhb PE=1 SV=1	Pdhb	1	0.0199056	60.709	2	DIIFAVK(1)K	0.16679	0.941	0.779	0.626	1.348	1.318
mmu00010 Glycolysis / Gluconeogenesis	0.0119325	2.48	Q9D0F9	443	K	0.507	0.00114026	Q2	Phosphoglucomutase-1 OS=Mus musculus OX=10090 GN=Pgm1 PE=1 SV=4	Pgm1	1	7.21591e-12	128.57	2	MMK(1)DLEALMLDR	2.2405	1.328	1.254	1.102	0.644	0.672	0.551
mmu00500 Starch and sucrose metabolism	0.0212208	3.51	Q8CI94	12	K	1.525	0.0130316	Q3	Glycogen phosphorylase, brain form OS=Mus musculus OX=10090 GN=Pygb PE=1 SV=3	Pygb	1	0.00638852	70.67	2	QK(1)QISVR	0.15968		0.7	0.76		1.084	1.142
mmu00500 Starch and sucrose metabolism	0.0212208	3.51	Q9D0F9	443	K	0.507	0.00114026	Q2	Phosphoglucomutase-1 OS=Mus musculus OX=10090 GN=Pgm1 PE=1 SV=4	Pgm1	1	7.21591e-12	128.57	2	MMK(1)DLEALMLDR	2.2405	1.328	1.254	1.102	0.644	0.672	0.551
mmu00500 Starch and sucrose metabolism	0.0212208	3.51	P06745	454	K	0.647	0.0397347	Q2	Glucose-6-phosphate isomerase OS=Mus musculus OX=10090 GN=Gpi PE=1 SV=4	Gpi	1	1.19398e-36	185.9	2	ELQAAGK(1)SPEDLEK	-1.5126	1.237	1.04	1.298	0.81	0.916	0.586
mmu00500 Starch and sucrose metabolism	0.0212208	3.51	O08528	478	K	0.607	0.00200617	Q2	Hexokinase-2 OS=Mus musculus OX=10090 GN=Hk2 PE=1 SV=1	Hk2	1	5.10147e-06	79.235	3	TLESLK(1)LSHEQLLEVK	-0.97334	1.115	1.104	0.991	0.646		0.652
mmu00970 Aminoacyl-tRNA biosynthesis	0.0505564	2.18	Q61035	37	K	0.482	0.00952752	Q1	Histidine--tRNA ligase, cytoplasmic OS=Mus musculus OX=10090 GN=Hars1 PE=1 SV=2	Hars1	1	7.60039e-38	189.13	2	ASAEQIEEEVTK(1)LLK	-1.3868	1.498	1.53	1.115	0.804	0.66	0.531
mmu00970 Aminoacyl-tRNA biosynthesis	0.0505564	2.18	Q68FL6	191	K	1.677	0.00718486	Q3	Methionine--tRNA ligase, cytoplasmic OS=Mus musculus OX=10090 GN=Mars1 PE=1 SV=1	Mars1	1	5.5861e-72	187.51	2	AAETVLK(1)QQGVLALR	3.7356	0.619	0.751	0.869	1.305	1.279	1.17
mmu05230 Central carbon metabolism in cancer	0.0505564	2.18	P54071	69	K	1.619	0.00138341	Q3	Isocitrate dehydrogenase [NADP], mitochondrial OS=Mus musculus OX=10090 GN=Idh2 PE=1 SV=3	Idh2	1	2.6154e-20	142.51	2	EK(1)LILPHVDVQLK	3.8884	0.808	0.716	0.689	1.286	1.151	1.146
mmu05230 Central carbon metabolism in cancer	0.0505564	2.18	P54071	413	K	2.118	0.00162194	Q4	Isocitrate dehydrogenase [NADP], mitochondrial OS=Mus musculus OX=10090 GN=Idh2 PE=1 SV=3	Idh2	1	3.92991e-14	70.337	3	VCVQTVESGAMTK(1)DLAGCIHGLSNVK	4.3148		0.56	0.552	1.205	1.266	1.061
mmu00970 Aminoacyl-tRNA biosynthesis	0.0505564	2.18	Q8BGQ7	747	K	1.898	0.0336451	Q3	Alanine--tRNA ligase, cytoplasmic OS=Mus musculus OX=10090 GN=Aars1 PE=1 SV=1	Aars1	1	1.47028e-21	115.29	3	NSSHAGAFVIVTEEAIAK(1)GIR	1.8421		0.798	0.496	1.222	1.186	1.276
mmu00970 Aminoacyl-tRNA biosynthesis	0.0505564	2.18	Q8BIJ6	976	K	2.028	0.0209488	Q4	Isoleucine--tRNA ligase, mitochondrial OS=Mus musculus OX=10090 GN=Iars2 PE=1 SV=1	Iars2	1	5.80434e-21	133.07	2	EESSYK(1)VIVVPTAR	2.9625	0.494	0.866	0.478	1.13	1.376	1.222
mmu00970 Aminoacyl-tRNA biosynthesis	0.0505564	2.18	Q99MN1	572	K	0.531	0.00388797	Q2	Lysine--tRNA ligase OS=Mus musculus OX=10090 GN=Kars1 PE=1 SV=1	Kars1	1	1.18078e-06	108.2	2	EVLLFPAMK(1)PEDK	4.6767	1.221	1.595	1.2	0.653	0.774	0.707
mmu00970 Aminoacyl-tRNA biosynthesis	0.0505564	2.18	Q9D0R2	230	K	0.516	0.0176173	Q2	Threonine--tRNA ligase 1, cytoplasmic OS=Mus musculus OX=10090 GN=Tars1 PE=1 SV=2	Tars1	1	9.02817e-16	142.56	2	ETLLEMFK(1)YNK	-1.269	1.546	1.066	1.279	0.829	0.521	0.656
mmu00970 Aminoacyl-tRNA biosynthesis	0.0505564	2.18	Q9D0R2	305	K	0.479	0.0032279	Q1	Threonine--tRNA ligase 1, cytoplasmic OS=Mus musculus OX=10090 GN=Tars1 PE=1 SV=2	Tars1	1	1.81383e-05	96.957	2	IYGISFPDPK(1)LLK	-1.9366	1.366	1.403	1.225	0.513	0.749	0.653
mmu05230 Central carbon metabolism in cancer	0.0505564	2.18	Q9D051	354	K	1.705	0.0369569	Q3	Pyruvate dehydrogenase E1 component subunit beta, mitochondrial OS=Mus musculus OX=10090 GN=Pdhb PE=1 SV=1	Pdhb	1	0.0199056	60.709	2	DIIFAVK(1)K	0.16679	0.941	0.779	0.626	1.348	1.318
mmu05230 Central carbon metabolism in cancer	0.0505564	2.18	P52480	305	K	3.87	0.0390093	Q4	Pyruvate kinase PKM OS=Mus musculus OX=10090 GN=Pkm PE=1 SV=4	Pkm	1	4.31949e-46	179.21	2	GDLGIEIPAEK(1)VFLAQK	-2.0254	0.654	0.129	0.511	1.824	1.378	1.806
mmu05230 Central carbon metabolism in cancer	0.0505564	2.18	P52480	3	K	1.519	0.00756069	Q3	Pyruvate kinase PKM OS=Mus musculus OX=10090 GN=Pkm PE=1 SV=4	Pkm	1	5.59332e-239	300.25	4	PK(1)PHSEAGTAFIQTQQLHAAMADTFLEHMCR	2.0915	0.747	0.913	0.764	1.298	1.096	1.287
mmu05230 Central carbon metabolism in cancer	0.0505564	2.18	P31938	168	K	0.487	0.00709191	Q1	Dual specificity mitogen-activated protein kinase kinase 1 OS=Mus musculus OX=10090 GN=Map2k1 PE=1 SV=2	Map2k1	1	2.65724e-09	135.24	2	IPEQILGK(1)VSIAVIK	0.50638	1.534		1.218	0.638	0.631	0.74
mmu05230 Central carbon metabolism in cancer	0.0505564	2.18	O88844	126	K	0.623	0.00030903	Q2	Isocitrate dehydrogenase [NADP] cytoplasmic OS=Mus musculus OX=10090 GN=Idh1 PE=1 SV=2	Idh1	1	4.18903e-25	167.76	2	LVTGWVK(1)PIIIGR	-1.8837	1.279	1.139	1.174	0.774	0.72	0.743
mmu05230 Central carbon metabolism in cancer	0.0505564	2.18	O08528	478	K	0.607	0.00200617	Q2	Hexokinase-2 OS=Mus musculus OX=10090 GN=Hk2 PE=1 SV=1	Hk2	1	5.10147e-06	79.235	3	TLESLK(1)LSHEQLLEVK	-0.97334	1.115	1.104	0.991	0.646		0.652
mmu05205 Proteoglycans in cancer	0.053306	1.76	P26041	237	K	0.493	0.000466585	Q1	Moesin OS=Mus musculus OX=10090 GN=Msn PE=1 SV=3	Msn	1	9.47922e-05	103.76	2	LTPK(1)IGFPWSEIR	-2.8391	1.358	1.665	1.372	0.731	0.727	0.708
mmu05205 Proteoglycans in cancer	0.053306	1.76	P26041	35	K	0.638	0.00573585	Q2	Moesin OS=Mus musculus OX=10090 GN=Msn PE=1 SV=3	Msn	1	2.49596e-33	184.27	2	QLFDQVVK(1)TIGLR	0.70911	1.463	1.214	1.201	0.774	0.786	0.914
mmu05205 Proteoglycans in cancer	0.053306	1.76	P34152	1000	K	0.555	0.024326	Q2	Focal adhesion kinase 1 OS=Mus musculus OX=10090 GN=Ptk2 PE=1 SV=4	Ptk2	1	2.66422e-29	175.68	2	LLNSDLGELISK(1)MK	-0.99853	1.363	1.457	1.087	0.919	0.696	0.555
mmu05205 Proteoglycans in cancer	0.053306	1.76	P26043	556	K	0.664	0.0122936	Q2	Radixin OS=Mus musculus OX=10090 GN=Rdx PE=1 SV=3	Rdx	1	5.95259e-16	137.39	2	TQNDVLHAENVK(1)AGR	-4.6081	1.281	1.095	1.246	0.68	0.828	0.897
mmu05205 Proteoglycans in cancer	0.053306	1.76	P31938	168	K	0.487	0.00709191	Q1	Dual specificity mitogen-activated protein kinase kinase 1 OS=Mus musculus OX=10090 GN=Map2k1 PE=1 SV=2	Map2k1	1	2.65724e-09	135.24	2	IPEQILGK(1)VSIAVIK	0.50638	1.534		1.218	0.638	0.631	0.74
mmu05205 Proteoglycans in cancer	0.053306	1.76	P63001	116	K	1.771	0.000497128	Q3	Ras-related C3 botulinum toxin substrate 1 OS=Mus musculus OX=10090 GN=Rac1 PE=1 SV=1	Rac1	1	8.30228e-23	155.34	3	HHCPNTPIILVGTK(1)LDLR	-1.2165	0.652	0.782	0.677	1.233	1.256	1.25
mmu05205 Proteoglycans in cancer	0.053306	1.76	Q60598	79	K	0.656	0.0110455	Q2	Src substrate cortactin OS=Mus musculus OX=10090 GN=Cttn PE=1 SV=2	Cttn	1	9.64143e-29	161.23	2	ELETGPK(1)ASHGYGGK	-4.9959	1.335	1.084	1.252	0.693	0.87	0.846
mmu05205 Proteoglycans in cancer	0.053306	1.76	Q61656	388	K	2.523	0.025311	Q4	Probable ATP-dependent RNA helicase DDX5 OS=Mus musculus OX=10090 GN=Ddx5 PE=1 SV=2	Ddx5	1	3.70614e-16	163.43	2	DWVLNEFK(1)HGK	0.4245	0.362	0.907	0.421	1.429	1.551	1.284
mmu05205 Proteoglycans in cancer	0.053306	1.76	Q80X90	340	K	0.578	0.0139919	Q2	Filamin-B OS=Mus musculus OX=10090 GN=Flnb PE=1 SV=3	Flnb	1	1.79477e-35	88.421	3	VIVLFAGQHISK(1)SPFEVNVDK	-0.94831	1.132	1.305	1.222	0.792	0.537	0.786
mmu05205 Proteoglycans in cancer	0.053306	1.76	Q8BTM8	2240	K	0.642	4.55275e-05	Q2	Filamin-A OS=Mus musculus OX=10090 GN=Flna PE=1 SV=5	Flna	1	1.00214e-09	107.15	3	GQHVPGSPFQFTVGPLGEGGAHK(1)VR	0.92225	1.153	1.194	1.219	0.766	0.784	0.74
mmu05205 Proteoglycans in cancer	0.053306	1.76	Q9JKF1	1571	K	1.522	0.0119684	Q3	Ras GTPase-activating-like protein IQGAP1 OS=Mus musculus OX=10090 GN=Iqgap1 PE=1 SV=2	Iqgap1	1	1.22844e-52	182.52	3	LHEK(1)GVLLEIEDLQANQFK	0.65974	0.833	0.879	0.642	1.185	1.229	1.169
mmu05205 Proteoglycans in cancer	0.053306	1.76	Q02248	170	K	0.579	0.00437805	Q2	Catenin beta-1 OS=Mus musculus OX=10090 GN=Ctnnb1 PE=1 SV=1	Ctnnb1	1	2.77153e-40	202.16	3	LLNDEDQVVVNK(1)AAVMVHQLSK	0.22746	1.309	1.492	1.087	0.757	0.732	0.762
mmu05215 Prostate cancer	0.0600145	2.29	P11499	53	K	2.594	0.0186787	Q4	Heat shock protein HSP 90-beta OS=Mus musculus OX=10090 GN=Hsp90ab1 PE=1 SV=3	Hsp90ab1	1	4.81573e-113	329.7	2	ELISNASDALDK(1)IR	3.5869	0.518	0.735	0.43	1.276	2.019	1.07
mmu05215 Prostate cancer	0.0600145	2.29	P11499	646	K	1.775	0.023616	Q3	Heat shock protein HSP 90-beta OS=Mus musculus OX=10090 GN=Hsp90ab1 PE=1 SV=3	Hsp90ab1	1	0.00107105	96.311	2	AEADK(1)NDK	-0.047028	0.649	0.895	0.629	1.096	1.591	1.169
mmu05215 Prostate cancer	0.0600145	2.29	P11499	263	K	0.558	5.59273e-05	Q2	Heat shock protein HSP 90-beta OS=Mus musculus OX=10090 GN=Hsp90ab1 PE=1 SV=3	Hsp90ab1	1	3.57107e-19	148.69	2	IEDVGSDEEDDSGK(1)DK	-3.1947	1.283	1.247	1.308	0.756	0.7	0.687
mmu05215 Prostate cancer	0.0600145	2.29	P31938	168	K	0.487	0.00709191	Q1	Dual specificity mitogen-activated protein kinase kinase 1 OS=Mus musculus OX=10090 GN=Map2k1 PE=1 SV=2	Map2k1	1	2.65724e-09	135.24	2	IPEQILGK(1)VSIAVIK	0.50638	1.534		1.218	0.638	0.631	0.74
mmu05215 Prostate cancer	0.0600145	2.29	Q02248	170	K	0.579	0.00437805	Q2	Catenin beta-1 OS=Mus musculus OX=10090 GN=Ctnnb1 PE=1 SV=1	Ctnnb1	1	2.77153e-40	202.16	3	LLNDEDQVVVNK(1)AAVMVHQLSK	0.22746	1.309	1.492	1.087	0.757	0.732	0.762
mmu05215 Prostate cancer	0.0600145	2.29	P07901	655	K	1.76	0.0200162	Q3	Heat shock protein HSP 90-alpha OS=Mus musculus OX=10090 GN=Hsp90aa1 PE=1 SV=4	Hsp90aa1	1	0.00107105	96.311	2	AEADK(1)NDK	-0.047028	0.653	0.887	0.638	1.106	1.561	1.166
mmu05215 Prostate cancer	0.0600145	2.29	P08113	87	K	0.608	0.0329607	Q2	Endoplasmin OS=Mus musculus OX=10090 GN=Hsp90b1 PE=1 SV=2	Hsp90b1	1	1.65615e-07	147.78	2	MMK(1)LIINSLYK	2.4741	1.031	1.281	1.368	0.562	0.844	0.833
mmu05416 Viral myocarditis	0.0613471	3.16	Q62448	812	K	0.488	0.00214081	Q1	Eukaryotic translation initiation factor 4 gamma 2 OS=Mus musculus OX=10090 GN=Eif4g2 PE=1 SV=2	Eif4g2	1	1.56369e-30	211.84	2	QLLLSFK(1)PVMQK	3.5235	1.39	1.464	1.122	0.576	0.655	0.709
mmu05416 Viral myocarditis	0.0613471	3.16	Q6NZJ6	597	K	0.653	0.0235137	Q2	Eukaryotic translation initiation factor 4 gamma 1 OS=Mus musculus OX=10090 GN=Eif4g1 PE=1 SV=1	Eif4g1	1	3.80658e-08	82.437	3	IHNAENIQPGEQK(1)YEYK	2.8923	1.255	1.104	1.312	0.635	0.908	0.855
mmu05416 Viral myocarditis	0.0613471	3.16	P63001	116	K	1.771	0.000497128	Q3	Ras-related C3 botulinum toxin substrate 1 OS=Mus musculus OX=10090 GN=Rac1 PE=1 SV=1	Rac1	1	8.30228e-23	155.34	3	HHCPNTPIILVGTK(1)LDLR	-1.2165	0.652	0.782	0.677	1.233	1.256	1.25
mmu05417 Lipid and atherosclerosis	0.0635628	1.82	P34152	1000	K	0.555	0.024326	Q2	Focal adhesion kinase 1 OS=Mus musculus OX=10090 GN=Ptk2 PE=1 SV=4	Ptk2	1	2.66422e-29	175.68	2	LLNSDLGELISK(1)MK	-0.99853	1.363	1.457	1.087	0.919	0.696	0.555
mmu05417 Lipid and atherosclerosis	0.0635628	1.82	P63001	116	K	1.771	0.000497128	Q3	Ras-related C3 botulinum toxin substrate 1 OS=Mus musculus OX=10090 GN=Rac1 PE=1 SV=1	Rac1	1	8.30228e-23	155.34	3	HHCPNTPIILVGTK(1)LDLR	-1.2165	0.652	0.782	0.677	1.233	1.256	1.25
mmu05417 Lipid and atherosclerosis	0.0635628	1.82	P63017	507	K	59.97	1.636e-05	Q4	Heat shock cognate 71 kDa protein OS=Mus musculus OX=10090 GN=Hspa8 PE=1 SV=1	Hspa8	1	0.000441168	93.561	2	ITITNDK(1)GR	1.0763	0.044	0.027	0.03	1.875	2.343	1.839
mmu05417 Lipid and atherosclerosis	0.0635628	1.82	P63017	573	K	5.14	0.00563027	Q4	Heat shock cognate 71 kDa protein OS=Mus musculus OX=10090 GN=Hspa8 PE=1 SV=1	Hspa8	1	1.57284e-28	155.57	2	ILDK(1)CNEIISWLDK	0.85265		0.367	0.296		1.6	1.808
mmu05417 Lipid and atherosclerosis	0.0635628	1.82	P63017	88	K	0.654	0.010927	Q2	Heat shock cognate 71 kDa protein OS=Mus musculus OX=10090 GN=Hspa8 PE=1 SV=1	Hspa8	1	1.12733e-39	133.29	4	RFDDAVVQSDMK(1)HWPFMVVNDAGRPK	1.5102	1.221	1.031	1.187	0.782		0.718
mmu05417 Lipid and atherosclerosis	0.0635628	1.82	P63017	423	K	0.579	0.0305357	Q2	Heat shock cognate 71 kDa protein OS=Mus musculus OX=10090 GN=Hspa8 PE=1 SV=1	Hspa8	1	2.30841e-22	87.892	3	NTTIPTK(1)QTQTFTTYSDNQPGVLIQVYEGER	-1.3738	0.951	1.343	1.261	0.667		0.705
mmu05417 Lipid and atherosclerosis	0.0635628	1.82	Q61316	774	K	1.515	0.0194173	Q3	Heat shock 70 kDa protein 4 OS=Mus musculus OX=10090 GN=Hspa4 PE=1 SV=1	Hspa4	1	1.09123e-28	184.65	2	IK(1)ELTSICSPIISK	2.6527	0.743	0.976	0.683	1.204	1.288	1.148
mmu05417 Lipid and atherosclerosis	0.0635628	1.82	Q61316	517	K	0.416	0.0412514	Q1	Heat shock 70 kDa protein 4 OS=Mus musculus OX=10090 GN=Hspa4 PE=1 SV=1	Hspa4	1	8.26413e-34	110.9	2	SEESEEPMETDQNAK(1)EEEK	-4.0623	1.501	0.893	1.784	0.678	0.695	0.366
mmu05417 Lipid and atherosclerosis	0.0635628	1.82	Q61696	507	K	31.826	1.60033e-05	Q4	Heat shock 70 kDa protein 1A OS=Mus musculus OX=10090 GN=Hspa1a PE=1 SV=2	Hspa1a	1	0.000441168	93.561	2	ITITNDK(1)GR	1.0763	0.058	0.039	0.047	1.477	1.767	1.339
mmu05417 Lipid and atherosclerosis	0.0635628	1.82	P11499	53	K	2.594	0.0186787	Q4	Heat shock protein HSP 90-beta OS=Mus musculus OX=10090 GN=Hsp90ab1 PE=1 SV=3	Hsp90ab1	1	4.81573e-113	329.7	2	ELISNASDALDK(1)IR	3.5869	0.518	0.735	0.43	1.276	2.019	1.07
mmu05417 Lipid and atherosclerosis	0.0635628	1.82	P11499	646	K	1.775	0.023616	Q3	Heat shock protein HSP 90-beta OS=Mus musculus OX=10090 GN=Hsp90ab1 PE=1 SV=3	Hsp90ab1	1	0.00107105	96.311	2	AEADK(1)NDK	-0.047028	0.649	0.895	0.629	1.096	1.591	1.169
mmu05417 Lipid and atherosclerosis	0.0635628	1.82	P11499	263	K	0.558	5.59273e-05	Q2	Heat shock protein HSP 90-beta OS=Mus musculus OX=10090 GN=Hsp90ab1 PE=1 SV=3	Hsp90ab1	1	3.57107e-19	148.69	2	IEDVGSDEEDDSGK(1)DK	-3.1947	1.283	1.247	1.308	0.756	0.7	0.687
mmu05417 Lipid and atherosclerosis	0.0635628	1.82	P07901	655	K	1.76	0.0200162	Q3	Heat shock protein HSP 90-alpha OS=Mus musculus OX=10090 GN=Hsp90aa1 PE=1 SV=4	Hsp90aa1	1	0.00107105	96.311	2	AEADK(1)NDK	-0.047028	0.653	0.887	0.638	1.106	1.561	1.166
mmu05417 Lipid and atherosclerosis	0.0635628	1.82	P08113	87	K	0.608	0.0329607	Q2	Endoplasmin OS=Mus musculus OX=10090 GN=Hsp90b1 PE=1 SV=2	Hsp90b1	1	1.65615e-07	147.78	2	MMK(1)LIINSLYK	2.4741	1.031	1.281	1.368	0.562	0.844	0.833
mmu05417 Lipid and atherosclerosis	0.0635628	1.82	P20029	622	K	0.627	0.0015797	Q2	Endoplasmic reticulum chaperone BiP OS=Mus musculus OX=10090 GN=Hspa5 PE=1 SV=3	Hspa5	0.943149	2.49256e-10	120.21	2	K(0.057)K(0.943)ELEEIVQPIISK	1.25	1.194	1.12	1.322	0.724	0.817	0.74
mmu05417 Lipid and atherosclerosis	0.0635628	1.82	Q8R180	330	K	0.447	0.0413654	Q1	ERO1-like protein alpha OS=Mus musculus OX=10090 GN=Ero1a PE=1 SV=2	Ero1a	1	5.01588e-14	71.471	3	VLPFFERPDFQLFTGNK(1)VQDAENK	2.1069	1.425		1.022	0.543		0.55
mmu04666 Fc gamma R-mediated phagocytosis	0.0962761	1.84	Q9CVB6	275	K	0.06	3.1064e-05	Q1	Actin-related protein 2/3 complex subunit 2 OS=Mus musculus OX=10090 GN=Arpc2 PE=1 SV=3	Arpc2	1	0.000604783	90.263	2	TSDFLK(1)VLNR	0.080215	2.275	2.291		0.15	0.125	0.137
mmu04666 Fc gamma R-mediated phagocytosis	0.0962761	1.84	Q9WV32	326	K	0.281	0.0374274	Q1	Actin-related protein 2/3 complex subunit 1B OS=Mus musculus OX=10090 GN=Arpc1b PE=1 SV=4	Arpc1b	1	2.2222e-16	75.024	3	ASSEGGAATGAGLDSLHK(1)NSVSQISVLSGGK	2.5421	1.56	1.599		0.557		0.332
mmu04066 HIF-1 signaling pathway	0.0962761	1.84	P09411	199	K	0.618	0.0255526	Q2	Phosphoglycerate kinase 1 OS=Mus musculus OX=10090 GN=Pgk1 PE=1 SV=4	Pgk1	1	2.72445e-28	146.58	2	ELNYFAK(1)ALESPER	3.7823	1.318	1.221	1.165	0.987	0.667	0.635
mmu04666 Fc gamma R-mediated phagocytosis	0.0962761	1.84	P63001	116	K	1.771	0.000497128	Q3	Ras-related C3 botulinum toxin substrate 1 OS=Mus musculus OX=10090 GN=Rac1 PE=1 SV=1	Rac1	1	8.30228e-23	155.34	3	HHCPNTPIILVGTK(1)LDLR	-1.2165	0.652	0.782	0.677	1.233	1.256	1.25
mmu04666 Fc gamma R-mediated phagocytosis	0.0962761	1.84	P31938	168	K	0.487	0.00709191	Q1	Dual specificity mitogen-activated protein kinase kinase 1 OS=Mus musculus OX=10090 GN=Map2k1 PE=1 SV=2	Map2k1	1	2.65724e-09	135.24	2	IPEQILGK(1)VSIAVIK	0.50638	1.534		1.218	0.638	0.631	0.74
mmu04666 Fc gamma R-mediated phagocytosis	0.0962761	1.84	F8VQB6	1214	K	1.526	0.000734492	Q3	Unconventional myosin-X OS=Mus musculus OX=10090 GN=Myo10 PE=1 SV=1	Myo10	1	0.00626149	102.46	2	SK(1)QEALK	0.44604	0.838	0.767	0.821	1.19	1.326	1.187
mmu04066 HIF-1 signaling pathway	0.0962761	1.84	Q9D051	354	K	1.705	0.0369569	Q3	Pyruvate dehydrogenase E1 component subunit beta, mitochondrial OS=Mus musculus OX=10090 GN=Pdhb PE=1 SV=1	Pdhb	1	0.0199056	60.709	2	DIIFAVK(1)K	0.16679	0.941	0.779	0.626	1.348	1.318
mmu04066 HIF-1 signaling pathway	0.0962761	1.84	Q62351	39	K	0.613	0.0084319	Q2	Transferrin receptor protein 1 OS=Mus musculus OX=10090 GN=Tfrc PE=1 SV=1	Tfrc	1	5.89826e-47	116.6	3	QVDGDNSHVEMK(1)LAADEEENADNNMK	0.77369	1.025	1.261	1.17	0.702		0.71
mmu04066 HIF-1 signaling pathway	0.0962761	1.84	P31938	168	K	0.487	0.00709191	Q1	Dual specificity mitogen-activated protein kinase kinase 1 OS=Mus musculus OX=10090 GN=Map2k1 PE=1 SV=2	Map2k1	1	2.65724e-09	135.24	2	IPEQILGK(1)VSIAVIK	0.50638	1.534		1.218	0.638	0.631	0.74
mmu04066 HIF-1 signaling pathway	0.0962761	1.84	P21550	262	K	0.611	0.0146215	Q2	Beta-enolase OS=Mus musculus OX=10090 GN=Eno3 PE=1 SV=3	Eno3	1	7.26726e-07	104.04	2	YDLDFK(1)SPDDPAR	0.69559		1.255	1.149	0.765		0.705
mmu04066 HIF-1 signaling pathway	0.0962761	1.84	P17182	193	K	0.347	0.013777	Q1	Alpha-enolase OS=Mus musculus OX=10090 GN=Eno1 PE=1 SV=3	Eno1	1	1.46989e-11	130.99	2	IGAEVYHNLK(1)NVIK	-2.4748	1.874	1.572		0.541	0.47	0.783
mmu04066 HIF-1 signaling pathway	0.0962761	1.84	O08528	478	K	0.607	0.00200617	Q2	Hexokinase-2 OS=Mus musculus OX=10090 GN=Hk2 PE=1 SV=1	Hk2	1	5.10147e-06	79.235	3	TLESLK(1)LSHEQLLEVK	-0.97334	1.115	1.104	0.991	0.646		0.652
mmu04666 Fc gamma R-mediated phagocytosis	0.0962761	1.84	Q99JY8	188	K	1.843	0.0306366	Q3	Phospholipid phosphatase 3 OS=Mus musculus OX=10090 GN=Plpp3 PE=1 SV=1	Plpp3	1	0.00165063	78.932	2	GEDSK(1)VQEAR	-0.642		0.697	0.73	1.454	1.176
mmu04666 Fc gamma R-mediated phagocytosis	0.0962761	1.84	P70460	307	K	0.622	0.0022433	Q2	Vasodilator-stimulated phosphoprotein OS=Mus musculus OX=10090 GN=Vasp PE=1 SV=4	Vasp	1	0.000106283	117.99	3	RPWEK(1)NSTTLPR	1.2092	1.356	1.107	1.231	0.751	0.818	0.73
mmu04216 Ferroptosis	0.0985562	2.22	Q61990	115	K	0.432	0.00325374	Q1	Poly(rC)-binding protein 2 OS=Mus musculus OX=10090 GN=Pcbp2 PE=1 SV=1	Pcbp2	1	1.38597e-37	122.66	2	LVVPASQCGSLIGK(1)GGCK	-2.9241	1.461	1.144	1.336	0.589	0.545
mmu04216 Ferroptosis	0.0985562	2.22	Q62351	39	K	0.613	0.0084319	Q2	Transferrin receptor protein 1 OS=Mus musculus OX=10090 GN=Tfrc PE=1 SV=1	Tfrc	1	5.89826e-47	116.6	3	QVDGDNSHVEMK(1)LAADEEENADNNMK	0.77369	1.025	1.261	1.17	0.702		0.71
mmu05213 Endometrial cancer	0.0985562	2.22	Q02248	170	K	0.579	0.00437805	Q2	Catenin beta-1 OS=Mus musculus OX=10090 GN=Ctnnb1 PE=1 SV=1	Ctnnb1	1	2.77153e-40	202.16	3	LLNDEDQVVVNK(1)AAVMVHQLSK	0.22746	1.309	1.492	1.087	0.757	0.732	0.762
mmu05213 Endometrial cancer	0.0985562	2.22	P31938	168	K	0.487	0.00709191	Q1	Dual specificity mitogen-activated protein kinase kinase 1 OS=Mus musculus OX=10090 GN=Map2k1 PE=1 SV=2	Map2k1	1	2.65724e-09	135.24	2	IPEQILGK(1)VSIAVIK	0.50638	1.534		1.218	0.638	0.631	0.74
mmu04216 Ferroptosis	0.0985562	2.22	Q60930	286	K	2.339	0.0136357	Q4	Voltage-dependent anion-selective channel protein 2 OS=Mus musculus OX=10090 GN=Vdac2 PE=1 SV=2	Vdac2	1	1.83307e-22	132.9	2	SFNAGGHK(1)LGLALELEA	7.6274		0.541	0.491	0.935	1.327	1.359
mmu05213 Endometrial cancer	0.0985562	2.22	P26231	199	K	0.604	0.00757446	Q2	Catenin alpha-1 OS=Mus musculus OX=10090 GN=Ctnna1 PE=1 SV=1	Ctnna1	1	0.00189686	81.163	2	QQELK(1)DVGNR	0.31295	1.299		1.194		0.744	0.763
mmu05213 Endometrial cancer	0.0985562	2.22	O08734	118	K	0.522	0.00938425	Q2	Bcl-2 homologous antagonist/killer OS=Mus musculus OX=10090 GN=Bak1 PE=1 SV=3	Bak1	1	2.79916e-11	128.41	2	IASSLFK(1)SGISWGR	-1.4608	1.463	1.184	1.516	0.765		0.683
mmu04216 Ferroptosis	0.0985562	2.22	P41216	420	K	1.723	0.00769094	Q3	Long-chain-fatty-acid--CoA ligase 1 OS=Mus musculus OX=10090 GN=Acsl1 PE=1 SV=2	Acsl1	1	8.03654e-07	110.44	2	LIFHK(1)IQSSLGGK	0.68616	0.654	0.539	0.78	1.152	1.185	1.062
mmu05100 Bacterial invasion of epithelial cells	0.111342	1.76	Q9CVB6	275	K	0.06	3.1064e-05	Q1	Actin-related protein 2/3 complex subunit 2 OS=Mus musculus OX=10090 GN=Arpc2 PE=1 SV=3	Arpc2	1	0.000604783	90.263	2	TSDFLK(1)VLNR	0.080215	2.275	2.291		0.15	0.125	0.137
mmu05100 Bacterial invasion of epithelial cells	0.111342	1.76	Q9WV32	326	K	0.281	0.0374274	Q1	Actin-related protein 2/3 complex subunit 1B OS=Mus musculus OX=10090 GN=Arpc1b PE=1 SV=4	Arpc1b	1	2.2222e-16	75.024	3	ASSEGGAATGAGLDSLHK(1)NSVSQISVLSGGK	2.5421	1.56	1.599		0.557		0.332
mmu05100 Bacterial invasion of epithelial cells	0.111342	1.76	Q02248	170	K	0.579	0.00437805	Q2	Catenin beta-1 OS=Mus musculus OX=10090 GN=Ctnnb1 PE=1 SV=1	Ctnnb1	1	2.77153e-40	202.16	3	LLNDEDQVVVNK(1)AAVMVHQLSK	0.22746	1.309	1.492	1.087	0.757	0.732	0.762
mmu05100 Bacterial invasion of epithelial cells	0.111342	1.76	P63001	116	K	1.771	0.000497128	Q3	Ras-related C3 botulinum toxin substrate 1 OS=Mus musculus OX=10090 GN=Rac1 PE=1 SV=1	Rac1	1	8.30228e-23	155.34	3	HHCPNTPIILVGTK(1)LDLR	-1.2165	0.652	0.782	0.677	1.233	1.256	1.25
mmu05418 Fluid shear stress and atherosclerosis	0.111342	1.76	Q02248	170	K	0.579	0.00437805	Q2	Catenin beta-1 OS=Mus musculus OX=10090 GN=Ctnnb1 PE=1 SV=1	Ctnnb1	1	2.77153e-40	202.16	3	LLNDEDQVVVNK(1)AAVMVHQLSK	0.22746	1.309	1.492	1.087	0.757	0.732	0.762
mmu05100 Bacterial invasion of epithelial cells	0.111342	1.76	P34152	1000	K	0.555	0.024326	Q2	Focal adhesion kinase 1 OS=Mus musculus OX=10090 GN=Ptk2 PE=1 SV=4	Ptk2	1	2.66422e-29	175.68	2	LLNSDLGELISK(1)MK	-0.99853	1.363	1.457	1.087	0.919	0.696	0.555
mmu05418 Fluid shear stress and atherosclerosis	0.111342	1.76	P07901	655	K	1.76	0.0200162	Q3	Heat shock protein HSP 90-alpha OS=Mus musculus OX=10090 GN=Hsp90aa1 PE=1 SV=4	Hsp90aa1	1	0.00107105	96.311	2	AEADK(1)NDK	-0.047028	0.653	0.887	0.638	1.106	1.561	1.166
mmu05418 Fluid shear stress and atherosclerosis	0.111342	1.76	P11499	53	K	2.594	0.0186787	Q4	Heat shock protein HSP 90-beta OS=Mus musculus OX=10090 GN=Hsp90ab1 PE=1 SV=3	Hsp90ab1	1	4.81573e-113	329.7	2	ELISNASDALDK(1)IR	3.5869	0.518	0.735	0.43	1.276	2.019	1.07
mmu05418 Fluid shear stress and atherosclerosis	0.111342	1.76	P11499	646	K	1.775	0.023616	Q3	Heat shock protein HSP 90-beta OS=Mus musculus OX=10090 GN=Hsp90ab1 PE=1 SV=3	Hsp90ab1	1	0.00107105	96.311	2	AEADK(1)NDK	-0.047028	0.649	0.895	0.629	1.096	1.591	1.169
mmu05418 Fluid shear stress and atherosclerosis	0.111342	1.76	P11499	263	K	0.558	5.59273e-05	Q2	Heat shock protein HSP 90-beta OS=Mus musculus OX=10090 GN=Hsp90ab1 PE=1 SV=3	Hsp90ab1	1	3.57107e-19	148.69	2	IEDVGSDEEDDSGK(1)DK	-3.1947	1.283	1.247	1.308	0.756	0.7	0.687
mmu05418 Fluid shear stress and atherosclerosis	0.111342	1.76	P08113	87	K	0.608	0.0329607	Q2	Endoplasmin OS=Mus musculus OX=10090 GN=Hsp90b1 PE=1 SV=2	Hsp90b1	1	1.65615e-07	147.78	2	MMK(1)LIINSLYK	2.4741	1.031	1.281	1.368	0.562	0.844	0.833
mmu05418 Fluid shear stress and atherosclerosis	0.111342	1.76	P34152	1000	K	0.555	0.024326	Q2	Focal adhesion kinase 1 OS=Mus musculus OX=10090 GN=Ptk2 PE=1 SV=4	Ptk2	1	2.66422e-29	175.68	2	LLNSDLGELISK(1)MK	-0.99853	1.363	1.457	1.087	0.919	0.696	0.555
mmu05418 Fluid shear stress and atherosclerosis	0.111342	1.76	P63001	116	K	1.771	0.000497128	Q3	Ras-related C3 botulinum toxin substrate 1 OS=Mus musculus OX=10090 GN=Rac1 PE=1 SV=1	Rac1	1	8.30228e-23	155.34	3	HHCPNTPIILVGTK(1)LDLR	-1.2165	0.652	0.782	0.677	1.233	1.256	1.25
mmu05100 Bacterial invasion of epithelial cells	0.111342	1.76	Q60598	79	K	0.656	0.0110455	Q2	Src substrate cortactin OS=Mus musculus OX=10090 GN=Cttn PE=1 SV=2	Cttn	1	9.64143e-29	161.23	2	ELETGPK(1)ASHGYGGK	-4.9959	1.335	1.084	1.252	0.693	0.87	0.846
mmu05100 Bacterial invasion of epithelial cells	0.111342	1.76	P26231	199	K	0.604	0.00757446	Q2	Catenin alpha-1 OS=Mus musculus OX=10090 GN=Ctnna1 PE=1 SV=1	Ctnna1	1	0.00189686	81.163	2	QQELK(1)DVGNR	0.31295	1.299		1.194		0.744	0.763
mmu05418 Fluid shear stress and atherosclerosis	0.111342	1.76	Q60843	289	K	0.404	0.0378421	Q1	Krueppel-like factor 2 OS=Mus musculus OX=10090 GN=Klf2 PE=1 SV=2	Klf2	1	1.02561e-05	106.93	2	SSHLK(1)AHLR	-0.51234	1.434		1.383	0.466		0.673
mmu04915 Estrogen signaling pathway	0.116217	1.97	P07901	655	K	1.76	0.0200162	Q3	Heat shock protein HSP 90-alpha OS=Mus musculus OX=10090 GN=Hsp90aa1 PE=1 SV=4	Hsp90aa1	1	0.00107105	96.311	2	AEADK(1)NDK	-0.047028	0.653	0.887	0.638	1.106	1.561	1.166
mmu04915 Estrogen signaling pathway	0.116217	1.97	P63017	507	K	59.97	1.636e-05	Q4	Heat shock cognate 71 kDa protein OS=Mus musculus OX=10090 GN=Hspa8 PE=1 SV=1	Hspa8	1	0.000441168	93.561	2	ITITNDK(1)GR	1.0763	0.044	0.027	0.03	1.875	2.343	1.839
mmu04915 Estrogen signaling pathway	0.116217	1.97	P63017	573	K	5.14	0.00563027	Q4	Heat shock cognate 71 kDa protein OS=Mus musculus OX=10090 GN=Hspa8 PE=1 SV=1	Hspa8	1	1.57284e-28	155.57	2	ILDK(1)CNEIISWLDK	0.85265		0.367	0.296		1.6	1.808
mmu04915 Estrogen signaling pathway	0.116217	1.97	P63017	88	K	0.654	0.010927	Q2	Heat shock cognate 71 kDa protein OS=Mus musculus OX=10090 GN=Hspa8 PE=1 SV=1	Hspa8	1	1.12733e-39	133.29	4	RFDDAVVQSDMK(1)HWPFMVVNDAGRPK	1.5102	1.221	1.031	1.187	0.782		0.718
mmu04915 Estrogen signaling pathway	0.116217	1.97	P63017	423	K	0.579	0.0305357	Q2	Heat shock cognate 71 kDa protein OS=Mus musculus OX=10090 GN=Hspa8 PE=1 SV=1	Hspa8	1	2.30841e-22	87.892	3	NTTIPTK(1)QTQTFTTYSDNQPGVLIQVYEGER	-1.3738	0.951	1.343	1.261	0.667		0.705
mmu04915 Estrogen signaling pathway	0.116217	1.97	P31938	168	K	0.487	0.00709191	Q1	Dual specificity mitogen-activated protein kinase kinase 1 OS=Mus musculus OX=10090 GN=Map2k1 PE=1 SV=2	Map2k1	1	2.65724e-09	135.24	2	IPEQILGK(1)VSIAVIK	0.50638	1.534		1.218	0.638	0.631	0.74
mmu04915 Estrogen signaling pathway	0.116217	1.97	Q61696	507	K	31.826	1.60033e-05	Q4	Heat shock 70 kDa protein 1A OS=Mus musculus OX=10090 GN=Hspa1a PE=1 SV=2	Hspa1a	1	0.000441168	93.561	2	ITITNDK(1)GR	1.0763	0.058	0.039	0.047	1.477	1.767	1.339
mmu03030 DNA replication	0.116217	1.97	Q99J62	36	K	0.627	0.0409534	Q2	Replication factor C subunit 4 OS=Mus musculus OX=10090 GN=Rfc4 PE=1 SV=1	Rfc4	1	0.00185094	61.48	2	VK(1)PVPWVEK	-2.4634	0.928	1.133	1.322	0.712	0.702
mmu03030 DNA replication	0.116217	1.97	Q8R323	139	K	0.528	0.0129708	Q2	Replication factor C subunit 3 OS=Mus musculus OX=10090 GN=Rfc3 PE=1 SV=1	Rfc3	1	6.39494e-06	94.66	2	VVLLTEVDK(1)LTK	0.18865	1.145	1.631	1.178	0.762	0.57	0.757
mmu03030 DNA replication	0.116217	1.97	P97311	173	K	0.662	0.0123869	Q2	DNA replication licensing factor MCM6 OS=Mus musculus OX=10090 GN=Mcm6 PE=1 SV=1	Mcm6	1	6.9263e-16	104.49	2	DVEQQFK(1)YTQPNICR	-1.5785		1.199	1.289	0.9	0.743	0.829
mmu03030 DNA replication	0.116217	1.97	Q8VEE4	322	K	1.63	0.00685757	Q3	Replication protein A 70 kDa DNA-binding subunit OS=Mus musculus OX=10090 GN=Rpa1 PE=1 SV=1	Rpa1	1	4.24527e-13	88.42	2	AK(1)DALVDIIGICK	3.6872	0.764	0.696	0.789	1.072	1.162	1.432
mmu03030 DNA replication	0.116217	1.97	P49718	700	K	0.375	0.0008148	Q1	DNA replication licensing factor MCM5 OS=Mus musculus OX=10090 GN=Mcm5 PE=1 SV=2	Mcm5	1	7.61361e-16	85.513	3	FAIGSQVSEHSIVQDFTK(1)QK	-0.17611	1.335	1.462	1.231	0.524		0.484
mmu03030 DNA replication	0.116217	1.97	P49718	625	K	0.545	0.00534752	Q2	DNA replication licensing factor MCM5 OS=Mus musculus OX=10090 GN=Mcm5 PE=1 SV=2	Mcm5	1	0.00646501	67.507	2	IAEALSK(1)MK	-3.703	1.343	1.293		0.747	0.689
mmu04915 Estrogen signaling pathway	0.116217	1.97	P11499	53	K	2.594	0.0186787	Q4	Heat shock protein HSP 90-beta OS=Mus musculus OX=10090 GN=Hsp90ab1 PE=1 SV=3	Hsp90ab1	1	4.81573e-113	329.7	2	ELISNASDALDK(1)IR	3.5869	0.518	0.735	0.43	1.276	2.019	1.07
mmu04915 Estrogen signaling pathway	0.116217	1.97	P11499	646	K	1.775	0.023616	Q3	Heat shock protein HSP 90-beta OS=Mus musculus OX=10090 GN=Hsp90ab1 PE=1 SV=3	Hsp90ab1	1	0.00107105	96.311	2	AEADK(1)NDK	-0.047028	0.649	0.895	0.629	1.096	1.591	1.169
mmu04915 Estrogen signaling pathway	0.116217	1.97	P11499	263	K	0.558	5.59273e-05	Q2	Heat shock protein HSP 90-beta OS=Mus musculus OX=10090 GN=Hsp90ab1 PE=1 SV=3	Hsp90ab1	1	3.57107e-19	148.69	2	IEDVGSDEEDDSGK(1)DK	-3.1947	1.283	1.247	1.308	0.756	0.7	0.687
mmu04915 Estrogen signaling pathway	0.116217	1.97	P08113	87	K	0.608	0.0329607	Q2	Endoplasmin OS=Mus musculus OX=10090 GN=Hsp90b1 PE=1 SV=2	Hsp90b1	1	1.65615e-07	147.78	2	MMK(1)LIINSLYK	2.4741	1.031	1.281	1.368	0.562	0.844	0.833
mmu03030 DNA replication	0.116217	1.97	P97310	476	K	0.546	0.0272189	Q2	DNA replication licensing factor MCM2 OS=Mus musculus OX=10090 GN=Mcm2 PE=1 SV=3	Mcm2	1	3.2798e-26	165.7	3	DQQIGEK(1)IFASIAPSIYGHEDIK	1.2625	1.547	1.415	0.985	0.739	0.838	0.578
mmu04670 Leukocyte transendothelial migration	0.122252	1.91	P26041	237	K	0.493	0.000466585	Q1	Moesin OS=Mus musculus OX=10090 GN=Msn PE=1 SV=3	Msn	1	9.47922e-05	103.76	2	LTPK(1)IGFPWSEIR	-2.8391	1.358	1.665	1.372	0.731	0.727	0.708
mmu04670 Leukocyte transendothelial migration	0.122252	1.91	P26041	35	K	0.638	0.00573585	Q2	Moesin OS=Mus musculus OX=10090 GN=Msn PE=1 SV=3	Msn	1	2.49596e-33	184.27	2	QLFDQVVK(1)TIGLR	0.70911	1.463	1.214	1.201	0.774	0.786	0.914
mmu04670 Leukocyte transendothelial migration	0.122252	1.91	Q02248	170	K	0.579	0.00437805	Q2	Catenin beta-1 OS=Mus musculus OX=10090 GN=Ctnnb1 PE=1 SV=1	Ctnnb1	1	2.77153e-40	202.16	3	LLNDEDQVVVNK(1)AAVMVHQLSK	0.22746	1.309	1.492	1.087	0.757	0.732	0.762
mmu04670 Leukocyte transendothelial migration	0.122252	1.91	P70460	307	K	0.622	0.0022433	Q2	Vasodilator-stimulated phosphoprotein OS=Mus musculus OX=10090 GN=Vasp PE=1 SV=4	Vasp	1	0.000106283	117.99	3	RPWEK(1)NSTTLPR	1.2092	1.356	1.107	1.231	0.751	0.818	0.73
mmu04670 Leukocyte transendothelial migration	0.122252	1.91	P63001	116	K	1.771	0.000497128	Q3	Ras-related C3 botulinum toxin substrate 1 OS=Mus musculus OX=10090 GN=Rac1 PE=1 SV=1	Rac1	1	8.30228e-23	155.34	3	HHCPNTPIILVGTK(1)LDLR	-1.2165	0.652	0.782	0.677	1.233	1.256	1.25
mmu04670 Leukocyte transendothelial migration	0.122252	1.91	P34152	1000	K	0.555	0.024326	Q2	Focal adhesion kinase 1 OS=Mus musculus OX=10090 GN=Ptk2 PE=1 SV=4	Ptk2	1	2.66422e-29	175.68	2	LLNSDLGELISK(1)MK	-0.99853	1.363	1.457	1.087	0.919	0.696	0.555
mmu04670 Leukocyte transendothelial migration	0.122252	1.91	P26231	199	K	0.604	0.00757446	Q2	Catenin alpha-1 OS=Mus musculus OX=10090 GN=Ctnna1 PE=1 SV=1	Ctnna1	1	0.00189686	81.163	2	QQELK(1)DVGNR	0.31295	1.299		1.194		0.744	0.763
mmu05217 Basal cell carcinoma	0.137085	3.01	Q02248	170	K	0.579	0.00437805	Q2	Catenin beta-1 OS=Mus musculus OX=10090 GN=Ctnnb1 PE=1 SV=1	Ctnnb1	1	2.77153e-40	202.16	3	LLNDEDQVVVNK(1)AAVMVHQLSK	0.22746	1.309	1.492	1.087	0.757	0.732	0.762
mmu05217 Basal cell carcinoma	0.137085	3.01	O08734	118	K	0.522	0.00938425	Q2	Bcl-2 homologous antagonist/killer OS=Mus musculus OX=10090 GN=Bak1 PE=1 SV=3	Bak1	1	2.79916e-11	128.41	2	IASSLFK(1)SGISWGR	-1.4608	1.463	1.184	1.516	0.765		0.683
mmu04930 Type II diabetes mellitus	0.137085	3.01	O08528	478	K	0.607	0.00200617	Q2	Hexokinase-2 OS=Mus musculus OX=10090 GN=Hk2 PE=1 SV=1	Hk2	1	5.10147e-06	79.235	3	TLESLK(1)LSHEQLLEVK	-0.97334	1.115	1.104	0.991	0.646		0.652
mmu04930 Type II diabetes mellitus	0.137085	3.01	P52480	305	K	3.87	0.0390093	Q4	Pyruvate kinase PKM OS=Mus musculus OX=10090 GN=Pkm PE=1 SV=4	Pkm	1	4.31949e-46	179.21	2	GDLGIEIPAEK(1)VFLAQK	-2.0254	0.654	0.129	0.511	1.824	1.378	1.806
mmu04930 Type II diabetes mellitus	0.137085	3.01	P52480	3	K	1.519	0.00756069	Q3	Pyruvate kinase PKM OS=Mus musculus OX=10090 GN=Pkm PE=1 SV=4	Pkm	1	5.59332e-239	300.25	4	PK(1)PHSEAGTAFIQTQQLHAAMADTFLEHMCR	2.0915	0.747	0.913	0.764	1.298	1.096	1.287
mmu05132 Salmonella infection	0.143457	1.43	Q6PF93	269	K	0.616	0.00716201	Q2	Phosphatidylinositol 3-kinase catalytic subunit type 3 OS=Mus musculus OX=10090 GN=Pik3c3 PE=1 SV=1	Pik3c3	1	3.46982e-08	77.325	3	VPDPQMSMENLVESK(1)HHK	-0.77466	1.002	1.203	1.157	0.704		0.677
mmu05132 Salmonella infection	0.143457	1.43	Q920Q4	668	K	1.837	0.0367916	Q3	Vacuolar protein sorting-associated protein 16 homolog OS=Mus musculus OX=10090 GN=Vps16 PE=1 SV=3	Vps16	1	3.93821e-05	91.245	2	NEFAAK(1)ATEDQMR	0.45641	0.645	0.691		1.367	0.939	1.375
mmu05132 Salmonella infection	0.143457	1.43	Q8CHG3	445	K	0.239	0.0108497	Q1	GRIP and coiled-coil domain-containing protein 2 OS=Mus musculus OX=10090 GN=Gcc2 PE=1 SV=2	Gcc2	1	6.97859e-37	139.61	2	EVSELSETFISGSEK(1)EK	0.055327	1.899	1.871	1.494	0.214	0.371	0.675
mmu05132 Salmonella infection	0.143457	1.43	Q8BTM8	2240	K	0.642	4.55275e-05	Q2	Filamin-A OS=Mus musculus OX=10090 GN=Flna PE=1 SV=5	Flna	1	1.00214e-09	107.15	3	GQHVPGSPFQFTVGPLGEGGAHK(1)VR	0.92225	1.153	1.194	1.219	0.766	0.784	0.74
mmu05132 Salmonella infection	0.143457	1.43	Q80X90	340	K	0.578	0.0139919	Q2	Filamin-B OS=Mus musculus OX=10090 GN=Flnb PE=1 SV=3	Flnb	1	1.79477e-35	88.421	3	VIVLFAGQHISK(1)SPFEVNVDK	-0.94831	1.132	1.305	1.222	0.792	0.537	0.786
mmu05132 Salmonella infection	0.143457	1.43	Q02248	170	K	0.579	0.00437805	Q2	Catenin beta-1 OS=Mus musculus OX=10090 GN=Ctnnb1 PE=1 SV=1	Ctnnb1	1	2.77153e-40	202.16	3	LLNDEDQVVVNK(1)AAVMVHQLSK	0.22746	1.309	1.492	1.087	0.757	0.732	0.762
mmu05132 Salmonella infection	0.143457	1.43	P70268	499	K	0.6	0.01163	Q2	Serine/threonine-protein kinase N1 OS=Mus musculus OX=10090 GN=Pkn1 PE=1 SV=3	Pkn1	1	0.00226907	78.178	2	IFSK(1)QQGK	0.95161	1.543	1.341	1.211		0.832	0.806
mmu05132 Salmonella infection	0.143457	1.43	P63001	116	K	1.771	0.000497128	Q3	Ras-related C3 botulinum toxin substrate 1 OS=Mus musculus OX=10090 GN=Rac1 PE=1 SV=1	Rac1	1	8.30228e-23	155.34	3	HHCPNTPIILVGTK(1)LDLR	-1.2165	0.652	0.782	0.677	1.233	1.256	1.25
mmu05132 Salmonella infection	0.143457	1.43	P11499	53	K	2.594	0.0186787	Q4	Heat shock protein HSP 90-beta OS=Mus musculus OX=10090 GN=Hsp90ab1 PE=1 SV=3	Hsp90ab1	1	4.81573e-113	329.7	2	ELISNASDALDK(1)IR	3.5869	0.518	0.735	0.43	1.276	2.019	1.07
mmu05132 Salmonella infection	0.143457	1.43	P11499	646	K	1.775	0.023616	Q3	Heat shock protein HSP 90-beta OS=Mus musculus OX=10090 GN=Hsp90ab1 PE=1 SV=3	Hsp90ab1	1	0.00107105	96.311	2	AEADK(1)NDK	-0.047028	0.649	0.895	0.629	1.096	1.591	1.169
mmu05132 Salmonella infection	0.143457	1.43	P11499	263	K	0.558	5.59273e-05	Q2	Heat shock protein HSP 90-beta OS=Mus musculus OX=10090 GN=Hsp90ab1 PE=1 SV=3	Hsp90ab1	1	3.57107e-19	148.69	2	IEDVGSDEEDDSGK(1)DK	-3.1947	1.283	1.247	1.308	0.756	0.7	0.687
mmu05132 Salmonella infection	0.143457	1.43	Q9CVB6	275	K	0.06	3.1064e-05	Q1	Actin-related protein 2/3 complex subunit 2 OS=Mus musculus OX=10090 GN=Arpc2 PE=1 SV=3	Arpc2	1	0.000604783	90.263	2	TSDFLK(1)VLNR	0.080215	2.275	2.291		0.15	0.125	0.137
mmu05132 Salmonella infection	0.143457	1.43	P08113	87	K	0.608	0.0329607	Q2	Endoplasmin OS=Mus musculus OX=10090 GN=Hsp90b1 PE=1 SV=2	Hsp90b1	1	1.65615e-07	147.78	2	MMK(1)LIINSLYK	2.4741	1.031	1.281	1.368	0.562	0.844	0.833
mmu05132 Salmonella infection	0.143457	1.43	P07901	655	K	1.76	0.0200162	Q3	Heat shock protein HSP 90-alpha OS=Mus musculus OX=10090 GN=Hsp90aa1 PE=1 SV=4	Hsp90aa1	1	0.00107105	96.311	2	AEADK(1)NDK	-0.047028	0.653	0.887	0.638	1.106	1.561	1.166
mmu05132 Salmonella infection	0.143457	1.43	O08734	118	K	0.522	0.00938425	Q2	Bcl-2 homologous antagonist/killer OS=Mus musculus OX=10090 GN=Bak1 PE=1 SV=3	Bak1	1	2.79916e-11	128.41	2	IASSLFK(1)SGISWGR	-1.4608	1.463	1.184	1.516	0.765		0.683
mmu05132 Salmonella infection	0.143457	1.43	P31938	168	K	0.487	0.00709191	Q1	Dual specificity mitogen-activated protein kinase kinase 1 OS=Mus musculus OX=10090 GN=Map2k1 PE=1 SV=2	Map2k1	1	2.65724e-09	135.24	2	IPEQILGK(1)VSIAVIK	0.50638	1.534		1.218	0.638	0.631	0.74
mmu05132 Salmonella infection	0.143457	1.43	Q9WV32	326	K	0.281	0.0374274	Q1	Actin-related protein 2/3 complex subunit 1B OS=Mus musculus OX=10090 GN=Arpc1b PE=1 SV=4	Arpc1b	1	2.2222e-16	75.024	3	ASSEGGAATGAGLDSLHK(1)NSVSQISVLSGGK	2.5421	1.56	1.599		0.557		0.332
mmu05132 Salmonella infection	0.143457	1.43	Q9WTX5	66	K	0.56	0.0461389	Q2	S-phase kinase-associated protein 1 OS=Mus musculus OX=10090 GN=Skp1 PE=1 SV=3	Skp1	1	1.6685e-08	76.23	4	VIQWCTHHK(1)DDPPPPEDDENKEK	2.3873	1.498	1.268		0.587	0.86	0.878
mmu03050 Proteasome	0.156359	1.71	Q9JKV1	386	K	0.648	0.00337337	Q2	Proteasomal ubiquitin receptor ADRM1 OS=Mus musculus OX=10090 GN=Adrm1 PE=1 SV=2	Adrm1	1	1.455e-10	129.28	2	AMQNNAK(1)SDPK	0.032857	1.165	1.085	1.368	0.781	0.79	0.774
mmu03050 Proteasome	0.156359	1.71	Q9JKV1	397	K	5.777	0.00193638	Q4	Proteasomal ubiquitin receptor ADRM1 OS=Mus musculus OX=10090 GN=Adrm1 PE=1 SV=2	Adrm1	0.885335	3.59532e-07	120.65	2	DK(0.885)K(0.115)DEEEDMSLD	0.85717	0.308	0.288		1.841		1.602
mmu03050 Proteasome	0.156359	1.71	P61290	37	K	0.564	0.00459991	Q2	Proteasome activator complex subunit 3 OS=Mus musculus OX=10090 GN=Psme3 PE=1 SV=1	Psme3	1	1.02077e-08	138.23	2	K(1)LLELDSFLK	-5.4697	1.13	1.38	1.22	0.653	0.632	0.82
mmu03050 Proteasome	0.156359	1.71	P62196	170	K	0.298	0.0349668	Q1	26S proteasome regulatory subunit 8 OS=Mus musculus OX=10090 GN=Psmc5 PE=1 SV=1	Psmc5	1	1.67894e-49	160.04	3	EVIELPVK(1)HPELFEALGIAQPK	-3.6914	2.065	1.545	0.801	0.692	0.302	0.321
mmu03050 Proteasome	0.156359	1.71	Q8BHL8	125	K	0.629	0.0248844	Q2	Proteasome inhibitor PI31 subunit OS=Mus musculus OX=10090 GN=Psmf1 PE=1 SV=1	Psmf1	1	0.00317528	60.892	2	TYK(1)NSEELR	1.3605	1.372	1.069	1.108	0.788		0.701
mmu03050 Proteasome	0.156359	1.71	Q8VDM4	50	K	0.406	0.00119244	Q1	26S proteasome non-ATPase regulatory subunit 2 OS=Mus musculus OX=10090 GN=Psmd2 PE=1 SV=1	Psmd2	1	1.68934e-127	200.45	3	DKEQELSEEDK(1)QLQDELEMLVER	-0.5311	1.613	1.294	1.236	0.616	0.484	0.58
mmu03050 Proteasome	0.156359	1.71	Q9Z2U1	239	K	0.558	0.0336585	Q2	Proteasome subunit alpha type-5 OS=Mus musculus OX=10090 GN=Psma5 PE=1 SV=1	Psma5	1	4.04556e-09	150.53	2	EELEEVIK(1)DI	-4.306	1.438	1.491	0.951	0.867	0.593	0.705
mmu05203 Viral carcinogenesis	0.158631	1.52	P34022	134	K	0.645	0.0365386	Q2	Ran-specific GTPase-activating protein OS=Mus musculus OX=10090 GN=Ranbp1 PE=1 SV=2	Ranbp1	1	1.19723e-39	146.37	3	AWVWNTHADFADECPK(1)PELLAIR	4.7666	1.443	1.092	1.103	0.689	0.963	0.695
mmu05203 Viral carcinogenesis	0.158631	1.52	P31266	80	K	0.432	0.0226263	Q1	Recombining binding protein suppressor of hairless OS=Mus musculus OX=10090 GN=Rbpj PE=1 SV=1	Rbpj	1	4.06206e-59	208.35	2	GDQTVLILHAK(1)VAQK	-0.85009	1.522	1.606	1.032	0.487	0.462	0.847
mmu05203 Viral carcinogenesis	0.158631	1.52	O08734	118	K	0.522	0.00938425	Q2	Bcl-2 homologous antagonist/killer OS=Mus musculus OX=10090 GN=Bak1 PE=1 SV=3	Bak1	1	2.79916e-11	128.41	2	IASSLFK(1)SGISWGR	-1.4608	1.463	1.184	1.516	0.765		0.683
mmu05203 Viral carcinogenesis	0.158631	1.52	P63001	116	K	1.771	0.000497128	Q3	Ras-related C3 botulinum toxin substrate 1 OS=Mus musculus OX=10090 GN=Rac1 PE=1 SV=1	Rac1	1	8.30228e-23	155.34	3	HHCPNTPIILVGTK(1)LDLR	-1.2165	0.652	0.782	0.677	1.233	1.256	1.25
mmu05203 Viral carcinogenesis	0.158631	1.52	Q9CSN1	452	K	0.486	0.000105229	Q1	SNW domain-containing protein 1 OS=Mus musculus OX=10090 GN=Snw1 PE=1 SV=3	Snw1	1	7.92152e-09	74.62	2	PSK(1)NLDK	0.52071	1.166	1.191	1.248	0.581		0.587
mmu05203 Viral carcinogenesis	0.158631	1.52	Q9WTX8	224	K	0.607	0.00660787	Q2	Mitotic spindle assembly checkpoint protein MAD1 OS=Mus musculus OX=10090 GN=Mad1l1 PE=1 SV=1	Mad1l1	1	0.00149733	102.46	2	AEHEQK(1)IK	1.2286	1.331		1.27	0.765	0.876	0.726
mmu05203 Viral carcinogenesis	0.158631	1.52	Q9CQV8	5	K	0.664	0.0165321	Q2	14-3-3 protein beta/alpha OS=Mus musculus OX=10090 GN=Ywhab PE=1 SV=3	Ywhab	1	0.00013839	109.88	2	TMDK(1)SELVQK	-0.31023	1.21	1.226	1.075	0.845	0.71
mmu05203 Viral carcinogenesis	0.158631	1.52	P52480	305	K	3.87	0.0390093	Q4	Pyruvate kinase PKM OS=Mus musculus OX=10090 GN=Pkm PE=1 SV=4	Pkm	1	4.31949e-46	179.21	2	GDLGIEIPAEK(1)VFLAQK	-2.0254	0.654	0.129	0.511	1.824	1.378	1.806
mmu05203 Viral carcinogenesis	0.158631	1.52	P52480	3	K	1.519	0.00756069	Q3	Pyruvate kinase PKM OS=Mus musculus OX=10090 GN=Pkm PE=1 SV=4	Pkm	1	5.59332e-239	300.25	4	PK(1)PHSEAGTAFIQTQQLHAAMADTFLEHMCR	2.0915	0.747	0.913	0.764	1.298	1.096	1.287
mmu05203 Viral carcinogenesis	0.158631	1.52	Q6PDQ2	1221	K	0.616	0.0452396	Q2	Chromodomain-helicase-DNA-binding protein 4 OS=Mus musculus OX=10090 GN=Chd4 PE=1 SV=1	Chd4	1	1.55689e-19	88.796	2	FGTEELFK(1)DEATDGGGDNK	-2.603	1.192	0.981	1.55	0.923	0.675	0.697
mmu05203 Viral carcinogenesis	0.158631	1.52	Q6PDQ2	1868	K	0.262	0.00629591	Q1	Chromodomain-helicase-DNA-binding protein 4 OS=Mus musculus OX=10090 GN=Chd4 PE=1 SV=1	Chd4	1	6.42541e-38	189.13	2	QLEELLSDMK(1)ADVTR	-1.9301	1.576	1.717	1.089		0.417	0.347
mmu05203 Viral carcinogenesis	0.158631	1.52	Q9D902	272	K	0.651	0.00742201	Q2	General transcription factor IIE subunit 2 OS=Mus musculus OX=10090 GN=Gtf2e2 PE=1 SV=2	Gtf2e2	1	2.2531e-05	108.5	3	FK(1)THNEHLAGVLK	0.64787	1.326		1.218	0.755	0.857	0.871
mmu05203 Viral carcinogenesis	0.158631	1.52	Q9Z2V5	1140	K	0.642	0.0267579	Q2	Histone deacetylase 6 OS=Mus musculus OX=10090 GN=Hdac6 PE=1 SV=3	Hdac6	1	9.09699e-06	79.889	3	NAAHQNK(1)FGEDMPHSH	1.6121	1.194	0.993	1.131		0.631	0.79
mmu00061 Fatty acid biosynthesis	0.171785	2.63	P41216	420	K	1.723	0.00769094	Q3	Long-chain-fatty-acid--CoA ligase 1 OS=Mus musculus OX=10090 GN=Acsl1 PE=1 SV=2	Acsl1	1	8.03654e-07	110.44	2	LIFHK(1)IQSSLGGK	0.68616	0.654	0.539	0.78	1.152	1.185	1.062
mmu00061 Fatty acid biosynthesis	0.171785	2.63	P19096	533	K	1.842	0.0324156	Q3	Fatty acid synthase OS=Mus musculus OX=10090 GN=Fasn PE=1 SV=2	Fasn	0.998406	5.32409e-39	151.41	3	SDEAVK(0.002)PLGVK(0.998)VSDLLLSTDER	1.5553	0.938	0.587	0.542	1.223	1.505	1.08
mmu05169 Epstein-Barr virus infection	0.178352	1.55	P20152	139	K	0.656	0.0496811	Q2	Vimentin OS=Mus musculus OX=10090 GN=Vim PE=1 SV=3	Vim	1	1.10804e-84	236.42	2	ILLAELEQLK(1)GQGK	5.9027	1.137	1.468	1.041	0.638	0.936	0.816
mmu05169 Epstein-Barr virus infection	0.178352	1.55	P20152	313	K	0.644	0.00118256	Q2	Vimentin OS=Mus musculus OX=10090 GN=Vim PE=1 SV=3	Vim	1	3.89349e-20	170.69	2	QAK(1)QESNEYR	-0.59447	1.303	1.096	1.26	0.785	0.785	0.788
mmu05169 Epstein-Barr virus infection	0.178352	1.55	O08734	118	K	0.522	0.00938425	Q2	Bcl-2 homologous antagonist/killer OS=Mus musculus OX=10090 GN=Bak1 PE=1 SV=3	Bak1	1	2.79916e-11	128.41	2	IASSLFK(1)SGISWGR	-1.4608	1.463	1.184	1.516	0.765		0.683
mmu05169 Epstein-Barr virus infection	0.178352	1.55	P31266	80	K	0.432	0.0226263	Q1	Recombining binding protein suppressor of hairless OS=Mus musculus OX=10090 GN=Rbpj PE=1 SV=1	Rbpj	1	4.06206e-59	208.35	2	GDQTVLILHAK(1)VAQK	-0.85009	1.522	1.606	1.032	0.487	0.462	0.847
mmu05169 Epstein-Barr virus infection	0.178352	1.55	Q9JKV1	386	K	0.648	0.00337337	Q2	Proteasomal ubiquitin receptor ADRM1 OS=Mus musculus OX=10090 GN=Adrm1 PE=1 SV=2	Adrm1	1	1.455e-10	129.28	2	AMQNNAK(1)SDPK	0.032857	1.165	1.085	1.368	0.781	0.79	0.774
mmu05169 Epstein-Barr virus infection	0.178352	1.55	Q9JKV1	397	K	5.777	0.00193638	Q4	Proteasomal ubiquitin receptor ADRM1 OS=Mus musculus OX=10090 GN=Adrm1 PE=1 SV=2	Adrm1	0.885335	3.59532e-07	120.65	2	DK(0.885)K(0.115)DEEEDMSLD	0.85717	0.308	0.288		1.841		1.602
mmu05169 Epstein-Barr virus infection	0.178352	1.55	Q9CSN1	452	K	0.486	0.000105229	Q1	SNW domain-containing protein 1 OS=Mus musculus OX=10090 GN=Snw1 PE=1 SV=3	Snw1	1	7.92152e-09	74.62	2	PSK(1)NLDK	0.52071	1.166	1.191	1.248	0.581		0.587
mmu05169 Epstein-Barr virus infection	0.178352	1.55	Q8VDM4	50	K	0.406	0.00119244	Q1	26S proteasome non-ATPase regulatory subunit 2 OS=Mus musculus OX=10090 GN=Psmd2 PE=1 SV=1	Psmd2	1	1.68934e-127	200.45	3	DKEQELSEEDK(1)QLQDELEMLVER	-0.5311	1.613	1.294	1.236	0.616	0.484	0.58
mmu05169 Epstein-Barr virus infection	0.178352	1.55	Q60520	814	K	0.388	0.00329317	Q1	Paired amphipathic helix protein Sin3a OS=Mus musculus OX=10090 GN=Sin3a PE=1 SV=3	Sin3a	1	6.74201e-17	103.23	3	IK(1)QIMHHFIPDLLFAQR	0.068967	1.302	1.461	1.115	0.474	0.53
mmu05169 Epstein-Barr virus infection	0.178352	1.55	P63001	116	K	1.771	0.000497128	Q3	Ras-related C3 botulinum toxin substrate 1 OS=Mus musculus OX=10090 GN=Rac1 PE=1 SV=1	Rac1	1	8.30228e-23	155.34	3	HHCPNTPIILVGTK(1)LDLR	-1.2165	0.652	0.782	0.677	1.233	1.256	1.25
mmu05169 Epstein-Barr virus infection	0.178352	1.55	P62196	170	K	0.298	0.0349668	Q1	26S proteasome regulatory subunit 8 OS=Mus musculus OX=10090 GN=Psmc5 PE=1 SV=1	Psmc5	1	1.67894e-49	160.04	3	EVIELPVK(1)HPELFEALGIAQPK	-3.6914	2.065	1.545	0.801	0.692	0.302	0.321
mmu05017 Spinocerebellar ataxia	0.195317	1.48	Q6PF93	269	K	0.616	0.00716201	Q2	Phosphatidylinositol 3-kinase catalytic subunit type 3 OS=Mus musculus OX=10090 GN=Pik3c3 PE=1 SV=1	Pik3c3	1	3.46982e-08	77.325	3	VPDPQMSMENLVESK(1)HHK	-0.77466	1.002	1.203	1.157	0.704		0.677
mmu05017 Spinocerebellar ataxia	0.195317	1.48	P31266	80	K	0.432	0.0226263	Q1	Recombining binding protein suppressor of hairless OS=Mus musculus OX=10090 GN=Rbpj PE=1 SV=1	Rbpj	1	4.06206e-59	208.35	2	GDQTVLILHAK(1)VAQK	-0.85009	1.522	1.606	1.032	0.487	0.462	0.847
mmu05017 Spinocerebellar ataxia	0.195317	1.48	P62196	170	K	0.298	0.0349668	Q1	26S proteasome regulatory subunit 8 OS=Mus musculus OX=10090 GN=Psmc5 PE=1 SV=1	Psmc5	1	1.67894e-49	160.04	3	EVIELPVK(1)HPELFEALGIAQPK	-3.6914	2.065	1.545	0.801	0.692	0.302	0.321
mmu05017 Spinocerebellar ataxia	0.195317	1.48	Q60930	286	K	2.339	0.0136357	Q4	Voltage-dependent anion-selective channel protein 2 OS=Mus musculus OX=10090 GN=Vdac2 PE=1 SV=2	Vdac2	1	1.83307e-22	132.9	2	SFNAGGHK(1)LGLALELEA	7.6274		0.541	0.491	0.935	1.327	1.359
mmu05017 Spinocerebellar ataxia	0.195317	1.48	Q8VD65	982	K	3.008	0.0430752	Q4	Phosphoinositide 3-kinase regulatory subunit 4 OS=Mus musculus OX=10090 GN=Pik3r4 PE=1 SV=3	Pik3r4	1	5.34362e-07	110.44	2	PK(1)GLLVAHLHEHK	-4.1917	0.51	0.757	0.555	2.461	1.193
mmu05017 Spinocerebellar ataxia	0.195317	1.48	Q9Z2U1	239	K	0.558	0.0336585	Q2	Proteasome subunit alpha type-5 OS=Mus musculus OX=10090 GN=Psma5 PE=1 SV=1	Psma5	1	4.04556e-09	150.53	2	EELEEVIK(1)DI	-4.306	1.438	1.491	0.951	0.867	0.593	0.705
mmu05017 Spinocerebellar ataxia	0.195317	1.48	Q9D6Z1	548	K	0.611	0.048226	Q2	Nucleolar protein 56 OS=Mus musculus OX=10090 GN=Nop56 PE=1 SV=2	Nop56	1	5.40824e-46	179.21	2	EEVASEPEEAASPTTPK(1)K	-4.1941	1.216	0.972	1.524	0.936	0.639	0.693
mmu05017 Spinocerebellar ataxia	0.195317	1.48	Q9JKV1	386	K	0.648	0.00337337	Q2	Proteasomal ubiquitin receptor ADRM1 OS=Mus musculus OX=10090 GN=Adrm1 PE=1 SV=2	Adrm1	1	1.455e-10	129.28	2	AMQNNAK(1)SDPK	0.032857	1.165	1.085	1.368	0.781	0.79	0.774
mmu05017 Spinocerebellar ataxia	0.195317	1.48	Q9JKV1	397	K	5.777	0.00193638	Q4	Proteasomal ubiquitin receptor ADRM1 OS=Mus musculus OX=10090 GN=Adrm1 PE=1 SV=2	Adrm1	0.885335	3.59532e-07	120.65	2	DK(0.885)K(0.115)DEEEDMSLD	0.85717	0.308	0.288		1.841		1.602
mmu05017 Spinocerebellar ataxia	0.195317	1.48	Q8VDM4	50	K	0.406	0.00119244	Q1	26S proteasome non-ATPase regulatory subunit 2 OS=Mus musculus OX=10090 GN=Psmd2 PE=1 SV=1	Psmd2	1	1.68934e-127	200.45	3	DKEQELSEEDK(1)QLQDELEMLVER	-0.5311	1.613	1.294	1.236	0.616	0.484	0.58
mmu04146 Peroxisome	0.198212	1.76	O88844	126	K	0.623	0.00030903	Q2	Isocitrate dehydrogenase [NADP] cytoplasmic OS=Mus musculus OX=10090 GN=Idh1 PE=1 SV=2	Idh1	1	4.18903e-25	167.76	2	LVTGWVK(1)PIIIGR	-1.8837	1.279	1.139	1.174	0.774	0.72	0.743
mmu04520 Adherens junction	0.198212	1.76	Q02248	170	K	0.579	0.00437805	Q2	Catenin beta-1 OS=Mus musculus OX=10090 GN=Ctnnb1 PE=1 SV=1	Ctnnb1	1	2.77153e-40	202.16	3	LLNDEDQVVVNK(1)AAVMVHQLSK	0.22746	1.309	1.492	1.087	0.757	0.732	0.762
mmu04520 Adherens junction	0.198212	1.76	P63001	116	K	1.771	0.000497128	Q3	Ras-related C3 botulinum toxin substrate 1 OS=Mus musculus OX=10090 GN=Rac1 PE=1 SV=1	Rac1	1	8.30228e-23	155.34	3	HHCPNTPIILVGTK(1)LDLR	-1.2165	0.652	0.782	0.677	1.233	1.256	1.25
mmu04520 Adherens junction	0.198212	1.76	P26231	199	K	0.604	0.00757446	Q2	Catenin alpha-1 OS=Mus musculus OX=10090 GN=Ctnna1 PE=1 SV=1	Ctnna1	1	0.00189686	81.163	2	QQELK(1)DVGNR	0.31295	1.299		1.194		0.744	0.763
mmu04146 Peroxisome	0.198212	1.76	P24270	77	K	1.649	0.0081124	Q3	Catalase OS=Mus musculus OX=10090 GN=Cat PE=1 SV=4	Cat	1	1.10256e-36	140.78	3	VVHAK(1)GAGAFGYFEVTHDITR	1.0132	0.724	0.712	0.73	0.97	1.25	1.351
mmu04146 Peroxisome	0.198212	1.76	P41216	420	K	1.723	0.00769094	Q3	Long-chain-fatty-acid--CoA ligase 1 OS=Mus musculus OX=10090 GN=Acsl1 PE=1 SV=2	Acsl1	1	8.03654e-07	110.44	2	LIFHK(1)IQSSLGGK	0.68616	0.654	0.539	0.78	1.152	1.185	1.062
mmu04146 Peroxisome	0.198212	1.76	P54071	69	K	1.619	0.00138341	Q3	Isocitrate dehydrogenase [NADP], mitochondrial OS=Mus musculus OX=10090 GN=Idh2 PE=1 SV=3	Idh2	1	2.6154e-20	142.51	2	EK(1)LILPHVDVQLK	3.8884	0.808	0.716	0.689	1.286	1.151	1.146
mmu04146 Peroxisome	0.198212	1.76	P54071	413	K	2.118	0.00162194	Q4	Isocitrate dehydrogenase [NADP], mitochondrial OS=Mus musculus OX=10090 GN=Idh2 PE=1 SV=3	Idh2	1	3.92991e-14	70.337	3	VCVQTVESGAMTK(1)DLAGCIHGLSNVK	4.3148		0.56	0.552	1.205	1.266	1.061
mmu04146 Peroxisome	0.198212	1.76	Q8VCI5	107	K	0.528	0.0174999	Q2	Peroxisomal biogenesis factor 19 OS=Mus musculus OX=10090 GN=Pex19 PE=1 SV=1	Pex19	1	1.12215e-84	238.39	3	ELAEEEPHLVEQFQK(1)LSEAAGR	0.65057	1.547	1.527	0.968	0.673	0.759	0.703
mmu04520 Adherens junction	0.198212	1.76	Q04736	265	K	1.529	0.0192315	Q3	Tyrosine-protein kinase Yes OS=Mus musculus OX=10090 GN=Yes1 PE=1 SV=3	Yes1	0.999873	3.37746e-14	94.838	3	LTTVCPTVKPQTQGLAK(1)DAWEIPR	0.32264	0.809		0.629	1.098	1.097	1.102
mmu04520 Adherens junction	0.198212	1.76	Q9JKF1	1571	K	1.522	0.0119684	Q3	Ras GTPase-activating-like protein IQGAP1 OS=Mus musculus OX=10090 GN=Iqgap1 PE=1 SV=2	Iqgap1	1	1.22844e-52	182.52	3	LHEK(1)GVLLEIEDLQANQFK	0.65974	0.833	0.879	0.642	1.185	1.229	1.169
mmu04215 Apoptosis - multiple species	0.207699	2.34	Q9JIQ3	189	K	0.518	0.00179864	Q2	Diablo homolog, mitochondrial OS=Mus musculus OX=10090 GN=Diablo PE=1 SV=2	Diablo	1	1.12568e-12	135.21	2	NHIQLVK(1)SQVQEVR	-2.7415	1.4	1.359	1.305	0.584	0.756	0.764
mmu04215 Apoptosis - multiple species	0.207699	2.34	Q9JIQ3	144	K	0.66	0.000768591	Q2	Diablo homolog, mitochondrial OS=Mus musculus OX=10090 GN=Diablo PE=1 SV=2	Diablo	1	3.34751e-31	196.44	2	VEMTSK(1)QQEYLK	-0.76728	1.241	1.286	1.152	0.849	0.763	0.817
mmu04215 Apoptosis - multiple species	0.207699	2.34	O08734	118	K	0.522	0.00938425	Q2	Bcl-2 homologous antagonist/killer OS=Mus musculus OX=10090 GN=Bak1 PE=1 SV=3	Bak1	1	2.79916e-11	128.41	2	IASSLFK(1)SGISWGR	-1.4608	1.463	1.184	1.516	0.765		0.683
mmu04530 Tight junction	0.211839	1.48	P26043	556	K	0.664	0.0122936	Q2	Radixin OS=Mus musculus OX=10090 GN=Rdx PE=1 SV=3	Rdx	1	5.95259e-16	137.39	2	TQNDVLHAENVK(1)AGR	-4.6081	1.281	1.095	1.246	0.68	0.828	0.897
mmu04530 Tight junction	0.211839	1.48	Q80X82	820	K	0.569	0.0268605	Q2	Symplekin OS=Mus musculus OX=10090 GN=Sympk PE=1 SV=2	Sympk	1	1.66329e-09	96.313	3	LIHELAAVYTEAIADIK(1)R	-6.1628	1.306	1.436	0.944	0.849	0.612	0.638
mmu04530 Tight junction	0.211839	1.48	Q61879	1377	K	0.459	0.0224758	Q1	Myosin-10 OS=Mus musculus OX=10090 GN=Myh10 PE=1 SV=2	Myh10	1	2.26336e-98	244.44	2	QVLALQSQLADTK(1)K	-1.21	1.558	1.296	1.23	0.651	0.399	0.826
mmu04530 Tight junction	0.211839	1.48	Q61316	774	K	1.515	0.0194173	Q3	Heat shock 70 kDa protein 4 OS=Mus musculus OX=10090 GN=Hspa4 PE=1 SV=1	Hspa4	1	1.09123e-28	184.65	2	IK(1)ELTSICSPIISK	2.6527	0.743	0.976	0.683	1.204	1.288	1.148
mmu04530 Tight junction	0.211839	1.48	Q61316	517	K	0.416	0.0412514	Q1	Heat shock 70 kDa protein 4 OS=Mus musculus OX=10090 GN=Hspa4 PE=1 SV=1	Hspa4	1	8.26413e-34	110.9	2	SEESEEPMETDQNAK(1)EEEK	-4.0623	1.501	0.893	1.784	0.678	0.695	0.366
mmu04530 Tight junction	0.211839	1.48	Q60598	79	K	0.656	0.0110455	Q2	Src substrate cortactin OS=Mus musculus OX=10090 GN=Cttn PE=1 SV=2	Cttn	1	9.64143e-29	161.23	2	ELETGPK(1)ASHGYGGK	-4.9959	1.335	1.084	1.252	0.693	0.87	0.846
mmu04530 Tight junction	0.211839	1.48	P70460	307	K	0.622	0.0022433	Q2	Vasodilator-stimulated phosphoprotein OS=Mus musculus OX=10090 GN=Vasp PE=1 SV=4	Vasp	1	0.000106283	117.99	3	RPWEK(1)NSTTLPR	1.2092	1.356	1.107	1.231	0.751	0.818	0.73
mmu04530 Tight junction	0.211839	1.48	P63001	116	K	1.771	0.000497128	Q3	Ras-related C3 botulinum toxin substrate 1 OS=Mus musculus OX=10090 GN=Rac1 PE=1 SV=1	Rac1	1	8.30228e-23	155.34	3	HHCPNTPIILVGTK(1)LDLR	-1.2165	0.652	0.782	0.677	1.233	1.256	1.25
mmu04530 Tight junction	0.211839	1.48	Q9WV32	326	K	0.281	0.0374274	Q1	Actin-related protein 2/3 complex subunit 1B OS=Mus musculus OX=10090 GN=Arpc1b PE=1 SV=4	Arpc1b	1	2.2222e-16	75.024	3	ASSEGGAATGAGLDSLHK(1)NSVSQISVLSGGK	2.5421	1.56	1.599		0.557		0.332
mmu04530 Tight junction	0.211839	1.48	P26041	237	K	0.493	0.000466585	Q1	Moesin OS=Mus musculus OX=10090 GN=Msn PE=1 SV=3	Msn	1	9.47922e-05	103.76	2	LTPK(1)IGFPWSEIR	-2.8391	1.358	1.665	1.372	0.731	0.727	0.708
mmu04530 Tight junction	0.211839	1.48	P26041	35	K	0.638	0.00573585	Q2	Moesin OS=Mus musculus OX=10090 GN=Msn PE=1 SV=3	Msn	1	2.49596e-33	184.27	2	QLFDQVVK(1)TIGLR	0.70911	1.463	1.214	1.201	0.774	0.786	0.914
mmu04530 Tight junction	0.211839	1.48	Q9CVB6	275	K	0.06	3.1064e-05	Q1	Actin-related protein 2/3 complex subunit 2 OS=Mus musculus OX=10090 GN=Arpc2 PE=1 SV=3	Arpc2	1	0.000604783	90.263	2	TSDFLK(1)VLNR	0.080215	2.275	2.291		0.15	0.125	0.137
mmu00270 Cysteine and methionine metabolism	0.221469	1.65	Q99J99	40	K	0.599	0.000220939	Q2	3-mercaptopyruvate sulfurtransferase OS=Mus musculus OX=10090 GN=Mpst PE=1 SV=4	Mpst	1	1.30299e-07	108.93	2	LLDASWYLPK(1)LGR	-3.2884	1.199	1.301	1.328	0.738	0.803	0.753
mmu00270 Cysteine and methionine metabolism	0.221469	1.65	Q61753	69	K	0.46	0.00527915	Q1	D-3-phosphoglycerate dehydrogenase OS=Mus musculus OX=10090 GN=Phgdh PE=1 SV=3	Phgdh	1	3.48588e-147	297.77	2	VTADVINAAEK(1)LQVVGR	-0.34018	1.42	1.424	1.313	0.733	0.472	0.709
mmu00270 Cysteine and methionine metabolism	0.221469	1.65	P97355	214	K	1.798	0.000293459	Q3	Spermine synthase OS=Mus musculus OX=10090 GN=Sms PE=1 SV=1	Sms	0.987916	1.63892e-21	149.14	3	LK(0.012)PK(0.988)MVTMVEIDQMVIDGCK	1.7244	0.783	0.826	0.732	1.494	1.392	1.323
mmu00270 Cysteine and methionine metabolism	0.221469	1.65	P14152	298	K	0.565	0.00113317	Q2	Malate dehydrogenase, cytoplasmic OS=Mus musculus OX=10090 GN=Mdh1 PE=1 SV=3	Mdh1	1	2.71878e-37	179.21	2	TWK(1)FVEGLPINDFSR	-1.2075	1.423	1.289	1.313	0.802	0.667	0.804
mmu00270 Cysteine and methionine metabolism	0.221469	1.65	O88509	366	K	1.676	0.038263	Q3	DNA (cytosine-5)-methyltransferase 3B OS=Mus musculus OX=10090 GN=Dnmt3b PE=1 SV=2	Dnmt3b	1	0.0161681	63.301	2	QPVVNK(1)SK	-0.048676		0.724	0.882	1.393	1.298
mmu00270 Cysteine and methionine metabolism	0.221469	1.65	O88509	783	K	1.607	0.00683712	Q3	DNA (cytosine-5)-methyltransferase 3B OS=Mus musculus OX=10090 GN=Dnmt3b PE=1 SV=2	Dnmt3b	1	9.73513e-06	96.946	2	VQTITTK(1)SNSIR	-1.3104		0.79	0.842	1.342		1.281
mmu04914 Progesterone-mediated oocyte maturation	0.221469	1.65	Q9WTX8	224	K	0.607	0.00660787	Q2	Mitotic spindle assembly checkpoint protein MAD1 OS=Mus musculus OX=10090 GN=Mad1l1 PE=1 SV=1	Mad1l1	1	0.00149733	102.46	2	AEHEQK(1)IK	1.2286	1.331		1.27	0.765	0.876	0.726
mmu04914 Progesterone-mediated oocyte maturation	0.221469	1.65	Q8R349	138	K	0.632	0.00978378	Q2	Cell division cycle protein 16 homolog OS=Mus musculus OX=10090 GN=Cdc16 PE=1 SV=1	Cdc16	1	0.00185055	61.48	2	GK(1)IYDALDNR	5.6997	1.3		1.245	0.902	0.75	0.759
mmu04914 Progesterone-mediated oocyte maturation	0.221469	1.65	Q8R349	423	K	0.491	0.00115913	Q1	Cell division cycle protein 16 homolog OS=Mus musculus OX=10090 GN=Cdc16 PE=1 SV=1	Cdc16	1	2.83401e-08	124.06	2	TAEK(1)WFLDALEK	-0.31119	1.47	1.114	1.392	0.653	0.643	0.656
mmu04914 Progesterone-mediated oocyte maturation	0.221469	1.65	P07901	655	K	1.76	0.0200162	Q3	Heat shock protein HSP 90-alpha OS=Mus musculus OX=10090 GN=Hsp90aa1 PE=1 SV=4	Hsp90aa1	1	0.00107105	96.311	2	AEADK(1)NDK	-0.047028	0.653	0.887	0.638	1.106	1.561	1.166
mmu04914 Progesterone-mediated oocyte maturation	0.221469	1.65	P31938	168	K	0.487	0.00709191	Q1	Dual specificity mitogen-activated protein kinase kinase 1 OS=Mus musculus OX=10090 GN=Map2k1 PE=1 SV=2	Map2k1	1	2.65724e-09	135.24	2	IPEQILGK(1)VSIAVIK	0.50638	1.534		1.218	0.638	0.631	0.74
mmu04914 Progesterone-mediated oocyte maturation	0.221469	1.65	P11499	53	K	2.594	0.0186787	Q4	Heat shock protein HSP 90-beta OS=Mus musculus OX=10090 GN=Hsp90ab1 PE=1 SV=3	Hsp90ab1	1	4.81573e-113	329.7	2	ELISNASDALDK(1)IR	3.5869	0.518	0.735	0.43	1.276	2.019	1.07
mmu04914 Progesterone-mediated oocyte maturation	0.221469	1.65	P11499	646	K	1.775	0.023616	Q3	Heat shock protein HSP 90-beta OS=Mus musculus OX=10090 GN=Hsp90ab1 PE=1 SV=3	Hsp90ab1	1	0.00107105	96.311	2	AEADK(1)NDK	-0.047028	0.649	0.895	0.629	1.096	1.591	1.169
mmu04914 Progesterone-mediated oocyte maturation	0.221469	1.65	P11499	263	K	0.558	5.59273e-05	Q2	Heat shock protein HSP 90-beta OS=Mus musculus OX=10090 GN=Hsp90ab1 PE=1 SV=3	Hsp90ab1	1	3.57107e-19	148.69	2	IEDVGSDEEDDSGK(1)DK	-3.1947	1.283	1.247	1.308	0.756	0.7	0.687
mmu04110 Cell cycle	0.254079	1.45	P49718	700	K	0.375	0.0008148	Q1	DNA replication licensing factor MCM5 OS=Mus musculus OX=10090 GN=Mcm5 PE=1 SV=2	Mcm5	1	7.61361e-16	85.513	3	FAIGSQVSEHSIVQDFTK(1)QK	-0.17611	1.335	1.462	1.231	0.524		0.484
mmu04110 Cell cycle	0.254079	1.45	P49718	625	K	0.545	0.00534752	Q2	DNA replication licensing factor MCM5 OS=Mus musculus OX=10090 GN=Mcm5 PE=1 SV=2	Mcm5	1	0.00646501	67.507	2	IAEALSK(1)MK	-3.703	1.343	1.293		0.747	0.689
mmu04110 Cell cycle	0.254079	1.45	P97310	476	K	0.546	0.0272189	Q2	DNA replication licensing factor MCM2 OS=Mus musculus OX=10090 GN=Mcm2 PE=1 SV=3	Mcm2	1	3.2798e-26	165.7	3	DQQIGEK(1)IFASIAPSIYGHEDIK	1.2625	1.547	1.415	0.985	0.739	0.838	0.578
mmu04110 Cell cycle	0.254079	1.45	P97311	173	K	0.662	0.0123869	Q2	DNA replication licensing factor MCM6 OS=Mus musculus OX=10090 GN=Mcm6 PE=1 SV=1	Mcm6	1	6.9263e-16	104.49	2	DVEQQFK(1)YTQPNICR	-1.5785		1.199	1.289	0.9	0.743	0.829
mmu04110 Cell cycle	0.254079	1.45	Q8R349	138	K	0.632	0.00978378	Q2	Cell division cycle protein 16 homolog OS=Mus musculus OX=10090 GN=Cdc16 PE=1 SV=1	Cdc16	1	0.00185055	61.48	2	GK(1)IYDALDNR	5.6997	1.3		1.245	0.902	0.75	0.759
mmu04110 Cell cycle	0.254079	1.45	Q8R349	423	K	0.491	0.00115913	Q1	Cell division cycle protein 16 homolog OS=Mus musculus OX=10090 GN=Cdc16 PE=1 SV=1	Cdc16	1	2.83401e-08	124.06	2	TAEK(1)WFLDALEK	-0.31119	1.47	1.114	1.392	0.653	0.643	0.656
mmu04110 Cell cycle	0.254079	1.45	Q9CQV8	5	K	0.664	0.0165321	Q2	14-3-3 protein beta/alpha OS=Mus musculus OX=10090 GN=Ywhab PE=1 SV=3	Ywhab	1	0.00013839	109.88	2	TMDK(1)SELVQK	-0.31023	1.21	1.226	1.075	0.845	0.71
mmu04110 Cell cycle	0.254079	1.45	Q9CW03	740	K	0.611	3.18007e-06	Q2	Structural maintenance of chromosomes protein 3 OS=Mus musculus OX=10090 GN=Smc3 PE=1 SV=2	Smc3	1	5.86381e-06	121.8	2	DSILSEMK(1)MLK	-2.3636	1.212	1.216	1.254	0.753	0.757	0.738
mmu04110 Cell cycle	0.254079	1.45	Q9CW03	920	K	0.65	0.0428015	Q2	Structural maintenance of chromosomes protein 3 OS=Mus musculus OX=10090 GN=Smc3 PE=1 SV=2	Smc3	1	1.89273e-09	110.91	3	EHMDAINHDTK(1)ELEK	2.7793	1.329	1.112			0.809	0.777
mmu04110 Cell cycle	0.254079	1.45	Q9WTX5	66	K	0.56	0.0461389	Q2	S-phase kinase-associated protein 1 OS=Mus musculus OX=10090 GN=Skp1 PE=1 SV=3	Skp1	1	1.6685e-08	76.23	4	VIQWCTHHK(1)DDPPPPEDDENKEK	2.3873	1.498	1.268		0.587	0.86	0.878
mmu04110 Cell cycle	0.254079	1.45	Q9WTX8	224	K	0.607	0.00660787	Q2	Mitotic spindle assembly checkpoint protein MAD1 OS=Mus musculus OX=10090 GN=Mad1l1 PE=1 SV=1	Mad1l1	1	0.00149733	102.46	2	AEHEQK(1)IK	1.2286	1.331		1.27	0.765	0.876	0.726
mmu04510 Focal adhesion	0.268867	1.4	P31938	168	K	0.487	0.00709191	Q1	Dual specificity mitogen-activated protein kinase kinase 1 OS=Mus musculus OX=10090 GN=Map2k1 PE=1 SV=2	Map2k1	1	2.65724e-09	135.24	2	IPEQILGK(1)VSIAVIK	0.50638	1.534		1.218	0.638	0.631	0.74
mmu04510 Focal adhesion	0.268867	1.4	P34152	1000	K	0.555	0.024326	Q2	Focal adhesion kinase 1 OS=Mus musculus OX=10090 GN=Ptk2 PE=1 SV=4	Ptk2	1	2.66422e-29	175.68	2	LLNSDLGELISK(1)MK	-0.99853	1.363	1.457	1.087	0.919	0.696	0.555
mmu04510 Focal adhesion	0.268867	1.4	P63001	116	K	1.771	0.000497128	Q3	Ras-related C3 botulinum toxin substrate 1 OS=Mus musculus OX=10090 GN=Rac1 PE=1 SV=1	Rac1	1	8.30228e-23	155.34	3	HHCPNTPIILVGTK(1)LDLR	-1.2165	0.652	0.782	0.677	1.233	1.256	1.25
mmu04510 Focal adhesion	0.268867	1.4	P70460	307	K	0.622	0.0022433	Q2	Vasodilator-stimulated phosphoprotein OS=Mus musculus OX=10090 GN=Vasp PE=1 SV=4	Vasp	1	0.000106283	117.99	3	RPWEK(1)NSTTLPR	1.2092	1.356	1.107	1.231	0.751	0.818	0.73
mmu04510 Focal adhesion	0.268867	1.4	Q02248	170	K	0.579	0.00437805	Q2	Catenin beta-1 OS=Mus musculus OX=10090 GN=Ctnnb1 PE=1 SV=1	Ctnnb1	1	2.77153e-40	202.16	3	LLNDEDQVVVNK(1)AAVMVHQLSK	0.22746	1.309	1.492	1.087	0.757	0.732	0.762
mmu04510 Focal adhesion	0.268867	1.4	O08808	1110	K	0.64	0.00227156	Q2	Protein diaphanous homolog 1 OS=Mus musculus OX=10090 GN=Diaph1 PE=1 SV=1	Diaph1	1	7.45667e-09	145.75	2	ELGDYFVFDPK(1)K	4.0063	1.285	1.213	1.17	0.806	0.846	0.696
mmu04510 Focal adhesion	0.268867	1.4	Q80X90	340	K	0.578	0.0139919	Q2	Filamin-B OS=Mus musculus OX=10090 GN=Flnb PE=1 SV=3	Flnb	1	1.79477e-35	88.421	3	VIVLFAGQHISK(1)SPFEVNVDK	-0.94831	1.132	1.305	1.222	0.792	0.537	0.786
mmu04510 Focal adhesion	0.268867	1.4	Q8BTM8	2240	K	0.642	4.55275e-05	Q2	Filamin-A OS=Mus musculus OX=10090 GN=Flna PE=1 SV=5	Flna	1	1.00214e-09	107.15	3	GQHVPGSPFQFTVGPLGEGGAHK(1)VR	0.92225	1.153	1.194	1.219	0.766	0.784	0.74
mmu05226 Gastric cancer	0.277801	1.76	Q02248	170	K	0.579	0.00437805	Q2	Catenin beta-1 OS=Mus musculus OX=10090 GN=Ctnnb1 PE=1 SV=1	Ctnnb1	1	2.77153e-40	202.16	3	LLNDEDQVVVNK(1)AAVMVHQLSK	0.22746	1.309	1.492	1.087	0.757	0.732	0.762
mmu05226 Gastric cancer	0.277801	1.76	P26231	199	K	0.604	0.00757446	Q2	Catenin alpha-1 OS=Mus musculus OX=10090 GN=Ctnna1 PE=1 SV=1	Ctnna1	1	0.00189686	81.163	2	QQELK(1)DVGNR	0.31295	1.299		1.194		0.744	0.763
mmu05226 Gastric cancer	0.277801	1.76	P31938	168	K	0.487	0.00709191	Q1	Dual specificity mitogen-activated protein kinase kinase 1 OS=Mus musculus OX=10090 GN=Map2k1 PE=1 SV=2	Map2k1	1	2.65724e-09	135.24	2	IPEQILGK(1)VSIAVIK	0.50638	1.534		1.218	0.638	0.631	0.74
mmu05226 Gastric cancer	0.277801	1.76	O08734	118	K	0.522	0.00938425	Q2	Bcl-2 homologous antagonist/killer OS=Mus musculus OX=10090 GN=Bak1 PE=1 SV=3	Bak1	1	2.79916e-11	128.41	2	IASSLFK(1)SGISWGR	-1.4608	1.463	1.184	1.516	0.765		0.683
mmu05218 Melanoma	0.2811	1.91	P31938	168	K	0.487	0.00709191	Q1	Dual specificity mitogen-activated protein kinase kinase 1 OS=Mus musculus OX=10090 GN=Map2k1 PE=1 SV=2	Map2k1	1	2.65724e-09	135.24	2	IPEQILGK(1)VSIAVIK	0.50638	1.534		1.218	0.638	0.631	0.74
mmu05218 Melanoma	0.2811	1.91	O08734	118	K	0.522	0.00938425	Q2	Bcl-2 homologous antagonist/killer OS=Mus musculus OX=10090 GN=Bak1 PE=1 SV=3	Bak1	1	2.79916e-11	128.41	2	IASSLFK(1)SGISWGR	-1.4608	1.463	1.184	1.516	0.765		0.683
mmu00670 One carbon pool by folate	0.2811	1.91	Q922D8	370	K	1.568	0.0112782	Q3	C-1-tetrahydrofolate synthase, cytoplasmic OS=Mus musculus OX=10090 GN=Mthfd1 PE=1 SV=4	Mthfd1	1	3.22387e-09	59.689	3	HQPDGK(1)YVVVTGITPTPLGEGK	1.8371	0.779	0.749		1.25	1.058	1.285
mmu00670 One carbon pool by folate	0.2811	1.91	Q922D8	878	K	0.635	0.000544305	Q2	C-1-tetrahydrofolate synthase, cytoplasmic OS=Mus musculus OX=10090 GN=Mthfd1 PE=1 SV=4	Mthfd1	1	7.17438e-15	105.79	4	THLSLSHNPEQK(1)GVPTGFVLPIR	-0.52158	1.194	1.299	1.156	0.732	0.807	0.779
mmu00670 One carbon pool by folate	0.2811	1.91	Q64737	982	K	0.423	0.00540344	Q1	Trifunctional purine biosynthetic protein adenosine-3 OS=Mus musculus OX=10090 GN=Gart PE=1 SV=3	Gart	1	8.95867e-15	132.63	3	VAEHK(1)IFPAALQLVASGAVQLR	-0.90266	1.491	1.456	1.095	0.662	0.442	0.607
mmu00513 Various types of N-glycan biosynthesis	0.2811	1.91	Q91YQ5	117	K	0.602	0.00234179	Q2	Dolichyl-diphosphooligosaccharide--protein glycosyltransferase subunit 1 OS=Mus musculus OX=10090 GN=Rpn1 PE=1 SV=1	Rpn1	1	1.7988e-08	85.081	2	FFTVK(1)LPVALDPGSK	-1.2307	1.313	1.353	1.159	0.818	0.684	0.802
mmu00513 Various types of N-glycan biosynthesis	0.2811	1.91	P20060	444	K	0.665	0.0475867	Q2	Beta-hexosaminidase subunit beta OS=Mus musculus OX=10090 GN=Hexb PE=1 SV=2	Hexb	1	1.97644e-07	78.157	2	NYYK(1)VEPLNFEGSEK	5.7165	1.267	1.265		0.966	0.869	0.689
mmu03320 PPAR signaling pathway	0.28945	1.69	P06801	337	K	2.026	0.0197234	Q4	NADP-dependent malic enzyme OS=Mus musculus OX=10090 GN=Me1 PE=1 SV=2	Me1	1	4.2137e-05	113.46	2	IWLVDSK(1)GLIVK	0.030267	0.652	0.685	0.735	1.666	1.132
mmu03320 PPAR signaling pathway	0.28945	1.69	P52825	544	K	0.486	0.000564016	Q1	Carnitine O-palmitoyltransferase 2, mitochondrial OS=Mus musculus OX=10090 GN=Cpt2 PE=1 SV=2	Cpt2	1	0.000400231	67.887	3	YHGQLTK(1)EAAMGQGFDR	-8.631		1.407	1.562	0.727	0.742	0.696
mmu03320 PPAR signaling pathway	0.28945	1.69	P41216	420	K	1.723	0.00769094	Q3	Long-chain-fatty-acid--CoA ligase 1 OS=Mus musculus OX=10090 GN=Acsl1 PE=1 SV=2	Acsl1	1	8.03654e-07	110.44	2	LIFHK(1)IQSSLGGK	0.68616	0.654	0.539	0.78	1.152	1.185	1.062
mmu03320 PPAR signaling pathway	0.28945	1.69	P11404	22	K	0.634	0.000409666	Q2	Fatty acid-binding protein, heart OS=Mus musculus OX=10090 GN=Fabp3 PE=1 SV=5	Fabp3	1	6.61633e-41	157.67	2	NFDDYMK(1)SLGVGFATR	1.4998	1.314	1.286	1.231	0.864	0.759	0.807
mmu03018 RNA degradation	0.292259	1.47	Q9D753	6	K	0.497	0.00706998	Q1	Exosome complex component RRP43 OS=Mus musculus OX=10090 GN=Exosc8 PE=1 SV=1	Exosc8	1	2.57843e-08	99.276	2	AAGFK(1)TVEPLEYYR	-1.2811	1.525	1.296	1.232		0.73	0.612
mmu03018 RNA degradation	0.292259	1.47	Q9DAR7	309	K	1.88	0.0348497	Q3	m7GpppX diphosphatase OS=Mus musculus OX=10090 GN=Dcps PE=1 SV=1	Dcps	1	1.19333e-16	82.822	3	AHLLAQVIENLECDPK(1)HYQQR	2.8167	0.556	0.756		1.146	1.484	1.07
mmu03018 RNA degradation	0.292259	1.47	P17182	193	K	0.347	0.013777	Q1	Alpha-enolase OS=Mus musculus OX=10090 GN=Eno1 PE=1 SV=3	Eno1	1	1.46989e-11	130.99	2	IGAEVYHNLK(1)NVIK	-2.4748	1.874	1.572		0.541	0.47	0.783
mmu03018 RNA degradation	0.292259	1.47	P21550	262	K	0.611	0.0146215	Q2	Beta-enolase OS=Mus musculus OX=10090 GN=Eno3 PE=1 SV=3	Eno3	1	7.26726e-07	104.04	2	YDLDFK(1)SPDDPAR	0.69559		1.255	1.149	0.765		0.705
mmu03018 RNA degradation	0.292259	1.47	Q9DBR1	207	K	1.754	0.00742022	Q3	5'-3' exoribonuclease 2 OS=Mus musculus OX=10090 GN=Xrn2 PE=1 SV=1	Xrn2	1	5.41474e-47	142.76	3	NLTVILSDASAPGEGEHK(1)IMDYIR	2.4296	0.664	0.88	0.612	1.309	1.184	1.288
mmu03018 RNA degradation	0.292259	1.47	Q3UJB9	1388	K	0.621	0.0034396	Q2	Enhancer of mRNA-decapping protein 4 OS=Mus musculus OX=10090 GN=Edc4 PE=1 SV=2	Edc4	1	1.28182e-12	101.43	3	LFQFLQADPHNSLSK(1)AAR	-0.75226	1.408	1.095	1.31	0.805	0.794	0.768
mmu04210 Apoptosis	0.302437	1.44	P21619	128	K	0.665	0.0159947	Q2	Lamin-B2 OS=Mus musculus OX=10090 GN=Lmnb2 PE=1 SV=2	Lmnb2	1	5.63709e-10	178.95	2	VK(1)DLESLFHR	-0.30841	1.28	1.082	1.262	0.95	0.732	0.728
mmu04210 Apoptosis	0.302437	1.44	P31938	168	K	0.487	0.00709191	Q1	Dual specificity mitogen-activated protein kinase kinase 1 OS=Mus musculus OX=10090 GN=Map2k1 PE=1 SV=2	Map2k1	1	2.65724e-09	135.24	2	IPEQILGK(1)VSIAVIK	0.50638	1.534		1.218	0.638	0.631	0.74
mmu04210 Apoptosis	0.302437	1.44	Q9JIQ3	189	K	0.518	0.00179864	Q2	Diablo homolog, mitochondrial OS=Mus musculus OX=10090 GN=Diablo PE=1 SV=2	Diablo	1	1.12568e-12	135.21	2	NHIQLVK(1)SQVQEVR	-2.7415	1.4	1.359	1.305	0.584	0.756	0.764
mmu04210 Apoptosis	0.302437	1.44	Q9JIQ3	144	K	0.66	0.000768591	Q2	Diablo homolog, mitochondrial OS=Mus musculus OX=10090 GN=Diablo PE=1 SV=2	Diablo	1	3.34751e-31	196.44	2	VEMTSK(1)QQEYLK	-0.76728	1.241	1.286	1.152	0.849	0.763	0.817
mmu04210 Apoptosis	0.302437	1.44	O08734	118	K	0.522	0.00938425	Q2	Bcl-2 homologous antagonist/killer OS=Mus musculus OX=10090 GN=Bak1 PE=1 SV=3	Bak1	1	2.79916e-11	128.41	2	IASSLFK(1)SGISWGR	-1.4608	1.463	1.184	1.516	0.765		0.683
mmu04210 Apoptosis	0.302437	1.44	P16546	1519	K	0.515	0.0185374	Q2	Spectrin alpha chain, non-erythrocytic 1 OS=Mus musculus OX=10090 GN=Sptan1 PE=1 SV=4	Sptan1	1	3.10335e-20	114.25	3	IAALQAFADQLIAVDHYAK(1)GDIANR	2.5961	1.693	1.316	1.017	0.581	0.736	0.756
mmu04210 Apoptosis	0.302437	1.44	P11103	249	K	0.643	0.00108664	Q2	Poly [ADP-ribose] polymerase 1 OS=Mus musculus OX=10090 GN=Parp1 PE=1 SV=3	Parp1	1	4.78798e-47	222.48	2	AQNELIWNIK(1)DELK	1.0701	1.222	1.295	1.2	0.868	0.738	0.784
mmu05210 Colorectal cancer	0.30252	1.62	P31938	168	K	0.487	0.00709191	Q1	Dual specificity mitogen-activated protein kinase kinase 1 OS=Mus musculus OX=10090 GN=Map2k1 PE=1 SV=2	Map2k1	1	2.65724e-09	135.24	2	IPEQILGK(1)VSIAVIK	0.50638	1.534		1.218	0.638	0.631	0.74
mmu05210 Colorectal cancer	0.30252	1.62	Q02248	170	K	0.579	0.00437805	Q2	Catenin beta-1 OS=Mus musculus OX=10090 GN=Ctnnb1 PE=1 SV=1	Ctnnb1	1	2.77153e-40	202.16	3	LLNDEDQVVVNK(1)AAVMVHQLSK	0.22746	1.309	1.492	1.087	0.757	0.732	0.762
mmu05210 Colorectal cancer	0.30252	1.62	P63001	116	K	1.771	0.000497128	Q3	Ras-related C3 botulinum toxin substrate 1 OS=Mus musculus OX=10090 GN=Rac1 PE=1 SV=1	Rac1	1	8.30228e-23	155.34	3	HHCPNTPIILVGTK(1)LDLR	-1.2165	0.652	0.782	0.677	1.233	1.256	1.25
mmu05210 Colorectal cancer	0.30252	1.62	O08734	118	K	0.522	0.00938425	Q2	Bcl-2 homologous antagonist/killer OS=Mus musculus OX=10090 GN=Bak1 PE=1 SV=3	Bak1	1	2.79916e-11	128.41	2	IASSLFK(1)SGISWGR	-1.4608	1.463	1.184	1.516	0.765		0.683
mmu04810 Regulation of actin cytoskeleton	0.32208	1.35	Q9WV32	326	K	0.281	0.0374274	Q1	Actin-related protein 2/3 complex subunit 1B OS=Mus musculus OX=10090 GN=Arpc1b PE=1 SV=4	Arpc1b	1	2.2222e-16	75.024	3	ASSEGGAATGAGLDSLHK(1)NSVSQISVLSGGK	2.5421	1.56	1.599		0.557		0.332
mmu04810 Regulation of actin cytoskeleton	0.32208	1.35	P26041	237	K	0.493	0.000466585	Q1	Moesin OS=Mus musculus OX=10090 GN=Msn PE=1 SV=3	Msn	1	9.47922e-05	103.76	2	LTPK(1)IGFPWSEIR	-2.8391	1.358	1.665	1.372	0.731	0.727	0.708
mmu04810 Regulation of actin cytoskeleton	0.32208	1.35	P26041	35	K	0.638	0.00573585	Q2	Moesin OS=Mus musculus OX=10090 GN=Msn PE=1 SV=3	Msn	1	2.49596e-33	184.27	2	QLFDQVVK(1)TIGLR	0.70911	1.463	1.214	1.201	0.774	0.786	0.914
mmu04810 Regulation of actin cytoskeleton	0.32208	1.35	Q9JKF1	1571	K	1.522	0.0119684	Q3	Ras GTPase-activating-like protein IQGAP1 OS=Mus musculus OX=10090 GN=Iqgap1 PE=1 SV=2	Iqgap1	1	1.22844e-52	182.52	3	LHEK(1)GVLLEIEDLQANQFK	0.65974	0.833	0.879	0.642	1.185	1.229	1.169
mmu04810 Regulation of actin cytoskeleton	0.32208	1.35	O08808	1110	K	0.64	0.00227156	Q2	Protein diaphanous homolog 1 OS=Mus musculus OX=10090 GN=Diaph1 PE=1 SV=1	Diaph1	1	7.45667e-09	145.75	2	ELGDYFVFDPK(1)K	4.0063	1.285	1.213	1.17	0.806	0.846	0.696
mmu04810 Regulation of actin cytoskeleton	0.32208	1.35	Q9CVB6	275	K	0.06	3.1064e-05	Q1	Actin-related protein 2/3 complex subunit 2 OS=Mus musculus OX=10090 GN=Arpc2 PE=1 SV=3	Arpc2	1	0.000604783	90.263	2	TSDFLK(1)VLNR	0.080215	2.275	2.291		0.15	0.125	0.137
mmu04810 Regulation of actin cytoskeleton	0.32208	1.35	P26043	556	K	0.664	0.0122936	Q2	Radixin OS=Mus musculus OX=10090 GN=Rdx PE=1 SV=3	Rdx	1	5.95259e-16	137.39	2	TQNDVLHAENVK(1)AGR	-4.6081	1.281	1.095	1.246	0.68	0.828	0.897
mmu04810 Regulation of actin cytoskeleton	0.32208	1.35	Q61879	1377	K	0.459	0.0224758	Q1	Myosin-10 OS=Mus musculus OX=10090 GN=Myh10 PE=1 SV=2	Myh10	1	2.26336e-98	244.44	2	QVLALQSQLADTK(1)K	-1.21	1.558	1.296	1.23	0.651	0.399	0.826
mmu04810 Regulation of actin cytoskeleton	0.32208	1.35	P31938	168	K	0.487	0.00709191	Q1	Dual specificity mitogen-activated protein kinase kinase 1 OS=Mus musculus OX=10090 GN=Map2k1 PE=1 SV=2	Map2k1	1	2.65724e-09	135.24	2	IPEQILGK(1)VSIAVIK	0.50638	1.534		1.218	0.638	0.631	0.74
mmu04810 Regulation of actin cytoskeleton	0.32208	1.35	P34152	1000	K	0.555	0.024326	Q2	Focal adhesion kinase 1 OS=Mus musculus OX=10090 GN=Ptk2 PE=1 SV=4	Ptk2	1	2.66422e-29	175.68	2	LLNSDLGELISK(1)MK	-0.99853	1.363	1.457	1.087	0.919	0.696	0.555
mmu04810 Regulation of actin cytoskeleton	0.32208	1.35	P63001	116	K	1.771	0.000497128	Q3	Ras-related C3 botulinum toxin substrate 1 OS=Mus musculus OX=10090 GN=Rac1 PE=1 SV=1	Rac1	1	8.30228e-23	155.34	3	HHCPNTPIILVGTK(1)LDLR	-1.2165	0.652	0.782	0.677	1.233	1.256	1.25
mmu05231 Choline metabolism in cancer	0.332233	1.5	P31938	168	K	0.487	0.00709191	Q1	Dual specificity mitogen-activated protein kinase kinase 1 OS=Mus musculus OX=10090 GN=Map2k1 PE=1 SV=2	Map2k1	1	2.65724e-09	135.24	2	IPEQILGK(1)VSIAVIK	0.50638	1.534		1.218	0.638	0.631	0.74
mmu05231 Choline metabolism in cancer	0.332233	1.5	P63001	116	K	1.771	0.000497128	Q3	Ras-related C3 botulinum toxin substrate 1 OS=Mus musculus OX=10090 GN=Rac1 PE=1 SV=1	Rac1	1	8.30228e-23	155.34	3	HHCPNTPIILVGTK(1)LDLR	-1.2165	0.652	0.782	0.677	1.233	1.256	1.25
mmu05231 Choline metabolism in cancer	0.332233	1.5	Q811Q9	228	K	2.135	0.00269875	Q4	Choline-phosphate cytidylyltransferase B OS=Mus musculus OX=10090 GN=Pcyt1b PE=1 SV=2	Pcyt1b	1	1.41353e-21	153.18	2	GYTAK(1)ELNVSFINEK	3.0737	0.547	0.618	0.742	1.283	1.559	1.229
mmu05231 Choline metabolism in cancer	0.332233	1.5	Q99JY8	188	K	1.843	0.0306366	Q3	Phospholipid phosphatase 3 OS=Mus musculus OX=10090 GN=Plpp3 PE=1 SV=1	Plpp3	1	0.00165063	78.932	2	GEDSK(1)VQEAR	-0.642		0.697	0.73	1.454	1.176
mmu00620 Pyruvate metabolism	0.348555	1.45	P52480	305	K	3.87	0.0390093	Q4	Pyruvate kinase PKM OS=Mus musculus OX=10090 GN=Pkm PE=1 SV=4	Pkm	1	4.31949e-46	179.21	2	GDLGIEIPAEK(1)VFLAQK	-2.0254	0.654	0.129	0.511	1.824	1.378	1.806
mmu00620 Pyruvate metabolism	0.348555	1.45	P52480	3	K	1.519	0.00756069	Q3	Pyruvate kinase PKM OS=Mus musculus OX=10090 GN=Pkm PE=1 SV=4	Pkm	1	5.59332e-239	300.25	4	PK(1)PHSEAGTAFIQTQQLHAAMADTFLEHMCR	2.0915	0.747	0.913	0.764	1.298	1.096	1.287
mmu00520 Amino sugar and nucleotide sugar metabolism	0.348555	1.45	Q9D0F9	443	K	0.507	0.00114026	Q2	Phosphoglucomutase-1 OS=Mus musculus OX=10090 GN=Pgm1 PE=1 SV=4	Pgm1	1	7.21591e-12	128.57	2	MMK(1)DLEALMLDR	2.2405	1.328	1.254	1.102	0.644	0.672	0.551
mmu00620 Pyruvate metabolism	0.348555	1.45	Q9D051	354	K	1.705	0.0369569	Q3	Pyruvate dehydrogenase E1 component subunit beta, mitochondrial OS=Mus musculus OX=10090 GN=Pdhb PE=1 SV=1	Pdhb	1	0.0199056	60.709	2	DIIFAVK(1)K	0.16679	0.941	0.779	0.626	1.348	1.318
mmu00620 Pyruvate metabolism	0.348555	1.45	P06801	337	K	2.026	0.0197234	Q4	NADP-dependent malic enzyme OS=Mus musculus OX=10090 GN=Me1 PE=1 SV=2	Me1	1	4.2137e-05	113.46	2	IWLVDSK(1)GLIVK	0.030267	0.652	0.685	0.735	1.666	1.132
mmu00520 Amino sugar and nucleotide sugar metabolism	0.348555	1.45	P20060	444	K	0.665	0.0475867	Q2	Beta-hexosaminidase subunit beta OS=Mus musculus OX=10090 GN=Hexb PE=1 SV=2	Hexb	1	1.97644e-07	78.157	2	NYYK(1)VEPLNFEGSEK	5.7165	1.267	1.265		0.966	0.869	0.689
mmu00620 Pyruvate metabolism	0.348555	1.45	P14152	298	K	0.565	0.00113317	Q2	Malate dehydrogenase, cytoplasmic OS=Mus musculus OX=10090 GN=Mdh1 PE=1 SV=3	Mdh1	1	2.71878e-37	179.21	2	TWK(1)FVEGLPINDFSR	-1.2075	1.423	1.289	1.313	0.802	0.667	0.804
mmu00520 Amino sugar and nucleotide sugar metabolism	0.348555	1.45	O08528	478	K	0.607	0.00200617	Q2	Hexokinase-2 OS=Mus musculus OX=10090 GN=Hk2 PE=1 SV=1	Hk2	1	5.10147e-06	79.235	3	TLESLK(1)LSHEQLLEVK	-0.97334	1.115	1.104	0.991	0.646		0.652
mmu00520 Amino sugar and nucleotide sugar metabolism	0.348555	1.45	P06745	454	K	0.647	0.0397347	Q2	Glucose-6-phosphate isomerase OS=Mus musculus OX=10090 GN=Gpi PE=1 SV=4	Gpi	1	1.19398e-36	185.9	2	ELQAAGK(1)SPEDLEK	-1.5126	1.237	1.04	1.298	0.81	0.916	0.586
mmu04330 Notch signaling pathway	0.353985	1.62	P31266	80	K	0.432	0.0226263	Q1	Recombining binding protein suppressor of hairless OS=Mus musculus OX=10090 GN=Rbpj PE=1 SV=1	Rbpj	1	4.06206e-59	208.35	2	GDQTVLILHAK(1)VAQK	-0.85009	1.522	1.606	1.032	0.487	0.462	0.847
mmu04330 Notch signaling pathway	0.353985	1.62	Q9CSN1	452	K	0.486	0.000105229	Q1	SNW domain-containing protein 1 OS=Mus musculus OX=10090 GN=Snw1 PE=1 SV=3	Snw1	1	7.92152e-09	74.62	2	PSK(1)NLDK	0.52071	1.166	1.191	1.248	0.581		0.587
mmu01523 Antifolate resistance	0.353985	1.62	O35379	72	K	1.575	0.0385629	Q3	Multidrug resistance-associated protein 1 OS=Mus musculus OX=10090 GN=Abcc1 PE=1 SV=1	Abcc1	1	7.9605e-17	160.62	2	GYIQMTHLNK(1)TK	0.2434	1.031	0.778	0.981		1.592	1.337
mmu01523 Antifolate resistance	0.353985	1.62	Q64737	982	K	0.423	0.00540344	Q1	Trifunctional purine biosynthetic protein adenosine-3 OS=Mus musculus OX=10090 GN=Gart PE=1 SV=3	Gart	1	8.95867e-15	132.63	3	VAEHK(1)IFPAALQLVASGAVQLR	-0.90266	1.491	1.456	1.095	0.662	0.442	0.607
mmu04918 Thyroid hormone synthesis	0.41618	1.66	P20029	622	K	0.627	0.0015797	Q2	Endoplasmic reticulum chaperone BiP OS=Mus musculus OX=10090 GN=Hspa5 PE=1 SV=3	Hspa5	0.943149	2.49256e-10	120.21	2	K(0.057)K(0.943)ELEEIVQPIISK	1.25	1.194	1.12	1.322	0.724	0.817	0.74
mmu04370 VEGF signaling pathway	0.41618	1.66	P34152	1000	K	0.555	0.024326	Q2	Focal adhesion kinase 1 OS=Mus musculus OX=10090 GN=Ptk2 PE=1 SV=4	Ptk2	1	2.66422e-29	175.68	2	LLNSDLGELISK(1)MK	-0.99853	1.363	1.457	1.087	0.919	0.696	0.555
mmu04918 Thyroid hormone synthesis	0.41618	1.66	P35564	552	K	0.261	0.000195915	Q1	Calnexin OS=Mus musculus OX=10090 GN=Canx PE=1 SV=1	Canx	1	6.86943e-49	173.63	3	QK(1)SDAEEDGVTGSQDEEDSKPK	-2.529	1.904	1.484	1.659	0.412	0.504	0.399
mmu04657 IL-17 signaling pathway	0.41618	1.66	P11499	53	K	2.594	0.0186787	Q4	Heat shock protein HSP 90-beta OS=Mus musculus OX=10090 GN=Hsp90ab1 PE=1 SV=3	Hsp90ab1	1	4.81573e-113	329.7	2	ELISNASDALDK(1)IR	3.5869	0.518	0.735	0.43	1.276	2.019	1.07
mmu04657 IL-17 signaling pathway	0.41618	1.66	P11499	646	K	1.775	0.023616	Q3	Heat shock protein HSP 90-beta OS=Mus musculus OX=10090 GN=Hsp90ab1 PE=1 SV=3	Hsp90ab1	1	0.00107105	96.311	2	AEADK(1)NDK	-0.047028	0.649	0.895	0.629	1.096	1.591	1.169
mmu04657 IL-17 signaling pathway	0.41618	1.66	P11499	263	K	0.558	5.59273e-05	Q2	Heat shock protein HSP 90-beta OS=Mus musculus OX=10090 GN=Hsp90ab1 PE=1 SV=3	Hsp90ab1	1	3.57107e-19	148.69	2	IEDVGSDEEDDSGK(1)DK	-3.1947	1.283	1.247	1.308	0.756	0.7	0.687
mmu00030 Pentose phosphate pathway	0.41618	1.66	Q91YP3	263	K	0.614	0.0198342	Q2	Deoxyribose-phosphate aldolase OS=Mus musculus OX=10090 GN=Dera PE=1 SV=1	Dera	1	2.22443e-18	139.7	2	TAK(1)ESLAWLSLVK	-2.3304		1.391	1.19	0.784	0.893	0.701
mmu04370 VEGF signaling pathway	0.41618	1.66	P63001	116	K	1.771	0.000497128	Q3	Ras-related C3 botulinum toxin substrate 1 OS=Mus musculus OX=10090 GN=Rac1 PE=1 SV=1	Rac1	1	8.30228e-23	155.34	3	HHCPNTPIILVGTK(1)LDLR	-1.2165	0.652	0.782	0.677	1.233	1.256	1.25
mmu04657 IL-17 signaling pathway	0.41618	1.66	P07901	655	K	1.76	0.0200162	Q3	Heat shock protein HSP 90-alpha OS=Mus musculus OX=10090 GN=Hsp90aa1 PE=1 SV=4	Hsp90aa1	1	0.00107105	96.311	2	AEADK(1)NDK	-0.047028	0.653	0.887	0.638	1.106	1.561	1.166
mmu04370 VEGF signaling pathway	0.41618	1.66	P31938	168	K	0.487	0.00709191	Q1	Dual specificity mitogen-activated protein kinase kinase 1 OS=Mus musculus OX=10090 GN=Map2k1 PE=1 SV=2	Map2k1	1	2.65724e-09	135.24	2	IPEQILGK(1)VSIAVIK	0.50638	1.534		1.218	0.638	0.631	0.74
mmu04213 Longevity regulating pathway - multiple species	0.41618	1.66	Q61696	507	K	31.826	1.60033e-05	Q4	Heat shock 70 kDa protein 1A OS=Mus musculus OX=10090 GN=Hspa1a PE=1 SV=2	Hspa1a	1	0.000441168	93.561	2	ITITNDK(1)GR	1.0763	0.058	0.039	0.047	1.477	1.767	1.339
mmu00030 Pentose phosphate pathway	0.41618	1.66	P06745	454	K	0.647	0.0397347	Q2	Glucose-6-phosphate isomerase OS=Mus musculus OX=10090 GN=Gpi PE=1 SV=4	Gpi	1	1.19398e-36	185.9	2	ELQAAGK(1)SPEDLEK	-1.5126	1.237	1.04	1.298	0.81	0.916	0.586
mmu04657 IL-17 signaling pathway	0.41618	1.66	P08113	87	K	0.608	0.0329607	Q2	Endoplasmin OS=Mus musculus OX=10090 GN=Hsp90b1 PE=1 SV=2	Hsp90b1	1	1.65615e-07	147.78	2	MMK(1)LIINSLYK	2.4741	1.031	1.281	1.368	0.562	0.844	0.833
mmu04213 Longevity regulating pathway - multiple species	0.41618	1.66	P63017	507	K	59.97	1.636e-05	Q4	Heat shock cognate 71 kDa protein OS=Mus musculus OX=10090 GN=Hspa8 PE=1 SV=1	Hspa8	1	0.000441168	93.561	2	ITITNDK(1)GR	1.0763	0.044	0.027	0.03	1.875	2.343	1.839
mmu04213 Longevity regulating pathway - multiple species	0.41618	1.66	P63017	573	K	5.14	0.00563027	Q4	Heat shock cognate 71 kDa protein OS=Mus musculus OX=10090 GN=Hspa8 PE=1 SV=1	Hspa8	1	1.57284e-28	155.57	2	ILDK(1)CNEIISWLDK	0.85265		0.367	0.296		1.6	1.808
mmu04213 Longevity regulating pathway - multiple species	0.41618	1.66	P63017	88	K	0.654	0.010927	Q2	Heat shock cognate 71 kDa protein OS=Mus musculus OX=10090 GN=Hspa8 PE=1 SV=1	Hspa8	1	1.12733e-39	133.29	4	RFDDAVVQSDMK(1)HWPFMVVNDAGRPK	1.5102	1.221	1.031	1.187	0.782		0.718
mmu04213 Longevity regulating pathway - multiple species	0.41618	1.66	P63017	423	K	0.579	0.0305357	Q2	Heat shock cognate 71 kDa protein OS=Mus musculus OX=10090 GN=Hspa8 PE=1 SV=1	Hspa8	1	2.30841e-22	87.892	3	NTTIPTK(1)QTQTFTTYSDNQPGVLIQVYEGER	-1.3738	0.951	1.343	1.261	0.667		0.705
mmu03430 Mismatch repair	0.41618	1.66	Q99J62	36	K	0.627	0.0409534	Q2	Replication factor C subunit 4 OS=Mus musculus OX=10090 GN=Rfc4 PE=1 SV=1	Rfc4	1	0.00185094	61.48	2	VK(1)PVPWVEK	-2.4634	0.928	1.133	1.322	0.712	0.702
mmu04918 Thyroid hormone synthesis	0.41618	1.66	P08113	87	K	0.608	0.0329607	Q2	Endoplasmin OS=Mus musculus OX=10090 GN=Hsp90b1 PE=1 SV=2	Hsp90b1	1	1.65615e-07	147.78	2	MMK(1)LIINSLYK	2.4741	1.031	1.281	1.368	0.562	0.844	0.833
mmu00030 Pentose phosphate pathway	0.41618	1.66	Q9D0F9	443	K	0.507	0.00114026	Q2	Phosphoglucomutase-1 OS=Mus musculus OX=10090 GN=Pgm1 PE=1 SV=4	Pgm1	1	7.21591e-12	128.57	2	MMK(1)DLEALMLDR	2.2405	1.328	1.254	1.102	0.644	0.672	0.551
mmu03430 Mismatch repair	0.41618	1.66	Q8R323	139	K	0.528	0.0129708	Q2	Replication factor C subunit 3 OS=Mus musculus OX=10090 GN=Rfc3 PE=1 SV=1	Rfc3	1	6.39494e-06	94.66	2	VVLLTEVDK(1)LTK	0.18865	1.145	1.631	1.178	0.762	0.57	0.757
mmu03430 Mismatch repair	0.41618	1.66	Q8VEE4	322	K	1.63	0.00685757	Q3	Replication protein A 70 kDa DNA-binding subunit OS=Mus musculus OX=10090 GN=Rpa1 PE=1 SV=1	Rpa1	1	4.24527e-13	88.42	2	AK(1)DALVDIIGICK	3.6872	0.764	0.696	0.789	1.072	1.162	1.432
mmu04213 Longevity regulating pathway - multiple species	0.41618	1.66	P24270	77	K	1.649	0.0081124	Q3	Catalase OS=Mus musculus OX=10090 GN=Cat PE=1 SV=4	Cat	1	1.10256e-36	140.78	3	VVHAK(1)GAGAFGYFEVTHDITR	1.0132	0.724	0.712	0.73	0.97	1.25	1.351
mmu05200 Pathways in cancer	0.419228	1.24	P11499	53	K	2.594	0.0186787	Q4	Heat shock protein HSP 90-beta OS=Mus musculus OX=10090 GN=Hsp90ab1 PE=1 SV=3	Hsp90ab1	1	4.81573e-113	329.7	2	ELISNASDALDK(1)IR	3.5869	0.518	0.735	0.43	1.276	2.019	1.07
mmu05200 Pathways in cancer	0.419228	1.24	P11499	646	K	1.775	0.023616	Q3	Heat shock protein HSP 90-beta OS=Mus musculus OX=10090 GN=Hsp90ab1 PE=1 SV=3	Hsp90ab1	1	0.00107105	96.311	2	AEADK(1)NDK	-0.047028	0.649	0.895	0.629	1.096	1.591	1.169
mmu05200 Pathways in cancer	0.419228	1.24	P11499	263	K	0.558	5.59273e-05	Q2	Heat shock protein HSP 90-beta OS=Mus musculus OX=10090 GN=Hsp90ab1 PE=1 SV=3	Hsp90ab1	1	3.57107e-19	148.69	2	IEDVGSDEEDDSGK(1)DK	-3.1947	1.283	1.247	1.308	0.756	0.7	0.687
mmu05200 Pathways in cancer	0.419228	1.24	Q9WTX5	66	K	0.56	0.0461389	Q2	S-phase kinase-associated protein 1 OS=Mus musculus OX=10090 GN=Skp1 PE=1 SV=3	Skp1	1	1.6685e-08	76.23	4	VIQWCTHHK(1)DDPPPPEDDENKEK	2.3873	1.498	1.268		0.587	0.86	0.878
mmu05200 Pathways in cancer	0.419228	1.24	P08113	87	K	0.608	0.0329607	Q2	Endoplasmin OS=Mus musculus OX=10090 GN=Hsp90b1 PE=1 SV=2	Hsp90b1	1	1.65615e-07	147.78	2	MMK(1)LIINSLYK	2.4741	1.031	1.281	1.368	0.562	0.844	0.833
mmu05200 Pathways in cancer	0.419228	1.24	Q02248	170	K	0.579	0.00437805	Q2	Catenin beta-1 OS=Mus musculus OX=10090 GN=Ctnnb1 PE=1 SV=1	Ctnnb1	1	2.77153e-40	202.16	3	LLNDEDQVVVNK(1)AAVMVHQLSK	0.22746	1.309	1.492	1.087	0.757	0.732	0.762
mmu05200 Pathways in cancer	0.419228	1.24	P63001	116	K	1.771	0.000497128	Q3	Ras-related C3 botulinum toxin substrate 1 OS=Mus musculus OX=10090 GN=Rac1 PE=1 SV=1	Rac1	1	8.30228e-23	155.34	3	HHCPNTPIILVGTK(1)LDLR	-1.2165	0.652	0.782	0.677	1.233	1.256	1.25
mmu05200 Pathways in cancer	0.419228	1.24	Q3UMY5	271	K	0.661	0.00258065	Q2	Echinoderm microtubule-associated protein-like 4 OS=Mus musculus OX=10090 GN=Eml4 PE=1 SV=1	Eml4	1	5.14983e-05	92.732	2	LK(1)LEWVYGYR	-2.1937		1.241	1.203	0.796		0.819
mmu05200 Pathways in cancer	0.419228	1.24	P31938	168	K	0.487	0.00709191	Q1	Dual specificity mitogen-activated protein kinase kinase 1 OS=Mus musculus OX=10090 GN=Map2k1 PE=1 SV=2	Map2k1	1	2.65724e-09	135.24	2	IPEQILGK(1)VSIAVIK	0.50638	1.534		1.218	0.638	0.631	0.74
mmu05200 Pathways in cancer	0.419228	1.24	P07901	655	K	1.76	0.0200162	Q3	Heat shock protein HSP 90-alpha OS=Mus musculus OX=10090 GN=Hsp90aa1 PE=1 SV=4	Hsp90aa1	1	0.00107105	96.311	2	AEADK(1)NDK	-0.047028	0.653	0.887	0.638	1.106	1.561	1.166
mmu05200 Pathways in cancer	0.419228	1.24	O08734	118	K	0.522	0.00938425	Q2	Bcl-2 homologous antagonist/killer OS=Mus musculus OX=10090 GN=Bak1 PE=1 SV=3	Bak1	1	2.79916e-11	128.41	2	IASSLFK(1)SGISWGR	-1.4608	1.463	1.184	1.516	0.765		0.683
mmu05200 Pathways in cancer	0.419228	1.24	P34152	1000	K	0.555	0.024326	Q2	Focal adhesion kinase 1 OS=Mus musculus OX=10090 GN=Ptk2 PE=1 SV=4	Ptk2	1	2.66422e-29	175.68	2	LLNSDLGELISK(1)MK	-0.99853	1.363	1.457	1.087	0.919	0.696	0.555
mmu05200 Pathways in cancer	0.419228	1.24	D3YZP9	149	K	0.549	0.000723485	Q2	Coiled-coil domain-containing protein 6 OS=Mus musculus OX=10090 GN=Ccdc6 PE=1 SV=1	Ccdc6	1	8.60356e-28	104.47	4	LMQLQHEK(1)AELEQHLEQEQEFQVNK	0.12995	1.221	1.099	1.128	0.637		0.624
mmu05200 Pathways in cancer	0.419228	1.24	P21107	153	K	0.657	0.000258197	Q2	Tropomyosin alpha-3 chain OS=Mus musculus OX=10090 GN=Tpm3 PE=1 SV=3	Tpm3	1	9.63576e-27	187.85	2	EAK(1)HIAEEADRK	-3.1904	1.252	1.138	1.234	0.815	0.797	0.768
mmu05200 Pathways in cancer	0.419228	1.24	P26231	199	K	0.604	0.00757446	Q2	Catenin alpha-1 OS=Mus musculus OX=10090 GN=Ctnna1 PE=1 SV=1	Ctnna1	1	0.00189686	81.163	2	QQELK(1)DVGNR	0.31295	1.299		1.194		0.744	0.763
mmu05200 Pathways in cancer	0.419228	1.24	F6ZDS4	928	K	0.613	0.015837	Q2	Nucleoprotein TPR OS=Mus musculus OX=10090 GN=Tpr PE=1 SV=1	Tpr	0.929548	0.0105978	87.895	2	K(0.07)K(0.93)LENEVEQR	-0.34634	1.332	1.115	1.101	0.668	0.782
mmu05200 Pathways in cancer	0.419228	1.24	F6ZDS4	326	K	0.644	0.0120261	Q2	Nucleoprotein TPR OS=Mus musculus OX=10090 GN=Tpr PE=1 SV=1	Tpr	1	5.65448e-19	123.24	3	TSNEHLQK(1)HVEDLLTK	3.1825	1.354	1.217	1.081	0.875	0.805	0.673
mmu05200 Pathways in cancer	0.419228	1.24	F6ZDS4	1421	K	0.64	0.00348457	Q2	Nucleoprotein TPR OS=Mus musculus OX=10090 GN=Tpr PE=1 SV=1	Tpr	1	7.27495e-57	157.67	3	NQQLINQQK(1)DPDTEEYRK	-0.62174	1.275	1.203	1.176	0.682	0.793	0.863
mmu05200 Pathways in cancer	0.419228	1.24	F6ZDS4	1625	K	0.633	7.91095e-05	Q2	Nucleoprotein TPR OS=Mus musculus OX=10090 GN=Tpr PE=1 SV=1	Tpr	1	0.000291501	106.93	2	TWK(1)TLALAK	-1.6058	1.274	1.217	1.179	0.799	0.757	0.768
mmu05200 Pathways in cancer	0.419228	1.24	F6ZDS4	1927	K	0.549	0.0222415	Q2	Nucleoprotein TPR OS=Mus musculus OX=10090 GN=Tpr PE=1 SV=1	Tpr	1	2.3367e-49	91.39	3	TREEEEDSTMEAGDQVSEDTVEMPLPK(1)K	1.702	1.285		1.272	0.766		0.638
mmu05212 Pancreatic cancer	0.428859	1.58	P31938	168	K	0.487	0.00709191	Q1	Dual specificity mitogen-activated protein kinase kinase 1 OS=Mus musculus OX=10090 GN=Map2k1 PE=1 SV=2	Map2k1	1	2.65724e-09	135.24	2	IPEQILGK(1)VSIAVIK	0.50638	1.534		1.218	0.638	0.631	0.74
mmu05212 Pancreatic cancer	0.428859	1.58	O08734	118	K	0.522	0.00938425	Q2	Bcl-2 homologous antagonist/killer OS=Mus musculus OX=10090 GN=Bak1 PE=1 SV=3	Bak1	1	2.79916e-11	128.41	2	IASSLFK(1)SGISWGR	-1.4608	1.463	1.184	1.516	0.765		0.683
mmu05223 Non-small cell lung cancer	0.428859	1.58	Q3UMY5	271	K	0.661	0.00258065	Q2	Echinoderm microtubule-associated protein-like 4 OS=Mus musculus OX=10090 GN=Eml4 PE=1 SV=1	Eml4	1	5.14983e-05	92.732	2	LK(1)LEWVYGYR	-2.1937		1.241	1.203	0.796		0.819
mmu05223 Non-small cell lung cancer	0.428859	1.58	P31938	168	K	0.487	0.00709191	Q1	Dual specificity mitogen-activated protein kinase kinase 1 OS=Mus musculus OX=10090 GN=Map2k1 PE=1 SV=2	Map2k1	1	2.65724e-09	135.24	2	IPEQILGK(1)VSIAVIK	0.50638	1.534		1.218	0.638	0.631	0.74
mmu05223 Non-small cell lung cancer	0.428859	1.58	O08734	118	K	0.522	0.00938425	Q2	Bcl-2 homologous antagonist/killer OS=Mus musculus OX=10090 GN=Bak1 PE=1 SV=3	Bak1	1	2.79916e-11	128.41	2	IASSLFK(1)SGISWGR	-1.4608	1.463	1.184	1.516	0.765		0.683
mmu05212 Pancreatic cancer	0.428859	1.58	P63001	116	K	1.771	0.000497128	Q3	Ras-related C3 botulinum toxin substrate 1 OS=Mus musculus OX=10090 GN=Rac1 PE=1 SV=1	Rac1	1	8.30228e-23	155.34	3	HHCPNTPIILVGTK(1)LDLR	-1.2165	0.652	0.782	0.677	1.233	1.256	1.25
mmu05134 Legionellosis	0.443065	1.5	Q61696	507	K	31.826	1.60033e-05	Q4	Heat shock 70 kDa protein 1A OS=Mus musculus OX=10090 GN=Hspa1a PE=1 SV=2	Hspa1a	1	0.000441168	93.561	2	ITITNDK(1)GR	1.0763	0.058	0.039	0.047	1.477	1.767	1.339
mmu05134 Legionellosis	0.443065	1.5	P63017	507	K	59.97	1.636e-05	Q4	Heat shock cognate 71 kDa protein OS=Mus musculus OX=10090 GN=Hspa8 PE=1 SV=1	Hspa8	1	0.000441168	93.561	2	ITITNDK(1)GR	1.0763	0.044	0.027	0.03	1.875	2.343	1.839
mmu05134 Legionellosis	0.443065	1.5	P63017	573	K	5.14	0.00563027	Q4	Heat shock cognate 71 kDa protein OS=Mus musculus OX=10090 GN=Hspa8 PE=1 SV=1	Hspa8	1	1.57284e-28	155.57	2	ILDK(1)CNEIISWLDK	0.85265		0.367	0.296		1.6	1.808
mmu05134 Legionellosis	0.443065	1.5	P63017	88	K	0.654	0.010927	Q2	Heat shock cognate 71 kDa protein OS=Mus musculus OX=10090 GN=Hspa8 PE=1 SV=1	Hspa8	1	1.12733e-39	133.29	4	RFDDAVVQSDMK(1)HWPFMVVNDAGRPK	1.5102	1.221	1.031	1.187	0.782		0.718
mmu05134 Legionellosis	0.443065	1.5	P63017	423	K	0.579	0.0305357	Q2	Heat shock cognate 71 kDa protein OS=Mus musculus OX=10090 GN=Hspa8 PE=1 SV=1	Hspa8	1	2.30841e-22	87.892	3	NTTIPTK(1)QTQTFTTYSDNQPGVLIQVYEGER	-1.3738	0.951	1.343	1.261	0.667		0.705
mmu05134 Legionellosis	0.443065	1.5	Q01853	217	K	0.646	0.00255362	Q2	Transitional endoplasmic reticulum ATPase OS=Mus musculus OX=10090 GN=Vcp PE=1 SV=4	Vcp	1	1.99496e-58	205.09	2	QLAQIK(1)EMVELPLR	0.176	1.154	1.266	1.193	0.815	0.831	0.689
mmu05164 Influenza A	0.445635	1.34	O08734	118	K	0.522	0.00938425	Q2	Bcl-2 homologous antagonist/killer OS=Mus musculus OX=10090 GN=Bak1 PE=1 SV=3	Bak1	1	2.79916e-11	128.41	2	IASSLFK(1)SGISWGR	-1.4608	1.463	1.184	1.516	0.765		0.683
mmu05164 Influenza A	0.445635	1.34	Q99JX7	315	K	0.63	0.0116336	Q2	Nuclear RNA export factor 1 OS=Mus musculus OX=10090 GN=Nxf1 PE=1 SV=3	Nxf1	1	1.72422e-07	86.243	2	GLK(1)LEELWLDR	-1.9322	1.258	1.258	1.155	0.841	0.621	0.851
mmu05164 Influenza A	0.445635	1.34	Q91YW3	150	K	0.466	0.0309092	Q1	DnaJ homolog subfamily C member 3 OS=Mus musculus OX=10090 GN=Dnajc3 PE=1 SV=1	Dnajc3	1	3.66715e-05	82.437	2	EAESQLVK(1)ADEMQR	-1.8504	1.358	1.512			0.584	0.754
mmu05164 Influenza A	0.445635	1.34	Q8C570	111	K	1.523	0.0141351	Q3	mRNA export factor OS=Mus musculus OX=10090 GN=Rae1 PE=1 SV=1	Rae1	1	4.90137e-21	116.9	3	TAK(1)MWDLNSNQAIQIAQHDAPVK	0.088449	0.892	0.795	0.695	1.266	1.316	1.046
mmu05164 Influenza A	0.445635	1.34	P31938	168	K	0.487	0.00709191	Q1	Dual specificity mitogen-activated protein kinase kinase 1 OS=Mus musculus OX=10090 GN=Map2k1 PE=1 SV=2	Map2k1	1	2.65724e-09	135.24	2	IPEQILGK(1)VSIAVIK	0.50638	1.534		1.218	0.638	0.631	0.74
mmu05164 Influenza A	0.445635	1.34	Q6PFD9	551	K	0.663	0.000417916	Q2	Nuclear pore complex protein Nup98-Nup96 OS=Mus musculus OX=10090 GN=Nup98 PE=1 SV=2	Nup98	1	0.000432317	57.003	2	ALTTPTHYK(1)LTPR	-2.0673	1.178	1.215	1.245	0.844	0.816	0.751
mmu04145 Phagosome	0.452406	1.32	P63001	116	K	1.771	0.000497128	Q3	Ras-related C3 botulinum toxin substrate 1 OS=Mus musculus OX=10090 GN=Rac1 PE=1 SV=1	Rac1	1	8.30228e-23	155.34	3	HHCPNTPIILVGTK(1)LDLR	-1.2165	0.652	0.782	0.677	1.233	1.256	1.25
mmu04145 Phagosome	0.452406	1.32	Q62351	39	K	0.613	0.0084319	Q2	Transferrin receptor protein 1 OS=Mus musculus OX=10090 GN=Tfrc PE=1 SV=1	Tfrc	1	5.89826e-47	116.6	3	QVDGDNSHVEMK(1)LAADEEENADNNMK	0.77369	1.025	1.261	1.17	0.702		0.71
mmu04145 Phagosome	0.452406	1.32	P50518	33	K	0.3	0.0100373	Q1	V-type proton ATPase subunit E 1 OS=Mus musculus OX=10090 GN=Atp6v1e1 PE=1 SV=2	Atp6v1e1	1	2.12503e-41	178.03	2	AEEIDAK(1)AEEEFNIEK	0.18806	2.426	1.763	1.154	0.691	0.445	0.468
mmu04145 Phagosome	0.452406	1.32	P50518	62	K	0.645	0.0114104	Q2	V-type proton ATPase subunit E 1 OS=Mus musculus OX=10090 GN=Atp6v1e1 PE=1 SV=2	Atp6v1e1	1	1.07622e-07	171.75	2	EK(1)QIEQQK	0.31617	1.541	1.141	1.167	0.83	0.833	0.82
mmu04145 Phagosome	0.452406	1.32	P50518	52	K	1.889	0.00178682	Q3	V-type proton ATPase subunit E 1 OS=Mus musculus OX=10090 GN=Atp6v1e1 PE=1 SV=2	Atp6v1e1	1	0.000475664	92.732	2	LK(1)IMEYYEK	0.66259	0.552		0.62	1.144	1.037	1.14
mmu04145 Phagosome	0.452406	1.32	Q6PF93	269	K	0.616	0.00716201	Q2	Phosphatidylinositol 3-kinase catalytic subunit type 3 OS=Mus musculus OX=10090 GN=Pik3c3 PE=1 SV=1	Pik3c3	1	3.46982e-08	77.325	3	VPDPQMSMENLVESK(1)HHK	-0.77466	1.002	1.203	1.157	0.704		0.677
mmu04145 Phagosome	0.452406	1.32	P35564	552	K	0.261	0.000195915	Q1	Calnexin OS=Mus musculus OX=10090 GN=Canx PE=1 SV=1	Canx	1	6.86943e-49	173.63	3	QK(1)SDAEEDGVTGSQDEEDSKPK	-2.529	1.904	1.484	1.659	0.412	0.504	0.399
mmu04145 Phagosome	0.452406	1.32	Q8BL66	503	K	0.594	0.0105955	Q2	Early endosome antigen 1 OS=Mus musculus OX=10090 GN=Eea1 PE=1 SV=2	Eea1	1	2.0689e-08	117.41	3	QQHQEQQALQQSATAK(1)LR	3.1768	1.192	1.154	1.542	0.691	0.748	0.871
mmu00330 Arginine and proline metabolism	0.458526	1.44	P97355	214	K	1.798	0.000293459	Q3	Spermine synthase OS=Mus musculus OX=10090 GN=Sms PE=1 SV=1	Sms	0.987916	1.63892e-21	149.14	3	LK(0.012)PK(0.988)MVTMVEIDQMVIDGCK	1.7244	0.783	0.826	0.732	1.494	1.392	1.323
mmu00330 Arginine and proline metabolism	0.458526	1.44	Q922Q4	276	K	0.359	0.00821215	Q1	Pyrroline-5-carboxylate reductase 2 OS=Mus musculus OX=10090 GN=Pycr2 PE=1 SV=1	Pycr2	1	9.57944e-29	146.48	2	ELQSMADQEK(1)VSPAALK	-4.3608	2.005	1.644	1.262	0.473	0.495	0.793
mmu00330 Arginine and proline metabolism	0.458526	1.44	Q60715	72	K	0.594	0.0165134	Q2	Prolyl 4-hydroxylase subunit alpha-1 OS=Mus musculus OX=10090 GN=P4ha1 PE=1 SV=2	P4ha1	1	1.40886e-13	118.26	3	LTSTATK(1)DPEGFVGHPVNAFK	2.0167	1.218	0.93	1.22	0.561	0.656	0.782
mmu04613 Neutrophil extracellular trap formation	0.468212	1.26	P31938	168	K	0.487	0.00709191	Q1	Dual specificity mitogen-activated protein kinase kinase 1 OS=Mus musculus OX=10090 GN=Map2k1 PE=1 SV=2	Map2k1	1	2.65724e-09	135.24	2	IPEQILGK(1)VSIAVIK	0.50638	1.534		1.218	0.638	0.631	0.74
mmu04613 Neutrophil extracellular trap formation	0.468212	1.26	Q60930	286	K	2.339	0.0136357	Q4	Voltage-dependent anion-selective channel protein 2 OS=Mus musculus OX=10090 GN=Vdac2 PE=1 SV=2	Vdac2	1	1.83307e-22	132.9	2	SFNAGGHK(1)LGLALELEA	7.6274		0.541	0.491	0.935	1.327	1.359
mmu04613 Neutrophil extracellular trap formation	0.468212	1.26	P63158	141	K	0.271	0.0277688	Q1	High mobility group protein B1 OS=Mus musculus OX=10090 GN=Hmgb1 PE=1 SV=2	Hmgb1	1	7.30472e-37	146.75	2	LGEMWNNTAADDK(1)QPYEK	-2.9163	1.331	1.862	1.221	0.549		0.247
mmu04613 Neutrophil extracellular trap formation	0.468212	1.26	P63001	116	K	1.771	0.000497128	Q3	Ras-related C3 botulinum toxin substrate 1 OS=Mus musculus OX=10090 GN=Rac1 PE=1 SV=1	Rac1	1	8.30228e-23	155.34	3	HHCPNTPIILVGTK(1)LDLR	-1.2165	0.652	0.782	0.677	1.233	1.256	1.25
mmu04613 Neutrophil extracellular trap formation	0.468212	1.26	Q8CCK0	323	K	1.584	0.0219265	Q3	Core histone macro-H2A.2 OS=Mus musculus OX=10090 GN=Macroh2a2 PE=1 SV=3	Macroh2a2	1	5.86487e-06	78.157	2	NCFPK(1)QTAAQVTLK	-0.91231		0.646	0.709	1.091	1.202	0.927
mmu04613 Neutrophil extracellular trap formation	0.468212	1.26	Q9Z2V5	1140	K	0.642	0.0267579	Q2	Histone deacetylase 6 OS=Mus musculus OX=10090 GN=Hdac6 PE=1 SV=3	Hdac6	1	9.09699e-06	79.889	3	NAAHQNK(1)FGEDMPHSH	1.6121	1.194	0.993	1.131		0.631	0.79
mmu03022 Basal transcription factors	0.474994	1.37	Q8R0A0	230	K	0.639	0.000277484	Q2	General transcription factor IIF subunit 2 OS=Mus musculus OX=10090 GN=Gtf2f2 PE=1 SV=1	Gtf2f2	1	2.50957e-06	93.772	3	GIHK(1)NTWELKPEYR	1.3099	1.198	1.143	1.262	0.793	0.732	0.777
mmu03022 Basal transcription factors	0.474994	1.37	Q9D902	272	K	0.651	0.00742201	Q2	General transcription factor IIE subunit 2 OS=Mus musculus OX=10090 GN=Gtf2e2 PE=1 SV=2	Gtf2e2	1	2.2531e-05	108.5	3	FK(1)THNEHLAGVLK	0.64787	1.326		1.218	0.755	0.857	0.871
mmu03022 Basal transcription factors	0.474994	1.37	Q9ESZ8	488	K	0.39	0.0256598	Q1	General transcription factor II-I OS=Mus musculus OX=10090 GN=Gtf2i PE=1 SV=3	Gtf2i	1	6.96824e-29	113.34	2	FAEALGSTEAK(1)AVPYQK	-3.3856	1.653	1.589	1.019	0.48	0.629
mmu05206 MicroRNAs in cancer	0.483945	1.32	O35379	72	K	1.575	0.0385629	Q3	Multidrug resistance-associated protein 1 OS=Mus musculus OX=10090 GN=Abcc1 PE=1 SV=1	Abcc1	1	7.9605e-17	160.62	2	GYIQMTHLNK(1)TK	0.2434	1.031	0.778	0.981		1.592	1.337
mmu05206 MicroRNAs in cancer	0.483945	1.32	O88509	366	K	1.676	0.038263	Q3	DNA (cytosine-5)-methyltransferase 3B OS=Mus musculus OX=10090 GN=Dnmt3b PE=1 SV=2	Dnmt3b	1	0.0161681	63.301	2	QPVVNK(1)SK	-0.048676		0.724	0.882	1.393	1.298
mmu05206 MicroRNAs in cancer	0.483945	1.32	O88509	783	K	1.607	0.00683712	Q3	DNA (cytosine-5)-methyltransferase 3B OS=Mus musculus OX=10090 GN=Dnmt3b PE=1 SV=2	Dnmt3b	1	9.73513e-06	96.946	2	VQTITTK(1)SNSIR	-1.3104		0.79	0.842	1.342		1.281
mmu05206 MicroRNAs in cancer	0.483945	1.32	P20152	139	K	0.656	0.0496811	Q2	Vimentin OS=Mus musculus OX=10090 GN=Vim PE=1 SV=3	Vim	1	1.10804e-84	236.42	2	ILLAELEQLK(1)GQGK	5.9027	1.137	1.468	1.041	0.638	0.936	0.816
mmu05206 MicroRNAs in cancer	0.483945	1.32	P20152	313	K	0.644	0.00118256	Q2	Vimentin OS=Mus musculus OX=10090 GN=Vim PE=1 SV=3	Vim	1	3.89349e-20	170.69	2	QAK(1)QESNEYR	-0.59447	1.303	1.096	1.26	0.785	0.785	0.788
mmu05206 MicroRNAs in cancer	0.483945	1.32	P31938	168	K	0.487	0.00709191	Q1	Dual specificity mitogen-activated protein kinase kinase 1 OS=Mus musculus OX=10090 GN=Map2k1 PE=1 SV=2	Map2k1	1	2.65724e-09	135.24	2	IPEQILGK(1)VSIAVIK	0.50638	1.534		1.218	0.638	0.631	0.74
mmu05206 MicroRNAs in cancer	0.483945	1.32	Q1PSW8	432	K	2.4	0.00174074	Q4	E3 ubiquitin-protein ligase TRIM71 OS=Mus musculus OX=10090 GN=Trim71 PE=1 SV=1	Trim71	1	1.83408e-06	130.79	2	MLAQVQELK(1)TIR	0.2669	0.582	0.705	0.658	1.476		1.636
mmu05206 MicroRNAs in cancer	0.483945	1.32	O08734	118	K	0.522	0.00938425	Q2	Bcl-2 homologous antagonist/killer OS=Mus musculus OX=10090 GN=Bak1 PE=1 SV=3	Bak1	1	2.79916e-11	128.41	2	IASSLFK(1)SGISWGR	-1.4608	1.463	1.184	1.516	0.765		0.683
mmu05206 MicroRNAs in cancer	0.483945	1.32	P26043	556	K	0.664	0.0122936	Q2	Radixin OS=Mus musculus OX=10090 GN=Rdx PE=1 SV=3	Rdx	1	5.95259e-16	137.39	2	TQNDVLHAENVK(1)AGR	-4.6081	1.281	1.095	1.246	0.68	0.828	0.897
mmu05171 Coronavirus disease - COVID-19	0.48491	1.18	Q9CPR4	96	K	0.539	0.00871087	Q2	60S ribosomal protein L17 OS=Mus musculus OX=10090 GN=Rpl17 PE=1 SV=3	Rpl17	1	8.83527e-53	189.47	3	SAEFLLHMLK(1)NAESNAELK	-0.50812	1.38	1.312	1.146	0.862	0.597	0.609
mmu05171 Coronavirus disease - COVID-19	0.48491	1.18	P51410	2	K	33.082	0.000438963	Q4	60S ribosomal protein L9 OS=Mus musculus OX=10090 GN=Rpl9 PE=1 SV=2	Rpl9	1	2.09855e-16	82.747	2	MK(1)TILSNQTVDIPENVEITLK	1.5655	0.057	0.065		1.952	2.084
mmu05171 Coronavirus disease - COVID-19	0.48491	1.18	Q9CZM2	5	K	0.621	0.0142581	Q2	60S ribosomal protein L15 OS=Mus musculus OX=10090 GN=Rpl15 PE=1 SV=4	Rpl15	1	1.79735e-05	104.39	2	GAYK(1)YIQELWR	3.0532	1.168	1.365	1.176	0.936	0.671	0.697
mmu05171 Coronavirus disease - COVID-19	0.48491	1.18	Q9CZX8	111	K	0.429	0.0130628	Q1	40S ribosomal protein S19 OS=Mus musculus OX=10090 GN=Rps19 PE=1 SV=3	Rps19	1	2.32724e-18	142.51	2	VLQALEGLK(1)MVEK	3.648	1.201	1.741	1.192	0.424	0.653	0.698
mmu05171 Coronavirus disease - COVID-19	0.48491	1.18	P99027	21	K	0.645	0.00180041	Q2	60S acidic ribosomal protein P2 OS=Mus musculus OX=10090 GN=Rplp2 PE=1 SV=3	Rplp2	1	4.75831e-25	100.6	2	YVASYLLAALGGNSSPSAK(1)DIK	1.1687	1.179	1.178	1.281	0.702	0.824	0.821
mmu05171 Coronavirus disease - COVID-19	0.48491	1.18	P97351	116	K	2.613	0.00140412	Q4	40S ribosomal protein S3a OS=Mus musculus OX=10090 GN=Rps3a PE=1 SV=3	Rps3a	1	1.65228e-25	172.51	2	K(1)WQTMIEAHVDVK	1.25	0.577		0.537		1.46	1.451
mmu05171 Coronavirus disease - COVID-19	0.48491	1.18	P62830	91	K	0.662	0.0190471	Q2	60S ribosomal protein L23 OS=Mus musculus OX=10090 GN=Rpl23 PE=1 SV=1	Rpl23	1	1.37141e-75	140.3	3	RK(1)DGVFLYFEDNAGVIVNNK	0.8961	1.234	1.343	1.023	0.829	0.868	0.685
mmu05171 Coronavirus disease - COVID-19	0.48491	1.18	P62751	103	K	0.623	0.0135855	Q2	60S ribosomal protein L23a OS=Mus musculus OX=10090 GN=Rpl23a PE=1 SV=1	Rpl23a	1	7.87559e-13	124.24	3	IEDNNTLVFIVDVK(1)ANK	-4.9491	1.299	1.304	1.093	0.663	0.919	0.719
mmu05171 Coronavirus disease - COVID-19	0.48491	1.18	Q6ZWV7	25	K	0.631	0.00113142	Q2	60S ribosomal protein L35 OS=Mus musculus OX=10090 GN=Rpl35 PE=1 SV=1	Rpl35	1	1.69452e-156	378.42	2	QLDDLK(1)VELSQLR	3.5973	1.262	1.293	1.129	0.763	0.732	0.828
mmu05171 Coronavirus disease - COVID-19	0.48491	1.18	P14206	42	K	1.589	0.0430641	Q3	40S ribosomal protein SA OS=Mus musculus OX=10090 GN=Rpsa PE=1 SV=4	Rpsa	1	7.33369e-07	106	2	K(1)SDGIYIINLK	-2.5477		0.645	0.842	1.239	1.291	1.015
mmu05171 Coronavirus disease - COVID-19	0.48491	1.18	P62082	169	K	1.641	0.00700659	Q3	40S ribosomal protein S7 OS=Mus musculus OX=10090 GN=Rps7 PE=2 SV=1	Rps7	1	1.04321e-83	231.92	3	AQQNNVEHK(1)VETFSGVYK	0.13248	0.834	0.659	0.914	1.283	1.362	1.306
mmu05171 Coronavirus disease - COVID-19	0.48491	1.18	P62082	147	K	1.521	0.035724	Q3	40S ribosomal protein S7 OS=Mus musculus OX=10090 GN=Rps7 PE=2 SV=1	Rps7	1	0.00391424	113.1	2	VK(1)LDGSR	-0.50479	0.837	0.671	1.01	1.108	1.4	1.322
mmu04217 Necroptosis	0.48806	1.29	P11499	53	K	2.594	0.0186787	Q4	Heat shock protein HSP 90-beta OS=Mus musculus OX=10090 GN=Hsp90ab1 PE=1 SV=3	Hsp90ab1	1	4.81573e-113	329.7	2	ELISNASDALDK(1)IR	3.5869	0.518	0.735	0.43	1.276	2.019	1.07
mmu04217 Necroptosis	0.48806	1.29	P11499	646	K	1.775	0.023616	Q3	Heat shock protein HSP 90-beta OS=Mus musculus OX=10090 GN=Hsp90ab1 PE=1 SV=3	Hsp90ab1	1	0.00107105	96.311	2	AEADK(1)NDK	-0.047028	0.649	0.895	0.629	1.096	1.591	1.169
mmu04217 Necroptosis	0.48806	1.29	P11499	263	K	0.558	5.59273e-05	Q2	Heat shock protein HSP 90-beta OS=Mus musculus OX=10090 GN=Hsp90ab1 PE=1 SV=3	Hsp90ab1	1	3.57107e-19	148.69	2	IEDVGSDEEDDSGK(1)DK	-3.1947	1.283	1.247	1.308	0.756	0.7	0.687
mmu04217 Necroptosis	0.48806	1.29	Q8CCK0	323	K	1.584	0.0219265	Q3	Core histone macro-H2A.2 OS=Mus musculus OX=10090 GN=Macroh2a2 PE=1 SV=3	Macroh2a2	1	5.86487e-06	78.157	2	NCFPK(1)QTAAQVTLK	-0.91231		0.646	0.709	1.091	1.202	0.927
mmu04217 Necroptosis	0.48806	1.29	Q60930	286	K	2.339	0.0136357	Q4	Voltage-dependent anion-selective channel protein 2 OS=Mus musculus OX=10090 GN=Vdac2 PE=1 SV=2	Vdac2	1	1.83307e-22	132.9	2	SFNAGGHK(1)LGLALELEA	7.6274		0.541	0.491	0.935	1.327	1.359
mmu04217 Necroptosis	0.48806	1.29	P63158	141	K	0.271	0.0277688	Q1	High mobility group protein B1 OS=Mus musculus OX=10090 GN=Hmgb1 PE=1 SV=2	Hmgb1	1	7.30472e-37	146.75	2	LGEMWNNTAADDK(1)QPYEK	-2.9163	1.331	1.862	1.221	0.549		0.247
mmu04217 Necroptosis	0.48806	1.29	P11103	249	K	0.643	0.00108664	Q2	Poly [ADP-ribose] polymerase 1 OS=Mus musculus OX=10090 GN=Parp1 PE=1 SV=3	Parp1	1	4.78798e-47	222.48	2	AQNELIWNIK(1)DELK	1.0701	1.222	1.295	1.2	0.868	0.738	0.784
mmu04217 Necroptosis	0.48806	1.29	P07901	655	K	1.76	0.0200162	Q3	Heat shock protein HSP 90-alpha OS=Mus musculus OX=10090 GN=Hsp90aa1 PE=1 SV=4	Hsp90aa1	1	0.00107105	96.311	2	AEADK(1)NDK	-0.047028	0.653	0.887	0.638	1.106	1.561	1.166
mmu04217 Necroptosis	0.48806	1.29	Q8CI94	12	K	1.525	0.0130316	Q3	Glycogen phosphorylase, brain form OS=Mus musculus OX=10090 GN=Pygb PE=1 SV=3	Pygb	1	0.00638852	70.67	2	QK(1)QISVR	0.15968		0.7	0.76		1.084	1.142
