# Supplementary material for: Folate-deficiency induced acyl-CoA synthetase short-chain family member 2 increases lysine crotonylome involved in neural tube defects
Source: Front Mol Neurosci. 2023 Jan 20;15:1064509. doi: 10.3389/fnmol.2022.1064509 (PMC9895841; doi:10.3389/fnmol.2022.1064509)
Supplement: Supplementary file 16 [file Table_15.XLSX]

## Sheet: Histone modification
Protein accession	Position	Amino acid	Protein description	Gene name	Localization probability	PEP	Score	Charge	Modified sequence	Mass error [ppm]	MS/MS Counts	Con_F1	Con_F2	Con_F3	Case1	Case2	Case3	Case/Con_F Ratio	Case/Con_F P value
Q8CCK0	323	K	Core histone macro-H2A.2 OS=Mus musculus OX=10090 GN=Macroh2a2 PE=1 SV=3	Macroh2a2	1	5.86487e-06	78.157	2	NCFPK(1)QTAAQVTLK	-0.91231	5		0.485141	0.602282	1.32501	1.43586	1.15171	2.399	0.00478441
Q8CCK0	239	K	Core histone macro-H2A.2 OS=Mus musculus OX=10090 GN=Macroh2a2 PE=1 SV=3	Macroh2a2	1	0.00121921	58.889	2	AGGK(1)EFLETVK	-2.3818	4		0.686721	0.697603	1.4248		1.19088	1.889	0.019669
P43277	33	K	Histone H1.3 OS=Mus musculus OX=10090 GN=H1-3 PE=1 SV=2	H1-3	1	0.00439037	88.35	2	TGAAAGK(1)R	-0.52704	5	0.87032	0.830106	0.769823		1.24128	1.28847	1.536	0.00295927
P15864	136	K	Histone H1.2 OS=Mus musculus OX=10090 GN=H1-2 PE=1 SV=2	H1-2	0.999536	0.0422427	60.892	2	K(0.001)PAGAAK(1)K(1)PK	-1.8035	3	0.791784				1.20822		1.526
Q8CCK0	246	K	Core histone macro-H2A.2 OS=Mus musculus OX=10090 GN=Macroh2a2 PE=1 SV=3	Macroh2a2	1	4.50437e-19	158.37	2	EFLETVK(1)ELR	1.0698	6	0.717165	0.82618	0.859673	1.23308	1.12443	1.23947	1.497	0.00308201
P43275	200	K	Histone H1.1 OS=Mus musculus OX=10090 GN=H1-1 PE=1 SV=2	H1-1	0.999978	0.000784956	78.932	2	PK(1)TPAKPK	-0.65043	9		0.839587	0.79167		1.33221	1.03653	1.452	0.105045
P43275	185	K	Histone H1.1 OS=Mus musculus OX=10090 GN=H1-1 PE=1 SV=2	H1-1	1	0.0347942	96.51	2	AK(1)AVKPK	1.1512	3		1.26921	0.484043	1.24674			1.422
Q64523	125	K	Histone H2A type 2-C OS=Mus musculus OX=10090 GN=H2ac20 PE=1 SV=3	H2ac20	1	0.016698	86.205	2	TESHK(1)AK	1.9683	5	0.964866	0.723998	1.04611	1.26502			1.388
Q8CCK0	226	K	Core histone macro-H2A.2 OS=Mus musculus OX=10090 GN=Macroh2a2 PE=1 SV=3	Macroh2a2	1	8.56895e-76	264.57	3	VEGIVHPTTAEIDLK(1)EEIGK	1.1509	6	0.828249	0.79129	0.919021	1.18455	1.10306	1.17383	1.364	0.00328504
Q8CGP5	126	K	Histone H2A type 1-F OS=Mus musculus OX=10090 GN=Hist1h2af PE=1 SV=3	Hist1h2af	1	0.00103625	120.33	2	KTESHHK(1)PK	-0.057978	12	0.914482	0.652262	1.009	1.12875	1.13119	1.16431	1.329	0.0852619
Q6ZWY9	44	K	Histone H2B type 1-C/E/G OS=Mus musculus OX=10090 GN=H2bc4 PE=1 SV=3	H2bc4	1	3.5484e-47	220.87	2	ESYSVYVYK(1)VLK	5.1963	14	0.781991	0.860792	0.949658	1.14427	1.09484	1.16845	1.314	0.00959155
Q8CGP5	128	K	Histone H2A type 1-F OS=Mus musculus OX=10090 GN=Hist1h2af PE=1 SV=3	Hist1h2af	0.999993	1.00463e-13	142.71	2	KTESHHKPK(1)GK	-1.517	19	0.857536	0.730998	1.03192	0.929492	1.09816	1.35189	1.29	0.161351
P15864	190	K	Histone H1.2 OS=Mus musculus OX=10090 GN=H1-2 PE=1 SV=2	H1-2	1	0.00320406	108.3	2	SASK(1)AVKPK	0.022032	6	1.0478	0.769526	0.887481	1.07546	1.0192	1.20053	1.218	0.115725
P15864	46	K	Histone H1.2 OS=Mus musculus OX=10090 GN=H1-2 PE=1 SV=2	H1-2	1	3.92599e-46	144.72	2	ASGPPVSELITK(1)AVAASK	2.0388	12	0.898804	0.829554	0.980376	1.02268	1.14016	1.12843	1.215	0.029964
P15864	63	K	Histone H1.2 OS=Mus musculus OX=10090 GN=H1-2 PE=1 SV=2	H1-2	1	1.05929e-06	146.27	2	SGVSLAALK(1)K	-1.8583	6	0.873426	0.873785	0.967756	1.08002	1.10484	1.10018	1.21	0.00530829
P43275	54	K	Histone H1.1 OS=Mus musculus OX=10090 GN=H1-1 PE=1 SV=2	H1-1	1	5.29154e-83	243.86	3	KPAGPSVSELIVQAVSSSK(1)ER	-0.017367	26	0.881643	0.830744	1.00514	1.00436	1.21697	1.06115	1.208	0.078115
P27661	128	K	Histone H2AX OS=Mus musculus OX=10090 GN=H2ax PE=1 SV=2	H2ax	1	2.35623e-15	157.74	2	SSATVGPK(1)APAVGK	0.70881	3		0.890179		1.03503		1.07479	1.185
Q6GSS7	96	K	Histone H2A type 2-A OS=Mus musculus OX=10090 GN=Hist2h2aa1 PE=1 SV=3	Hist2h2aa1	1	1.97603e-65	269.01	2	NDEELNK(1)LLGK	2.255	6	1.02877	0.852625	0.896199	1.08377	1.09503	1.0436	1.16	0.0593734
P43276	117	K	Histone H1.5 OS=Mus musculus OX=10090 GN=H1-5 PE=1 SV=2	H1-5	1	0.00267455	77.072	2	AASGEAK(1)PK	0.072517	5	0.928293	0.711971	1.25874		1.10099		1.139
P43276	191	K	Histone H1.5 OS=Mus musculus OX=10090 GN=H1-5 PE=1 SV=2	H1-5	0.985072	0.0113035	81.163	2	SPAK(0.015)PK(0.985)AVK	0.26055	3			0.914955	1.37766	0.707387		1.139
Q8CCK0	116	K	Core histone macro-H2A.2 OS=Mus musculus OX=10090 GN=Macroh2a2 PE=1 SV=3	Macroh2a2	1	0.00312206	81.642	2	IHPELLAK(1)K	-1.6911	4			0.905703	0.978033	1.06535	1.05091	1.139
Q9QZQ8	295	K	Core histone macro-H2A.1 OS=Mus musculus OX=10090 GN=Macroh2a1 PE=1 SV=3	Macroh2a1	1	0.000150463	78.043	2	TVK(1)NCLALADDR	-0.22498	4		0.922749		1.08888	1.04738	0.940995	1.112
P15864	90	K	Histone H1.2 OS=Mus musculus OX=10090 GN=H1-2 PE=1 SV=2	H1-2	1	3.67608e-38	228.28	2	SLVSK(1)GILVQTK	0.30153	6	0.943194	0.966381	0.958662	1.06076	1.01843	1.05257	1.092	0.00364549
P43275	92	K	Histone H1.1 OS=Mus musculus OX=10090 GN=H1-1 PE=1 SV=2	H1-1	1	3.21332e-16	186.27	2	SLVNK(1)GTLVQTK	-1.7622	3	0.94197				1.03361	1.02442	1.092
P84228	37	K	Histone H3.2 OS=Mus musculus OX=10090 GN=H3c2 PE=1 SV=2	H3c2	0.99763	1.64071e-08	148.9	2	SAPATGGVK(0.998)K(0.002)PHR	-1.7579	10	1.13912	0.845228	0.884525	1.14372	0.984475	1.00294	1.091	0.41746
P43275	77	K	Histone H1.1 OS=Mus musculus OX=10090 GN=H1-1 PE=1 SV=2	H1-1	1	1.77458e-47	181.44	2	SLAAAGYDVEK(1)NNSR	-1.698	11	0.877977	0.96277	1.03603	1.02256	1.04365	1.05701	1.086	0.159147
P84228	57	K	Histone H3.2 OS=Mus musculus OX=10090 GN=H3c2 PE=1 SV=2	H3c2	1	1.19891e-24	212.4	2	YQK(1)STELLIR	2.5494	11	0.91155	0.986981	1.0022	1.06522	1.04522	0.988827	1.068	0.145631
P15864	97	K	Histone H1.2 OS=Mus musculus OX=10090 GN=H1-2 PE=1 SV=2	H1-2	1	1.98463e-63	227.95	2	GILVQTK(1)GTGASGSFK	0.53271	5	0.950139	1.02412	0.962495	1.0114	1.05185		1.054	0.210665
Q6ZWY9	86	K	Histone H2B type 1-C/E/G OS=Mus musculus OX=10090 GN=H2bc4 PE=1 SV=3	H2bc4	1	0.00603647	80.294	2	LAHYNK(1)R	0.43189	8	1.00154	0.970158	0.9781		1.02101	1.02918	1.043	0.0459904
P43276	201	K	Histone H1.5 OS=Mus musculus OX=10090 GN=H1-5 PE=1 SV=2	H1-5	1	0.00681825	111.61	2	PK(1)VTKPK	0.45569	7	0.967066	1.00239	0.971853	0.873724	0.982575	1.2024	1.04	0.761889
P15864	85	K	Histone H1.2 OS=Mus musculus OX=10090 GN=H1-2 PE=1 SV=2	H1-2	1	0.000579394	108.2	2	LGLK(1)SLVSK	-2.7478	10	0.968775	0.942902	1.04886	1.00674	1.00235	1.03038	1.027	0.456143
Q8CGP7	126	K	Histone H2A type 1-K OS=Mus musculus OX=10090 GN=H2ac15 PE=1 SV=3	H2ac15	1	0.00103625	120.33	2	TETHHK(1)AK	-0.33344	11	1.29415	0.566475	1.10128	1.11553	0.961855	0.960709	1.026	0.767719
P43275	87	K	Histone H1.1 OS=Mus musculus OX=10090 GN=H1-1 PE=1 SV=2	H1-1	1	5.7138e-05	150.17	2	LGLK(1)SLVNK	-2.5737	6	0.981175	0.934551	1.05066	1.02085	0.996681	1.01608	1.023	0.535741
P43276	129	K	Histone H1.5 OS=Mus musculus OX=10090 GN=H1-5 PE=1 SV=2	H1-5	0.999721	0.00584427	78.816	2	AK(1)KPAGATPK	-0.69767	3		0.984791			1.17874	0.836467	1.023
P15864	75	K	Histone H1.2 OS=Mus musculus OX=10090 GN=H1-2 PE=1 SV=2	H1-2	1	2.7112e-37	205.09	2	ALAAAGYDVEK(1)NNSR	-1.5663	9	0.894968	0.975582	1.10386	1.04156	0.974726	1.0093	1.017	0.765037
P43276	165	K	Histone H1.5 OS=Mus musculus OX=10090 GN=H1-5 PE=1 SV=2	H1-5	1	0.00505506	81.642	2	KPAAAGVK(1)K	-0.85289	3	0.988933			1.05363		0.957435	1.017
Q9QZQ8	116	K	Core histone macro-H2A.1 OS=Mus musculus OX=10090 GN=Macroh2a1 PE=1 SV=3	Macroh2a1	1	1.00114e-13	125.14	3	GVTIASGGVLPNIHPELLAK(1)K	-0.79626	6	1.06527	0.939931	0.971373	0.935848	0.870754	1.21683	1.016	0.955475
P15864	121	K	Histone H1.2 OS=Mus musculus OX=10090 GN=H1-2 PE=1 SV=2	H1-2	1	2.13013e-37	228.54	2	AASGEAKPQAK(1)K	-1.474	6	0.969819	0.93637	1.07186	0.86535	1.20414	0.952463	1.015	0.954249
P84228	24	K	Histone H3.2 OS=Mus musculus OX=10090 GN=H3c2 PE=1 SV=2	H3c2	1	0.000298722	133.9	2	QLATK(1)AAR	-0.48206	8	1.00453	0.94851	1.03195	0.978915	1.01225	1.02385	1.01	0.730655
P62806	32	K	Histone H4 OS=Mus musculus OX=10090 GN=H4c1 PE=1 SV=2	H4c1	1	7.51467e-47	236.42	2	DNIQGITK(1)PAIR	3.6635	14	0.98832	1.00615	0.999739	1.02891	1.01319	0.963682	1.004	0.872538
Q3THW5	116	K	Histone H2A.V OS=Mus musculus OX=10090 GN=H2az2 PE=1 SV=3	H2az2	1	2.69951e-13	150.81	3	ATIAGGGVIPHIHK(1)SLIGK	0.80494	6	1.00316	0.941615	1.05057	1.01972	1.00196	0.982979	1.003	0.910599
Q6ZWY9	121	K	Histone H2B type 1-C/E/G OS=Mus musculus OX=10090 GN=H2bc4 PE=1 SV=3	H2bc4	1	0.00219436	74.269	2	AVTK(1)YTSSK	0.41891	6	0.998868	0.956431	1.04195	0.969069	1.01704	1.01664	1.002	0.944425
P15864	168	K	Histone H1.2 OS=Mus musculus OX=10090 GN=H1-2 PE=1 SV=2	H1-2	1	7.9044e-06	159.11	2	KPAAAAVTK(1)K	0.92116	6	0.803252	0.944464	1.26998	0.839442	1.04844	1.09443	0.988	0.999585
Q8CGP5	37	K	Histone H2A type 1-F OS=Mus musculus OX=10090 GN=Hist1h2af PE=1 SV=3	Hist1h2af	1	0.02037	75.243	2	K(1)GNYSER	0.83719	6	0.546518	0.865879	1.60527	0.78659		1.19575	0.985	0.896695
Q9QZQ8	307	K	Core histone macro-H2A.1 OS=Mus musculus OX=10090 GN=Macroh2a1 PE=1 SV=3	Macroh2a1	1	3.63591e-13	140.01	2	LK(1)SIAFPSIGSGR	-1.7128	6	0.999826	0.976805	1.0539	1.0282	0.998625	0.942643	0.98	0.579212
C0HKE9	126	K	Histone H2A type 1-P OS=Mus musculus OX=10090 GN=Hist1h2ap PE=1 SV=1	Hist1h2ap	1	1.01406e-08	158.57	2	TESHHK(1)AK	-0.80166	18	1.05448	0.901946	1.07866	0.967259	0.909249	1.08841	0.977	0.779519
Q8CGP5	96	K	Histone H2A type 1-F OS=Mus musculus OX=10090 GN=Hist1h2af PE=1 SV=3	Hist1h2af	1	7.48577e-66	265.69	2	NDEELNK(1)LLGR	3.2756	10	0.967486	1.0484	1.02789	0.954586	1.01394	0.987695	0.971	0.387109
Q6ZWY9	109	K	Histone H2B type 1-C/E/G OS=Mus musculus OX=10090 GN=H2bc4 PE=1 SV=3	H2bc4	1	2.87535e-30	150.93	3	LLLPGELAK(1)HAVSEGTK(1)AVTK	1.858	25	1.01012	1.09237	0.94487	1.00138	0.986534	0.964735	0.969	0.527393
P15864	148	K	Histone H1.2 OS=Mus musculus OX=10090 GN=H1-2 PE=1 SV=2	H1-2	1	1.14388e-05	141.29	2	ATGAATPK(1)K	0.65522	12	1.00535	0.845313	1.19682	0.969152	0.970135	1.01322	0.969	0.840158
P84228	80	K	Histone H3.2 OS=Mus musculus OX=10090 GN=H3c2 PE=1 SV=2	H3c2	1	1.52018e-21	187.33	2	EIAQDFK(1)TDLR	4.6044	25	1.18007	0.935516	0.945745	0.994781	0.897333	1.04655	0.96	0.695785
Q6ZWY9	117	K	Histone H2B type 1-C/E/G OS=Mus musculus OX=10090 GN=H2bc4 PE=1 SV=3	H2bc4	1	6.6766e-47	211.84	3	LLLPGELAK(1)HAVSEGTK(1)AVTK	1.858	29	1.00743	1.01414	1.04821	0.974196	0.983506	0.97252	0.955	0.0220464
P43276	97	K	Histone H1.5 OS=Mus musculus OX=10090 GN=H1-5 PE=1 SV=2	H1-5	1	4.4455e-123	301.95	2	GTLVQTK(1)GTGASGSFK	2.1113	7	0.999459	1.06381	1.01297	0.99627	0.943659	0.983827	0.95	0.112939
P62806	78	K	Histone H4 OS=Mus musculus OX=10090 GN=H4c1 PE=1 SV=2	H4c1	1	4.19772e-66	248.15	3	DAVTYTEHAK(1)RK	-3.2621	18	1.06696	0.966322	1.04354	0.943398	0.97995	0.999823	0.95	0.216308
P43275	116	K	Histone H1.1 OS=Mus musculus OX=10090 GN=H1-1 PE=1 SV=2	H1-1	1	3.28588e-13	172.1	2	AESK(1)AITTK	0.31969	12	1.02434	0.975273	1.08173	0.954283	0.970688	0.993684	0.947	0.171374
P43275	99	K	Histone H1.1 OS=Mus musculus OX=10090 GN=H1-1 PE=1 SV=2	H1-1	1	7.28125e-64	244.37	2	GTLVQTK(1)GTGAAGSFK	1.7048	6	1.01964	0.996644	1.06483	0.98738	1.01326	0.918246	0.947	0.196873
P15864	159	K	Histone H1.2 OS=Mus musculus OX=10090 GN=H1-2 PE=1 SV=2	H1-2	0.998117	0.000562557	94.791	2	AK(0.998)K(0.002)PAAAAVTK	0.61281	5	1.02555	0.709971	1.33628		0.970432	0.957769	0.942	0.915055
Q6ZWY9	35	K	Histone H2B type 1-C/E/G OS=Mus musculus OX=10090 GN=H2bc4 PE=1 SV=3	H2bc4	1	1.10586e-19	167.06	2	K(1)ESYSVYVYK	0.044954	6	1.00253	0.99572	1.09866	0.908722	0.981073	1.0133	0.937	0.226473
P43276	90	K	Histone H1.5 OS=Mus musculus OX=10090 GN=H1-5 PE=1 SV=2	H1-5	1	2.72869e-16	163.59	2	SLVSK(1)GTLVQTK	3.561	9	0.00650226	1.50617	1.58757	1.46346	0.00925625	1.42703	0.935	0.97807
P15864	52	K	Histone H1.2 OS=Mus musculus OX=10090 GN=H1-2 PE=1 SV=2	H1-2	1	0.00182093	75.243	1	AVAASK(1)ER	-0.77031	8	0.954812	0.977947	1.17699	0.969234	0.955751	0.965267	0.929	0.357859
P43274	52	K	Histone H1.4 OS=Mus musculus OX=10090 GN=H1-4 PE=1 SV=2	H1-4	1	0.00182093	75.243	1	AVAASK(1)ER	-0.77031	8	0.954812	0.977947	1.17699	0.969234	0.955751	0.965267	0.929	0.357859
P43275	108	K	Histone H1.1 OS=Mus musculus OX=10090 GN=H1-1 PE=1 SV=2	H1-1	1	7.23936e-31	233.14	2	GTGAAGSFK(1)LNK	-0.29554	7	1.00524	1.0159	1.09709	0.970172	0.947148	0.964451	0.924	0.0517297
P43276	63	K	Histone H1.5 OS=Mus musculus OX=10090 GN=H1-5 PE=1 SV=2	H1-5	1	0.000891885	100.84	2	GGVSLPALK(1)K	-1.5733	6	1.03704	0.99078	1.09221	0.969652	0.957937	0.95238	0.923	0.0504386
P62806	80	K	Histone H4 OS=Mus musculus OX=10090 GN=H4c1 PE=1 SV=2	H4c1	1	4.84523e-18	159.44	2	RK(1)TVTAMDVVYALK	0.19718	26	1.07764	1.07324	0.985711	0.979476	0.953193	0.930737	0.913	0.0499669
P15864	106	K	Histone H1.2 OS=Mus musculus OX=10090 GN=H1-2 PE=1 SV=2	H1-2	1	7.15906e-47	251.58	2	GTGASGSFK(1)LNK	0.2836	13	1.05378	1.01954	1.09471	0.92577	0.960364	0.945836	0.894	0.00845143
P43276	106	K	Histone H1.5 OS=Mus musculus OX=10090 GN=H1-5 PE=1 SV=2	H1-5	1	7.15906e-47	251.58	2	GTGASGSFK(1)LNK	0.2836	13	1.05378	1.01954	1.09471	0.92577	0.960364	0.945836	0.894	0.00845143
P84244	37	K	Histone H3.3 OS=Mus musculus OX=10090 GN=H3-3a PE=1 SV=2	H3-3a	0.981209	0.000631927	65.879	2	SAPSTGGVK(0.981)K(0.019)PHR	-3.731	6	1.10463	0.905397	1.15947	1.07536	0.819435	0.935704	0.893	0.355915
P43276	75	K	Histone H1.5 OS=Mus musculus OX=10090 GN=H1-5 PE=1 SV=2	H1-5	1	1.46761e-29	165.09	2	ALAAGGYDVEK(1)NNSR	-0.31046	6	1.03249	1.10247	1.04365	0.957088	0.931819	0.932487	0.888	0.00580229
Q6ZWY9	47	K	Histone H2B type 1-C/E/G OS=Mus musculus OX=10090 GN=H2bc4 PE=1 SV=3	H2bc4	1	2.19178e-58	240.94	2	VLK(1)QVHPDTGISSK	3.2959	31	1.20737	0.977602	0.998404	0.882509	0.982565	0.951546	0.885	0.18503
P70696	48	K	Histone H2B type 1-A OS=Mus musculus OX=10090 GN=H2bc1 PE=1 SV=3	H2bc1	1	2.19178e-58	240.94	2	VLK(1)QVHPDTGISSK	3.2959	31	1.20737	0.977602	0.998404	0.882509	0.982565	0.951546	0.885	0.18503
Q9QZQ8	18	K	Core histone macro-H2A.1 OS=Mus musculus OX=10090 GN=Macroh2a1 PE=1 SV=3	Macroh2a1	1	0.000212805	99.34	2	SAK(1)AGVIFPVGR	-2.4453	6	1.02148	1.03249	1.12965	0.880123	0.96041	0.975847	0.885	0.0536466
Q64525	21	K	Histone H2B type 2-B OS=Mus musculus OX=10090 GN=Hist2h2bb PE=1 SV=3	Hist2h2bb	1	0.00513518	105.04	1	AVTK(1)VQK	-0.53449	12	1.11441	0.956773	1.1318	0.923651	0.913966	0.959402	0.873	0.0750846
Q64475	6	K	Histone H2B type 1-B OS=Mus musculus OX=10090 GN=H2bc3 PE=1 SV=3	H2bc3	1	0.000776075	72.922	2	PEPSK(1)SAPAPK	-0.32918	3	1.13299	0.95612				0.910892	0.872
P15864	117	K	Histone H1.2 OS=Mus musculus OX=10090 GN=H1-2 PE=1 SV=2	H1-2	1	1.72333e-07	135.63	2	AASGEAK(1)PQAK	0.86058	8	1.11594	0.952648	1.139	0.96559	0.89085	0.935972	0.871	0.0900862
P84228	15	K	Histone H3.2 OS=Mus musculus OX=10090 GN=H3c2 PE=1 SV=2	H3c2	1	0.00770891	63.301	2	STGGK(1)APR	-3.6651	3		0.775472	1.3235			0.901024	0.859
P43276	52	K	Histone H1.5 OS=Mus musculus OX=10090 GN=H1-5 PE=1 SV=2	H1-5	1	0.000474543	101.41	2	AVSASK(1)ER	0.17008	6	1.14929	0.948045	1.17237	0.913341	0.888596	0.928357	0.835	0.0630795
P62806	92	K	Histone H4 OS=Mus musculus OX=10090 GN=H4c1 PE=1 SV=2	H4c1	1	1.07632e-89	265.69	2	TVTAMDVVYALK(1)R	7.7195	26	1.09194	1.09704	1.08824	0.914816	0.929346	0.878611	0.831	0.000388646
P15864	81	K	Histone H1.2 OS=Mus musculus OX=10090 GN=H1-2 PE=1 SV=2	H1-2	1	0.00587072	108.2	2	IK(1)LGLK(1)SLVSK	1.1928	4	1.26727	0.937019	0.94963			0.846082	0.805
P84228	123	K	Histone H3.2 OS=Mus musculus OX=10090 GN=H3c2 PE=1 SV=2	H3c2	1	3.71312e-24	180.81	2	VTIMPK(1)DIQLAR	2.5885	48	1.19818	1.0032	1.12843	0.925991	0.880165	0.864025	0.802	0.0176392
P10854	12	K	Histone H2B type 1-M OS=Mus musculus OX=10090 GN=H2bc14 PE=1 SV=2	H2bc14	1	0.0100987	66.087	1	SAPAPK(1)K	-0.25686	6	1.17624	0.935847	1.23747	0.942676	0.870726	0.837043	0.791	0.0697284
Q64475	12	K	Histone H2B type 1-B OS=Mus musculus OX=10090 GN=H2bc3 PE=1 SV=3	H2bc3	1	0.0100987	66.087	1	SAPAPK(1)K	-0.25686	6	1.17624	0.935847	1.23747	0.942676	0.870726	0.837043	0.791	0.0697284
Q64525	12	K	Histone H2B type 2-B OS=Mus musculus OX=10090 GN=Hist2h2bb PE=1 SV=3	Hist2h2bb	1	0.00857447	66.087	1	SAPAPK(1)K	-0.25686	9	1.17624	0.935847	1.23747	0.942676	0.870726	0.837043	0.791	0.0697284
Q6ZWY9	12	K	Histone H2B type 1-C/E/G OS=Mus musculus OX=10090 GN=H2bc4 PE=1 SV=3	H2bc4	1	0.00286184	93.162	1	SAPAPK(1)K	-0.25686	13	1.19056	0.958729	1.21755	0.927498	0.882106	0.823566	0.782	0.0447584
P43275	136	K	Histone H1.1 OS=Mus musculus OX=10090 GN=H1-1 PE=1 SV=2	H1-1	0.886737	0.000605812	86.243	2	K(0.155)PK(0.887)K(0.958)TAGAAAK	2.0434	4	1.14923	1.09487		0.872794		0.883112	0.782	0.0101928
P43275	137	K	Histone H1.1 OS=Mus musculus OX=10090 GN=H1-1 PE=1 SV=2	H1-1	0.958356	0.000605812	86.243	2	K(0.155)PK(0.887)K(0.958)TAGAAAK	2.0434	4	1.14923	1.09487		0.872794		0.883112	0.782	0.0101928
Q6ZWY9	21	K	Histone H2B type 1-C/E/G OS=Mus musculus OX=10090 GN=H2bc4 PE=1 SV=3	H2bc4	1	0.0036924	121.67	1	AVTK(1)AQK	-0.48004	13	1.1821	0.924006	1.29286	0.929508	0.855858	0.815668	0.765	0.0733246
Q3THW5	102	K	Histone H2A.V OS=Mus musculus OX=10090 GN=H2az2 PE=1 SV=3	H2az2	1	2.47759e-66	195.66	3	GDEELDSLIK(1)ATIAGGGVIPHIHK	-1.6867	6	1.38553	1.12219	0.910069	0.917939	0.767811	0.896464	0.756	0.114656
Q9QZQ8	285	K	Core histone macro-H2A.1 OS=Mus musculus OX=10090 GN=Macroh2a1 PE=1 SV=3	Macroh2a1	1	6.91555e-23	139.5	3	FVIHCNSPVWGADK(1)CEELLEK	2.3707	6	1.15013	1.1228	1.14616	0.893482	0.828326	0.859103	0.755	0.000260433
P43276	137	K	Histone H1.5 OS=Mus musculus OX=10090 GN=H1-5 PE=1 SV=2	H1-5	0.999555	7.6344e-14	164.31	2	KPAGATPK(1)KPK	-3.1595	8	0.395138	2.1612	0.863904	0.872577	0.861838	0.845343	0.754	0.924386
Q64475	21	K	Histone H2B type 1-B OS=Mus musculus OX=10090 GN=H2bc3 PE=1 SV=3	H2bc3	1	0.00620918	100.75	1	AISK(1)AQK	0.20568	9	1.21387	1.00144	1.24516	0.819095	0.859271	0.861153	0.734	0.0124806
Q6ZWY9	6	K	Histone H2B type 1-C/E/G OS=Mus musculus OX=10090 GN=H2bc4 PE=1 SV=3	H2bc4	1	2.38793e-07	110.88	2	PEPAK(1)SAPAPK(1)K	-1.4713	10	1.26363	1.24529	0.974431	0.743208	1.01448	0.758957	0.722	0.0663339
P43276	46	K	Histone H1.5 OS=Mus musculus OX=10090 GN=H1-5 PE=1 SV=2	H1-5	1	2.28294e-46	162.16	2	ATGPPVSELITK(1)AVSASK	0.88989	12	1.16268	0.981569	1.35252	0.773423	0.805738	0.924065	0.716	0.0373285
P15864	140	K	Histone H1.2 OS=Mus musculus OX=10090 GN=H1-2 PE=1 SV=2	H1-2	0.9831	0.00620723	72.846	2	K(0.15)PK(0.867)K(0.983)ATGAATPK	-1.4721	3	1.24091				0.908697	0.850394	0.709
P15864	139	K	Histone H1.2 OS=Mus musculus OX=10090 GN=H1-2 PE=1 SV=2	H1-2	0.878654	0.00620723	72.846	2	K(0.145)PK(0.879)K(0.976)ATGAATPK	-3.1428	3	1.24091				0.908697	0.850394	0.709
P43276	157	K	Histone H1.5 OS=Mus musculus OX=10090 GN=H1-5 PE=1 SV=2	H1-5	0.998866	0.00664579	93.467	2	AK(0.999)K(0.001)PAAAGVK	0.2002	4	1.25859		1.08934	0.869529		0.782532	0.704	0.0593907
P43275	190	K	Histone H1.1 OS=Mus musculus OX=10090 GN=H1-1 PE=1 SV=2	H1-1	0.998714	0.0124315	91.783	2	AVK(0.001)PK(0.999)ASK	-0.37188	4		1.3788		0.344326	1.9548	0.322071	0.634
P10922	59	K	Histone H1.0 OS=Mus musculus OX=10090 GN=H1-0 PE=2 SV=4	H1-0	1	6.36068e-05	71.912	2	SHYK(1)VGENADSQIK	-2.618	5	1.33427	1.16477	1.34636	0.60109	0.553507		0.45	0.00132962
Q6ZWY9	58	K	Histone H2B type 1-C/E/G OS=Mus musculus OX=10090 GN=H2bc4 PE=1 SV=3	H2bc4	1	3.84928e-93	204.6	3	QVHPDTGISSK(1)AMGIMNSFVNDIFER	4.7921	14	1.43926	1.28514	1.46762	0.555099	0.584773	0.668098	0.431	0.000258016
P10922	85	K	Histone H1.0 OS=Mus musculus OX=10090 GN=H1-0 PE=2 SV=4	H1-0	1	0.000720632	81.335	2	QTK(1)GVGASGSFR	0.38095	5	1.53422		1.51757	0.662617	0.586155	0.699433	0.426	0.00105871
Q8CGP5	119	K	Histone H2A type 1-F OS=Mus musculus OX=10090 GN=Hist1h2af PE=1 SV=3	Hist1h2af	1	6.97661e-27	195.36	2	VTIAQGGVLPNIQAVLLPK(1)K	-2.2597	8				0.720978	0.97441	1.30461
P10854	6	K	Histone H2B type 1-M OS=Mus musculus OX=10090 GN=H2bc14 PE=1 SV=2	H2bc14	1	0.0187583	41.824	2	PEPTK(1)SAPAPK	-0.79009	1						1
P10922	137	K	Histone H1.0 OS=Mus musculus OX=10090 GN=H1-0 PE=2 SV=4	H1-0	0.888475	0.0197798	69.905	2	K(0.888)PK(0.112)ATPVK	1.0789	1			1
P10922	97	K	Histone H1.0 OS=Mus musculus OX=10090 GN=H1-0 PE=2 SV=4	H1-0	1	0.049275	46.447	2	LAK(1)GDEPK	3.7217	1		1
P15864	26	K	Histone H1.2 OS=Mus musculus OX=10090 GN=H1-2 PE=1 SV=2	H1-2	0.99331	0.0504579	58.286	2	AAK(0.993)K(0.007)PAGVR	-0.2982	1						1
P15864	178	K	Histone H1.2 OS=Mus musculus OX=10090 GN=H1-2 PE=1 SV=2	H1-2	0.999993	0.0768445	58.286	2	AK(1)VTKPK	1.0207	1		1
P15864	195	K	Histone H1.2 OS=Mus musculus OX=10090 GN=H1-2 PE=1 SV=2	H1-2	0.953391	0.0650646	51.43	2	AVK(0.047)PK(0.953)AAK	-1.039	1					1
P15864	137	K	Histone H1.2 OS=Mus musculus OX=10090 GN=H1-2 PE=1 SV=2	H1-2	0.999835	0.064714	52.591	2	K(0.001)PAGAAK(1)K(1)PK	-1.8035	1					1
P27661	37	K	Histone H2AX OS=Mus musculus OX=10090 GN=H2ax PE=1 SV=2	H2ax	1	0.0439497	60.589	2	K(1)GHYAER	-0.021516	2				0.998632		1.00137
P43276	119	K	Histone H1.5 OS=Mus musculus OX=10090 GN=H1-5 PE=1 SV=2	H1-5	0.986588	0.00106482	108.93	2	AASGEAK(0.013)PK(0.987)AK	-1.2346	1		1
P43277	160	K	Histone H1.3 OS=Mus musculus OX=10090 GN=H1-3 PE=1 SV=2	H1-3	0.998348	0.0197973	65.404	2	AK(0.998)K(0.002)PAAAAGAK	-3.7387	2				0.910409		1.08959
P43277	169	K	Histone H1.3 OS=Mus musculus OX=10090 GN=H1-3 PE=1 SV=2	H1-3	1	0.00664579	93.467	2	KPAAAAGAK(1)K	-0.35425	1					1
P43274	137	K	Histone H1.4 OS=Mus musculus OX=10090 GN=H1-4 PE=1 SV=2	H1-4	0.999835	0.064714	52.591	2	K(0.001)PAGAAK(1)K(1)PK	-1.8035	1					1
P43275	160	K	Histone H1.1 OS=Mus musculus OX=10090 GN=H1-1 PE=1 SV=2	H1-1	0.999993	0.0168411	66.664	2	KPAVSK(1)K(1)TSK	-0.53967	1		1
P43275	161	K	Histone H1.1 OS=Mus musculus OX=10090 GN=H1-1 PE=1 SV=2	H1-1	0.999997	0.0168411	66.664	2	KPAVSK(1)K(1)TSK	-0.53967	1		1
P43275	154	K	Histone H1.1 OS=Mus musculus OX=10090 GN=H1-1 PE=1 SV=2	H1-1	0.882418	0.00152297	90.761	2	K(0.109)PK(0.882)K(0.009)PAVSK	0.3807	1		1
P43275	66	K	Histone H1.1 OS=Mus musculus OX=10090 GN=H1-1 PE=1 SV=2	H1-1	1	0.0166309	48.822	2	K(1)SLAAAGYDVEK	-1.2479	1				1
P43275	22	K	Histone H1.1 OS=Mus musculus OX=10090 GN=H1-1 PE=1 SV=2	H1-1	0.883537	0.000197749	44.853	3	SETAPVAQAASTATEK(0.116)PAAAK(0.884)K	2.61	1					1
P43276	185	K	Histone H1.5 OS=Mus musculus OX=10090 GN=H1-5 PE=1 SV=2	H1-5	0.999888	0.039336	53.517	2	AAK(1)SPAKPK	-0.40051	1					1
P43276	17	K	Histone H1.5 OS=Mus musculus OX=10090 GN=H1-5 PE=1 SV=2	H1-5	1	1.97844e-12	69.224	2	SETAPAETAAPAPVEK(1)SPAK	-3.7368	2	0.725982		1.27402
P43277	209	K	Histone H1.3 OS=Mus musculus OX=10090 GN=H1-3 PE=1 SV=2	H1-3	0.982713	0.0651667	67.507	2	ASK(0.017)PK(0.983)ATK	1.1779	1	1
P43277	204	K	Histone H1.3 OS=Mus musculus OX=10090 GN=H1-3 PE=1 SV=2	H1-3	1	0.0500997	93.561	2	PK(1)ASKPK	-2.633	1						1
P70696	7	K	Histone H2B type 1-A OS=Mus musculus OX=10090 GN=H2bc1 PE=1 SV=3	H2bc1	1	0.00039944	68.548	2	PEVAVK(1)GATISK	0.2493	2					0.96171	1.03829
Q07133	99	K	Histone H1t OS=Mus musculus OX=10090 GN=H1-6 PE=1 SV=4	H1-6	1	6.0763e-10	95.656	2	GVLVQTK(1)GTGASGSFK	-5.7669	3	0.930758	0.840655	1.22859
Q07133	198	K	Histone H1t OS=Mus musculus OX=10090 GN=H1-6 PE=1 SV=4	H1-6	1	0.0023649	65.156	2	MVMQK(1)TDLR	1.5114	3	1.01728	0.88208	1.10064
Q6GSS7	37	K	Histone H2A type 2-A OS=Mus musculus OX=10090 GN=Hist2h2aa1 PE=1 SV=3	Hist2h2aa1	1	0.0465406	51.43	2	K(1)GNYAER	-1.7515	2	1.10177		0.89823
Q64525	6	K	Histone H2B type 2-B OS=Mus musculus OX=10090 GN=Hist2h2bb PE=1 SV=3	Hist2h2bb	1	0.00145894	67.548	2	PDPAK(1)SAPAPK	1.0816	3	0.992984	0.934613	1.0724
Q8CCK0	307	K	Core histone macro-H2A.2 OS=Mus musculus OX=10090 GN=Macroh2a2 PE=1 SV=3	Macroh2a2	1	0.00168584	61.194	2	LK(1)SVAFPPFPSGR	1.5111	2				0.929976	1.07002
Q9QZQ8	323	K	Core histone macro-H2A.1 OS=Mus musculus OX=10090 GN=Macroh2a1 PE=1 SV=3	Macroh2a1	1	0.000176144	81.799	2	NGFPK(1)QTAAQLILK	7.6309	2	1.11258	0.88742

## Sheet: P<0.05
Protein accession	Position	Amino acid	Protein description	Gene name	Localization probability	PEP	Score	Charge	Modified sequence	Mass error [ppm]	MS/MS Counts	Con_F1	Con_F2	Con_F3	Case1	Case2	Case3	Case/Con_F Ratio	Case/Con_F P value
Q8CCK0	323	K	Core histone macro-H2A.2 OS=Mus musculus OX=10090 GN=Macroh2a2 PE=1 SV=3	Macroh2a2	1	5.86487e-06	78.157	2	NCFPK(1)QTAAQVTLK	-0.91231	5		0.485141	0.602282	1.32501	1.43586	1.15171	2.399	0.00478441
Q8CCK0	239	K	Core histone macro-H2A.2 OS=Mus musculus OX=10090 GN=Macroh2a2 PE=1 SV=3	Macroh2a2	1	0.00121921	58.889	2	AGGK(1)EFLETVK	-2.3818	4		0.686721	0.697603	1.4248		1.19088	1.889	0.019669
P43277	33	K	Histone H1.3 OS=Mus musculus OX=10090 GN=H1-3 PE=1 SV=2	H1-3	1	0.00439037	88.35	2	TGAAAGK(1)R	-0.52704	5	0.87032	0.830106	0.769823		1.24128	1.28847	1.536	0.00295927
Q8CCK0	246	K	Core histone macro-H2A.2 OS=Mus musculus OX=10090 GN=Macroh2a2 PE=1 SV=3	Macroh2a2	1	4.50437e-19	158.37	2	EFLETVK(1)ELR	1.0698	6	0.717165	0.82618	0.859673	1.23308	1.12443	1.23947	1.497	0.00308201
Q8CCK0	226	K	Core histone macro-H2A.2 OS=Mus musculus OX=10090 GN=Macroh2a2 PE=1 SV=3	Macroh2a2	1	8.56895e-76	264.57	3	VEGIVHPTTAEIDLK(1)EEIGK	1.1509	6	0.828249	0.79129	0.919021	1.18455	1.10306	1.17383	1.364	0.00328504
Q6ZWY9	44	K	Histone H2B type 1-C/E/G OS=Mus musculus OX=10090 GN=H2bc4 PE=1 SV=3	H2bc4	1	3.5484e-47	220.87	2	ESYSVYVYK(1)VLK	5.1963	14	0.781991	0.860792	0.949658	1.14427	1.09484	1.16845	1.314	0.00959155
P15864	46	K	Histone H1.2 OS=Mus musculus OX=10090 GN=H1-2 PE=1 SV=2	H1-2	1	3.92599e-46	144.72	2	ASGPPVSELITK(1)AVAASK	2.0388	12	0.898804	0.829554	0.980376	1.02268	1.14016	1.12843	1.215	0.029964
P15864	63	K	Histone H1.2 OS=Mus musculus OX=10090 GN=H1-2 PE=1 SV=2	H1-2	1	1.05929e-06	146.27	2	SGVSLAALK(1)K	-1.8583	6	0.873426	0.873785	0.967756	1.08002	1.10484	1.10018	1.21	0.00530829
P15864	90	K	Histone H1.2 OS=Mus musculus OX=10090 GN=H1-2 PE=1 SV=2	H1-2	1	3.67608e-38	228.28	2	SLVSK(1)GILVQTK	0.30153	6	0.943194	0.966381	0.958662	1.06076	1.01843	1.05257	1.092	0.00364549
Q6ZWY9	86	K	Histone H2B type 1-C/E/G OS=Mus musculus OX=10090 GN=H2bc4 PE=1 SV=3	H2bc4	1	0.00603647	80.294	2	LAHYNK(1)R	0.43189	8	1.00154	0.970158	0.9781		1.02101	1.02918	1.043	0.0459904
Q6ZWY9	117	K	Histone H2B type 1-C/E/G OS=Mus musculus OX=10090 GN=H2bc4 PE=1 SV=3	H2bc4	1	6.6766e-47	211.84	3	LLLPGELAK(1)HAVSEGTK(1)AVTK	1.858	29	1.00743	1.01414	1.04821	0.974196	0.983506	0.97252	0.955	0.0220464
P62806	80	K	Histone H4 OS=Mus musculus OX=10090 GN=H4c1 PE=1 SV=2	H4c1	1	4.84523e-18	159.44	2	RK(1)TVTAMDVVYALK	0.19718	26	1.07764	1.07324	0.985711	0.979476	0.953193	0.930737	0.913	0.0499669
P15864	106	K	Histone H1.2 OS=Mus musculus OX=10090 GN=H1-2 PE=1 SV=2	H1-2	1	7.15906e-47	251.58	2	GTGASGSFK(1)LNK	0.2836	13	1.05378	1.01954	1.09471	0.92577	0.960364	0.945836	0.894	0.00845143
P43276	106	K	Histone H1.5 OS=Mus musculus OX=10090 GN=H1-5 PE=1 SV=2	H1-5	1	7.15906e-47	251.58	2	GTGASGSFK(1)LNK	0.2836	13	1.05378	1.01954	1.09471	0.92577	0.960364	0.945836	0.894	0.00845143
P43276	75	K	Histone H1.5 OS=Mus musculus OX=10090 GN=H1-5 PE=1 SV=2	H1-5	1	1.46761e-29	165.09	2	ALAAGGYDVEK(1)NNSR	-0.31046	6	1.03249	1.10247	1.04365	0.957088	0.931819	0.932487	0.888	0.00580229
P62806	92	K	Histone H4 OS=Mus musculus OX=10090 GN=H4c1 PE=1 SV=2	H4c1	1	1.07632e-89	265.69	2	TVTAMDVVYALK(1)R	7.7195	26	1.09194	1.09704	1.08824	0.914816	0.929346	0.878611	0.831	0.000388646
P84228	123	K	Histone H3.2 OS=Mus musculus OX=10090 GN=H3c2 PE=1 SV=2	H3c2	1	3.71312e-24	180.81	2	VTIMPK(1)DIQLAR	2.5885	48	1.19818	1.0032	1.12843	0.925991	0.880165	0.864025	0.802	0.0176392
Q6ZWY9	12	K	Histone H2B type 1-C/E/G OS=Mus musculus OX=10090 GN=H2bc4 PE=1 SV=3	H2bc4	1	0.00286184	93.162	1	SAPAPK(1)K	-0.25686	13	1.19056	0.958729	1.21755	0.927498	0.882106	0.823566	0.782	0.0447584
P43275	136	K	Histone H1.1 OS=Mus musculus OX=10090 GN=H1-1 PE=1 SV=2	H1-1	0.886737	0.000605812	86.243	2	K(0.155)PK(0.887)K(0.958)TAGAAAK	2.0434	4	1.14923	1.09487		0.872794		0.883112	0.782	0.0101928
P43275	137	K	Histone H1.1 OS=Mus musculus OX=10090 GN=H1-1 PE=1 SV=2	H1-1	0.958356	0.000605812	86.243	2	K(0.155)PK(0.887)K(0.958)TAGAAAK	2.0434	4	1.14923	1.09487		0.872794		0.883112	0.782	0.0101928
Q9QZQ8	285	K	Core histone macro-H2A.1 OS=Mus musculus OX=10090 GN=Macroh2a1 PE=1 SV=3	Macroh2a1	1	6.91555e-23	139.5	3	FVIHCNSPVWGADK(1)CEELLEK	2.3707	6	1.15013	1.1228	1.14616	0.893482	0.828326	0.859103	0.755	0.000260433
Q64475	21	K	Histone H2B type 1-B OS=Mus musculus OX=10090 GN=H2bc3 PE=1 SV=3	H2bc3	1	0.00620918	100.75	1	AISK(1)AQK	0.20568	9	1.21387	1.00144	1.24516	0.819095	0.859271	0.861153	0.734	0.0124806
P43276	46	K	Histone H1.5 OS=Mus musculus OX=10090 GN=H1-5 PE=1 SV=2	H1-5	1	2.28294e-46	162.16	2	ATGPPVSELITK(1)AVSASK	0.88989	12	1.16268	0.981569	1.35252	0.773423	0.805738	0.924065	0.716	0.0373285
P10922	59	K	Histone H1.0 OS=Mus musculus OX=10090 GN=H1-0 PE=2 SV=4	H1-0	1	6.36068e-05	71.912	2	SHYK(1)VGENADSQIK	-2.618	5	1.33427	1.16477	1.34636	0.60109	0.553507		0.45	0.00132962
Q6ZWY9	58	K	Histone H2B type 1-C/E/G OS=Mus musculus OX=10090 GN=H2bc4 PE=1 SV=3	H2bc4	1	3.84928e-93	204.6	3	QVHPDTGISSK(1)AMGIMNSFVNDIFER	4.7921	14	1.43926	1.28514	1.46762	0.555099	0.584773	0.668098	0.431	0.000258016
P10922	85	K	Histone H1.0 OS=Mus musculus OX=10090 GN=H1-0 PE=2 SV=4	H1-0	1	0.000720632	81.335	2	QTK(1)GVGASGSFR	0.38095	5	1.53422		1.51757	0.662617	0.586155	0.699433	0.426	0.00105871
